# Supplementary material for: Effect of Tamoxifen on Proteome Expression during In Vitro Myogenesis in Murine Skeletal Muscle C2C12 Cells
Source: J Proteome Res. 2023 Aug 8;22(9):3040–53. doi: 10.1021/acs.jproteome.3c00340 (PMC10476267; doi:10.1021/acs.jproteome.3c00340)
Supplement: Supplementary file 2 — pr3c00340_si_002.zip [file pr3c00340_si_002.zip]

Archive with 5 entries (5 files):
- S2B_CTL_Cluster1.svg
- S2C_CTL_Cluster2.svg
- S2D_CTL_Cluster3.svg
- S2E_CTL_Cluster4.svg
- S2F_CTL_Cluster5.svg
