# Supplementary material for: Effect of Tamoxifen on Proteome Expression during In Vitro Myogenesis in Murine Skeletal Muscle C2C12 Cells
Source: J Proteome Res. 2023 Aug 8;22(9):3040–53. doi: 10.1021/acs.jproteome.3c00340 (PMC10476267; doi:10.1021/acs.jproteome.3c00340)
Supplement: Supplementary file 3 — pr3c00340_si_003.xlsx [file pr3c00340_si_003.xlsx]

## Sheet: Protein TMT Values
name	ref	accession	description	tmt1[D0 Myoblasts]	tmt2[D0 Myoblasts]	tmt3[D0 Myoblasts]	tmt4[D0 Myoblasts]	tmt5[D0 Myoblasts]	tmt6[D0 Myoblasts]	tmt7[D0 Myoblasts]	tmt8[D0 Myoblasts]	tmt9[D0 Myoblasts]	tmt10[D0 Myoblasts]	tmt1_um[D0 Myoblasts]	tmt2_um[D0 Myoblasts]	tmt3_um[D0 Myoblasts]	tmt4_um[D0 Myoblasts]	tmt5_um[D0 Myoblasts]	tmt6_um[D0 Myoblasts]	tmt7_um[D0 Myoblasts]	tmt8_um[D0 Myoblasts]	tmt9_um[D0 Myoblasts]	tmt10_um[D0 Myoblasts]	tmt1[D5 Early Myotubes]	tmt2[D5 Early Myotubes]	tmt3[D5 Early Myotubes]	tmt4[D5 Early Myotubes]	tmt5[D5 Early Myotubes]	tmt6[D5 Early Myotubes]	tmt7[D5 Early Myotubes]	tmt8[D5 Early Myotubes]	tmt9[D5 Early Myotubes]	tmt10[D5 Early Myotubes]	tmt1_um[D5 Early Myotubes]	tmt2_um[D5 Early Myotubes]	tmt3_um[D5 Early Myotubes]	tmt4_um[D5 Early Myotubes]	tmt5_um[D5 Early Myotubes]	tmt6_um[D5 Early Myotubes]	tmt7_um[D5 Early Myotubes]	tmt8_um[D5 Early Myotubes]	tmt9_um[D5 Early Myotubes]	tmt10_um[D5 Early Myotubes]	tmt1[D9 Late Myotubes]	tmt2[D9 Late Myotubes]	tmt3[D9 Late Myotubes]	tmt4[D9 Late Myotubes]	tmt5[D9 Late Myotubes]	tmt6[D9 Late Myotubes]
TITIN_MOUSE	sp|A2ASS6|TITIN_MOUSE	A2ASS6	Titin OS=Mus musculus OX=10090 GN=Ttn PE=1 SV=1	2.83775e+07	2.4624e+07	3.20971e+07	3.16672e+07	3.3436e+07	3.63923e+07	2.49192e+07	3.26713e+07	3.25609e+07	3.38154e+08	1.89977e+07	1.83676e+07	2.25562e+07	2.45601e+07	2.57882e+07	2.91684e+07	1.72968e+07	2.43694e+07	2.43926e+07	3.1919e+08	1.01748e+09	8.93809e+08	9.45089e+08	6.898e+08	1.05947e+09	1.05548e+09	6.51892e+08	9.101e+08	5.29254e+08	7.00852e+08	9.83367e+08	8.64547e+08	9.13432e+08	6.6437e+08	1.02702e+09	1.02442e+09	6.28935e+08	8.8114e+08	5.09234e+08	6.78217e+08	9.8305e+08	1.01972e+09	9.45967e+08	1.02752e+09	1.03885e+09	9.71981e+08
MYH1_MOUSE	sp|Q5SX40|MYH1_MOUSE	Q5SX40	Myosin-1 OS=Mus musculus OX=10090 GN=Myh1 PE=1 SV=1	8.61657e+06	8.17641e+06	8.97523e+06	8.85314e+06	1.00812e+07	1.18282e+07	8.11237e+06	2.63412e+07	1.09504e+07	8.59213e+08	1.12053e+06	1.1532e+06	1.18033e+06	1.18375e+06	1.17801e+06	1.48156e+06	1.00337e+06	3.32194e+06	1.23476e+06	1.16606e+08	6.57708e+08	5.56316e+08	5.7777e+08	5.08065e+08	6.70802e+08	6.49404e+08	4.69775e+08	6.68316e+08	2.89568e+08	5.68549e+08	9.5661e+07	7.92639e+07	7.66924e+07	8.55707e+07	1.11722e+08	1.13838e+08	7.23459e+07	1.04084e+08	3.99322e+07	1.0437e+08	1.12953e+09	8.44237e+08	8.66878e+08	1.04341e+09	9.85288e+08	1.01134e+09
PLEC_MOUSE	sp|Q9QXS1|PLEC_MOUSE	Q9QXS1	Plectin OS=Mus musculus OX=10090 GN=Plec PE=1 SV=3	5.76432e+08	6.26168e+08	6.0297e+08	6.61561e+08	6.67654e+08	6.69488e+08	6.3448e+08	6.43879e+08	6.20224e+08	6.49538e+08	5.43972e+08	5.96925e+08	5.70302e+08	6.3154e+08	6.38072e+08	6.41857e+08	6.0439e+08	6.12584e+08	5.90539e+08	6.19856e+08	6.93067e+08	7.27961e+08	7.06166e+08	6.52204e+08	7.15129e+08	7.12783e+08	6.99938e+08	7.02147e+08	6.78897e+08	6.54406e+08	6.44731e+08	6.81511e+08	6.59232e+08	6.11884e+08	6.71825e+08	6.70888e+08	6.53394e+08	6.57752e+08	6.33281e+08	6.12968e+08	4.38999e+08	5.36366e+08	5.45108e+08	5.52012e+08	5.14818e+08	5.09769e+08
MYH9_MOUSE	sp|Q8VDD5|MYH9_MOUSE	Q8VDD5	Myosin-9 OS=Mus musculus OX=10090 GN=Myh9 PE=1 SV=4	8.73272e+08	9.02389e+08	8.62409e+08	9.963e+08	9.62182e+08	9.93362e+08	9.62644e+08	9.82514e+08	9.42901e+08	9.47308e+08	6.70785e+08	7.01279e+08	6.72061e+08	7.9815e+08	7.61828e+08	7.96543e+08	7.52321e+08	7.68499e+08	7.34109e+08	7.5243e+08	7.40226e+08	8.51214e+08	8.37255e+08	8.63522e+08	8.04616e+08	8.32007e+08	9.67571e+08	8.47481e+08	1.03197e+09	8.45439e+08	5.95983e+08	7.02236e+08	6.72926e+08	7.09458e+08	6.47509e+08	6.74192e+08	7.77176e+08	6.82713e+08	8.27531e+08	6.8805e+08	7.16812e+08	7.70436e+08	7.82776e+08	6.61572e+08	6.61959e+08	6.96585e+08
MYH4_MOUSE	sp|Q5SX39|MYH4_MOUSE	Q5SX39	Myosin-4 OS=Mus musculus OX=10090 GN=Myh4 PE=2 SV=1	7.38867e+06	7.17948e+06	7.76111e+06	7.77917e+06	8.86284e+06	1.02572e+07	7.10604e+06	2.16905e+07	9.66414e+06	6.97786e+08	673179	803536	742066	771134	814525	990392	655343	1.33668e+06	824927	3.64184e+07	5.92965e+08	5.31479e+08	5.5036e+08	4.25486e+08	5.63636e+08	5.3935e+08	4.38257e+08	6.21784e+08	2.8893e+08	4.84322e+08	5.45182e+07	6.33913e+07	6.03135e+07	3.10127e+07	4.09617e+07	3.85862e+07	5.23574e+07	7.52694e+07	4.0592e+07	4.59897e+07	8.41914e+08	6.95932e+08	7.07943e+08	7.35879e+08	7.06508e+08	7.20665e+08
MYH3_MOUSE	sp|P13541|MYH3_MOUSE	P13541	Myosin-3 OS=Mus musculus OX=10090 GN=Myh3 PE=2 SV=2	7.61122e+06	7.2349e+06	8.34731e+06	9.75462e+06	1.03606e+07	1.19969e+07	7.57094e+06	2.26608e+07	1.05877e+07	7.10429e+08	2.39224e+06	2.28527e+06	2.68255e+06	3.90926e+06	3.71279e+06	4.81734e+06	2.38743e+06	7.67348e+06	3.55841e+06	2.65145e+08	6.99634e+08	6.02109e+08	6.1439e+08	5.55111e+08	7.35617e+08	7.06627e+08	4.84333e+08	6.96547e+08	3.03002e+08	4.83142e+08	3.27386e+08	2.96437e+08	2.79608e+08	2.68937e+08	3.57254e+08	3.47007e+08	2.32435e+08	3.38838e+08	1.42971e+08	2.12105e+08	8.18748e+08	6.10087e+08	6.05463e+08	7.03403e+08	6.95328e+08	7.03501e+08
MYH8_MOUSE	sp|P13542|MYH8_MOUSE	P13542	Myosin-8 OS=Mus musculus OX=10090 GN=Myh8 PE=2 SV=2	7.31804e+06	7.09538e+06	7.5562e+06	7.55637e+06	8.91675e+06	9.91359e+06	6.96239e+06	2.02637e+07	9.36609e+06	6.15762e+08	527696	567566	519303	477136	534918	558684	391888	997683	487421	3.14198e+07	5.2919e+08	4.40952e+08	4.59244e+08	4.06634e+08	5.33567e+08	5.1219e+08	3.64466e+08	5.15971e+08	2.28238e+08	4.06942e+08	5.48277e+07	3.90442e+07	3.93999e+07	4.34567e+07	5.69067e+07	5.33446e+07	3.41408e+07	4.6185e+07	1.95676e+07	3.74537e+07	7.84456e+08	6.01525e+08	6.04359e+08	7.20733e+08	6.87047e+08	7.07841e+08
ACTS_MOUSE	sp|P68134|ACTS_MOUSE	P68134	Actin, alpha skeletal muscle OS=Mus musculus OX=10090 GN=Acta1 PE=1 SV=1	2.41439e+09	2.48913e+09	2.24527e+09	2.4808e+09	2.39489e+09	2.48632e+09	2.32463e+09	2.41839e+09	2.29572e+09	2.63047e+09	447418	596122	442877	587864	526551	746402	428320	1.15362e+06	585095	3.84743e+07	2.38302e+09	2.52921e+09	2.40788e+09	2.56728e+09	2.40231e+09	2.51156e+09	2.43852e+09	2.35529e+09	2.60158e+09	2.45691e+09	2.34647e+07	1.693e+07	2.20286e+07	2.32027e+07	2.30005e+07	2.18884e+07	2.24467e+07	2.47324e+07	2.16478e+07	1.93614e+07	2.54436e+09	2.30253e+09	2.45928e+09	2.1657e+09	2.06711e+09	2.34447e+09
ACTC_MOUSE	sp|P68033|ACTC_MOUSE	P68033	Actin, alpha cardiac muscle 1 OS=Mus musculus OX=10090 GN=Actc1 PE=1 SV=1	2.42112e+09	2.49514e+09	2.25073e+09	2.48631e+09	2.40052e+09	2.49161e+09	2.33127e+09	2.42437e+09	2.30114e+09	2.60979e+09											2.38118e+09	2.52927e+09	2.40727e+09	2.56758e+09	2.401e+09	2.51085e+09	2.43501e+09	2.34928e+09	2.59903e+09	2.45291e+09											2.51974e+09	2.28547e+09	2.43975e+09	2.1445e+09	2.04657e+09	2.32631e+09
ACTA_MOUSE	sp|P62737|ACTA_MOUSE	P62737	Actin, aortic smooth muscle OS=Mus musculus OX=10090 GN=Acta2 PE=1 SV=1	2.41897e+09	2.49287e+09	2.24851e+09	2.48177e+09	2.39852e+09	2.4892e+09	2.32826e+09	2.42232e+09	2.29999e+09	2.60831e+09											2.37907e+09	2.52726e+09	2.40489e+09	2.5618e+09	2.39904e+09	2.5089e+09	2.43317e+09	2.34614e+09	2.59774e+09	2.45075e+09											2.51488e+09	2.28248e+09	2.43528e+09	2.13218e+09	2.04287e+09	2.32058e+09
ACTH_MOUSE	sp|P63268|ACTH_MOUSE	P63268	Actin, gamma-enteric smooth muscle OS=Mus musculus OX=10090 GN=Actg2 PE=1 SV=1	2.41869e+09	2.4928e+09	2.24827e+09	2.48156e+09	2.39838e+09	2.48908e+09	2.32771e+09	2.42183e+09	2.29977e+09	2.6071e+09											2.37851e+09	2.52702e+09	2.40431e+09	2.56114e+09	2.39834e+09	2.50832e+09	2.43246e+09	2.34488e+09	2.59709e+09	2.45021e+09											2.51475e+09	2.28242e+09	2.4352e+09	2.13208e+09	2.0428e+09	2.32049e+09
ACTG_MOUSE	sp|P63260|ACTG_MOUSE	P63260	Actin, cytoplasmic 2 OS=Mus musculus OX=10090 GN=Actg1 PE=1 SV=1	2.57456e+09	2.77778e+09	2.43168e+09	2.6686e+09	2.56369e+09	2.64928e+09	2.5091e+09	2.58787e+09	2.46162e+09	2.64138e+09											2.38526e+09	2.56231e+09	2.44114e+09	2.58677e+09	2.39641e+09	2.52519e+09	2.45122e+09	2.32829e+09	2.64617e+09	2.53669e+09											2.51528e+09	2.32287e+09	2.45039e+09	2.05582e+09	2.01691e+09	2.29181e+09
ACTB_MOUSE	sp|P60710|ACTB_MOUSE	P60710	Actin, cytoplasmic 1 OS=Mus musculus OX=10090 GN=Actb PE=1 SV=1	2.57456e+09	2.77778e+09	2.43168e+09	2.6686e+09	2.56369e+09	2.64928e+09	2.5091e+09	2.58787e+09	2.46162e+09	2.64138e+09											2.38526e+09	2.56231e+09	2.44114e+09	2.58677e+09	2.39641e+09	2.52519e+09	2.45122e+09	2.32829e+09	2.64617e+09	2.53669e+09											2.51528e+09	2.32287e+09	2.45039e+09	2.05582e+09	2.01691e+09	2.29181e+09
FLNC_MOUSE	sp|Q8VHX6|FLNC_MOUSE	Q8VHX6	Filamin-C OS=Mus musculus OX=10090 GN=Flnc PE=1 SV=3	2.10037e+08	1.99309e+08	2.10448e+08	1.9631e+08	1.90599e+08	1.97501e+08	1.98794e+08	2.0777e+08	2.06947e+08	5.84975e+08	1.48849e+08	1.51943e+08	1.49592e+08	1.45709e+08	1.37584e+08	1.45009e+08	1.38528e+08	1.46116e+08	1.47459e+08	5.06259e+08	7.8559e+08	7.65911e+08	7.08121e+08	6.92296e+08	7.40832e+08	7.34486e+08	7.00046e+08	7.5107e+08	6.27999e+08	5.77433e+08	6.78177e+08	6.64884e+08	5.9618e+08	5.88212e+08	6.37399e+08	6.34173e+08	6.00992e+08	6.54456e+08	5.25507e+08	4.89229e+08	5.2341e+08	6.31385e+08	7.07313e+08	7.33115e+08	6.70598e+08	6.49045e+08
MACF1_MOUSE	sp|Q9QXZ0|MACF1_MOUSE	Q9QXZ0	Microtubule-actin cross-linking factor 1 OS=Mus musculus OX=10090 GN=Macf1 PE=1 SV=2	3.51059e+07	3.36882e+07	3.78955e+07	3.64122e+07	3.87582e+07	4.00964e+07	3.78749e+07	4.0785e+07	4.17125e+07	1.08587e+08	2.95624e+07	2.87825e+07	3.2306e+07	3.04664e+07	3.28616e+07	3.37361e+07	3.2272e+07	3.51464e+07	3.59684e+07	1.01125e+08	2.25174e+08	2.1183e+08	2.11568e+08	1.76261e+08	2.25711e+08	2.20738e+08	2.32815e+08	2.57545e+08	2.17006e+08	1.58187e+08	2.10417e+08	1.97119e+08	1.96548e+08	1.6193e+08	2.11733e+08	2.06066e+08	2.18333e+08	2.42773e+08	2.0312e+08	1.46002e+08	1.09312e+08	1.32781e+08	1.26684e+08	1.50373e+08	1.51174e+08	1.43443e+08
DYHC1_MOUSE	sp|Q9JHU4|DYHC1_MOUSE	Q9JHU4	Cytoplasmic dynein 1 heavy chain 1 OS=Mus musculus OX=10090 GN=Dync1h1 PE=1 SV=2	1.79791e+08	1.55175e+08	1.90976e+08	1.84321e+08	1.98218e+08	1.96031e+08	2.07523e+08	2.0941e+08	2.13978e+08	2.22377e+08	1.7769e+08	1.52916e+08	1.88913e+08	1.82264e+08	1.96116e+08	1.94085e+08	2.05974e+08	2.07587e+08	2.12224e+08	2.19125e+08	2.08153e+08	2.03991e+08	2.13535e+08	2.02084e+08	2.31324e+08	2.29657e+08	2.23629e+08	2.25372e+08	2.16777e+08	2.09715e+08	2.06136e+08	2.02023e+08	2.11711e+08	2.00239e+08	2.29426e+08	2.27899e+08	2.22075e+08	2.23951e+08	2.15243e+08	2.08455e+08	1.69488e+08	1.80534e+08	1.62403e+08	1.83973e+08	1.96487e+08	1.88321e+08
MYH7_MOUSE	sp|Q91Z83|MYH7_MOUSE	Q91Z83	Myosin-7 OS=Mus musculus OX=10090 GN=Myh7 PE=2 SV=1	5.71068e+06	5.54858e+06	5.99416e+06	5.83286e+06	6.72078e+06	7.75825e+06	5.67158e+06	1.2365e+07	7.11433e+06	3.23217e+08	1.18752e+06	968281	1.28924e+06	993997	1.12935e+06	1.24782e+06	1.36002e+06	1.80327e+06	1.43928e+06	3.03396e+07	3.04412e+08	2.61617e+08	2.5297e+08	2.43584e+08	3.05791e+08	2.89534e+08	2e+08	2.74409e+08	1.25866e+08	2.29964e+08	3.41381e+07	2.7408e+07	2.46941e+07	2.66245e+07	3.51961e+07	3.30537e+07	2.05839e+07	2.64857e+07	1.20618e+07	2.54118e+07	4.74823e+08	3.59798e+08	3.80833e+08	4.22251e+08	4.07631e+08	4.2655e+08
FLNA_MOUSE	sp|Q8BTM8|FLNA_MOUSE	Q8BTM8	Filamin-A OS=Mus musculus OX=10090 GN=Flna PE=1 SV=5	6.60736e+08	6.81875e+08	6.04632e+08	6.98102e+08	6.28561e+08	6.65667e+08	6.49636e+08	6.49927e+08	5.93821e+08	5.08776e+08	6.05992e+08	6.34465e+08	5.50493e+08	6.50778e+08	5.8037e+08	6.18129e+08	5.95568e+08	5.95187e+08	5.41414e+08	4.50907e+08	3.88804e+08	4.73417e+08	4.49712e+08	5.05127e+08	3.91488e+08	4.17911e+08	4.41542e+08	3.76735e+08	4.77915e+08	4.75899e+08	2.99935e+08	3.8935e+08	3.56466e+08	4.19295e+08	3.07021e+08	3.35721e+08	3.5943e+08	2.99621e+08	3.9212e+08	4.01003e+08	3.10504e+08	3.16268e+08	3.37957e+08	2.79976e+08	2.67208e+08	2.95166e+08
DESM_MOUSE	sp|P31001|DESM_MOUSE	P31001	Desmin OS=Mus musculus OX=10090 GN=Des PE=1 SV=3	3.31009e+08	3.72846e+08	3.51485e+08	3.81976e+08	3.71469e+08	3.73244e+08	3.42593e+08	3.52241e+08	3.74488e+08	6.83046e+08	1.33683e+08	1.66344e+08	1.53511e+08	1.72503e+08	1.62876e+08	1.65756e+08	1.43909e+08	1.51177e+08	1.62997e+08	4.87515e+08	9.78647e+08	9.32992e+08	9.1606e+08	8.54117e+08	9.0338e+08	8.63329e+08	9.44843e+08	9.8566e+08	8.94881e+08	7.42636e+08	7.54789e+08	7.11175e+08	6.98447e+08	6.50128e+08	6.97187e+08	6.59222e+08	7.22236e+08	7.76182e+08	6.76043e+08	5.28043e+08	4.81707e+08	6.94567e+08	7.53723e+08	7.85475e+08	6.85862e+08	7.0563e+08
VIME_MOUSE	sp|P20152|VIME_MOUSE	P20152	Vimentin OS=Mus musculus OX=10090 GN=Vim PE=1 SV=3	1.96573e+09	2.26896e+09	1.92299e+09	2.00782e+09	1.8695e+09	1.87096e+09	1.83277e+09	1.85322e+09	1.84349e+09	1.36041e+09	1.59234e+09	1.87055e+09	1.55121e+09	1.63695e+09	1.50167e+09	1.50142e+09	1.47885e+09	1.48721e+09	1.46771e+09	1.05056e+09	1.03736e+09	1.13661e+09	1.1239e+09	9.98673e+08	9.19464e+08	9.09433e+08	9.70933e+08	8.94919e+08	1.05949e+09	1.23562e+09	7.50273e+08	8.3768e+08	8.34584e+08	7.37273e+08	6.56503e+08	6.476e+08	6.86592e+08	6.31762e+08	7.70002e+08	9.38296e+08	7.02502e+08	7.89779e+08	8.21918e+08	6.08339e+08	5.63212e+08	6.21175e+08
ENOA_MOUSE	sp|P17182|ENOA_MOUSE	P17182	Alpha-enolase OS=Mus musculus OX=10090 GN=Eno1 PE=1 SV=3	7.35761e+08	6.4309e+08	7.98133e+08	7.72246e+08	8.12301e+08	7.88102e+08	7.32732e+08	7.44704e+08	7.84374e+08	6.98095e+08	5.42152e+08	5.50597e+08	5.82597e+08	6.52115e+08	6.68942e+08	6.64453e+08	5.8724e+08	5.85021e+08	6.17452e+08	5.42624e+08	4.99381e+08	6.02141e+08	5.941e+08	6.08877e+08	5.62237e+08	5.66159e+08	5.73763e+08	5.37207e+08	6.20955e+08	6.225e+08	4.26553e+08	5.16607e+08	5.07375e+08	5.35347e+08	4.92209e+08	4.99309e+08	5.06368e+08	4.68822e+08	5.44472e+08	5.509e+08	4.42064e+08	4.55425e+08	4.50849e+08	4.05698e+08	4.17325e+08	4.38906e+08
MYH6_MOUSE	sp|Q02566|MYH6_MOUSE	Q02566	Myosin-6 OS=Mus musculus OX=10090 GN=Myh6 PE=1 SV=2	4.60396e+06	4.63831e+06	4.80576e+06	4.86603e+06	5.65428e+06	6.546e+06	4.3648e+06	1.06089e+07	5.71711e+06	2.9365e+08											2.61427e+08	2.25738e+08	2.20449e+08	2.07284e+08	2.62756e+08	2.49781e+08	1.72947e+08	2.37954e+08	1.0975e+08	1.98363e+08											4.09133e+08	3.09948e+08	3.24149e+08	3.68859e+08	3.56449e+08	3.74206e+08
VINC_MOUSE	sp|Q64727|VINC_MOUSE	Q64727	Vinculin OS=Mus musculus OX=10090 GN=Vcl PE=1 SV=4	2.04928e+08	1.94495e+08	2.06051e+08	1.7683e+08	1.71986e+08	1.7563e+08	1.68672e+08	1.72867e+08	1.76916e+08	2.22577e+08	2.04928e+08	1.94495e+08	2.06051e+08	1.7683e+08	1.71986e+08	1.7563e+08	1.68672e+08	1.72867e+08	1.76916e+08	2.22577e+08	2.62448e+08	2.73195e+08	2.66483e+08	2.46678e+08	2.39803e+08	2.37971e+08	2.32353e+08	2.26665e+08	2.51913e+08	2.09989e+08	2.62111e+08	2.72853e+08	2.66178e+08	2.46377e+08	2.39527e+08	2.37691e+08	2.32014e+08	2.26373e+08	2.51628e+08	2.09733e+08	1.69374e+08	1.85095e+08	1.86343e+08	1.59288e+08	1.61009e+08	1.63453e+08
TLN1_MOUSE	sp|P26039|TLN1_MOUSE	P26039	Talin-1 OS=Mus musculus OX=10090 GN=Tln1 PE=1 SV=2	2.6883e+08	3.00383e+08	2.66578e+08	2.86314e+08	2.7536e+08	2.8083e+08	2.72203e+08	2.73368e+08	2.6175e+08	2.48114e+08	2.05518e+08	2.31858e+08	2.00622e+08	2.22504e+08	2.11685e+08	2.19049e+08	2.0724e+08	2.08401e+08	1.98761e+08	1.88773e+08	2.15708e+08	2.36163e+08	2.21577e+08	2.30458e+08	2.13073e+08	2.24415e+08	2.16618e+08	2.0573e+08	2.29126e+08	2.21986e+08	1.67443e+08	1.87307e+08	1.73124e+08	1.83522e+08	1.68029e+08	1.768e+08	1.70417e+08	1.6331e+08	1.80174e+08	1.75356e+08	1.35194e+08	1.64703e+08	1.68958e+08	1.61899e+08	1.57219e+08	1.57542e+08
G3P_MOUSE	sp|P16858|G3P_MOUSE	P16858	Glyceraldehyde-3-phosphate dehydrogenase OS=Mus musculus OX=10090 GN=Gapdh PE=1 SV=2	3.76346e+08	3.85226e+08	4.21263e+08	4.49318e+08	4.77578e+08	4.78842e+08	4.81206e+08	4.65957e+08	5.10778e+08	6.20282e+08	3.33221e+08	3.58533e+08	3.73524e+08	3.99255e+08	4.15468e+08	4.2499e+08	4.16356e+08	4.00731e+08	4.38434e+08	5.43584e+08	5.94007e+08	6.00134e+08	6.00463e+08	6.7383e+08	7.20285e+08	6.88534e+08	6.72429e+08	6.95969e+08	6.54267e+08	6.17367e+08	5.48688e+08	5.63329e+08	5.53e+08	6.09202e+08	6.48831e+08	6.19942e+08	6.09459e+08	6.28221e+08	5.9107e+08	5.65265e+08	5.82696e+08	7.33068e+08	7.28749e+08	7.583e+08	7.71199e+08	7.34079e+08
NEST_MOUSE	sp|Q6P5H2|NEST_MOUSE	Q6P5H2	Nestin OS=Mus musculus OX=10090 GN=Nes PE=1 SV=1	1.46234e+08	1.53301e+08	1.51501e+08	1.37597e+08	1.23676e+08	1.32419e+08	1.29824e+08	1.37782e+08	1.41729e+08	2.44389e+08	1.42236e+08	1.49052e+08	1.47513e+08	1.34234e+08	1.20402e+08	1.28886e+08	1.26676e+08	1.34398e+08	1.37772e+08	2.38076e+08	3.19117e+08	3.50555e+08	3.25742e+08	2.33021e+08	2.70498e+08	2.53257e+08	3.24561e+08	3.45702e+08	3.17881e+08	2.38738e+08	3.08447e+08	3.39455e+08	3.14758e+08	2.25491e+08	2.61153e+08	2.44425e+08	3.14128e+08	3.351e+08	3.06655e+08	2.30951e+08	1.04903e+08	2.52547e+08	2.61176e+08	2.57396e+08	2.35713e+08	2.26907e+08
FLNB_MOUSE	sp|Q80X90|FLNB_MOUSE	Q80X90	Filamin-B OS=Mus musculus OX=10090 GN=Flnb PE=1 SV=3	3.64886e+08	3.97869e+08	3.37833e+08	3.69029e+08	3.41482e+08	3.52567e+08	3.65349e+08	3.59535e+08	3.39112e+08	2.74951e+08	3.13707e+08	3.56185e+08	2.88517e+08	3.27804e+08	2.98589e+08	3.11068e+08	3.15121e+08	3.09323e+08	2.90665e+08	2.17914e+08	2.25865e+08	2.81292e+08	2.67444e+08	2.78346e+08	2.30545e+08	2.43225e+08	2.43924e+08	2.09212e+08	2.78478e+08	2.89659e+08	1.47578e+08	2.08936e+08	1.83472e+08	2.01021e+08	1.54924e+08	1.70038e+08	1.71695e+08	1.39896e+08	2.03821e+08	2.24846e+08	1.90616e+08	2.0411e+08	2.12772e+08	1.79953e+08	1.77166e+08	1.96599e+08
NACAM_MOUSE	sp|P70670|NACAM_MOUSE	P70670	Nascent polypeptide-associated complex subunit alpha, muscle-specific form OS=Mus musculus OX=10090 GN=Naca PE=1 SV=2	2.9491e+07	2.84006e+07	3.44131e+07	2.11558e+07	2.57504e+07	2.20095e+07	2.82801e+07	3.31557e+07	3.4067e+07	1.6488e+08	1.94185e+06	1.94141e+06	2.15478e+06	2.7314e+06	2.66812e+06	3.23788e+06	1.70212e+06	4.72078e+06	2.41004e+06	1.41958e+08	2.73062e+08	2.25667e+08	2.10262e+08	1.70847e+08	2.39009e+08	2.19134e+08	2.13149e+08	2.48273e+08	1.68396e+08	1.5334e+08	2.49283e+08	2.05021e+08	1.8698e+08	1.4949e+08	2.16389e+08	1.96299e+08	1.88424e+08	2.23579e+08	1.42447e+08	1.28805e+08	6.04431e+07	1.6707e+08	1.95553e+08	2.02047e+08	1.75609e+08	1.67063e+08
HSP7C_MOUSE	sp|P63017|HSP7C_MOUSE	P63017	Heat shock cognate 71 kDa protein OS=Mus musculus OX=10090 GN=Hspa8 PE=1 SV=1	7.11588e+08	7.44788e+08	6.83085e+08	7.06894e+08	6.98607e+08	6.81847e+08	6.87688e+08	7.06169e+08	6.86969e+08	6.33722e+08	4.80083e+08	5.14804e+08	4.49642e+08	5.02574e+08	4.82549e+08	4.763e+08	4.70741e+08	4.73851e+08	4.57719e+08	4.25246e+08	5.5367e+08	5.4872e+08	5.43778e+08	5.15038e+08	5.44025e+08	5.30403e+08	5.57854e+08	5.61758e+08	5.56619e+08	5.64702e+08	3.5188e+08	3.55643e+08	3.34162e+08	3.32582e+08	3.53109e+08	3.50511e+08	3.70792e+08	3.72569e+08	3.58921e+08	3.73985e+08	3.78822e+08	4.34948e+08	4.43045e+08	4.32888e+08	4.21546e+08	4.14226e+08
HS90B_MOUSE	sp|P11499|HS90B_MOUSE	P11499	Heat shock protein HSP 90-beta OS=Mus musculus OX=10090 GN=Hsp90ab1 PE=1 SV=3	5.50424e+08	4.96264e+08	5.52226e+08	4.84569e+08	5.08608e+08	4.69774e+08	5.71006e+08	5.85105e+08	5.57159e+08	4.29891e+08	2.80487e+08	2.81047e+08	2.818e+08	2.74197e+08	2.8074e+08	2.55741e+08	3.11344e+08	3.17387e+08	2.97509e+08	2.40152e+08	4.49576e+08	4.30891e+08	4.55975e+08	4.09735e+08	4.50066e+08	4.24745e+08	4.84883e+08	4.85966e+08	4.66066e+08	4.77348e+08	1.82262e+08	1.7512e+08	1.82229e+08	1.69081e+08	1.87916e+08	1.80911e+08	2.06566e+08	2.16084e+08	1.95787e+08	2.05275e+08	2.32707e+08	2.7428e+08	2.45479e+08	2.57752e+08	2.69551e+08	2.47035e+08
SPTN1_MOUSE	sp|P16546|SPTN1_MOUSE	P16546	Spectrin alpha chain, non-erythrocytic 1 OS=Mus musculus OX=10090 GN=Sptan1 PE=1 SV=4	1.38581e+08	1.34272e+08	1.42707e+08	1.6252e+08	1.59506e+08	1.64315e+08	1.40949e+08	1.44805e+08	1.43411e+08	1.49107e+08	1.37967e+08	1.33878e+08	1.42016e+08	1.61935e+08	1.58831e+08	1.63726e+08	1.40328e+08	1.44147e+08	1.4274e+08	1.48501e+08	1.7107e+08	1.6784e+08	1.6912e+08	1.70656e+08	1.66907e+08	1.65276e+08	1.59777e+08	1.64076e+08	1.57044e+08	1.49015e+08	1.70724e+08	1.6754e+08	1.68737e+08	1.70329e+08	1.66601e+08	1.6499e+08	1.59483e+08	1.63777e+08	1.56715e+08	1.4875e+08	9.58167e+07	9.77429e+07	9.96552e+07	1.02081e+08	9.78049e+07	9.90089e+07
RYR1_MOUSE	sp|E9PZQ0|RYR1_MOUSE	E9PZQ0	Ryanodine receptor 1 OS=Mus musculus OX=10090 GN=Ryr1 PE=1 SV=1	1.17258e+06	1.13852e+06	1.17884e+06	1.23061e+06	1.46606e+06	1.66013e+06	994580	1.14951e+06	1.10103e+06	8.97288e+06	375369	487245	362829	617744	674005	863485	369951	489144	423449	6.04983e+06	5.79252e+07	4.94236e+07	4.82373e+07	4.63707e+07	5.79269e+07	5.92144e+07	4.2618e+07	5.27769e+07	3.35153e+07	4.10649e+07	5.02325e+07	4.31881e+07	4.18421e+07	4.02711e+07	5.00487e+07	5.11099e+07	3.69036e+07	4.57562e+07	2.92609e+07	3.56154e+07	6.57419e+07	5.50088e+07	5.50478e+07	6.60226e+07	6.6388e+07	6.78478e+07
DYST_MOUSE	sp|Q91ZU6|DYST_MOUSE	Q91ZU6	Dystonin OS=Mus musculus OX=10090 GN=Dst PE=1 SV=2	2.9073e+07	2.55046e+07	3.24711e+07	2.81988e+07	3.05592e+07	3.13963e+07	3.02264e+07	3.2547e+07	3.35196e+07	4.94478e+07	2.58692e+07	2.364e+07	2.86209e+07	2.61682e+07	2.80095e+07	2.89938e+07	2.72032e+07	2.92183e+07	3.02953e+07	4.49949e+07	7.50725e+07	6.93513e+07	7.14856e+07	6.35826e+07	7.64778e+07	7.51225e+07	6.86942e+07	7.58852e+07	6.50751e+07	6.05826e+07	6.575e+07	6.18801e+07	6.18434e+07	5.6776e+07	6.81774e+07	6.72678e+07	6.07123e+07	6.72854e+07	5.6963e+07	5.39353e+07	4.61027e+07	5.20309e+07	4.70143e+07	5.47387e+07	5.62603e+07	5.41661e+07
LMNA_MOUSE	sp|P48678|LMNA_MOUSE	P48678	Prelamin-A/C OS=Mus musculus OX=10090 GN=Lmna PE=1 SV=2	3.44913e+08	3.68714e+08	3.387e+08	3.88076e+08	3.74747e+08	3.79647e+08	3.44498e+08	3.30598e+08	3.2407e+08	3.77671e+08	3.31609e+08	3.52104e+08	3.24296e+08	3.69852e+08	3.57651e+08	3.62033e+08	3.30073e+08	3.16325e+08	3.09541e+08	3.60369e+08	4.3834e+08	4.39594e+08	4.16609e+08	4.65737e+08	4.02581e+08	4.20135e+08	3.90044e+08	3.60831e+08	3.69607e+08	3.89903e+08	4.32778e+08	4.34344e+08	4.11561e+08	4.59372e+08	3.96888e+08	4.14485e+08	3.84552e+08	3.55765e+08	3.64596e+08	3.84749e+08	3.00796e+08	2.99963e+08	3.24699e+08	2.95175e+08	2.62074e+08	2.86772e+08
ACTBL_MOUSE	sp|Q8BFZ3|ACTBL_MOUSE	Q8BFZ3	Beta-actin-like protein 2 OS=Mus musculus OX=10090 GN=Actbl2 PE=1 SV=1	1.13971e+09	1.17859e+09	1.10497e+09	1.18562e+09	1.15144e+09	1.17396e+09	1.15465e+09	1.1875e+09	1.11766e+09	1.22087e+09	32094.5	29044.7	32152.2	23140.8	29910.6	26375.8	25207.4	22510.3	32132	28741.1	1.13367e+09	1.15587e+09	1.1781e+09	1.24497e+09	1.17515e+09	1.25715e+09	1.20345e+09	1.14832e+09	1.28465e+09	1.20907e+09											1.15773e+09	1.01608e+09	1.00534e+09	8.94702e+08	9.20636e+08	1.01889e+09
SPTB2_MOUSE	sp|Q62261|SPTB2_MOUSE	Q62261	Spectrin beta chain, non-erythrocytic 1 OS=Mus musculus OX=10090 GN=Sptbn1 PE=1 SV=2	1.06552e+08	1.05442e+08	1.13377e+08	1.31196e+08	1.26811e+08	1.29161e+08	1.16965e+08	1.19742e+08	1.18043e+08	1.18802e+08	1.0379e+08	1.03147e+08	1.10465e+08	1.28081e+08	1.23432e+08	1.25845e+08	1.13867e+08	1.16535e+08	1.14706e+08	1.15663e+08	1.22601e+08	1.15552e+08	1.19549e+08	1.26629e+08	1.23498e+08	1.21987e+08	1.18086e+08	1.19848e+08	1.16893e+08	1.08027e+08	1.16535e+08	1.10011e+08	1.14003e+08	1.20414e+08	1.1761e+08	1.1633e+08	1.12838e+08	1.14496e+08	1.11424e+08	1.03026e+08	7.61798e+07	7.91913e+07	7.94333e+07	9.07603e+07	8.54999e+07	8.64598e+07
TBB2A_MOUSE	sp|Q7TMM9|TBB2A_MOUSE	Q7TMM9	Tubulin beta-2A chain OS=Mus musculus OX=10090 GN=Tubb2a PE=1 SV=1	3.68676e+08	4.3457e+08	3.71132e+08	3.95547e+08	3.79733e+08	3.87363e+08	3.50772e+08	3.51294e+08	3.73851e+08	4.30673e+08	4.06311e+06	4.92305e+06	3.81291e+06	4.63849e+06	4.078e+06	3.94949e+06	3.6608e+06	3.7589e+06	3.5947e+06	6.65376e+06	4.2675e+08	4.41501e+08	3.94169e+08	4.07758e+08	4.02724e+08	3.9681e+08	3.63879e+08	3.86494e+08	3.53083e+08	3.76034e+08	8.33752e+06	7.99912e+06	7.30618e+06	7.31312e+06	8.13274e+06	7.32101e+06	7.17356e+06	7.25258e+06	6.30987e+06	5.86604e+06	2.11608e+08	3.38705e+08	3.5592e+08	3.47376e+08	3.19406e+08	3.13333e+08
TBB2B_MOUSE	sp|Q9CWF2|TBB2B_MOUSE	Q9CWF2	Tubulin beta-2B chain OS=Mus musculus OX=10090 GN=Tubb2b PE=1 SV=1	3.66997e+08	4.32636e+08	3.69687e+08	3.94277e+08	3.78609e+08	3.86286e+08	3.49497e+08	3.49787e+08	3.72583e+08	4.27433e+08	2.38415e+06	2.9889e+06	2.36769e+06	3.36815e+06	2.95434e+06	2.87316e+06	2.38595e+06	2.25173e+06	2.32689e+06	3.41364e+06	4.24256e+08	4.39007e+08	3.92099e+08	4.05293e+08	4.00437e+08	3.94903e+08	3.61227e+08	3.84226e+08	3.51212e+08	3.7431e+08	5.84121e+06	5.49696e+06	5.23305e+06	4.78981e+06	5.83448e+06	5.40126e+06	4.5053e+06	4.95764e+06	4.42904e+06	4.12743e+06	2.06587e+08	3.28913e+08	3.46389e+08	3.38053e+08	3.09258e+08	3.04423e+08
TBB5_MOUSE	sp|P99024|TBB5_MOUSE	P99024	Tubulin beta-5 chain OS=Mus musculus OX=10090 GN=Tubb5 PE=1 SV=1	4.90409e+08	5.78034e+08	4.85956e+08	5.09459e+08	4.83999e+08	4.93916e+08	4.58889e+08	4.56536e+08	4.80323e+08	4.78399e+08	6.79287e+07	7.81418e+07	6.95527e+07	6.57233e+07	6.31333e+07	6.57787e+07	6.23136e+07	6.23041e+07	6.15858e+07	5.29257e+07	4.12385e+08	4.39484e+08	3.88287e+08	3.96588e+08	3.80704e+08	3.78374e+08	3.5929e+08	3.75581e+08	3.54252e+08	3.94912e+08	4.05206e+07	5.27957e+07	4.21635e+07	4.11034e+07	3.38137e+07	3.59894e+07	3.73145e+07	3.75354e+07	3.81474e+07	4.8092e+07	2.05784e+08	3.09732e+08	3.2689e+08	3.01203e+08	2.76128e+08	2.75469e+08
TBA1A_MOUSE	sp|P68369|TBA1A_MOUSE	P68369	Tubulin alpha-1A chain OS=Mus musculus OX=10090 GN=Tuba1a PE=1 SV=1	4.30598e+08	4.30416e+08	5.14828e+08	4.92069e+08	5.26906e+08	4.95388e+08	5.70495e+08	5.61198e+08	5.88987e+08	5.36312e+08											4.67484e+08	4.12825e+08	5.14418e+08	5.04639e+08	5.34848e+08	5.01348e+08	4.98866e+08	5.25108e+08	5.12737e+08	4.58326e+08											2.64282e+08	3.61164e+08	3.44932e+08	3.9804e+08	4.21184e+08	3.78662e+08
TBA1B_MOUSE	sp|P05213|TBA1B_MOUSE	P05213	Tubulin alpha-1B chain OS=Mus musculus OX=10090 GN=Tuba1b PE=1 SV=2	4.27817e+08	4.28208e+08	5.10796e+08	4.8679e+08	5.20607e+08	4.89664e+08	5.6536e+08	5.5664e+08	5.82962e+08	5.32342e+08											4.69782e+08	4.14914e+08	5.1536e+08	5.08089e+08	5.37714e+08	5.05163e+08	5.01641e+08	5.2817e+08	5.1268e+08	4.60646e+08											2.68036e+08	3.65824e+08	3.50022e+08	4.06682e+08	4.28503e+08	3.86303e+08
KPYM_MOUSE	sp|P52480|KPYM_MOUSE	P52480	Pyruvate kinase PKM OS=Mus musculus OX=10090 GN=Pkm PE=1 SV=4	3.19147e+08	2.33747e+08	3.45818e+08	3.42867e+08	3.915e+08	3.88037e+08	4.65347e+08	4.55227e+08	4.53228e+08	3.56142e+08	2.45013e+08	1.72439e+08	2.65855e+08	2.5623e+08	3.01614e+08	3.07342e+08	3.77304e+08	3.63134e+08	3.63306e+08	2.797e+08	1.96176e+08	2.20548e+08	2.54647e+08	2.92903e+08	3.05686e+08	2.96503e+08	3.16939e+08	2.95201e+08	3.48986e+08	3.11109e+08	1.63048e+08	1.85981e+08	2.14352e+08	2.54566e+08	2.63507e+08	2.57538e+08	2.75152e+08	2.55471e+08	3.02293e+08	2.68648e+08	2.59829e+08	2.8264e+08	2.30858e+08	3.09631e+08	3.4839e+08	3.3624e+08
TBB4B_MOUSE	sp|P68372|TBB4B_MOUSE	P68372	Tubulin beta-4B chain OS=Mus musculus OX=10090 GN=Tubb4b PE=1 SV=1	4.43182e+08	5.2451e+08	4.38063e+08	4.78802e+08	4.53262e+08	4.61182e+08	4.30904e+08	4.28711e+08	4.53224e+08	4.58583e+08	6.70645e+06	8.37534e+06	6.55577e+06	7.16042e+06	6.16774e+06	6.21174e+06	6.45486e+06	6.61909e+06	6.46932e+06	6.82308e+06	3.96561e+08	4.11146e+08	3.67304e+08	3.82984e+08	3.75348e+08	3.68178e+08	3.51777e+08	3.69106e+08	3.43119e+08	3.73488e+08	7.53697e+06	7.93359e+06	7.01048e+06	6.89586e+06	7.4098e+06	7.23354e+06	6.96315e+06	7.31363e+06	6.95438e+06	8.16051e+06	1.96896e+08	3.00086e+08	3.15108e+08	3.02624e+08	2.77521e+08	2.73504e+08
MYH10_MOUSE	sp|Q61879|MYH10_MOUSE	Q61879	Myosin-10 OS=Mus musculus OX=10090 GN=Myh10 PE=1 SV=2	1.68865e+08	1.71634e+08	1.64861e+08	1.85274e+08	1.86765e+08	1.90352e+08	1.94654e+08	2.00559e+08	1.95188e+08	1.735e+08	4.41765e+07	4.79475e+07	4.7731e+07	5.3957e+07	5.21144e+07	5.43846e+07	5.24663e+07	5.37686e+07	5.40914e+07	4.42815e+07	1.21796e+08	1.34934e+08	1.38211e+08	1.5286e+08	1.45261e+08	1.5398e+08	1.67475e+08	1.47752e+08	1.80755e+08	1.50683e+08	3.20726e+07	3.65809e+07	3.50713e+07	3.85326e+07	3.76887e+07	3.88387e+07	3.93673e+07	3.53014e+07	4.40592e+07	4.14888e+07	1.06331e+08	1.10534e+08	1.04954e+08	1.04387e+08	1.09941e+08	1.16323e+08
ATPB_MOUSE	sp|P56480|ATPB_MOUSE	P56480	ATP synthase subunit beta, mitochondrial OS=Mus musculus OX=10090 GN=Atp5f1b PE=1 SV=2	1.15734e+08	1.27701e+08	1.12333e+08	1.32273e+08	1.2403e+08	1.30791e+08	1.20261e+08	1.23623e+08	1.14008e+08	2.04976e+08	1.15734e+08	1.27701e+08	1.12333e+08	1.32273e+08	1.2403e+08	1.30791e+08	1.20261e+08	1.23623e+08	1.14008e+08	2.04976e+08	1.98922e+08	1.95967e+08	1.87153e+08	2.20586e+08	2.061e+08	2.18446e+08	1.98015e+08	2.07035e+08	1.81559e+08	2.00694e+08	1.98922e+08	1.95967e+08	1.87153e+08	2.20586e+08	2.061e+08	2.18446e+08	1.98015e+08	2.07035e+08	1.81559e+08	2.00694e+08	2.46876e+08	1.62441e+08	1.78604e+08	1.92914e+08	1.77951e+08	2.07752e+08
EF2_MOUSE	sp|P58252|EF2_MOUSE	P58252	Elongation factor 2 OS=Mus musculus OX=10090 GN=Eef2 PE=1 SV=2	2.54252e+08	2.35137e+08	2.66964e+08	2.69352e+08	2.85158e+08	2.71982e+08	3.46093e+08	3.31665e+08	3.28312e+08	2.53417e+08	2.50039e+08	2.31036e+08	2.62389e+08	2.65262e+08	2.80359e+08	2.67965e+08	3.413e+08	3.26617e+08	3.23246e+08	2.49182e+08	2.28215e+08	2.22491e+08	2.35701e+08	2.59039e+08	2.83711e+08	2.71447e+08	2.97558e+08	3.06134e+08	2.9726e+08	2.59176e+08	2.22255e+08	2.16819e+08	2.29538e+08	2.53638e+08	2.77895e+08	2.66177e+08	2.92102e+08	3.00364e+08	2.90727e+08	2.5327e+08	1.50959e+08	1.74536e+08	1.68318e+08	2.29691e+08	2.39331e+08	2.15509e+08
TERA_MOUSE	sp|Q01853|TERA_MOUSE	Q01853	Transitional endoplasmic reticulum ATPase OS=Mus musculus OX=10090 GN=Vcp PE=1 SV=4	1.5802e+08	1.75297e+08	1.57193e+08	1.79128e+08	1.71996e+08	1.71092e+08	1.62991e+08	1.59491e+08	1.63801e+08	1.6179e+08	1.55831e+08	1.72755e+08	1.54098e+08	1.76073e+08	1.68475e+08	1.68386e+08	1.5885e+08	1.55539e+08	1.60231e+08	1.58681e+08	1.84016e+08	1.79381e+08	1.74086e+08	1.78482e+08	1.73788e+08	1.70237e+08	1.83283e+08	1.84418e+08	1.72795e+08	1.76862e+08	1.82092e+08	1.78065e+08	1.7221e+08	1.76497e+08	1.7152e+08	1.68186e+08	1.81346e+08	1.82185e+08	1.70392e+08	1.74831e+08	9.73741e+07	1.15542e+08	1.228e+08	1.21179e+08	1.15032e+08	1.12332e+08
OBSCN_MOUSE	sp|A2AAJ9|OBSCN_MOUSE	A2AAJ9	Obscurin OS=Mus musculus OX=10090 GN=Obscn PE=1 SV=3	948109	991001	847590	942461	918754	969320	831181	1.02671e+06	854657	7.9093e+06	459848	533150	437093	553303	570416	629554	392350	554289	452970	6.93493e+06	3.63325e+07	3.25912e+07	3.5052e+07	2.88032e+07	3.99793e+07	4.09425e+07	2.68775e+07	3.53021e+07	2.20487e+07	3.04339e+07	3.41027e+07	3.07215e+07	3.29363e+07	2.73104e+07	3.79246e+07	3.88441e+07	2.54308e+07	3.33533e+07	2.08621e+07	2.88427e+07	3.72479e+07	4.45966e+07	3.84149e+07	4.71468e+07	4.99087e+07	4.32553e+07
BIP_MOUSE	sp|P20029|BIP_MOUSE	P20029	Endoplasmic reticulum chaperone BiP OS=Mus musculus OX=10090 GN=Hspa5 PE=1 SV=3	3.05658e+08	3.30871e+08	2.89305e+08	3.71031e+08	3.41301e+08	3.47272e+08	2.83511e+08	2.97442e+08	2.77209e+08	3.39282e+08	2.36271e+08	2.67345e+08	2.17809e+08	3.08594e+08	2.83423e+08	2.93901e+08	2.24851e+08	2.33987e+08	2.19782e+08	2.79976e+08	3.57604e+08	3.72172e+08	3.49395e+08	3.50672e+08	3.28951e+08	3.40007e+08	3.38227e+08	3.28472e+08	3.45192e+08	3.35558e+08	2.883e+08	3.07964e+08	2.79993e+08	2.88833e+08	2.71327e+08	2.87058e+08	2.82833e+08	2.70878e+08	2.85885e+08	2.79279e+08	3.98564e+08	3.33031e+08	3.60221e+08	3.07783e+08	2.88696e+08	3.09699e+08
TBA1C_MOUSE	sp|P68373|TBA1C_MOUSE	P68373	Tubulin alpha-1C chain OS=Mus musculus OX=10090 GN=Tuba1c PE=1 SV=1	4.242e+08	4.25378e+08	5.0714e+08	4.80878e+08	5.1608e+08	4.84516e+08	5.59578e+08	5.5064e+08	5.77946e+08	5.259e+08	1.66657e+06	1.30179e+06	2.05999e+06	2.02272e+06	2.36427e+06	2.1879e+06	2.60289e+06	2.65341e+06	2.74967e+06	1.60219e+06	4.57005e+08	4.02909e+08	5.01218e+08	4.85822e+08	5.16495e+08	4.83745e+08	4.82841e+08	5.06911e+08	4.97541e+08	4.45482e+08	608524	678856	932861	1.15973e+06	1.051e+06	1.06159e+06	1.14292e+06	1.11873e+06	1.41896e+06	1.21936e+06	2.57222e+08	3.52436e+08	3.36758e+08	3.81508e+08	4.03669e+08	3.62567e+08
ENOB_MOUSE	sp|P21550|ENOB_MOUSE	P21550	Beta-enolase OS=Mus musculus OX=10090 GN=Eno3 PE=1 SV=3	2.45172e+08	1.53767e+08	2.65473e+08	1.82674e+08	2.0821e+08	1.91483e+08	2.04222e+08	2.20886e+08	2.23763e+08	3.62922e+08	8.40067e+07	9.59465e+07	8.61542e+07	9.7796e+07	9.82573e+07	9.90061e+07	8.9918e+07	9.3129e+07	8.96903e+07	2.36304e+08	2.86463e+08	2.6679e+08	2.6597e+08	2.35449e+08	2.83648e+08	2.62254e+08	2.58658e+08	2.88839e+08	2.40919e+08	2.17277e+08	2.35318e+08	2.08414e+08	2.075e+08	1.83777e+08	2.34461e+08	2.16322e+08	2.1337e+08	2.41083e+08	1.91054e+08	1.70822e+08	1.93023e+08	2.61158e+08	2.50363e+08	3.07269e+08	3.24805e+08	2.88449e+08
MOES_MOUSE	sp|P26041|MOES_MOUSE	P26041	Moesin OS=Mus musculus OX=10090 GN=Msn PE=1 SV=3	2.27431e+08	2.55327e+08	2.27966e+08	2.49997e+08	2.36028e+08	2.46817e+08	2.30745e+08	2.26629e+08	2.31083e+08	2.19923e+08	1.50365e+08	1.87238e+08	1.50799e+08	1.84436e+08	1.69248e+08	1.82413e+08	1.62561e+08	1.57575e+08	1.5907e+08	1.55294e+08	1.8724e+08	2.17077e+08	1.98471e+08	1.85217e+08	1.84932e+08	1.85814e+08	1.95445e+08	1.85696e+08	2.05505e+08	1.9349e+08	1.08929e+08	1.26068e+08	1.13496e+08	1.15227e+08	1.1527e+08	1.17275e+08	1.24046e+08	1.18115e+08	1.29781e+08	1.21151e+08	1.35328e+08	1.63811e+08	1.65283e+08	1.52902e+08	1.44756e+08	1.39992e+08
ACTN1_MOUSE	sp|Q7TPR4|ACTN1_MOUSE	Q7TPR4	Alpha-actinin-1 OS=Mus musculus OX=10090 GN=Actn1 PE=1 SV=1	1.14792e+08	1.13346e+08	1.14527e+08	1.27748e+08	1.24698e+08	1.31485e+08	1.29423e+08	1.30961e+08	1.1916e+08	1.32137e+08	7.38848e+07	7.81402e+07	7.39223e+07	8.56928e+07	8.22421e+07	8.81088e+07	8.39934e+07	8.4692e+07	7.60751e+07	8.5043e+07	1.33351e+08	1.34881e+08	1.46342e+08	1.58697e+08	1.305e+08	1.34217e+08	1.58423e+08	1.45495e+08	1.65184e+08	1.34196e+08	9.00849e+07	9.46224e+07	9.96807e+07	9.99977e+07	8.62407e+07	9.06343e+07	1.09953e+08	9.72638e+07	1.14982e+08	9.2249e+07	1.13375e+08	1.05948e+08	1.03447e+08	9.78469e+07	1.01037e+08	1.05974e+08
EF1A1_MOUSE	sp|P10126|EF1A1_MOUSE	P10126	Elongation factor 1-alpha 1 OS=Mus musculus OX=10090 GN=Eef1a1 PE=1 SV=3	6.85105e+08	6.24316e+08	6.76818e+08	5.89298e+08	6.27541e+08	5.90678e+08	7.20754e+08	7.20489e+08	6.63919e+08	5.49842e+08	3.47829e+08	3.5868e+08	3.38612e+08	3.49937e+08	3.51098e+08	3.49549e+08	3.74531e+08	3.74417e+08	3.50718e+08	3.02567e+08	4.70292e+08	4.52833e+08	4.89774e+08	4.24118e+08	4.76569e+08	4.52985e+08	5.14725e+08	5.11486e+08	5.11774e+08	4.92915e+08	2.60034e+08	2.64263e+08	2.60896e+08	2.49532e+08	2.67846e+08	2.65524e+08	2.88817e+08	2.9208e+08	2.74184e+08	2.89351e+08	2.88725e+08	3.27254e+08	2.93173e+08	3.16445e+08	3.45618e+08	3.01413e+08
RRBP1_MOUSE	sp|Q99PL5|RRBP1_MOUSE	Q99PL5	Ribosome-binding protein 1 OS=Mus musculus OX=10090 GN=Rrbp1 PE=1 SV=2	1.86108e+08	2.10088e+08	1.78256e+08	2.2002e+08	1.94134e+08	1.9036e+08	1.7321e+08	1.71994e+08	1.59404e+08	1.45026e+08	1.84777e+08	2.08893e+08	1.76928e+08	2.18732e+08	1.92834e+08	1.88919e+08	1.72107e+08	1.70712e+08	1.58188e+08	1.4384e+08	6.59785e+07	8.0584e+07	7.39085e+07	6.92552e+07	5.96748e+07	6.32408e+07	7.13451e+07	6.0591e+07	7.73601e+07	7.60995e+07	6.56688e+07	8.02572e+07	7.35601e+07	6.88921e+07	5.93561e+07	6.29412e+07	7.10128e+07	6.02869e+07	7.70562e+07	7.57842e+07	8.84687e+07	8.99309e+07	9.85455e+07	6.84202e+07	6.48429e+07	7.22054e+07
PGK1_MOUSE	sp|P09411|PGK1_MOUSE	P09411	Phosphoglycerate kinase 1 OS=Mus musculus OX=10090 GN=Pgk1 PE=1 SV=4	2.16639e+08	2.29772e+08	2.39364e+08	2.81615e+08	2.75136e+08	2.85258e+08	2.34749e+08	2.30164e+08	2.50755e+08	3.12758e+08	1.84734e+08	1.97861e+08	2.04472e+08	2.46357e+08	2.40137e+08	2.5345e+08	2.05684e+08	2.00356e+08	2.18507e+08	2.73722e+08	2.32131e+08	2.78221e+08	2.73653e+08	2.79688e+08	2.64706e+08	2.6448e+08	2.52816e+08	2.42884e+08	2.58499e+08	2.72188e+08	2.03598e+08	2.463e+08	2.39008e+08	2.47203e+08	2.3484e+08	2.37891e+08	2.25934e+08	2.17299e+08	2.29987e+08	2.43646e+08	2.42968e+08	2.80894e+08	2.95425e+08	2.91298e+08	2.94098e+08	2.84285e+08
ATPA_MOUSE	sp|Q03265|ATPA_MOUSE	Q03265	ATP synthase subunit alpha, mitochondrial OS=Mus musculus OX=10090 GN=Atp5f1a PE=1 SV=1	9.50841e+07	9.6869e+07	9.92924e+07	1.10031e+08	1.14062e+08	1.15934e+08	1.16718e+08	1.18393e+08	1.18716e+08	1.92869e+08	8.91505e+07	9.22326e+07	9.28229e+07	1.05169e+08	1.0827e+08	1.10553e+08	1.11117e+08	1.12404e+08	1.12656e+08	1.83148e+08	1.98099e+08	1.65339e+08	1.95373e+08	2.12076e+08	2.37536e+08	2.32922e+08	2.14492e+08	2.22188e+08	2.03508e+08	1.97297e+08	1.93121e+08	1.61546e+08	1.89887e+08	2.08691e+08	2.33656e+08	2.29401e+08	2.10722e+08	2.18271e+08	1.99596e+08	1.93787e+08	3.1004e+08	1.9936e+08	1.84056e+08	2.10275e+08	2.24111e+08	2.31397e+08
MYOF_MOUSE	sp|Q69ZN7|MYOF_MOUSE	Q69ZN7	Myoferlin OS=Mus musculus OX=10090 GN=Myof PE=1 SV=2	8.69282e+07	7.63071e+07	8.70373e+07	8.43224e+07	8.96675e+07	9.00327e+07	8.7416e+07	8.8158e+07	8.87854e+07	7.86142e+07	7.88258e+07	6.83343e+07	7.91808e+07	7.73045e+07	8.18697e+07	8.15767e+07	8.02374e+07	8.06654e+07	8.05606e+07	7.02536e+07	7.22815e+07	7.51726e+07	7.57749e+07	7.74846e+07	7.78568e+07	8.15619e+07	7.51596e+07	7.16339e+07	7.96971e+07	7.47062e+07	5.83409e+07	6.0978e+07	6.11584e+07	6.5768e+07	6.34191e+07	6.72571e+07	6.09687e+07	5.81074e+07	6.52988e+07	6.19561e+07	7.2134e+07	5.79097e+07	5.57419e+07	5.44115e+07	5.81628e+07	6.23563e+07
MAP1B_MOUSE	sp|P14873|MAP1B_MOUSE	P14873	Microtubule-associated protein 1B OS=Mus musculus OX=10090 GN=Map1b PE=1 SV=2	8.45265e+07	7.90287e+07	8.21876e+07	8.63776e+07	8.45563e+07	8.70544e+07	7.22866e+07	7.64226e+07	7.85818e+07	9.19344e+07	7.8997e+07	7.42486e+07	7.70613e+07	8.16249e+07	7.95165e+07	8.21304e+07	6.78638e+07	7.19612e+07	7.39203e+07	8.64083e+07	1.11469e+08	1.11929e+08	1.06784e+08	9.49654e+07	1.07476e+08	1.00852e+08	9.82463e+07	9.8973e+07	9.47486e+07	9.13614e+07	1.00538e+08	1.01703e+08	9.63585e+07	8.58317e+07	9.7388e+07	9.16041e+07	8.83023e+07	8.87663e+07	8.46877e+07	8.09059e+07	4.65775e+07	7.74033e+07	7.76332e+07	7.96938e+07	7.84404e+07	7.48696e+07
TPM2_MOUSE	sp|P58774|TPM2_MOUSE	P58774	Tropomyosin beta chain OS=Mus musculus OX=10090 GN=Tpm2 PE=1 SV=1	1.20252e+08	1.09639e+08	1.02702e+08	1.13576e+08	1.02251e+08	1.12296e+08	1.13144e+08	1.2027e+08	1.04755e+08	2.53826e+08	3.36919e+07	2.88461e+07	2.9099e+07	3.37833e+07	3.10527e+07	3.23093e+07	3.46923e+07	3.83685e+07	3.06077e+07	1.26882e+08	3.50843e+08	3.44549e+08	3.27623e+08	3.64929e+08	3.35062e+08	3.28054e+08	3.2985e+08	3.32733e+08	3.10687e+08	2.7382e+08	1.83045e+08	1.63954e+08	1.59619e+08	1.78369e+08	1.70715e+08	1.58254e+08	1.65308e+08	1.70006e+08	1.49635e+08	1.23487e+08	2.80416e+08	2.8973e+08	3.12626e+08	2.84051e+08	2.66361e+08	2.97137e+08
ANXA6_MOUSE	sp|P14824|ANXA6_MOUSE	P14824	Annexin A6 OS=Mus musculus OX=10090 GN=Anxa6 PE=1 SV=3	1.74512e+08	1.68337e+08	1.96802e+08	2.25507e+08	2.33763e+08	2.39024e+08	2.02882e+08	1.9877e+08	2.10195e+08	2.23513e+08	1.55561e+08	1.50554e+08	1.74808e+08	1.99125e+08	2.0387e+08	2.11888e+08	1.79524e+08	1.76808e+08	1.86704e+08	1.98215e+08	2.34049e+08	2.27132e+08	2.3637e+08	2.49069e+08	2.52495e+08	2.47714e+08	2.48816e+08	2.63754e+08	2.37531e+08	2.23303e+08	2.25726e+08	2.19928e+08	2.27395e+08	2.4095e+08	2.43524e+08	2.39451e+08	2.39016e+08	2.54561e+08	2.28162e+08	2.15558e+08	1.86616e+08	1.97417e+08	1.8839e+08	2.34603e+08	2.49611e+08	2.19057e+08
TBB4A_MOUSE	sp|Q9D6F9|TBB4A_MOUSE	Q9D6F9	Tubulin beta-4A chain OS=Mus musculus OX=10090 GN=Tubb4a PE=1 SV=3	3.21834e+08	3.97737e+08	3.06083e+08	3.54557e+08	3.3606e+08	3.48365e+08	3.07025e+08	3.04573e+08	3.31071e+08	3.38878e+08											2.82838e+08	3.0722e+08	2.55788e+08	2.65808e+08	2.65869e+08	2.66686e+08	2.49617e+08	2.58132e+08	2.46506e+08	2.71173e+08											1.35705e+08	2.20374e+08	2.3129e+08	2.09825e+08	1.99999e+08	1.98212e+08
HS90A_MOUSE	sp|P07901|HS90A_MOUSE	P07901	Heat shock protein HSP 90-alpha OS=Mus musculus OX=10090 GN=Hsp90aa1 PE=1 SV=4	3.33517e+08	2.87285e+08	3.37353e+08	2.7585e+08	2.96343e+08	2.78139e+08	3.30122e+08	3.42151e+08	3.37968e+08	2.34984e+08	9.16036e+07	8.61209e+07	1.01185e+08	8.7671e+07	9.42942e+07	8.85424e+07	1.0864e+08	1.11009e+08	1.14515e+08	6.83718e+07	3.09116e+08	2.97963e+08	3.21152e+08	2.86704e+08	3.04649e+08	2.87088e+08	3.29375e+08	3.19548e+08	3.24432e+08	3.30894e+08	5.49458e+07	5.25925e+07	6.37723e+07	5.9981e+07	5.87193e+07	5.73175e+07	6.81296e+07	6.59456e+07	7.22828e+07	7.30325e+07	1.59578e+08	1.78276e+08	1.50751e+08	1.52485e+08	1.69779e+08	1.60952e+08
ENPL_MOUSE	sp|P08113|ENPL_MOUSE	P08113	Endoplasmin OS=Mus musculus OX=10090 GN=Hsp90b1 PE=1 SV=2	2.24742e+08	2.14398e+08	2.2866e+08	2.37313e+08	2.39095e+08	2.37391e+08	2.39791e+08	2.4115e+08	2.40308e+08	1.96916e+08	1.79263e+08	1.78012e+08	1.81008e+08	1.95633e+08	1.94322e+08	1.94321e+08	1.9098e+08	1.91376e+08	1.91151e+08	1.60569e+08	1.6489e+08	1.69907e+08	1.79872e+08	1.82988e+08	1.66495e+08	1.70837e+08	1.83935e+08	1.70903e+08	1.9508e+08	1.81862e+08	1.31717e+08	1.39277e+08	1.41656e+08	1.50307e+08	1.31389e+08	1.36867e+08	1.4727e+08	1.36778e+08	1.54157e+08	1.47879e+08	1.41381e+08	1.17789e+08	1.13283e+08	9.79141e+07	1.02339e+08	1.07617e+08
GRP75_MOUSE	sp|P38647|GRP75_MOUSE	P38647	Stress-70 protein, mitochondrial OS=Mus musculus OX=10090 GN=Hspa9 PE=1 SV=3	1.69166e+08	1.9139e+08	1.71224e+08	1.88062e+08	1.82265e+08	1.82515e+08	1.52707e+08	1.57443e+08	1.64902e+08	1.81656e+08	1.38203e+08	1.55083e+08	1.39214e+08	1.6477e+08	1.52894e+08	1.53617e+08	1.28976e+08	1.304e+08	1.31032e+08	1.5198e+08	1.63538e+08	1.58068e+08	1.55114e+08	1.52907e+08	1.55371e+08	1.54862e+08	1.48639e+08	1.4633e+08	1.47241e+08	1.48768e+08	1.41962e+08	1.36993e+08	1.33705e+08	1.4022e+08	1.36255e+08	1.35977e+08	1.30845e+08	1.3023e+08	1.26663e+08	1.31275e+08	1.77122e+08	1.25674e+08	1.33191e+08	1.15894e+08	1.23244e+08	1.27996e+08
ALDOA_MOUSE	sp|P05064|ALDOA_MOUSE	P05064	Fructose-bisphosphate aldolase A OS=Mus musculus OX=10090 GN=Aldoa PE=1 SV=2	1.04311e+08	1.11874e+08	1.1402e+08	1.51532e+08	1.4382e+08	1.60442e+08	1.10475e+08	1.08621e+08	1.1999e+08	2.10028e+08	8.66107e+07	9.53154e+07	9.1604e+07	1.283e+08	1.2082e+08	1.37054e+08	9.0988e+07	8.89002e+07	9.69169e+07	1.71931e+08	2.70981e+08	2.88058e+08	2.60185e+08	2.56485e+08	2.62703e+08	2.52029e+08	2.52737e+08	2.71509e+08	2.45352e+08	2.33995e+08	2.27744e+08	2.50758e+08	2.17846e+08	2.16741e+08	2.1753e+08	2.11427e+08	2.11383e+08	2.29259e+08	2.04833e+08	1.9744e+08	2.11526e+08	2.59807e+08	2.81247e+08	2.95136e+08	2.76459e+08	2.59627e+08
TBA3_MOUSE	sp|P05214|TBA3_MOUSE	P05214	Tubulin alpha-3 chain OS=Mus musculus OX=10090 GN=Tuba3a PE=1 SV=1	3.71677e+08	3.70983e+08	4.56203e+08	4.29398e+08	4.70491e+08	4.33271e+08	5.16519e+08	5.06097e+08	5.34519e+08	4.77053e+08											3.99401e+08	3.32887e+08	4.43015e+08	4.32159e+08	4.65216e+08	4.31065e+08	4.32815e+08	4.57927e+08	4.45713e+08	3.89863e+08											2.35912e+08	3.16929e+08	2.98879e+08	3.51429e+08	3.7624e+08	3.33561e+08
TBB6_MOUSE	sp|Q922F4|TBB6_MOUSE	Q922F4	Tubulin beta-6 chain OS=Mus musculus OX=10090 GN=Tubb6 PE=1 SV=1	2.0319e+08	2.38775e+08	2.00121e+08	2.21051e+08	2.14744e+08	2.16786e+08	1.9251e+08	1.90878e+08	2.06472e+08	2.72555e+08	1.23725e+07	1.26642e+07	1.20939e+07	1.33512e+07	1.24439e+07	1.31216e+07	1.33682e+07	1.36471e+07	1.30739e+07	3.52459e+07	3.21356e+08	3.35007e+08	2.88467e+08	2.94868e+08	2.95822e+08	2.88725e+08	2.75251e+08	3.00349e+08	2.63692e+08	2.64424e+08	5.63258e+07	5.34582e+07	5.3142e+07	5.01974e+07	5.28567e+07	4.82742e+07	5.15983e+07	6.04739e+07	4.77957e+07	3.94628e+07	1.28556e+08	2.19954e+08	2.35937e+08	2.35397e+08	2.09949e+08	2.06002e+08
CLH1_MOUSE	sp|Q68FD5|CLH1_MOUSE	Q68FD5	Clathrin heavy chain 1 OS=Mus musculus OX=10090 GN=Cltc PE=1 SV=3	8.79651e+07	6.89708e+07	9.18742e+07	8.23097e+07	8.91948e+07	8.54493e+07	1.09755e+08	1.05829e+08	9.979e+07	8.9219e+07	8.76549e+07	6.8852e+07	9.15806e+07	8.21185e+07	8.89956e+07	8.52714e+07	1.09476e+08	1.05564e+08	9.9516e+07	8.9026e+07	6.56994e+07	6.65229e+07	7.54751e+07	7.128e+07	7.71933e+07	7.5016e+07	7.8123e+07	7.31853e+07	8.14761e+07	7.1756e+07	6.55494e+07	6.64123e+07	7.53151e+07	7.11677e+07	7.70631e+07	7.48859e+07	7.79625e+07	7.30456e+07	8.13035e+07	7.1625e+07	6.16255e+07	6.13761e+07	4.80931e+07	5.82069e+07	6.86844e+07	6.17926e+07
AT2A1_MOUSE	sp|Q8R429|AT2A1_MOUSE	Q8R429	Sarcoplasmic/endoplasmic reticulum calcium ATPase 1 OS=Mus musculus OX=10090 GN=Atp2a1 PE=1 SV=1	8.64577e+06	5.96764e+06	9.49012e+06	5.43032e+06	6.96077e+06	6.55957e+06	9.2603e+06	1.10712e+07	1.03733e+07	1.10399e+08	503773	450229	491962	506772	547110	630700	444196	1.36143e+06	684851	5.19566e+07	1.22265e+08	8.60785e+07	1.13203e+08	1.08752e+08	1.64227e+08	1.56294e+08	1.14302e+08	1.39141e+08	9.49746e+07	9.79489e+07	5.50304e+07	3.90441e+07	4.98328e+07	5.01761e+07	7.64365e+07	7.25587e+07	5.25146e+07	6.53823e+07	4.22665e+07	4.38051e+07	1.65638e+08	8.69953e+07	7.28769e+07	1.1064e+08	1.44362e+08	1.33446e+08
TBB3_MOUSE	sp|Q9ERD7|TBB3_MOUSE	Q9ERD7	Tubulin beta-3 chain OS=Mus musculus OX=10090 GN=Tubb3 PE=1 SV=1	2.93643e+08	3.45793e+08	2.84885e+08	3.1269e+08	2.99545e+08	3.05727e+08	2.70312e+08	2.67461e+08	2.88622e+08	2.93418e+08	1.18273e+07	1.16484e+07	1.36005e+07	1.40577e+07	1.39579e+07	1.39341e+07	1.26348e+07	1.18134e+07	1.37126e+07	7.54453e+06	2.82904e+08	3.09268e+08	2.59706e+08	2.68801e+08	2.56226e+08	2.54693e+08	2.39858e+08	2.51709e+08	2.36943e+08	2.56583e+08	2.32515e+06	2.83381e+06	3.02796e+06	3.49106e+06	2.48376e+06	2.50287e+06	2.07959e+06	2.31916e+06	2.56386e+06	3.48072e+06	1.17614e+08	1.86623e+08	2.00707e+08	1.84855e+08	1.64409e+08	1.67213e+08
TBA4A_MOUSE	sp|P68368|TBA4A_MOUSE	P68368	Tubulin alpha-4A chain OS=Mus musculus OX=10090 GN=Tuba4a PE=1 SV=1	3.20953e+08	3.20334e+08	4.01445e+08	3.76077e+08	4.0969e+08	3.74659e+08	4.61508e+08	4.49719e+08	4.73581e+08	4.28276e+08	4.48559e+06	4.64961e+06	4.24212e+06	4.20657e+06	4.12813e+06	4.06667e+06	4.28365e+06	4.66071e+06	4.21338e+06	1.16673e+07	3.41906e+08	2.80333e+08	3.85254e+08	3.824e+08	4.09852e+08	3.75834e+08	3.80845e+08	4.04049e+08	3.86676e+08	3.36216e+08	8.08845e+06	8.04271e+06	7.5162e+06	7.3347e+06	8.00731e+06	7.80623e+06	7.35978e+06	7.94044e+06	6.04277e+06	6.29966e+06	2.02132e+08	2.65519e+08	2.54114e+08	3.08529e+08	3.27861e+08	2.8611e+08
IQGA1_MOUSE	sp|Q9JKF1|IQGA1_MOUSE	Q9JKF1	Ras GTPase-activating-like protein IQGAP1 OS=Mus musculus OX=10090 GN=Iqgap1 PE=1 SV=2	1.12963e+08	9.85001e+07	1.17856e+08	1.15414e+08	1.21884e+08	1.21002e+08	1.17987e+08	1.18709e+08	1.21502e+08	8.34452e+07	1.04257e+08	9.08814e+07	1.09112e+08	1.06068e+08	1.11917e+08	1.11295e+08	1.08263e+08	1.09211e+08	1.11184e+08	7.68838e+07	5.20221e+07	6.0998e+07	6.28924e+07	6.77912e+07	5.66974e+07	6.14728e+07	6.74021e+07	5.65196e+07	7.74711e+07	7.28945e+07	4.87282e+07	5.72596e+07	5.87954e+07	6.31708e+07	5.29176e+07	5.7281e+07	6.29849e+07	5.28579e+07	7.23233e+07	6.81099e+07	5.60945e+07	5.40825e+07	4.8063e+07	4.00283e+07	4.224e+07	4.70573e+07
TPM1_MOUSE	sp|P58771|TPM1_MOUSE	P58771	Tropomyosin alpha-1 chain OS=Mus musculus OX=10090 GN=Tpm1 PE=1 SV=1	1.21778e+08	1.351e+08	1.02573e+08	1.24586e+08	1.10819e+08	1.25766e+08	1.21105e+08	1.23104e+08	1.08738e+08	2.02385e+08	3.05272e+07	5.03997e+07	2.52909e+07	4.03029e+07	3.46991e+07	4.08706e+07	3.79888e+07	3.58348e+07	3.00822e+07	6.76347e+07	2.41408e+08	2.58862e+08	2.354e+08	2.60069e+08	2.3378e+08	2.3788e+08	2.44574e+08	2.38898e+08	2.32908e+08	2.21318e+08	6.14578e+07	6.67119e+07	5.53412e+07	5.97344e+07	5.69007e+07	5.53258e+07	6.70674e+07	6.42934e+07	5.81104e+07	5.80413e+07	2.69931e+08	2.88075e+08	3.25326e+08	2.73701e+08	2.54736e+08	2.80359e+08
AT2A2_MOUSE	sp|O55143|AT2A2_MOUSE	O55143	Sarcoplasmic/endoplasmic reticulum calcium ATPase 2 OS=Mus musculus OX=10090 GN=Atp2a2 PE=1 SV=2	2.31669e+07	1.72222e+07	2.5556e+07	1.66596e+07	2.11144e+07	1.96306e+07	2.96373e+07	2.99063e+07	3.10575e+07	9.26826e+07	1.50521e+07	1.16784e+07	1.65758e+07	1.16068e+07	1.45525e+07	1.35606e+07	2.05701e+07	2.006e+07	2.11534e+07	3.89229e+07	9.51764e+07	6.57182e+07	8.82426e+07	8.50794e+07	1.22425e+08	1.19507e+08	8.74787e+07	1.04636e+08	7.57292e+07	8.04577e+07	3.9674e+07	2.84842e+07	3.57084e+07	3.8209e+07	5.07269e+07	5.16586e+07	3.73182e+07	4.61328e+07	3.20486e+07	3.60849e+07	1.48772e+08	8.09702e+07	6.91471e+07	9.85316e+07	1.26232e+08	1.19586e+08
ACON_MOUSE	sp|Q99KI0|ACON_MOUSE	Q99KI0	Aconitate hydratase, mitochondrial OS=Mus musculus OX=10090 GN=Aco2 PE=1 SV=1	6.22136e+07	5.62207e+07	6.35545e+07	6.1055e+07	6.45434e+07	6.27457e+07	6.41715e+07	6.54263e+07	6.83644e+07	1.47984e+08	5.75677e+07	5.15605e+07	5.89991e+07	5.72845e+07	6.07302e+07	5.93393e+07	6.02472e+07	6.13872e+07	6.4404e+07	1.39225e+08	1.25539e+08	1.09503e+08	1.15744e+08	1.25491e+08	1.30827e+08	1.34645e+08	1.0933e+08	1.17581e+08	1.00686e+08	1.0552e+08	1.24787e+08	1.0889e+08	1.15148e+08	1.24927e+08	1.29956e+08	1.33804e+08	1.087e+08	1.16953e+08	9.99884e+07	1.04813e+08	1.58137e+08	9.65594e+07	9.5651e+07	1.08641e+08	1.14845e+08	1.1622e+08
ACTN4_MOUSE	sp|P57780|ACTN4_MOUSE	P57780	Alpha-actinin-4 OS=Mus musculus OX=10090 GN=Actn4 PE=1 SV=1	9.69167e+07	1.06733e+08	9.3531e+07	1.09763e+08	1.04706e+08	1.07803e+08	1.07562e+08	1.07576e+08	9.9943e+07	9.35837e+07	6.20061e+07	7.51373e+07	6.03977e+07	7.26802e+07	6.8366e+07	7.07097e+07	6.9444e+07	6.97191e+07	6.47221e+07	5.66809e+07	8.83415e+07	8.92931e+07	9.60683e+07	1.13358e+08	9.21734e+07	9.36133e+07	1.06073e+08	9.95005e+07	1.09543e+08	9.74986e+07	4.83303e+07	5.18782e+07	5.25491e+07	5.90455e+07	5.16729e+07	5.38986e+07	6.09796e+07	5.47151e+07	6.28922e+07	5.82114e+07	7.4645e+07	7.35762e+07	7.37431e+07	7.17368e+07	7.14836e+07	7.51196e+07
CH60_MOUSE	sp|P63038|CH60_MOUSE	P63038	60 kDa heat shock protein, mitochondrial OS=Mus musculus OX=10090 GN=Hspd1 PE=1 SV=1	2.06144e+08	2.52067e+08	2.07771e+08	2.15938e+08	2.09931e+08	2.13094e+08	2.12731e+08	2.12156e+08	2.00388e+08	1.71308e+08	2.05864e+08	2.51902e+08	2.07479e+08	2.15768e+08	2.09719e+08	2.12928e+08	2.12474e+08	2.11899e+08	2.00158e+08	1.71147e+08	1.52302e+08	1.54823e+08	1.43272e+08	1.58542e+08	1.41393e+08	1.49059e+08	1.57711e+08	1.53785e+08	1.53868e+08	1.84771e+08	1.50777e+08	1.53651e+08	1.41463e+08	1.56934e+08	1.39722e+08	1.47573e+08	1.56179e+08	1.52237e+08	1.52164e+08	1.83278e+08	1.44983e+08	1.0388e+08	1.13914e+08	1.09128e+08	1.02229e+08	1.09128e+08
LEG1_MOUSE	sp|P16045|LEG1_MOUSE	P16045	Galectin-1 OS=Mus musculus OX=10090 GN=Lgals1 PE=1 SV=3	4.25672e+08	3.4248e+08	4.58459e+08	4.14475e+08	4.10567e+08	3.87484e+08	4.46059e+08	4.18871e+08	4.87614e+08	3.60115e+08	4.25672e+08	3.4248e+08	4.58459e+08	4.14475e+08	4.10567e+08	3.87484e+08	4.46059e+08	4.18871e+08	4.87614e+08	3.60115e+08	3.55528e+08	3.5124e+08	3.82571e+08	3.34534e+08	3.51933e+08	3.14944e+08	3.75743e+08	3.88563e+08	4.02302e+08	3.61699e+08	3.55528e+08	3.5124e+08	3.82571e+08	3.34534e+08	3.51933e+08	3.14944e+08	3.75743e+08	3.88563e+08	4.02302e+08	3.61699e+08	2.90851e+08	3.29447e+08	3.05976e+08	3.12184e+08	3.48034e+08	3.02795e+08
TLN2_MOUSE	sp|Q71LX4|TLN2_MOUSE	Q71LX4	Talin-2 OS=Mus musculus OX=10090 GN=Tln2 PE=1 SV=3	7.57674e+07	8.05013e+07	7.89578e+07	7.59102e+07	7.5823e+07	7.35119e+07	7.71597e+07	7.76983e+07	7.51807e+07	7.48546e+07	1.4391e+07	1.40787e+07	1.5095e+07	1.4082e+07	1.4164e+07	1.3614e+07	1.41926e+07	1.47184e+07	1.39968e+07	1.72094e+07	6.99041e+07	6.81438e+07	6.88188e+07	6.52636e+07	6.5149e+07	6.77621e+07	6.73949e+07	6.1648e+07	6.98662e+07	6.64507e+07	2.51068e+07	2.30518e+07	2.40594e+07	2.19776e+07	2.33822e+07	2.33836e+07	2.46831e+07	2.22888e+07	2.41139e+07	2.29488e+07	5.10824e+07	5.42892e+07	5.26358e+07	4.48257e+07	4.61659e+07	4.4884e+07
SYEP_MOUSE	sp|Q8CGC7|SYEP_MOUSE	Q8CGC7	Bifunctional glutamate/proline--tRNA ligase OS=Mus musculus OX=10090 GN=Eprs1 PE=1 SV=4	7.70059e+07	7.51931e+07	7.66503e+07	8.35014e+07	8.5606e+07	8.45017e+07	8.39759e+07	8.55966e+07	8.19939e+07	8.58531e+07	7.28968e+07	7.12765e+07	7.2716e+07	7.99019e+07	8.20447e+07	8.10874e+07	8.0092e+07	8.17253e+07	7.82718e+07	8.17973e+07	7.11048e+07	7.24053e+07	7.30898e+07	6.91142e+07	7.62553e+07	7.34304e+07	7.64026e+07	7.65165e+07	7.4846e+07	6.97793e+07	6.55497e+07	6.7525e+07	6.78254e+07	6.40202e+07	7.09767e+07	6.82632e+07	7.11058e+07	7.13778e+07	7.00427e+07	6.5421e+07	6.11406e+07	6.97195e+07	6.66046e+07	7.1834e+07	7.38592e+07	6.93371e+07
FINC_MOUSE	sp|P11276|FINC_MOUSE	P11276	Fibronectin OS=Mus musculus OX=10090 GN=Fn1 PE=1 SV=4	3.94559e+07	4.88158e+07	3.2986e+07	4.4968e+07	3.93282e+07	4.19214e+07	3.1659e+07	3.7765e+07	3.39827e+07	5.25691e+07	3.89078e+07	4.79433e+07	3.25108e+07	4.39933e+07	3.85182e+07	4.10466e+07	3.12647e+07	3.71223e+07	3.34274e+07	5.17598e+07	5.34243e+07	7.5987e+07	6.98747e+07	5.77927e+07	5.17403e+07	5.22028e+07	5.77896e+07	5.12659e+07	7.48844e+07	5.21174e+07	5.29322e+07	7.5509e+07	6.93794e+07	5.74073e+07	5.13677e+07	5.1859e+07	5.74384e+07	5.09545e+07	7.44184e+07	5.15686e+07	6.99073e+07	6.00227e+07	6.91441e+07	4.67522e+07	4.14444e+07	4.35674e+07
H2B2B_MOUSE	sp|Q64525|H2B2B_MOUSE	Q64525	Histone H2B type 2-B OS=Mus musculus OX=10090 GN=Hist2h2bb PE=1 SV=3	1.34086e+09	1.45477e+09	1.35927e+09	1.11236e+09	1.08542e+09	1.16903e+09	9.96492e+08	9.75187e+08	1.01075e+09	8.56571e+08											5.75439e+08	5.93383e+08	5.50077e+08	6.47821e+08	4.71708e+08	5.09842e+08	4.53057e+08	4.14197e+08	4.64914e+08	6.40624e+08											6.89642e+08	5.22524e+08	5.36236e+08	4.08902e+08	3.96431e+08	4.46614e+08
H2B1B_MOUSE	sp|Q64475|H2B1B_MOUSE	Q64475	Histone H2B type 1-B OS=Mus musculus OX=10090 GN=Hist1h2bb PE=1 SV=3	1.34086e+09	1.45477e+09	1.35927e+09	1.11236e+09	1.08542e+09	1.16903e+09	9.96492e+08	9.75187e+08	1.01075e+09	8.56571e+08											5.75439e+08	5.93383e+08	5.50077e+08	6.47821e+08	4.71708e+08	5.09842e+08	4.53057e+08	4.14197e+08	4.64914e+08	6.40624e+08											6.89642e+08	5.22524e+08	5.36236e+08	4.08902e+08	3.96431e+08	4.46614e+08
H2B1P_MOUSE	sp|Q8CGP2|H2B1P_MOUSE	Q8CGP2	Histone H2B type 1-P OS=Mus musculus OX=10090 GN=Hist1h2bp PE=1 SV=3	1.34086e+09	1.45477e+09	1.35927e+09	1.11236e+09	1.08542e+09	1.16903e+09	9.96492e+08	9.75187e+08	1.01075e+09	8.56571e+08											5.75439e+08	5.93383e+08	5.50077e+08	6.47821e+08	4.71708e+08	5.09842e+08	4.53057e+08	4.14197e+08	4.64914e+08	6.40624e+08											6.89642e+08	5.22524e+08	5.36236e+08	4.08902e+08	3.96431e+08	4.46614e+08
H2B1M_MOUSE	sp|P10854|H2B1M_MOUSE	P10854	Histone H2B type 1-M OS=Mus musculus OX=10090 GN=H2bc14 PE=1 SV=2	1.34086e+09	1.45477e+09	1.35927e+09	1.11236e+09	1.08542e+09	1.16903e+09	9.96492e+08	9.75187e+08	1.01075e+09	8.56571e+08											5.75439e+08	5.93383e+08	5.50077e+08	6.47821e+08	4.71708e+08	5.09842e+08	4.53057e+08	4.14197e+08	4.64914e+08	6.40624e+08											6.89642e+08	5.22524e+08	5.36236e+08	4.08902e+08	3.96431e+08	4.46614e+08
H2B1K_MOUSE	sp|Q8CGP1|H2B1K_MOUSE	Q8CGP1	Histone H2B type 1-K OS=Mus musculus OX=10090 GN=H2bc12 PE=1 SV=3	1.34085e+09	1.4547e+09	1.35926e+09	1.11234e+09	1.08542e+09	1.16902e+09	9.96486e+08	9.75182e+08	1.01075e+09	8.56554e+08											5.75439e+08	5.93383e+08	5.50077e+08	6.47821e+08	4.71708e+08	5.09842e+08	4.53057e+08	4.14197e+08	4.64914e+08	6.40624e+08											6.89642e+08	5.22524e+08	5.36236e+08	4.08902e+08	3.96431e+08	4.46614e+08
H2B1H_MOUSE	sp|Q64478|H2B1H_MOUSE	Q64478	Histone H2B type 1-H OS=Mus musculus OX=10090 GN=Hist1h2bh PE=1 SV=3	1.34086e+09	1.45477e+09	1.35927e+09	1.11236e+09	1.08542e+09	1.16903e+09	9.96492e+08	9.75187e+08	1.01075e+09	8.56571e+08											5.75439e+08	5.93383e+08	5.50077e+08	6.47821e+08	4.71708e+08	5.09842e+08	4.53057e+08	4.14197e+08	4.64914e+08	6.40624e+08											6.89642e+08	5.22524e+08	5.36236e+08	4.08902e+08	3.96431e+08	4.46614e+08
H2B1C_MOUSE	sp|Q6ZWY9|H2B1C_MOUSE	Q6ZWY9	Histone H2B type 1-C/E/G OS=Mus musculus OX=10090 GN=H2bc4 PE=1 SV=3	1.34086e+09	1.45477e+09	1.35927e+09	1.11236e+09	1.08542e+09	1.16903e+09	9.96492e+08	9.75187e+08	1.01075e+09	8.56571e+08											5.75439e+08	5.93383e+08	5.50077e+08	6.47821e+08	4.71708e+08	5.09842e+08	4.53057e+08	4.14197e+08	4.64914e+08	6.40624e+08											6.89642e+08	5.22524e+08	5.36236e+08	4.08902e+08	3.96431e+08	4.46614e+08
H2B1F_MOUSE	sp|P10853|H2B1F_MOUSE	P10853	Histone H2B type 1-F/J/L OS=Mus musculus OX=10090 GN=H2bc7 PE=1 SV=2	1.34086e+09	1.45477e+09	1.35927e+09	1.11236e+09	1.08542e+09	1.16903e+09	9.96492e+08	9.75187e+08	1.01075e+09	8.56571e+08											5.75439e+08	5.93383e+08	5.50077e+08	6.47821e+08	4.71708e+08	5.09842e+08	4.53057e+08	4.14197e+08	4.64914e+08	6.40624e+08											6.89642e+08	5.22524e+08	5.36236e+08	4.08902e+08	3.96431e+08	4.46614e+08
KINH_MOUSE	sp|Q61768|KINH_MOUSE	Q61768	Kinesin-1 heavy chain OS=Mus musculus OX=10090 GN=Kif5b PE=1 SV=3	3.28137e+07	3.33336e+07	3.42694e+07	3.81691e+07	3.77496e+07	3.7841e+07	3.39986e+07	3.52406e+07	3.51826e+07	5.3947e+07	2.7814e+07	2.82982e+07	2.90919e+07	3.30739e+07	3.2466e+07	3.25112e+07	2.88649e+07	3.00401e+07	2.99506e+07	4.57992e+07	6.37934e+07	5.76852e+07	6.04823e+07	5.60058e+07	6.357e+07	5.85453e+07	5.74293e+07	6.06899e+07	5.53921e+07	4.83527e+07	4.81867e+07	4.29483e+07	4.60807e+07	4.21523e+07	4.83739e+07	4.4145e+07	4.33499e+07	4.59116e+07	4.22766e+07	3.62349e+07	3.63654e+07	4.71947e+07	4.6023e+07	4.7645e+07	4.84738e+07	4.63495e+07
HSP74_MOUSE	sp|Q61316|HSP74_MOUSE	Q61316	Heat shock 70 kDa protein 4 OS=Mus musculus OX=10090 GN=Hspa4 PE=1 SV=1	9.55017e+07	9.81232e+07	9.48809e+07	9.2176e+07	9.32291e+07	9.16126e+07	9.76043e+07	9.9789e+07	9.97699e+07	9.32055e+07	8.77783e+07	9.14983e+07	8.68467e+07	8.68173e+07	8.71186e+07	8.64339e+07	8.94232e+07	9.18289e+07	9.17361e+07	8.68001e+07	9.42252e+07	9.72171e+07	9.05917e+07	8.04595e+07	9.05822e+07	8.54479e+07	9.62347e+07	9.61799e+07	9.38753e+07	8.84046e+07	8.59468e+07	8.93214e+07	8.2026e+07	7.1715e+07	8.06972e+07	7.71243e+07	8.62815e+07	8.62398e+07	8.35104e+07	7.99182e+07	5.41641e+07	6.46555e+07	6.54404e+07	6.01013e+07	6.36583e+07	5.86072e+07
MLRS_MOUSE	sp|P97457|MLRS_MOUSE	P97457	Myosin regulatory light chain 2, skeletal muscle isoform OS=Mus musculus OX=10090 GN=Mylpf PE=1 SV=3	1.44676e+06	1.35852e+06	1.46216e+06	2.17479e+06	2.09901e+06	2.83731e+06	1.30746e+06	3.53372e+06	1.69475e+06	9.87157e+07	1.44676e+06	1.35852e+06	1.46216e+06	2.17479e+06	2.09901e+06	2.83731e+06	1.30746e+06	3.53372e+06	1.69475e+06	9.87157e+07	1.52615e+08	1.33828e+08	1.15155e+08	1.04599e+08	1.3738e+08	1.27571e+08	1.32782e+08	1.54529e+08	9.78407e+07	1.08289e+08	1.52615e+08	1.33828e+08	1.15155e+08	1.04599e+08	1.3738e+08	1.27571e+08	1.32782e+08	1.54529e+08	9.78407e+07	1.08289e+08	9.86768e+07	1.38078e+08	1.51195e+08	1.56561e+08	1.38558e+08	1.33316e+08
PDIA3_MOUSE	sp|P27773|PDIA3_MOUSE	P27773	Protein disulfide-isomerase A3 OS=Mus musculus OX=10090 GN=Pdia3 PE=1 SV=2	1.74311e+08	2.0416e+08	1.53693e+08	2.26121e+08	1.99254e+08	2.09209e+08	1.78603e+08	1.71343e+08	1.57428e+08	1.53666e+08	1.5686e+08	1.85051e+08	1.381e+08	2.05478e+08	1.79189e+08	1.90403e+08	1.62227e+08	1.54772e+08	1.42765e+08	1.37157e+08	1.38981e+08	1.45702e+08	1.38156e+08	1.48769e+08	1.2646e+08	1.32006e+08	1.4633e+08	1.35171e+08	1.42142e+08	1.44778e+08	1.33948e+08	1.40345e+08	1.32929e+08	1.43834e+08	1.21732e+08	1.27371e+08	1.41288e+08	1.30634e+08	1.36674e+08	1.39548e+08	1.40189e+08	1.20301e+08	1.40956e+08	1.10806e+08	9.58055e+07	1.01847e+08
MY18A_MOUSE	sp|Q9JMH9|MY18A_MOUSE	Q9JMH9	Unconventional myosin-XVIIIa OS=Mus musculus OX=10090 GN=Myo18a PE=1 SV=2	1.45191e+07	1.36965e+07	1.47285e+07	1.62612e+07	1.66243e+07	1.70198e+07	1.60836e+07	1.69754e+07	1.61515e+07	2.64692e+07	1.23744e+07	1.21376e+07	1.26049e+07	1.45266e+07	1.47005e+07	1.53402e+07	1.41038e+07	1.49024e+07	1.41605e+07	2.42758e+07	3.95732e+07	3.50934e+07	3.57611e+07	3.42148e+07	4.23121e+07	4.01545e+07	3.9765e+07	4.2683e+07	3.51834e+07	3.02508e+07	3.76543e+07	3.31593e+07	3.39265e+07	3.23163e+07	4.03147e+07	3.82436e+07	3.77684e+07	4.08255e+07	3.34359e+07	2.86555e+07	2.03506e+07	2.46445e+07	2.49928e+07	3.41518e+07	3.11383e+07	3.01897e+07
ACTN3_MOUSE	sp|O88990|ACTN3_MOUSE	O88990	Alpha-actinin-3 OS=Mus musculus OX=10090 GN=Actn3 PE=2 SV=1	2.20924e+07	2.02411e+07	2.52523e+07	2.68916e+07	2.75193e+07	2.78157e+07	2.55074e+07	2.73949e+07	2.87296e+07	7.60775e+07	8.88294e+06	1.09006e+07	1.09569e+07	1.4263e+07	1.34682e+07	1.39349e+07	1.04116e+07	1.16049e+07	1.31429e+07	5.63367e+07	7.98006e+07	7.03305e+07	7.86893e+07	8.00315e+07	8.18198e+07	7.9097e+07	8.19159e+07	8.67285e+07	8.16698e+07	5.80629e+07	5.34244e+07	4.86339e+07	5.06687e+07	4.84512e+07	5.45883e+07	5.14455e+07	5.25397e+07	5.77308e+07	5.05186e+07	3.50566e+07	4.84116e+07	4.88138e+07	4.86741e+07	5.79536e+07	6.20539e+07	6.03046e+07
MAP4_MOUSE	sp|P27546|MAP4_MOUSE	P27546	Microtubule-associated protein 4 OS=Mus musculus OX=10090 GN=Map4 PE=1 SV=3	1.06263e+08	1.00667e+08	9.86792e+07	1.02373e+08	9.70196e+07	1.02422e+08	9.36454e+07	9.65687e+07	9.32204e+07	9.90513e+07	1.06263e+08	1.00667e+08	9.86792e+07	1.02373e+08	9.70196e+07	1.02422e+08	9.36454e+07	9.65687e+07	9.32204e+07	9.90513e+07	1.31883e+08	1.28271e+08	1.19143e+08	1.05089e+08	1.20187e+08	1.17118e+08	1.25179e+08	1.24229e+08	1.1253e+08	1.10897e+08	1.31883e+08	1.28271e+08	1.19143e+08	1.05089e+08	1.20187e+08	1.17118e+08	1.25179e+08	1.24229e+08	1.1253e+08	1.10897e+08	5.37016e+07	1.00818e+08	1.08565e+08	9.97457e+07	9.3319e+07	9.48572e+07
G6PI_MOUSE	sp|P06745|G6PI_MOUSE	P06745	Glucose-6-phosphate isomerase OS=Mus musculus OX=10090 GN=Gpi PE=1 SV=4	6.19385e+07	5.38081e+07	6.53981e+07	6.8875e+07	7.28115e+07	7.13755e+07	6.60447e+07	6.64087e+07	6.74925e+07	9.98617e+07	6.10099e+07	5.28497e+07	6.44634e+07	6.78332e+07	7.18851e+07	7.03947e+07	6.52736e+07	6.56232e+07	6.67648e+07	9.86939e+07	1.17621e+08	1.21664e+08	1.22647e+08	1.11265e+08	1.25089e+08	1.19631e+08	1.18425e+08	1.20408e+08	1.14002e+08	1.09422e+08	1.11791e+08	1.14984e+08	1.16778e+08	1.06674e+08	1.20238e+08	1.149e+08	1.13874e+08	1.15652e+08	1.09756e+08	1.04774e+08	9.04465e+07	1.08394e+08	1.04341e+08	9.66976e+07	1.05129e+08	9.9362e+07
1433E_MOUSE	sp|P62259|1433E_MOUSE	P62259	14-3-3 protein epsilon OS=Mus musculus OX=10090 GN=Ywhae PE=1 SV=1	1.53829e+08	1.4499e+08	1.75641e+08	1.27567e+08	1.54815e+08	1.49689e+08	1.52435e+08	1.59644e+08	1.74596e+08	1.50999e+08	6.04752e+07	5.47102e+07	6.89901e+07	6.10634e+07	6.68777e+07	6.4726e+07	6.93576e+07	7.12126e+07	7.22605e+07	6.73311e+07	1.17481e+08	1.01178e+08	1.2759e+08	1.16045e+08	1.27615e+08	1.21997e+08	1.21521e+08	1.19127e+08	1.30698e+08	1.13581e+08	6.40147e+07	5.50609e+07	7.20823e+07	7.30433e+07	7.60186e+07	7.18859e+07	7.12527e+07	7.19058e+07	7.69171e+07	6.46448e+07	1.06999e+08	1.10158e+08	9.46843e+07	1.05434e+08	1.21938e+08	1.17994e+08
BIN1_MOUSE	sp|O08539|BIN1_MOUSE	O08539	Myc box-dependent-interacting protein 1 OS=Mus musculus OX=10090 GN=Bin1 PE=1 SV=1	2.3724e+07	2.54788e+07	2.48489e+07	2.99671e+07	2.77689e+07	2.9876e+07	2.22565e+07	2.37161e+07	2.4417e+07	1.01103e+08	2.11303e+07	2.22784e+07	2.202e+07	2.61262e+07	2.44557e+07	2.6108e+07	1.98675e+07	2.11152e+07	2.18666e+07	8.82288e+07	1.41183e+08	1.31795e+08	1.19244e+08	1.27167e+08	1.32233e+08	1.28594e+08	1.20835e+08	1.36205e+08	1.01659e+08	9.66599e+07	1.34303e+08	1.24861e+08	1.13429e+08	1.21689e+08	1.27083e+08	1.23662e+08	1.1619e+08	1.3115e+08	9.77231e+07	9.19709e+07	6.78054e+07	1.26194e+08	1.34221e+08	1.68578e+08	1.48582e+08	1.42106e+08
ANXA2_MOUSE	sp|P07356|ANXA2_MOUSE	P07356	Annexin A2 OS=Mus musculus OX=10090 GN=Anxa2 PE=1 SV=2	3.12518e+08	3.64895e+08	3.38934e+08	3.91664e+08	4.0311e+08	4.02872e+08	3.73623e+08	3.61019e+08	3.62176e+08	3.02203e+08	3.12518e+08	3.64895e+08	3.38934e+08	3.91664e+08	4.0311e+08	4.02872e+08	3.73623e+08	3.61019e+08	3.62176e+08	3.02203e+08	1.51907e+08	1.63216e+08	1.73893e+08	1.92018e+08	1.68698e+08	1.75826e+08	1.824e+08	1.62074e+08	1.90209e+08	1.96311e+08	1.51771e+08	1.63079e+08	1.73772e+08	1.91887e+08	1.68596e+08	1.75718e+08	1.82277e+08	1.61947e+08	1.90095e+08	1.96187e+08	2.01252e+08	1.849e+08	1.65861e+08	1.56312e+08	1.65719e+08	1.72876e+08
RTN4_MOUSE	sp|Q99P72|RTN4_MOUSE	Q99P72	Reticulon-4 OS=Mus musculus OX=10090 GN=Rtn4 PE=1 SV=2	2.76477e+07	2.37767e+07	2.74129e+07	2.49947e+07	2.49249e+07	2.52132e+07	2.6912e+07	2.73669e+07	2.72689e+07	5.16229e+07	2.76477e+07	2.37767e+07	2.74129e+07	2.49947e+07	2.49249e+07	2.52132e+07	2.6912e+07	2.73669e+07	2.72689e+07	5.16229e+07	7.31496e+07	6.94368e+07	6.75784e+07	5.30723e+07	6.54167e+07	6.10161e+07	7.01999e+07	7.7626e+07	6.18066e+07	5.19429e+07	7.28831e+07	6.9205e+07	6.73398e+07	5.28471e+07	6.51706e+07	6.0783e+07	6.99632e+07	7.73737e+07	6.15619e+07	5.1773e+07	3.83684e+07	6.63741e+07	6.84395e+07	7.14933e+07	6.77407e+07	6.38222e+07
EIF3A_MOUSE	sp|P23116|EIF3A_MOUSE	P23116	Eukaryotic translation initiation factor 3 subunit A OS=Mus musculus OX=10090 GN=Eif3a PE=1 SV=5	6.83458e+07	7.19843e+07	6.86923e+07	6.98101e+07	7.05354e+07	6.86816e+07	6.92731e+07	6.99669e+07	6.78806e+07	5.79823e+07	6.64801e+07	7.02269e+07	6.66699e+07	6.73379e+07	6.81967e+07	6.67332e+07	6.70057e+07	6.74741e+07	6.57397e+07	5.6104e+07	4.75523e+07	4.67476e+07	4.75379e+07	4.27297e+07	4.39847e+07	4.30493e+07	4.52054e+07	4.44363e+07	4.5495e+07	4.73473e+07	4.69052e+07	4.62272e+07	4.68866e+07	4.19451e+07	4.32931e+07	4.23635e+07	4.45598e+07	4.37817e+07	4.48572e+07	4.61452e+07	2.84832e+07	3.44942e+07	3.41174e+07	3.46685e+07	3.34246e+07	3.32182e+07
TPR_MOUSE	sp|F6ZDS4|TPR_MOUSE	F6ZDS4	Nucleoprotein TPR OS=Mus musculus OX=10090 GN=Tpr PE=1 SV=1	3.83958e+07	4.03947e+07	3.90561e+07	4.24104e+07	4.22058e+07	4.24893e+07	3.94878e+07	4.10792e+07	4.04252e+07	3.3871e+07	3.75328e+07	3.98596e+07	3.82598e+07	4.17847e+07	4.15185e+07	4.1876e+07	3.87947e+07	4.03269e+07	3.96931e+07	3.32309e+07	2.70666e+07	2.78593e+07	2.74128e+07	3.06003e+07	2.79353e+07	2.85893e+07	2.81504e+07	2.58752e+07	2.95337e+07	3.07321e+07	2.57892e+07	2.66231e+07	2.61472e+07	2.93465e+07	2.6738e+07	2.74372e+07	2.7016e+07	2.48313e+07	2.8268e+07	2.9464e+07	1.66939e+07	1.76129e+07	1.73235e+07	1.79698e+07	1.74712e+07	1.85078e+07
STIP1_MOUSE	sp|Q60864|STIP1_MOUSE	Q60864	Stress-induced-phosphoprotein 1 OS=Mus musculus OX=10090 GN=Stip1 PE=1 SV=1	1.31502e+08	1.24518e+08	1.25878e+08	1.21941e+08	1.16404e+08	1.16145e+08	1.17069e+08	1.2003e+08	1.16083e+08	1.04726e+08	1.31502e+08	1.24518e+08	1.25878e+08	1.21941e+08	1.16404e+08	1.16145e+08	1.17069e+08	1.2003e+08	1.16083e+08	1.04726e+08	8.05345e+07	8.22377e+07	7.77797e+07	7.31399e+07	6.84217e+07	6.72603e+07	7.66874e+07	7.67915e+07	7.39128e+07	8.13663e+07	8.03986e+07	8.21004e+07	7.76582e+07	7.30086e+07	6.83201e+07	6.71519e+07	7.65638e+07	7.66649e+07	7.37988e+07	8.1242e+07	5.44581e+07	6.49599e+07	6.76307e+07	6.39819e+07	6.19959e+07	6.12386e+07
ECHA_MOUSE	sp|Q8BMS1|ECHA_MOUSE	Q8BMS1	Trifunctional enzyme subunit alpha, mitochondrial OS=Mus musculus OX=10090 GN=Hadha PE=1 SV=1	3.1007e+07	2.76307e+07	3.21015e+07	3.75161e+07	3.83584e+07	3.73589e+07	3.6266e+07	3.67838e+07	3.48681e+07	6.89902e+07	3.1007e+07	2.76307e+07	3.21015e+07	3.75161e+07	3.83584e+07	3.73589e+07	3.6266e+07	3.67838e+07	3.48681e+07	6.89902e+07	6.87167e+07	5.79965e+07	6.27688e+07	6.81968e+07	7.69505e+07	7.44089e+07	6.48252e+07	6.78056e+07	5.94043e+07	6.13438e+07	6.46164e+07	5.48752e+07	5.915e+07	6.52612e+07	7.28906e+07	7.05795e+07	6.15449e+07	6.42909e+07	5.55763e+07	5.80736e+07	1.00198e+08	6.22242e+07	6.15465e+07	7.69692e+07	7.84623e+07	7.37676e+07
H2B3A_MOUSE	sp|Q9D2U9|H2B3A_MOUSE	Q9D2U9	Histone H2B type 3-A OS=Mus musculus OX=10090 GN=Hist3h2ba PE=1 SV=3	9.50956e+08	1.08162e+09	9.56893e+08	8.2649e+08	8.14334e+08	8.80813e+08	7.4434e+08	7.30304e+08	7.41745e+08	6.29815e+08											3.94278e+08	4.20281e+08	3.7019e+08	4.58729e+08	3.30824e+08	3.59656e+08	3.16063e+08	2.95204e+08	3.26773e+08	4.57403e+08											4.70182e+08	3.63258e+08	3.80189e+08	2.9335e+08	2.84328e+08	3.27267e+08
H2B3B_MOUSE	sp|Q8CGP0|H2B3B_MOUSE	Q8CGP0	Histone H2B type 3-B OS=Mus musculus OX=10090 GN=Hist3h2bb PE=1 SV=3	9.50956e+08	1.08162e+09	9.56893e+08	8.2649e+08	8.14334e+08	8.80813e+08	7.4434e+08	7.30304e+08	7.41745e+08	6.29815e+08											3.94278e+08	4.20281e+08	3.7019e+08	4.58729e+08	3.30824e+08	3.59656e+08	3.16063e+08	2.95204e+08	3.26773e+08	4.57403e+08											4.70182e+08	3.63258e+08	3.80189e+08	2.9335e+08	2.84328e+08	3.27267e+08
COCA1_MOUSE	sp|Q60847|COCA1_MOUSE	Q60847	Collagen alpha-1(XII) chain OS=Mus musculus OX=10090 GN=Col12a1 PE=2 SV=3	4.50684e+07	3.81369e+07	2.74425e+07	7.05013e+07	6.56623e+07	7.91987e+07	4.61595e+07	4.9606e+07	3.56379e+07	3.90455e+07	4.46096e+07	3.76925e+07	2.70075e+07	7.00603e+07	6.51929e+07	7.88305e+07	4.567e+07	4.91428e+07	3.51682e+07	3.84842e+07	1.97803e+07	1.85725e+07	1.85203e+07	2.32794e+07	1.73633e+07	2.01261e+07	2.88474e+07	2.31224e+07	2.33985e+07	3.36387e+07	1.93017e+07	1.80875e+07	1.80831e+07	2.28494e+07	1.68574e+07	1.96666e+07	2.83689e+07	2.25767e+07	2.29278e+07	3.32241e+07	2.17469e+07	2.43491e+07	2.46051e+07	1.94342e+07	1.90013e+07	1.69112e+07
H2B2E_MOUSE	sp|Q64524|H2B2E_MOUSE	Q64524	Histone H2B type 2-E OS=Mus musculus OX=10090 GN=Hist2h2be PE=1 SV=3	9.50951e+08	1.08155e+09	9.56887e+08	8.26473e+08	8.14327e+08	8.80801e+08	7.44335e+08	7.30299e+08	7.4174e+08	6.29798e+08											3.94278e+08	4.20281e+08	3.7019e+08	4.58729e+08	3.30824e+08	3.59656e+08	3.16063e+08	2.95204e+08	3.26773e+08	4.57403e+08											4.70182e+08	3.63258e+08	3.80189e+08	2.9335e+08	2.84328e+08	3.27267e+08
MIC60_MOUSE	sp|Q8CAQ8|MIC60_MOUSE	Q8CAQ8	MICOS complex subunit Mic60 OS=Mus musculus OX=10090 GN=Immt PE=1 SV=1	3.24012e+07	3.36483e+07	3.34099e+07	3.37684e+07	3.32376e+07	3.25055e+07	3.2964e+07	3.37304e+07	3.28524e+07	4.48238e+07	3.17296e+07	3.27956e+07	3.26486e+07	3.30627e+07	3.24235e+07	3.16652e+07	3.21494e+07	3.29965e+07	3.19999e+07	4.37509e+07	5.4975e+07	4.83442e+07	4.94624e+07	5.08092e+07	5.59668e+07	5.43935e+07	4.94123e+07	5.26872e+07	4.62384e+07	4.91604e+07	5.09396e+07	4.49155e+07	4.55966e+07	4.6834e+07	5.12932e+07	5.02138e+07	4.55641e+07	4.85054e+07	4.25704e+07	4.56382e+07	6.19205e+07	4.3787e+07	4.61699e+07	4.98572e+07	4.79832e+07	5.01682e+07
TPM3_MOUSE	sp|P21107|TPM3_MOUSE	P21107	Tropomyosin alpha-3 chain OS=Mus musculus OX=10090 GN=Tpm3 PE=1 SV=3	1.12781e+08	1.14655e+08	9.86206e+07	1.11514e+08	9.9376e+07	1.1001e+08	1.03233e+08	1.08085e+08	9.91157e+07	1.49049e+08	2.91502e+07	3.96393e+07	2.69659e+07	3.58851e+07	3.01115e+07	3.32986e+07	2.78767e+07	2.8846e+07	2.62923e+07	3.31856e+07	1.78585e+08	1.83665e+08	1.79639e+08	1.92983e+08	1.68823e+08	1.70218e+08	1.71606e+08	1.63128e+08	1.71585e+08	1.62616e+08	4.70122e+07	4.8325e+07	4.69827e+07	5.05378e+07	4.47766e+07	4.44906e+07	4.5709e+07	4.16916e+07	4.63773e+07	4.86496e+07	1.87633e+08	2.03267e+08	2.2331e+08	1.9178e+08	1.78458e+08	1.99714e+08
PDIA1_MOUSE	sp|P09103|PDIA1_MOUSE	P09103	Protein disulfide-isomerase OS=Mus musculus OX=10090 GN=P4hb PE=1 SV=2	1.39785e+08	1.37197e+08	1.4355e+08	2.01781e+08	2.00075e+08	1.98276e+08	1.73067e+08	1.76067e+08	1.63481e+08	1.52059e+08	1.37792e+08	1.35954e+08	1.41781e+08	1.99646e+08	1.98e+08	1.96275e+08	1.71337e+08	1.74148e+08	1.61746e+08	1.50482e+08	1.02969e+08	1.08725e+08	1.16196e+08	1.30494e+08	1.13225e+08	1.18576e+08	1.31097e+08	1.18567e+08	1.36055e+08	1.16901e+08	1.02237e+08	1.08095e+08	1.15353e+08	1.29438e+08	1.12367e+08	1.17686e+08	1.30198e+08	1.17755e+08	1.34978e+08	1.16141e+08	1.08119e+08	8.52752e+07	8.4134e+07	8.01837e+07	8.20468e+07	8.91571e+07
VIGLN_MOUSE	sp|Q8VDJ3|VIGLN_MOUSE	Q8VDJ3	Vigilin OS=Mus musculus OX=10090 GN=Hdlbp PE=1 SV=1	8.87477e+07	9.07673e+07	8.68542e+07	9.87733e+07	9.93607e+07	1.01618e+08	1.034e+08	1.04796e+08	9.70663e+07	8.00695e+07	8.55383e+07	8.79916e+07	8.35121e+07	9.54942e+07	9.58882e+07	9.82855e+07	9.95022e+07	1.00978e+08	9.36939e+07	7.74792e+07	6.79446e+07	7.58343e+07	7.58377e+07	7.34676e+07	7.01849e+07	7.21751e+07	7.8105e+07	7.26854e+07	8.36835e+07	7.80636e+07	6.35871e+07	7.12698e+07	7.08524e+07	6.85423e+07	6.54394e+07	6.76007e+07	7.26209e+07	6.80447e+07	7.81418e+07	7.33668e+07	4.97489e+07	5.53179e+07	5.31693e+07	5.23044e+07	5.16779e+07	5.41366e+07
LRP1_MOUSE	sp|Q91ZX7|LRP1_MOUSE	Q91ZX7	Prolow-density lipoprotein receptor-related protein 1 OS=Mus musculus OX=10090 GN=Lrp1 PE=1 SV=1	5.70248e+07	4.8316e+07	4.81951e+07	3.77076e+07	3.71442e+07	3.59141e+07	5.52634e+07	5.21634e+07	5.52086e+07	4.20455e+07	5.61437e+07	4.74194e+07	4.73641e+07	3.70465e+07	3.65039e+07	3.53501e+07	5.43138e+07	5.13205e+07	5.42788e+07	4.13031e+07	2.75659e+07	2.85616e+07	3.02717e+07	3.08258e+07	2.758e+07	2.73184e+07	3.52302e+07	3.20769e+07	3.29879e+07	3.31589e+07	2.74978e+07	2.84924e+07	3.02029e+07	3.07538e+07	2.7507e+07	2.72458e+07	3.51486e+07	3.20034e+07	3.28944e+07	3.30744e+07	2.79093e+07	2.51423e+07	2.35124e+07	2.52182e+07	2.54455e+07	2.39767e+07
SERPH_MOUSE	sp|P19324|SERPH_MOUSE	P19324	Serpin H1 OS=Mus musculus OX=10090 GN=Serpinh1 PE=1 SV=3	1.44946e+08	1.21404e+08	1.38545e+08	1.41888e+08	1.45707e+08	1.47279e+08	1.38551e+08	1.44361e+08	1.3729e+08	1.2718e+08	1.21368e+08	1.05027e+08	1.15374e+08	1.25218e+08	1.27118e+08	1.29333e+08	1.21302e+08	1.24189e+08	1.19284e+08	1.0911e+08	1.28771e+08	1.30579e+08	1.302e+08	1.28533e+08	1.11545e+08	1.18924e+08	1.49554e+08	1.29955e+08	1.45081e+08	1.31927e+08	1.17687e+08	1.16168e+08	1.18813e+08	1.1729e+08	1.01571e+08	1.08733e+08	1.37386e+08	1.194e+08	1.33176e+08	1.20554e+08	1.18902e+08	9.55048e+07	9.25341e+07	7.24686e+07	7.96902e+07	8.34066e+07
UBA1_MOUSE	sp|Q02053|UBA1_MOUSE	Q02053	Ubiquitin-like modifier-activating enzyme 1 OS=Mus musculus OX=10090 GN=Uba1 PE=1 SV=1	8.56622e+07	8.78005e+07	8.78602e+07	8.67483e+07	8.53839e+07	8.67063e+07	9.03435e+07	9.14937e+07	9.1112e+07	8.51704e+07	5.17363e+07	5.82e+07	5.25033e+07	5.40717e+07	5.15992e+07	5.42484e+07	5.28952e+07	5.35611e+07	5.32841e+07	5.1848e+07	8.25792e+07	8.4626e+07	8.26063e+07	7.82259e+07	7.88101e+07	7.88967e+07	8.5044e+07	8.54981e+07	8.53301e+07	8.10115e+07	5.12926e+07	5.69617e+07	4.99147e+07	4.85812e+07	4.75407e+07	4.82582e+07	5.19701e+07	5.24368e+07	5.12841e+07	5.1999e+07	5.65425e+07	7.44865e+07	7.31673e+07	6.94426e+07	6.97904e+07	6.91024e+07
EH1L1_MOUSE	sp|Q99MS7|EH1L1_MOUSE	Q99MS7	EH domain-binding protein 1-like protein 1 OS=Mus musculus OX=10090 GN=Ehbp1l1 PE=1 SV=1	5.75922e+06	6.29615e+06	5.46493e+06	6.54737e+06	6.62444e+06	7.28784e+06	6.02201e+06	6.70589e+06	6.10997e+06	2.30987e+07	5.75922e+06	6.29615e+06	5.46493e+06	6.54737e+06	6.62444e+06	7.28784e+06	6.02201e+06	6.70589e+06	6.10997e+06	2.30987e+07	3.96625e+07	3.72039e+07	3.2817e+07	2.67396e+07	3.95891e+07	3.77895e+07	3.18559e+07	3.54416e+07	2.72888e+07	2.52233e+07	3.96165e+07	3.7161e+07	3.27573e+07	2.66859e+07	3.95286e+07	3.77254e+07	3.1812e+07	3.53883e+07	2.7237e+07	2.51711e+07	1.14159e+07	2.98195e+07	3.18967e+07	4.0161e+07	3.75663e+07	3.41343e+07
MYH7B_MOUSE	sp|A2AQP0|MYH7B_MOUSE	A2AQP0	Myosin-7B OS=Mus musculus OX=10090 GN=Myh7b PE=3 SV=1	6.66656e+06	7.01159e+06	7.17366e+06	5.73654e+06	5.00679e+06	4.34434e+06	5.8095e+06	8.45891e+06	7.16331e+06	9.50622e+07											9.56321e+07	9.09873e+07	8.27026e+07	7.61815e+07	9.88414e+07	9.78284e+07	6.82284e+07	9.23893e+07	4.70283e+07	7.41215e+07											1.3402e+08	1.07929e+08	1.06126e+08	1.17291e+08	1.19233e+08	1.30567e+08
CISY_MOUSE	sp|Q9CZU6|CISY_MOUSE	Q9CZU6	Citrate synthase, mitochondrial OS=Mus musculus OX=10090 GN=Cs PE=1 SV=1	7.43671e+07	7.10842e+07	7.49031e+07	7.40206e+07	7.29268e+07	7.3227e+07	7.10009e+07	7.15506e+07	7.39355e+07	1.00393e+08	7.25989e+07	7.08573e+07	7.28543e+07	7.34052e+07	7.1989e+07	7.25795e+07	6.98573e+07	7.00725e+07	7.24027e+07	9.86546e+07	8.89935e+07	8.08831e+07	8.18441e+07	8.87482e+07	8.47938e+07	8.7211e+07	7.22308e+07	7.5185e+07	7.00331e+07	7.64002e+07	8.42936e+07	7.79513e+07	7.49028e+07	8.20128e+07	7.86584e+07	8.14666e+07	6.74827e+07	7.02316e+07	6.41976e+07	7.23206e+07	1.22196e+08	8.18602e+07	8.5172e+07	9.08566e+07	8.74197e+07	9.4173e+07
GCN1_MOUSE	sp|E9PVA8|GCN1_MOUSE	E9PVA8	eIF-2-alpha kinase activator GCN1 OS=Mus musculus OX=10090 GN=Gcn1 PE=1 SV=1	3.89324e+07	3.46256e+07	3.79054e+07	3.4227e+07	3.6941e+07	3.59695e+07	4.06569e+07	4.1025e+07	3.93417e+07	3.38785e+07	3.85838e+07	3.43493e+07	3.75678e+07	3.39027e+07	3.65979e+07	3.56033e+07	4.03914e+07	4.07444e+07	3.90534e+07	3.36462e+07	3.22131e+07	3.22865e+07	3.17594e+07	3.04575e+07	3.16603e+07	3.30677e+07	3.30298e+07	3.39905e+07	3.23803e+07	3.4247e+07	3.21724e+07	3.22421e+07	3.17127e+07	3.04064e+07	3.162e+07	3.30289e+07	3.2987e+07	3.39512e+07	3.23421e+07	3.41983e+07	1.93141e+07	2.03216e+07	1.81649e+07	2.11587e+07	2.21086e+07	2.20662e+07
PPIA_MOUSE	sp|P17742|PPIA_MOUSE	P17742	Peptidyl-prolyl cis-trans isomerase A OS=Mus musculus OX=10090 GN=Ppia PE=1 SV=2	3.68998e+08	4.53359e+08	3.58079e+08	4.43764e+08	4.08248e+08	4.33742e+08	3.39349e+08	3.37007e+08	3.51599e+08	3.23451e+08	3.62544e+08	4.48796e+08	3.51407e+08	4.3818e+08	4.02027e+08	4.28569e+08	3.33513e+08	3.31916e+08	3.46405e+08	3.18342e+08	2.40076e+08	2.59746e+08	2.4545e+08	2.55036e+08	2.28749e+08	2.33358e+08	2.31345e+08	2.24312e+08	2.39874e+08	2.68208e+08	2.23608e+08	2.45168e+08	2.27315e+08	2.3994e+08	2.12973e+08	2.18748e+08	2.15198e+08	2.09175e+08	2.24489e+08	2.53113e+08	1.66726e+08	2.0114e+08	2.15035e+08	1.85425e+08	1.75516e+08	1.69476e+08
HSP72_MOUSE	sp|P17156|HSP72_MOUSE	P17156	Heat shock-related 70 kDa protein 2 OS=Mus musculus OX=10090 GN=Hspa2 PE=1 SV=2	2.26834e+08	2.23525e+08	2.2888e+08	2.00621e+08	2.11939e+08	2.0167e+08	2.12719e+08	2.27134e+08	2.24224e+08	2.07961e+08	4.22396e+06	4.36842e+06	4.45673e+06	4.54853e+06	4.51885e+06	4.68914e+06	3.75338e+06	4.07205e+06	4.48714e+06	8.47896e+06	2.0409e+08	1.93743e+08	2.11042e+08	1.83756e+08	1.92543e+08	1.80213e+08	1.88184e+08	1.89809e+08	1.96919e+08	1.87921e+08	1.2575e+07	1.18784e+07	1.12204e+07	1.06337e+07	1.24773e+07	1.20846e+07	1.06451e+07	1.11651e+07	1.03039e+07	9.53317e+06	1.40207e+08	1.57892e+08	1.5562e+08	1.5201e+08	1.51792e+08	1.48126e+08
TBA8_MOUSE	sp|Q9JJZ2|TBA8_MOUSE	Q9JJZ2	Tubulin alpha-8 chain OS=Mus musculus OX=10090 GN=Tuba8 PE=1 SV=1	2.2959e+08	2.28075e+08	2.90677e+08	2.58674e+08	2.82662e+08	2.52422e+08	3.17006e+08	3.14351e+08	3.34703e+08	2.92832e+08											2.30432e+08	1.86369e+08	2.65894e+08	2.52102e+08	2.80482e+08	2.51034e+08	2.62679e+08	2.71759e+08	2.67433e+08	2.24938e+08											1.30453e+08	1.67624e+08	1.61641e+08	1.82499e+08	1.97966e+08	1.70268e+08
PFKAM_MOUSE	sp|P47857|PFKAM_MOUSE	P47857	ATP-dependent 6-phosphofructokinase, muscle type OS=Mus musculus OX=10090 GN=Pfkm PE=1 SV=3	6.86297e+06	5.24714e+06	7.39392e+06	6.05366e+06	6.8146e+06	6.83493e+06	8.31566e+06	9.07e+06	8.41713e+06	5.0448e+07	4.09703e+06	3.28791e+06	4.3083e+06	3.56543e+06	4.00631e+06	3.90058e+06	4.70863e+06	5.51017e+06	4.54722e+06	4.16195e+07	6.71326e+07	5.69521e+07	6.51593e+07	6.15131e+07	7.85457e+07	7.27603e+07	6.04833e+07	6.85031e+07	5.42337e+07	5.11582e+07	5.57411e+07	4.70873e+07	5.3133e+07	5.1064e+07	6.43466e+07	6.07565e+07	4.97742e+07	5.66956e+07	4.3698e+07	4.21131e+07	4.44756e+07	5.21594e+07	4.32372e+07	6.24421e+07	7.12318e+07	6.06538e+07
CALX_MOUSE	sp|P35564|CALX_MOUSE	P35564	Calnexin OS=Mus musculus OX=10090 GN=Canx PE=1 SV=1	5.98963e+07	4.13926e+07	5.80565e+07	5.06478e+07	5.55677e+07	4.96082e+07	4.82971e+07	5.28219e+07	5.10584e+07	5.02882e+07	5.97403e+07	4.12916e+07	5.79151e+07	5.05356e+07	5.54482e+07	4.95103e+07	4.81688e+07	5.26943e+07	5.09197e+07	5.01793e+07	5.11283e+07	4.89229e+07	5.40739e+07	5.16637e+07	5.00381e+07	5.04685e+07	5.03163e+07	4.81658e+07	5.26829e+07	5.0235e+07	5.06149e+07	4.85803e+07	5.35591e+07	5.10622e+07	4.94482e+07	4.99309e+07	4.97838e+07	4.763e+07	5.21022e+07	4.91445e+07	5.47521e+07	3.99255e+07	3.93097e+07	3.6913e+07	3.98309e+07	4.40468e+07
H4_MOUSE	sp|P62806|H4_MOUSE	P62806	Histone H4 OS=Mus musculus OX=10090 GN=H4c1 PE=1 SV=2	1.02225e+09	9.30227e+08	1.10843e+09	7.60426e+08	8.56102e+08	7.79043e+08	8.07559e+08	7.79975e+08	8.00725e+08	6.50856e+08	1.02225e+09	9.30227e+08	1.10843e+09	7.60426e+08	8.56102e+08	7.79043e+08	8.07559e+08	7.79975e+08	8.00725e+08	6.50856e+08	5.36148e+08	4.95936e+08	5.39826e+08	5.81164e+08	4.64896e+08	5.12684e+08	4.43196e+08	3.98045e+08	4.64458e+08	5.75506e+08	5.36148e+08	4.95936e+08	5.39826e+08	5.81164e+08	4.64896e+08	5.12684e+08	4.43196e+08	3.98045e+08	4.64458e+08	5.75506e+08	5.99551e+08	3.88455e+08	3.5803e+08	3.041e+08	3.2542e+08	3.51063e+08
RS27A_MOUSE	sp|P62983|RS27A_MOUSE	P62983	Ubiquitin-40S ribosomal protein S27a OS=Mus musculus OX=10090 GN=Rps27a PE=1 SV=2	4.75783e+08	5.27391e+08	4.42637e+08	4.8134e+08	4.40568e+08	4.65222e+08	3.65008e+08	3.6061e+08	3.62425e+08	3.91991e+08	6.25883e+06	8.64386e+06	6.33197e+06	7.62103e+06	7.29939e+06	7.7329e+06	7.11385e+06	6.92571e+06	7.53538e+06	6.18522e+06	3.63506e+08	4.04322e+08	3.66256e+08	3.15934e+08	2.98209e+08	3.12061e+08	3.0565e+08	3.05427e+08	3.0222e+08	3.55467e+08	6.48728e+06	7.50586e+06	5.7871e+06	8.09526e+06	8.14197e+06	8.82654e+06	9.23045e+06	9.10541e+06	7.66025e+06	1.02103e+07	2.32986e+08	2.73623e+08	2.83938e+08	2.05607e+08	1.88962e+08	1.99961e+08
FAS_MOUSE	sp|P19096|FAS_MOUSE	P19096	Fatty acid synthase OS=Mus musculus OX=10090 GN=Fasn PE=1 SV=2	9.26143e+07	8.54867e+07	9.65435e+07	1.24872e+08	1.27216e+08	1.26247e+08	1.01847e+08	9.96466e+07	9.39579e+07	6.28288e+07	8.7091e+07	8.10876e+07	9.14051e+07	1.20011e+08	1.21768e+08	1.20947e+08	9.72128e+07	9.47077e+07	8.93636e+07	5.94121e+07	4.13161e+07	4.42258e+07	4.7831e+07	5.04305e+07	4.40597e+07	4.53428e+07	4.42815e+07	4.28268e+07	5.02687e+07	5.78989e+07	3.88308e+07	4.15908e+07	4.49086e+07	4.80632e+07	4.19249e+07	4.32087e+07	4.22299e+07	4.07483e+07	4.7578e+07	5.50056e+07	3.09386e+07	2.63789e+07	2.28062e+07	2.60783e+07	2.82724e+07	2.66702e+07
NUMA1_MOUSE	sp|E9Q7G0|NUMA1_MOUSE	E9Q7G0	Nuclear mitotic apparatus protein 1 OS=Mus musculus OX=10090 GN=Numa1 PE=1 SV=1	3.00017e+07	2.90208e+07	3.10907e+07	3.30156e+07	3.19717e+07	3.33701e+07	2.94888e+07	3.11301e+07	3.15247e+07	2.56376e+07	2.98525e+07	2.88273e+07	3.09292e+07	3.28072e+07	3.17622e+07	3.31515e+07	2.93333e+07	3.09691e+07	3.13625e+07	2.54858e+07	2.39346e+07	2.54853e+07	2.47201e+07	2.78335e+07	2.38465e+07	2.49921e+07	2.40883e+07	2.1696e+07	2.48534e+07	2.67426e+07	2.35006e+07	2.50447e+07	2.42909e+07	2.73809e+07	2.3462e+07	2.46175e+07	2.37001e+07	2.13401e+07	2.44695e+07	2.6342e+07	1.60088e+07	1.61804e+07	1.61592e+07	1.6148e+07	1.53731e+07	1.63376e+07
MYL1_MOUSE	sp|P05977|MYL1_MOUSE	P05977	Myosin light chain 1/3, skeletal muscle isoform OS=Mus musculus OX=10090 GN=Myl1 PE=1 SV=2	3.81914e+06	6.63371e+06	3.15861e+06	8.26662e+06	7.49541e+06	8.51586e+06	6.54532e+06	8.19441e+06	6.46637e+06	1.23325e+08	1.39167e+06	915378	1.50881e+06	1.5907e+06	1.85352e+06	2.00724e+06	1.0341e+06	3.48678e+06	1.72175e+06	1.04817e+08	1.17995e+08	1.01281e+08	9.81865e+07	1.10066e+08	1.19729e+08	1.09646e+08	1.14889e+08	1.33256e+08	9.59098e+07	9.79556e+07	6.03914e+07	5.65636e+07	5.24616e+07	5.92189e+07	6.01837e+07	5.55205e+07	5.64852e+07	6.41436e+07	4.81639e+07	5.18718e+07	1.44964e+08	1.44934e+08	1.54992e+08	1.71663e+08	1.5845e+08	1.68006e+08
SPB6_MOUSE	sp|Q60854|SPB6_MOUSE	Q60854	Serpin B6 OS=Mus musculus OX=10090 GN=Serpinb6 PE=1 SV=1	9.42571e+07	8.80641e+07	1.10668e+08	1.05313e+08	1.15967e+08	1.08675e+08	1.23222e+08	1.1807e+08	1.25576e+08	1.15165e+08	9.35784e+07	8.75039e+07	1.09787e+08	1.0448e+08	1.14977e+08	1.07685e+08	1.22284e+08	1.1722e+08	1.24715e+08	1.13503e+08	1.07983e+08	1.02866e+08	1.24435e+08	1.34569e+08	1.45805e+08	1.39405e+08	1.29052e+08	1.30708e+08	1.3875e+08	1.26489e+08	1.06984e+08	1.00947e+08	1.23478e+08	1.33078e+08	1.44566e+08	1.37864e+08	1.27678e+08	1.29164e+08	1.37665e+08	1.2518e+08	6.79713e+07	8.24715e+07	6.79866e+07	9.1613e+07	1.08505e+08	8.7417e+07
TCPE_MOUSE	sp|P80316|TCPE_MOUSE	P80316	T-complex protein 1 subunit epsilon OS=Mus musculus OX=10090 GN=Cct5 PE=1 SV=1	8.98071e+07	8.72089e+07	9.31631e+07	1.04944e+08	1.06508e+08	1.03649e+08	1.14608e+08	1.12747e+08	1.0986e+08	8.08084e+07	8.95255e+07	8.68414e+07	9.28817e+07	1.04522e+08	1.06152e+08	1.03226e+08	1.14219e+08	1.124e+08	1.0956e+08	8.05122e+07	5.9065e+07	6.33622e+07	6.50475e+07	7.52822e+07	7.1071e+07	7.17867e+07	7.99646e+07	7.89629e+07	7.93411e+07	7.76082e+07	5.72955e+07	6.1582e+07	6.35365e+07	7.35056e+07	6.92722e+07	6.99651e+07	7.79783e+07	7.72174e+07	7.74585e+07	7.56935e+07	3.74102e+07	3.76474e+07	3.36349e+07	4.4164e+07	4.33342e+07	4.47711e+07
CALR_MOUSE	sp|P14211|CALR_MOUSE	P14211	Calreticulin OS=Mus musculus OX=10090 GN=Calr PE=1 SV=1	1.23979e+08	1.07097e+08	1.12785e+08	1.3259e+08	1.32153e+08	1.26024e+08	1.19922e+08	1.23573e+08	1.08489e+08	1.18403e+08	1.23979e+08	1.07097e+08	1.12785e+08	1.3259e+08	1.32153e+08	1.26024e+08	1.19922e+08	1.23573e+08	1.08489e+08	1.18403e+08	6.9302e+07	6.72244e+07	7.2324e+07	7.47111e+07	6.74178e+07	6.95105e+07	7.87084e+07	7.23324e+07	8.16835e+07	7.28674e+07	6.9233e+07	6.7176e+07	7.2258e+07	7.46374e+07	6.73414e+07	6.9452e+07	7.86555e+07	7.22903e+07	8.16195e+07	7.28136e+07	9.2432e+07	6.72678e+07	6.00016e+07	5.07362e+07	5.86271e+07	5.78015e+07
NUCL_MOUSE	sp|P09405|NUCL_MOUSE	P09405	Nucleolin OS=Mus musculus OX=10090 GN=Ncl PE=1 SV=2	2.13974e+08	2.53335e+08	2.17982e+08	2.21624e+08	2.13034e+08	2.01906e+08	2.38848e+08	2.31026e+08	2.25636e+08	1.46596e+08	2.13974e+08	2.53335e+08	2.17982e+08	2.21624e+08	2.13034e+08	2.01906e+08	2.38848e+08	2.31026e+08	2.25636e+08	1.46596e+08	1.14518e+08	1.22216e+08	1.2117e+08	1.26474e+08	1.11216e+08	1.09695e+08	1.25292e+08	1.1453e+08	1.33516e+08	1.55846e+08	1.14438e+08	1.22156e+08	1.2106e+08	1.2639e+08	1.11142e+08	1.09637e+08	1.25236e+08	1.14478e+08	1.33437e+08	1.55793e+08	8.07187e+07	8.82861e+07	8.67237e+07	8.42251e+07	8.48173e+07	8.67764e+07
ROA2_MOUSE	sp|O88569|ROA2_MOUSE	O88569	Heterogeneous nuclear ribonucleoproteins A2/B1 OS=Mus musculus OX=10090 GN=Hnrnpa2b1 PE=1 SV=2	8.71662e+07	9.86755e+07	8.89256e+07	1.02358e+08	9.09884e+07	9.15153e+07	1.04061e+08	9.94134e+07	9.49274e+07	8.23087e+07	8.66627e+07	9.82769e+07	8.84108e+07	1.01965e+08	9.05669e+07	9.11361e+07	1.03583e+08	9.89085e+07	9.43933e+07	8.19122e+07	6.07586e+07	5.79965e+07	6.52308e+07	7.24313e+07	6.43815e+07	6.27218e+07	6.97433e+07	6.53541e+07	7.03035e+07	6.32292e+07	5.91665e+07	5.65641e+07	6.36183e+07	7.04826e+07	6.27338e+07	6.11264e+07	6.78348e+07	6.35703e+07	6.82212e+07	6.15412e+07	6.02683e+07	5.8652e+07	6.44888e+07	6.52323e+07	6.07626e+07	6.16362e+07
ALDH2_MOUSE	sp|P47738|ALDH2_MOUSE	P47738	Aldehyde dehydrogenase, mitochondrial OS=Mus musculus OX=10090 GN=Aldh2 PE=1 SV=1	5.63802e+07	4.81926e+07	5.65014e+07	6.29156e+07	6.32987e+07	6.45862e+07	6.12604e+07	6.11548e+07	6.01114e+07	8.66922e+07	5.5298e+07	4.76895e+07	5.52311e+07	6.21851e+07	6.22572e+07	6.37002e+07	6.00296e+07	5.98866e+07	5.8823e+07	8.51581e+07	6.69875e+07	5.66314e+07	6.93333e+07	8.30541e+07	8.51472e+07	8.47641e+07	7.04579e+07	6.93482e+07	6.64889e+07	7.6018e+07	6.54715e+07	5.54902e+07	6.75913e+07	8.10036e+07	8.30366e+07	8.27021e+07	6.85573e+07	6.75174e+07	6.45855e+07	7.42533e+07	1.0631e+08	7.18235e+07	6.22513e+07	7.85352e+07	8.16168e+07	8.74071e+07
SVIL_MOUSE	sp|Q8K4L3|SVIL_MOUSE	Q8K4L3	Supervillin OS=Mus musculus OX=10090 GN=Svil PE=1 SV=1	6.31518e+06	6.67524e+06	6.40948e+06	6.6384e+06	6.52631e+06	7.20871e+06	7.22161e+06	7.23349e+06	7.24746e+06	1.35514e+07	5.89479e+06	6.24034e+06	6.00795e+06	6.26945e+06	6.15881e+06	6.80876e+06	6.83843e+06	6.85471e+06	6.85321e+06	1.27317e+07	2.10648e+07	2.02815e+07	1.90855e+07	1.64864e+07	1.94125e+07	1.90152e+07	1.9692e+07	2.06663e+07	1.77735e+07	1.60281e+07	2.01295e+07	1.92711e+07	1.82003e+07	1.58022e+07	1.866e+07	1.82817e+07	1.89088e+07	1.98549e+07	1.70927e+07	1.53428e+07	1.19945e+07	1.83928e+07	1.93161e+07	2.02715e+07	1.92547e+07	1.77211e+07
RL40_MOUSE	sp|P62984|RL40_MOUSE	P62984	Ubiquitin-60S ribosomal protein L40 OS=Mus musculus OX=10090 GN=Uba52 PE=1 SV=2	4.6952e+08	5.18757e+08	4.36297e+08	4.73694e+08	4.33249e+08	4.57467e+08	3.57864e+08	3.53649e+08	3.5486e+08	3.85796e+08	20433.3	34137.8	21575.8	19610.9	21806.3	15846.2	22067.5	20241.5	22544	18194.6	3.57421e+08	3.97226e+08	3.60814e+08	3.08411e+08	2.9057e+08	3.03621e+08	2.97063e+08	2.97039e+08	2.9501e+08	3.45802e+08	448993	442283	389846	656495	600286	472090	734950	812001	546868	622021	2.29747e+08	2.69313e+08	2.79782e+08	2.01454e+08	1.851e+08	1.9625e+08
UBC_MOUSE	sp|P0CG50|UBC_MOUSE	P0CG50	Polyubiquitin-C OS=Mus musculus OX=10090 GN=Ubc PE=1 SV=2	4.695e+08	5.18722e+08	4.36275e+08	4.73674e+08	4.33227e+08	4.57451e+08	3.57842e+08	3.53628e+08	3.54837e+08	3.85778e+08											3.56972e+08	3.96783e+08	3.60425e+08	3.07755e+08	2.8997e+08	3.03149e+08	2.96328e+08	2.96227e+08	2.94463e+08	3.4518e+08											2.29747e+08	2.69313e+08	2.79782e+08	2.01454e+08	1.851e+08	1.9625e+08
UBB_MOUSE	sp|P0CG49|UBB_MOUSE	P0CG49	Polyubiquitin-B OS=Mus musculus OX=10090 GN=Ubb PE=2 SV=1	4.695e+08	5.18722e+08	4.36275e+08	4.73674e+08	4.33227e+08	4.57451e+08	3.57842e+08	3.53628e+08	3.54837e+08	3.85778e+08											3.56972e+08	3.96783e+08	3.60425e+08	3.07755e+08	2.8997e+08	3.03149e+08	2.96328e+08	2.96227e+08	2.94463e+08	3.4518e+08											2.29747e+08	2.69313e+08	2.79782e+08	2.01454e+08	1.851e+08	1.9625e+08
PGAM1_MOUSE	sp|Q9DBJ1|PGAM1_MOUSE	Q9DBJ1	Phosphoglycerate mutase 1 OS=Mus musculus OX=10090 GN=Pgam1 PE=1 SV=3	9.20964e+07	9.92551e+07	9.88974e+07	1.24224e+08	1.11931e+08	1.20455e+08	9.52827e+07	9.33236e+07	9.52711e+07	1.0753e+08	5.75818e+07	5.90568e+07	6.17292e+07	7.78609e+07	7.34529e+07	7.95155e+07	6.05977e+07	5.92499e+07	6.34942e+07	6.35597e+07	8.88097e+07	1.10046e+08	9.54648e+07	1.03555e+08	8.74423e+07	8.8366e+07	9.14173e+07	8.84608e+07	9.27998e+07	9.67159e+07	2.26185e+07	2.77974e+07	2.6139e+07	3.52562e+07	2.65928e+07	2.76069e+07	2.98351e+07	2.78501e+07	3.06148e+07	3.10535e+07	6.58069e+07	7.68304e+07	8.75241e+07	7.95575e+07	6.83818e+07	7.10534e+07
TCPB_MOUSE	sp|P80314|TCPB_MOUSE	P80314	T-complex protein 1 subunit beta OS=Mus musculus OX=10090 GN=Cct2 PE=1 SV=4	1.09076e+08	1.20568e+08	1.13909e+08	1.35544e+08	1.31526e+08	1.3735e+08	1.41188e+08	1.36716e+08	1.35299e+08	9.84393e+07	1.0899e+08	1.20537e+08	1.13814e+08	1.35458e+08	1.31441e+08	1.3728e+08	1.41095e+08	1.36638e+08	1.35227e+08	9.83916e+07	6.64542e+07	6.7101e+07	7.32325e+07	7.97772e+07	7.77115e+07	7.57185e+07	8.45426e+07	8.48585e+07	8.77709e+07	8.3523e+07	6.63882e+07	6.70382e+07	7.31379e+07	7.96439e+07	7.76263e+07	7.56551e+07	8.44649e+07	8.47794e+07	8.76864e+07	8.34582e+07	4.93647e+07	4.98319e+07	4.90133e+07	5.76758e+07	5.55691e+07	5.62186e+07
RL5_MOUSE	sp|P47962|RL5_MOUSE	P47962	60S ribosomal protein L5 OS=Mus musculus OX=10090 GN=Rpl5 PE=1 SV=3	7.36454e+07	8.57958e+07	7.09392e+07	6.95982e+07	6.75817e+07	6.29541e+07	6.82956e+07	6.90339e+07	6.69926e+07	5.8661e+07	7.36454e+07	8.57958e+07	7.09392e+07	6.95982e+07	6.75817e+07	6.29541e+07	6.82956e+07	6.90339e+07	6.69926e+07	5.8661e+07	5.82414e+07	6.03204e+07	5.48024e+07	4.32233e+07	4.95386e+07	4.81432e+07	5.36932e+07	5.27286e+07	5.49069e+07	5.64944e+07	5.82414e+07	6.03204e+07	5.48024e+07	4.32233e+07	4.95386e+07	4.81432e+07	5.36932e+07	5.27286e+07	5.49069e+07	5.64944e+07	5.46366e+07	5.83024e+07	6.24153e+07	4.88405e+07	4.82223e+07	4.50831e+07
CTNA1_MOUSE	sp|P26231|CTNA1_MOUSE	P26231	Catenin alpha-1 OS=Mus musculus OX=10090 GN=Ctnna1 PE=1 SV=1	4.45962e+07	5.24605e+07	4.4945e+07	5.61052e+07	5.48124e+07	5.85495e+07	4.21929e+07	4.28437e+07	4.5047e+07	4.91989e+07	4.02146e+07	4.78883e+07	4.03347e+07	5.07792e+07	4.9472e+07	5.28867e+07	3.81115e+07	3.84419e+07	4.0482e+07	4.43003e+07	4.72574e+07	4.46512e+07	4.51299e+07	4.81418e+07	4.60204e+07	4.7042e+07	4.95811e+07	4.79205e+07	4.69336e+07	4.48912e+07	3.91354e+07	3.75726e+07	3.73591e+07	4.04767e+07	3.85451e+07	3.94497e+07	4.18453e+07	4.03795e+07	3.9398e+07	3.78676e+07	3.13948e+07	2.96786e+07	2.83601e+07	3.0001e+07	3.21298e+07	3.18696e+07
HNRPM_MOUSE	sp|Q9D0E1|HNRPM_MOUSE	Q9D0E1	Heterogeneous nuclear ribonucleoprotein M OS=Mus musculus OX=10090 GN=Hnrnpm PE=1 SV=3	5.34157e+07	5.50683e+07	5.33285e+07	5.60292e+07	5.61499e+07	5.81777e+07	5.57705e+07	5.57835e+07	5.69938e+07	4.69316e+07	5.34157e+07	5.50683e+07	5.33285e+07	5.60292e+07	5.61499e+07	5.81777e+07	5.57705e+07	5.57835e+07	5.69938e+07	4.69316e+07	3.3282e+07	3.509e+07	3.20594e+07	3.44745e+07	3.29016e+07	3.42664e+07	3.44763e+07	3.28608e+07	3.53503e+07	3.60051e+07	3.3282e+07	3.509e+07	3.20594e+07	3.44745e+07	3.29016e+07	3.42664e+07	3.44763e+07	3.28608e+07	3.53503e+07	3.60051e+07	2.75636e+07	3.39913e+07	3.56037e+07	3.24695e+07	3.11761e+07	3.24129e+07
NB5R3_MOUSE	sp|Q9DCN2|NB5R3_MOUSE	Q9DCN2	NADH-cytochrome b5 reductase 3 OS=Mus musculus OX=10090 GN=Cyb5r3 PE=1 SV=3	4.99312e+07	4.24597e+07	4.59751e+07	4.27745e+07	4.49288e+07	4.49817e+07	4.25343e+07	4.52789e+07	4.43188e+07	7.55026e+07	4.99312e+07	4.24597e+07	4.59751e+07	4.27745e+07	4.49288e+07	4.49817e+07	4.25343e+07	4.52789e+07	4.43188e+07	7.55026e+07	9.84328e+07	9.48127e+07	9.04465e+07	9.76845e+07	9.211e+07	9.16273e+07	7.87836e+07	8.39741e+07	7.92494e+07	7.87342e+07	9.84328e+07	9.48127e+07	9.04465e+07	9.76845e+07	9.211e+07	9.16273e+07	7.87836e+07	8.39741e+07	7.92494e+07	7.87342e+07	1.11902e+08	8.55836e+07	8.4881e+07	8.64199e+07	8.84897e+07	9.52933e+07
PRP8_MOUSE	sp|Q99PV0|PRP8_MOUSE	Q99PV0	Pre-mRNA-processing-splicing factor 8 OS=Mus musculus OX=10090 GN=Prpf8 PE=1 SV=2	3.8155e+07	3.13218e+07	3.95488e+07	3.13547e+07	3.41087e+07	3.30262e+07	3.99146e+07	3.99299e+07	4.04592e+07	3.10722e+07	3.77885e+07	3.09555e+07	3.91498e+07	3.11261e+07	3.38978e+07	3.28689e+07	3.9591e+07	3.96019e+07	4.00908e+07	3.06923e+07	2.36421e+07	2.35108e+07	2.45393e+07	2.40533e+07	2.35081e+07	2.39407e+07	2.38207e+07	2.30515e+07	2.57875e+07	2.48096e+07	2.34804e+07	2.33902e+07	2.43691e+07	2.39607e+07	2.33727e+07	2.38447e+07	2.36779e+07	2.29171e+07	2.56338e+07	2.46811e+07	1.8044e+07	1.68393e+07	1.50856e+07	1.48269e+07	1.63836e+07	1.59184e+07
UBR4_MOUSE	sp|A2AN08|UBR4_MOUSE	A2AN08	E3 ubiquitin-protein ligase UBR4 OS=Mus musculus OX=10090 GN=Ubr4 PE=1 SV=1	1.68736e+07	1.39498e+07	1.84693e+07	1.46844e+07	1.67704e+07	1.64285e+07	1.82387e+07	1.85512e+07	1.89632e+07	1.79951e+07	1.55702e+07	1.30137e+07	1.71063e+07	1.37045e+07	1.56899e+07	1.53923e+07	1.71285e+07	1.73661e+07	1.77353e+07	1.69568e+07	2.15097e+07	2.06165e+07	2.24494e+07	1.86051e+07	2.254e+07	2.248e+07	2.16696e+07	2.31627e+07	2.23736e+07	2.05597e+07	1.93788e+07	1.87854e+07	2.02696e+07	1.6863e+07	2.05992e+07	2.06468e+07	1.98681e+07	2.12851e+07	2.04553e+07	1.87187e+07	1.32967e+07	1.53025e+07	1.32393e+07	1.37871e+07	1.5488e+07	1.4332e+07
KTN1_MOUSE	sp|Q61595|KTN1_MOUSE	Q61595	Kinectin OS=Mus musculus OX=10090 GN=Ktn1 PE=1 SV=1	2.90981e+07	3.35299e+07	3.02299e+07	3.05115e+07	2.91944e+07	2.91921e+07	3.08974e+07	3.17352e+07	3.07445e+07	3.2825e+07	2.89144e+07	3.32949e+07	3.00204e+07	3.02774e+07	2.89432e+07	2.89565e+07	3.06608e+07	3.14847e+07	3.04753e+07	3.25241e+07	4.09529e+07	3.71668e+07	4.05116e+07	3.78504e+07	4.35369e+07	3.98055e+07	3.92139e+07	4.18684e+07	3.83039e+07	3.55755e+07	4.07328e+07	3.69479e+07	4.03256e+07	3.7678e+07	4.33306e+07	3.95826e+07	3.89852e+07	4.1654e+07	3.81035e+07	3.53488e+07	2.13685e+07	3.03966e+07	3.06457e+07	3.61624e+07	3.3604e+07	3.27068e+07
PDIA4_MOUSE	sp|P08003|PDIA4_MOUSE	P08003	Protein disulfide-isomerase A4 OS=Mus musculus OX=10090 GN=Pdia4 PE=1 SV=3	1.04763e+08	9.91287e+07	9.68241e+07	1.16408e+08	1.09677e+08	1.07391e+08	9.89477e+07	1.00374e+08	9.57409e+07	9.59507e+07	8.73962e+07	8.01148e+07	8.13157e+07	9.60247e+07	8.98202e+07	8.88207e+07	8.27184e+07	8.39311e+07	8.12115e+07	7.9588e+07	8.09819e+07	8.31556e+07	8.30021e+07	8.45964e+07	7.76495e+07	7.89631e+07	8.44567e+07	7.74572e+07	8.6543e+07	7.79822e+07	7.60444e+07	7.78801e+07	7.78668e+07	7.98245e+07	7.30684e+07	7.44811e+07	7.95413e+07	7.30487e+07	8.11846e+07	7.28965e+07	9.91826e+07	8.16924e+07	8.344e+07	6.47012e+07	6.3157e+07	6.91506e+07
LPPRC_MOUSE	sp|Q6PB66|LPPRC_MOUSE	Q6PB66	Leucine-rich PPR motif-containing protein, mitochondrial OS=Mus musculus OX=10090 GN=Lrpprc PE=1 SV=2	2.96825e+07	2.65412e+07	3.22444e+07	3.38893e+07	3.74489e+07	3.63917e+07	3.46871e+07	3.4588e+07	3.51267e+07	3.43054e+07	2.66235e+07	2.48145e+07	2.92934e+07	3.0548e+07	3.35555e+07	3.28576e+07	3.18664e+07	3.1877e+07	3.2278e+07	3.21997e+07	3.26248e+07	2.90907e+07	3.21066e+07	3.30808e+07	3.62734e+07	3.78939e+07	3.57612e+07	3.68249e+07	3.46215e+07	3.25821e+07	3.21171e+07	2.87203e+07	3.16396e+07	3.27134e+07	3.58148e+07	3.74478e+07	3.52743e+07	3.63505e+07	3.42095e+07	3.21799e+07	4.47613e+07	3.00047e+07	2.70697e+07	3.33438e+07	3.61205e+07	3.73336e+07
MAP1A_MOUSE	sp|Q9QYR6|MAP1A_MOUSE	Q9QYR6	Microtubule-associated protein 1A OS=Mus musculus OX=10090 GN=Map1a PE=1 SV=2	2.5508e+07	2.48847e+07	2.31381e+07	2.67195e+07	2.52158e+07	2.64012e+07	2.26554e+07	2.35032e+07	2.24541e+07	3.17848e+07	2.30827e+07	2.26189e+07	2.07189e+07	2.42045e+07	2.25687e+07	2.3626e+07	2.03545e+07	2.12637e+07	2.0191e+07	2.8892e+07	3.60472e+07	3.69891e+07	3.35566e+07	2.65642e+07	3.13792e+07	2.93705e+07	3.13994e+07	3.19282e+07	2.96457e+07	3.01384e+07	3.09399e+07	3.20465e+07	2.88105e+07	2.21964e+07	2.68893e+07	2.50452e+07	2.69297e+07	2.73818e+07	2.54307e+07	2.59742e+07	1.38108e+07	3.00932e+07	3.05193e+07	2.58819e+07	2.48663e+07	2.44935e+07
IF4G1_MOUSE	sp|Q6NZJ6|IF4G1_MOUSE	Q6NZJ6	Eukaryotic translation initiation factor 4 gamma 1 OS=Mus musculus OX=10090 GN=Eif4g1 PE=1 SV=1	5.43838e+07	5.01789e+07	5.34517e+07	4.77409e+07	5.00324e+07	4.81581e+07	5.3372e+07	5.47054e+07	5.13627e+07	4.41006e+07	4.84272e+07	4.48358e+07	4.7768e+07	4.28008e+07	4.48491e+07	4.34052e+07	4.8346e+07	4.91703e+07	4.64318e+07	3.9357e+07	3.79695e+07	3.71336e+07	3.70694e+07	3.1899e+07	3.5324e+07	3.41969e+07	3.73953e+07	3.65942e+07	3.62001e+07	3.70943e+07	3.42298e+07	3.38246e+07	3.3558e+07	2.89891e+07	3.20797e+07	3.10855e+07	3.41222e+07	3.33781e+07	3.29173e+07	3.38968e+07	2.56506e+07	3.09663e+07	2.9764e+07	2.92296e+07	3.10147e+07	2.92066e+07
TPIS_MOUSE	sp|P17751|TPIS_MOUSE	P17751	Triosephosphate isomerase OS=Mus musculus OX=10090 GN=Tpi1 PE=1 SV=4	7.95291e+07	1.00387e+08	9.13323e+07	1.09566e+08	1.06522e+08	1.08017e+08	7.52647e+07	7.93522e+07	8.88622e+07	1.31192e+08	7.95291e+07	1.00387e+08	9.13323e+07	1.09566e+08	1.06522e+08	1.08017e+08	7.52647e+07	7.93522e+07	8.88622e+07	1.31192e+08	1.10782e+08	1.17288e+08	1.17588e+08	1.20883e+08	1.18391e+08	1.18193e+08	1.08068e+08	1.07479e+08	1.10717e+08	1.09806e+08	1.0958e+08	1.16181e+08	1.16487e+08	1.20296e+08	1.17388e+08	1.17407e+08	1.07089e+08	1.06437e+08	1.09784e+08	1.08905e+08	1.28118e+08	1.37344e+08	1.45076e+08	1.38673e+08	1.44654e+08	1.36892e+08
IDHC_MOUSE	sp|O88844|IDHC_MOUSE	O88844	Isocitrate dehydrogenase [NADP] cytoplasmic OS=Mus musculus OX=10090 GN=Idh1 PE=1 SV=2	3.81822e+07	4.12284e+07	4.04538e+07	6.95035e+07	6.80387e+07	7.28226e+07	4.05744e+07	3.96787e+07	4.31758e+07	5.06519e+07	3.73197e+07	4.05962e+07	3.95445e+07	6.87729e+07	6.71094e+07	7.19366e+07	3.98318e+07	3.88708e+07	4.23409e+07	4.97044e+07	4.36014e+07	4.55577e+07	4.7807e+07	5.17825e+07	4.54882e+07	4.80074e+07	5.18716e+07	4.66553e+07	5.18399e+07	4.70636e+07	4.28239e+07	4.48399e+07	4.70045e+07	5.11103e+07	4.47844e+07	4.73152e+07	5.11906e+07	4.60814e+07	5.11494e+07	4.6449e+07	4.58656e+07	3.96549e+07	3.70969e+07	3.3739e+07	3.55813e+07	3.57915e+07
MVP_MOUSE	sp|Q9EQK5|MVP_MOUSE	Q9EQK5	Major vault protein OS=Mus musculus OX=10090 GN=Mvp PE=1 SV=4	2.40622e+07	2.03443e+07	2.41701e+07	2.78894e+07	2.84076e+07	3.01575e+07	2.52978e+07	2.64131e+07	2.69865e+07	4.83856e+07	2.40622e+07	2.03443e+07	2.41701e+07	2.78894e+07	2.84076e+07	3.01575e+07	2.52978e+07	2.64131e+07	2.69865e+07	4.83856e+07	4.93981e+07	5.17475e+07	4.8511e+07	5.18841e+07	5.42035e+07	5.31088e+07	5.1846e+07	5.31196e+07	4.84523e+07	4.27363e+07	4.93981e+07	5.17475e+07	4.8511e+07	5.18841e+07	5.42035e+07	5.31088e+07	5.1846e+07	5.31196e+07	4.84523e+07	4.27363e+07	3.58534e+07	3.81962e+07	3.5393e+07	4.20685e+07	4.20516e+07	4.19823e+07
SND1_MOUSE	sp|Q78PY7|SND1_MOUSE	Q78PY7	Staphylococcal nuclease domain-containing protein 1 OS=Mus musculus OX=10090 GN=Snd1 PE=1 SV=1	5.79666e+07	4.71365e+07	5.71431e+07	5.80665e+07	6.23912e+07	6.25368e+07	7.08528e+07	7.0503e+07	6.92514e+07	5.48731e+07	5.79666e+07	4.71365e+07	5.71431e+07	5.80665e+07	6.23912e+07	6.25368e+07	7.08528e+07	7.0503e+07	6.92514e+07	5.48731e+07	4.89665e+07	5.18769e+07	5.36005e+07	5.46882e+07	5.85051e+07	5.78423e+07	6.57516e+07	6.39665e+07	6.88233e+07	5.70471e+07	4.89665e+07	5.18769e+07	5.36005e+07	5.46882e+07	5.85051e+07	5.78423e+07	6.57516e+07	6.39665e+07	6.88233e+07	5.70471e+07	2.93522e+07	3.11304e+07	2.69953e+07	3.47696e+07	3.58836e+07	3.56131e+07
TAGL2_MOUSE	sp|Q9WVA4|TAGL2_MOUSE	Q9WVA4	Transgelin-2 OS=Mus musculus OX=10090 GN=Tagln2 PE=1 SV=4	1.86282e+08	1.8625e+08	1.82034e+08	1.60053e+08	1.5983e+08	1.56164e+08	1.69639e+08	1.64165e+08	1.75118e+08	1.17474e+08	1.76685e+08	1.76973e+08	1.73755e+08	1.47723e+08	1.47814e+08	1.4442e+08	1.56123e+08	1.5094e+08	1.61336e+08	1.09926e+08	8.72757e+07	1.0047e+08	1.03822e+08	9.33332e+07	7.73961e+07	8.28877e+07	9.26785e+07	7.52957e+07	1.09142e+08	1.18898e+08	8.48268e+07	9.75259e+07	1.01359e+08	9.02014e+07	7.50256e+07	7.99689e+07	8.93002e+07	7.23736e+07	1.05784e+08	1.14925e+08	1.11245e+08	1.02606e+08	1.00794e+08	6.6531e+07	7.27306e+07	7.54587e+07
KCRM_MOUSE	sp|P07310|KCRM_MOUSE	P07310	Creatine kinase M-type OS=Mus musculus OX=10090 GN=Ckm PE=1 SV=1	1.72133e+06	1.35018e+06	1.92775e+06	2.18895e+06	2.16992e+06	2.6108e+06	1.89947e+06	4.81907e+06	2.39785e+06	1.42144e+08	899389	691923	1.00366e+06	1.3781e+06	1.23378e+06	1.6977e+06	1.01769e+06	3.48075e+06	1.34498e+06	1.22839e+08	1.55355e+08	1.39931e+08	1.32153e+08	1.10065e+08	1.36274e+08	1.21754e+08	1.14294e+08	1.30928e+08	9.9116e+07	8.19825e+07	1.26659e+08	1.15464e+08	1.07938e+08	9.11407e+07	1.12692e+08	1.00759e+08	9.46916e+07	1.08395e+08	8.15133e+07	6.76388e+07	6.78468e+07	9.237e+07	9.56787e+07	1.1934e+08	1.10722e+08	1.03819e+08
1433Z_MOUSE	sp|P63101|1433Z_MOUSE	P63101	14-3-3 protein zeta/delta OS=Mus musculus OX=10090 GN=Ywhaz PE=1 SV=1	1.95067e+08	1.84883e+08	2.18257e+08	1.57822e+08	1.85457e+08	1.79154e+08	1.78587e+08	1.84357e+08	2.07805e+08	1.63733e+08	9.45383e+07	9.29768e+07	1.03998e+08	8.86073e+07	9.40586e+07	9.19838e+07	9.24979e+07	9.24537e+07	1.01056e+08	8.02115e+07	1.4424e+08	1.30096e+08	1.5381e+08	1.3947e+08	1.46763e+08	1.42362e+08	1.41151e+08	1.34374e+08	1.49388e+08	1.40141e+08	6.72753e+07	6.35545e+07	7.30938e+07	7.13933e+07	7.15435e+07	7.11714e+07	6.78986e+07	6.5371e+07	7.1577e+07	6.78959e+07	1.06693e+08	1.09768e+08	1.02031e+08	9.49724e+07	1.11262e+08	1.05599e+08
RADI_MOUSE	sp|P26043|RADI_MOUSE	P26043	Radixin OS=Mus musculus OX=10090 GN=Rdx PE=1 SV=3	9.37959e+07	9.16375e+07	9.3665e+07	8.49929e+07	8.48527e+07	8.35536e+07	8.61178e+07	8.64554e+07	8.89829e+07	8.2169e+07	2.31045e+07	2.72421e+07	2.20985e+07	2.33655e+07	2.25052e+07	2.28571e+07	2.21487e+07	2.19202e+07	2.12507e+07	2.17078e+07	9.40896e+07	1.05868e+08	1.00005e+08	8.51034e+07	8.51686e+07	8.36055e+07	8.53176e+07	8.2007e+07	9.03275e+07	8.77259e+07	2.11655e+07	2.0944e+07	2.04289e+07	1.90683e+07	1.97422e+07	1.90697e+07	1.89424e+07	1.84757e+07	1.88134e+07	1.953e+07	6.42215e+07	7.41608e+07	7.17883e+07	6.43371e+07	6.3805e+07	6.14782e+07
DYSF_MOUSE	sp|Q9ESD7|DYSF_MOUSE	Q9ESD7	Dysferlin OS=Mus musculus OX=10090 GN=Dysf PE=1 SV=3	5.96373e+06	5.88784e+06	5.94651e+06	5.4183e+06	6.06413e+06	6.77889e+06	6.0721e+06	6.36427e+06	7.08849e+06	1.14208e+07	1.1931e+06	1.49654e+06	1.0491e+06	1.49978e+06	1.47282e+06	2.07912e+06	1.34639e+06	1.50241e+06	1.40031e+06	5.94673e+06	2.77572e+07	2.56765e+07	2.6442e+07	2.69714e+07	3.15428e+07	3.15441e+07	2.8431e+07	2.91767e+07	2.79258e+07	2.51938e+07	1.74709e+07	1.54068e+07	1.57057e+07	1.6988e+07	1.94653e+07	1.93806e+07	1.71371e+07	1.88611e+07	1.5923e+07	1.48388e+07	2.93164e+07	1.96179e+07	1.97814e+07	2.27809e+07	2.5124e+07	2.62021e+07
HXK1_MOUSE	sp|P17710|HXK1_MOUSE	P17710	Hexokinase-1 OS=Mus musculus OX=10090 GN=Hk1 PE=1 SV=3	3.40516e+07	3.26615e+07	3.83216e+07	3.98453e+07	4.32465e+07	4.25651e+07	3.85306e+07	3.95264e+07	4.2154e+07	4.88206e+07	2.68472e+07	2.65931e+07	3.01673e+07	3.22852e+07	3.46173e+07	3.4412e+07	3.13314e+07	3.20353e+07	3.38013e+07	3.8167e+07	5.15748e+07	4.41632e+07	4.75419e+07	4.8899e+07	5.39519e+07	5.40441e+07	5.28293e+07	5.42279e+07	5.11673e+07	4.75761e+07	4.00702e+07	3.52612e+07	3.68659e+07	3.8515e+07	4.19735e+07	4.1859e+07	4.15844e+07	4.29042e+07	4.00566e+07	3.7313e+07	4.41739e+07	3.48404e+07	3.21474e+07	3.77804e+07	4.05057e+07	4.1586e+07
UGGG1_MOUSE	sp|Q6P5E4|UGGG1_MOUSE	Q6P5E4	UDP-glucose:glycoprotein glucosyltransferase 1 OS=Mus musculus OX=10090 GN=Uggt1 PE=1 SV=4	2.07044e+07	1.77773e+07	2.10574e+07	2.30116e+07	2.44392e+07	2.46406e+07	2.48817e+07	2.54766e+07	2.49907e+07	2.427e+07	2.07044e+07	1.77773e+07	2.10574e+07	2.30116e+07	2.44392e+07	2.46406e+07	2.48817e+07	2.54766e+07	2.49907e+07	2.427e+07	2.12891e+07	2.04787e+07	2.2872e+07	2.71154e+07	2.5055e+07	2.64563e+07	2.60411e+07	2.50145e+07	2.73669e+07	2.35238e+07	2.12891e+07	2.04787e+07	2.2872e+07	2.71154e+07	2.5055e+07	2.64563e+07	2.60411e+07	2.50145e+07	2.73669e+07	2.35238e+07	2.17432e+07	1.65945e+07	1.49817e+07	1.67578e+07	1.88944e+07	1.99109e+07
PSMD1_MOUSE	sp|Q3TXS7|PSMD1_MOUSE	Q3TXS7	26S proteasome non-ATPase regulatory subunit 1 OS=Mus musculus OX=10090 GN=Psmd1 PE=1 SV=1	4.06827e+07	3.46675e+07	4.22343e+07	4.21046e+07	4.53338e+07	4.34721e+07	4.5355e+07	4.55481e+07	4.6589e+07	4.53253e+07	4.0007e+07	3.4141e+07	4.15303e+07	4.1399e+07	4.45688e+07	4.27434e+07	4.47501e+07	4.47826e+07	4.59379e+07	4.37518e+07	4.28686e+07	4.41171e+07	4.36729e+07	4.58799e+07	4.97118e+07	4.9595e+07	4.95632e+07	5.05745e+07	4.9276e+07	4.32516e+07	4.11051e+07	4.23612e+07	4.18453e+07	4.43882e+07	4.78775e+07	4.76323e+07	4.82544e+07	4.89457e+07	4.82769e+07	4.19205e+07	3.12426e+07	3.39756e+07	3.29321e+07	3.75282e+07	3.98855e+07	3.95388e+07
SFPQ_MOUSE	sp|Q8VIJ6|SFPQ_MOUSE	Q8VIJ6	Splicing factor, proline- and glutamine-rich OS=Mus musculus OX=10090 GN=Sfpq PE=1 SV=1	5.61857e+07	6.2379e+07	5.31435e+07	5.92084e+07	5.46617e+07	5.59715e+07	5.40723e+07	5.2655e+07	5.25355e+07	4.17154e+07	5.23614e+07	5.85631e+07	4.92542e+07	5.5827e+07	5.14688e+07	5.28825e+07	5.03554e+07	4.90766e+07	4.89688e+07	3.91744e+07	4.77052e+07	5.09347e+07	4.8619e+07	5.02313e+07	4.23069e+07	4.32654e+07	4.49948e+07	4.2337e+07	4.67286e+07	5.19505e+07	4.68702e+07	4.997e+07	4.77038e+07	4.92108e+07	4.15209e+07	4.24696e+07	4.41299e+07	4.15743e+07	4.58436e+07	5.10963e+07	2.3551e+07	2.3311e+07	2.3601e+07	2.21599e+07	2.09952e+07	2.18759e+07
TPM4_MOUSE	sp|Q6IRU2|TPM4_MOUSE	Q6IRU2	Tropomyosin alpha-4 chain OS=Mus musculus OX=10090 GN=Tpm4 PE=1 SV=3	1.51937e+08	1.25269e+08	1.41586e+08	1.4097e+08	1.33832e+08	1.43987e+08	1.32331e+08	1.34014e+08	1.28942e+08	1.42578e+08	1.03529e+08	8.82572e+07	9.80088e+07	9.99603e+07	9.4869e+07	1.0141e+08	9.10474e+07	8.95461e+07	8.58851e+07	8.53205e+07	1.01928e+08	1.21891e+08	1.17053e+08	1.25337e+08	9.85892e+07	1.03132e+08	1.09886e+08	9.7012e+07	1.17031e+08	1.09202e+08	4.40549e+07	5.78514e+07	5.32111e+07	5.4374e+07	4.10311e+07	4.28278e+07	5.06806e+07	4.0582e+07	5.43512e+07	5.33011e+07	1.46468e+08	1.54054e+08	1.47413e+08	1.22418e+08	1.21712e+08	1.38777e+08
HNRPK_MOUSE	sp|P61979|HNRPK_MOUSE	P61979	Heterogeneous nuclear ribonucleoprotein K OS=Mus musculus OX=10090 GN=Hnrnpk PE=1 SV=1	7.63785e+07	7.85231e+07	7.51169e+07	7.18255e+07	7.17535e+07	7.22963e+07	7.16072e+07	7.14326e+07	7.3508e+07	5.76916e+07	7.63785e+07	7.85231e+07	7.51169e+07	7.18255e+07	7.17535e+07	7.22963e+07	7.16072e+07	7.14326e+07	7.3508e+07	5.76916e+07	4.09959e+07	4.19342e+07	4.00903e+07	3.98983e+07	3.60188e+07	3.60246e+07	3.84084e+07	3.53629e+07	3.89677e+07	4.22215e+07	4.09959e+07	4.19342e+07	4.00903e+07	3.98983e+07	3.60188e+07	3.60246e+07	3.84084e+07	3.53629e+07	3.89677e+07	4.22215e+07	2.97823e+07	3.3258e+07	3.47065e+07	3.02452e+07	2.93059e+07	3.16165e+07
EZRI_MOUSE	sp|P26040|EZRI_MOUSE	P26040	Ezrin OS=Mus musculus OX=10090 GN=Ezr PE=1 SV=3	1.05086e+08	1.03699e+08	1.08768e+08	9.84076e+07	9.79543e+07	9.50131e+07	9.63078e+07	9.54664e+07	1.00332e+08	8.24263e+07	3.94287e+07	4.39193e+07	4.19467e+07	4.18616e+07	4.05491e+07	3.96534e+07	3.68236e+07	3.56465e+07	3.75421e+07	2.69101e+07	9.06904e+07	1.03202e+08	9.82589e+07	8.28703e+07	8.29309e+07	8.09686e+07	8.17875e+07	7.88098e+07	8.87774e+07	8.98986e+07	2.37243e+07	2.57567e+07	2.50861e+07	2.28124e+07	2.28492e+07	2.21115e+07	2.11485e+07	2.042e+07	2.36153e+07	2.78071e+07	6.08867e+07	7.0321e+07	6.69687e+07	6.0253e+07	6.05892e+07	5.82318e+07
ENOG_MOUSE	sp|P17183|ENOG_MOUSE	P17183	Gamma-enolase OS=Mus musculus OX=10090 GN=Eno2 PE=1 SV=2	1.48048e+08	7.90099e+07	1.67737e+08	8.75151e+07	1.0171e+08	8.68836e+07	1.01531e+08	1.12742e+08	1.17689e+08	1.25997e+08	9.29448e+06	4.8756e+06	8.8027e+06	6.54429e+06	7.02062e+06	6.39322e+06	7.58963e+06	8.13535e+06	6.37127e+06	1.96764e+07	8.85947e+07	9.85135e+07	9.70592e+07	7.62523e+07	7.69077e+07	7.44183e+07	7.49591e+07	7.70569e+07	8.04956e+07	7.80287e+07	3.24482e+07	2.77281e+07	2.97431e+07	1.88109e+07	2.30628e+07	2.25325e+07	2.17971e+07	2.46476e+07	2.05168e+07	1.96295e+07	6.41242e+07	7.98599e+07	7.29203e+07	6.97849e+07	7.09085e+07	7.09042e+07
SRCA_MOUSE	sp|Q7TQ48|SRCA_MOUSE	Q7TQ48	Sarcalumenin OS=Mus musculus OX=10090 GN=Srl PE=1 SV=1	3.96248e+06	3.48025e+06	4.5965e+06	4.26151e+06	5.16011e+06	4.66969e+06	4.75633e+06	5.93463e+06	5.10327e+06	5.23732e+07	521022	524290	608108	914873	1.01386e+06	1.18362e+06	492383	1.55473e+06	764637	4.90482e+07	5.48067e+07	4.79132e+07	5.39003e+07	6.0311e+07	5.4513e+07	5.46128e+07	5.45891e+07	6.02005e+07	5.15427e+07	3.52364e+07	5.34039e+07	4.68692e+07	5.23875e+07	5.87868e+07	5.32441e+07	5.33187e+07	5.31232e+07	5.87648e+07	4.9941e+07	3.37759e+07	4.36619e+07	2.26311e+07	2.41407e+07	2.59011e+07	2.64074e+07	2.80711e+07
ACTN2_MOUSE	sp|Q9JI91|ACTN2_MOUSE	Q9JI91	Alpha-actinin-2 OS=Mus musculus OX=10090 GN=Actn2 PE=1 SV=2	1.6139e+07	9.59881e+06	1.74521e+07	1.40729e+07	1.578e+07	1.5475e+07	1.82191e+07	1.93603e+07	1.84394e+07	2.91567e+07	219064	196606	224399	187752	208814	223489	193666	355211	233232	7.64222e+06	5.10983e+07	4.03335e+07	4.73811e+07	5.32866e+07	5.37194e+07	5.04345e+07	4.72482e+07	5.06737e+07	4.36304e+07	3.43455e+07	3.10788e+07	2.31228e+07	2.43858e+07	2.57388e+07	3.03767e+07	2.8768e+07	2.45682e+07	2.8446e+07	1.93144e+07	1.69164e+07	3.21969e+07	2.8766e+07	2.5087e+07	3.38639e+07	3.54263e+07	3.45009e+07
FUMH_MOUSE	sp|P97807|FUMH_MOUSE	P97807	Fumarate hydratase, mitochondrial OS=Mus musculus OX=10090 GN=Fh PE=1 SV=3	4.47891e+07	4.59611e+07	4.4091e+07	4.59662e+07	4.56971e+07	4.49247e+07	4.10933e+07	4.20169e+07	4.13432e+07	6.01582e+07	4.47891e+07	4.59611e+07	4.4091e+07	4.59662e+07	4.56971e+07	4.49247e+07	4.10933e+07	4.20169e+07	4.13432e+07	6.01582e+07	5.77003e+07	5.45346e+07	5.27816e+07	5.95266e+07	5.59375e+07	5.64435e+07	5.07213e+07	5.14634e+07	4.69348e+07	5.1379e+07	5.77003e+07	5.45346e+07	5.27816e+07	5.95266e+07	5.59375e+07	5.64435e+07	5.07213e+07	5.14634e+07	4.69348e+07	5.1379e+07	9.14674e+07	5.92511e+07	6.18155e+07	6.69432e+07	6.41956e+07	6.86067e+07
PYGM_MOUSE	sp|Q9WUB3|PYGM_MOUSE	Q9WUB3	Glycogen phosphorylase, muscle form OS=Mus musculus OX=10090 GN=Pygm PE=1 SV=3	5.82959e+06	5.33766e+06	5.67067e+06	5.4464e+06	5.84278e+06	6.13688e+06	5.8223e+06	6.61331e+06	5.91389e+06	4.20395e+07	1.51792e+06	1.43315e+06	1.36171e+06	1.40995e+06	1.38787e+06	1.56176e+06	1.30049e+06	1.57062e+06	1.32584e+06	1.73853e+07	7.96652e+07	6.2394e+07	6.75108e+07	6.45804e+07	8.23482e+07	7.53169e+07	6.24135e+07	7.45131e+07	5.27203e+07	4.76179e+07	5.74773e+07	4.43022e+07	4.91015e+07	4.79828e+07	6.16242e+07	5.6583e+07	4.68946e+07	5.62619e+07	3.89433e+07	3.50579e+07	4.73476e+07	5.1303e+07	4.72656e+07	6.00525e+07	6.70104e+07	5.6952e+07
LDHA_MOUSE	sp|P06151|LDHA_MOUSE	P06151	L-lactate dehydrogenase A chain OS=Mus musculus OX=10090 GN=Ldha PE=1 SV=3	8.79096e+07	6.01904e+07	1.08421e+08	8.64681e+07	1.00941e+08	9.36535e+07	1.0379e+08	1.03211e+08	1.14308e+08	1.12709e+08	8.54556e+07	5.80991e+07	1.0542e+08	8.33845e+07	9.72518e+07	8.98795e+07	1.00308e+08	9.94384e+07	1.10886e+08	1.08279e+08	9.93256e+07	1.01358e+08	1.20245e+08	1.10535e+08	1.16511e+08	1.12243e+08	1.16188e+08	1.14179e+08	1.28259e+08	1.06367e+08	9.73255e+07	9.9107e+07	1.18285e+08	1.08075e+08	1.13762e+08	1.09826e+08	1.13763e+08	1.11878e+08	1.25615e+08	1.0388e+08	1.12466e+08	1.18706e+08	1.00575e+08	1.14563e+08	1.45125e+08	1.34159e+08
PPCE_MOUSE	sp|Q9QUR6|PPCE_MOUSE	Q9QUR6	Prolyl endopeptidase OS=Mus musculus OX=10090 GN=Prep PE=1 SV=1	5.5047e+07	4.29423e+07	6.04178e+07	5.52336e+07	6.0728e+07	6.00468e+07	6.8387e+07	6.53247e+07	6.9717e+07	4.96628e+07	5.5047e+07	4.29423e+07	6.04178e+07	5.52336e+07	6.0728e+07	6.00468e+07	6.8387e+07	6.53247e+07	6.9717e+07	4.96628e+07	3.16866e+07	3.01936e+07	3.69391e+07	3.80523e+07	4.26435e+07	3.9293e+07	4.36745e+07	4.57112e+07	4.75132e+07	4.04398e+07	3.16866e+07	3.01936e+07	3.69391e+07	3.80523e+07	4.26435e+07	3.9293e+07	4.36745e+07	4.57112e+07	4.75132e+07	4.04398e+07	2.59e+07	3.14627e+07	2.58055e+07	3.28405e+07	3.82399e+07	3.27478e+07
XIRP1_MOUSE	sp|O70373|XIRP1_MOUSE	O70373	Xin actin-binding repeat-containing protein 1 OS=Mus musculus OX=10090 GN=Xirp1 PE=1 SV=2	1.07168e+06	1.09205e+06	1.1693e+06	1.13526e+06	1.18263e+06	1.29718e+06	851715	1.11945e+06	1.07472e+06	1.14624e+07	1.07168e+06	1.09205e+06	1.1693e+06	1.13526e+06	1.18263e+06	1.29718e+06	851715	1.11945e+06	1.07472e+06	1.14624e+07	2.96601e+07	2.90388e+07	2.62365e+07	1.94925e+07	2.56934e+07	2.39029e+07	2.81828e+07	3.20522e+07	2.57326e+07	2.00622e+07	2.96518e+07	2.90295e+07	2.62281e+07	1.94843e+07	2.56844e+07	2.38958e+07	2.81773e+07	3.20451e+07	2.57256e+07	2.00565e+07	7.60096e+06	2.20648e+07	2.50838e+07	2.45986e+07	2.21773e+07	1.97101e+07
THIM_MOUSE	sp|Q8BWT1|THIM_MOUSE	Q8BWT1	3-ketoacyl-CoA thiolase, mitochondrial OS=Mus musculus OX=10090 GN=Acaa2 PE=1 SV=3	2.09084e+07	2.23331e+07	1.9652e+07	2.59427e+07	2.39469e+07	2.6076e+07	1.96608e+07	2.06039e+07	1.99002e+07	3.30814e+07	2.0289e+07	2.20242e+07	1.89896e+07	2.52839e+07	2.32112e+07	2.5397e+07	1.89156e+07	1.98658e+07	1.9198e+07	3.21646e+07	3.40895e+07	3.12978e+07	3.09979e+07	3.75137e+07	3.6406e+07	3.7137e+07	2.981e+07	2.8433e+07	2.82363e+07	2.9502e+07	3.392e+07	3.11727e+07	3.08282e+07	3.73142e+07	3.62104e+07	3.69409e+07	2.96467e+07	2.82775e+07	2.80859e+07	2.93809e+07	5.08205e+07	3.32626e+07	3.46469e+07	3.82263e+07	3.70618e+07	4.149e+07
CKAP5_MOUSE	sp|A2AGT5|CKAP5_MOUSE	A2AGT5	Cytoskeleton-associated protein 5 OS=Mus musculus OX=10090 GN=Ckap5 PE=1 SV=1	3.46364e+07	3.47137e+07	3.54197e+07	3.05848e+07	3.16506e+07	3.12396e+07	3.46424e+07	3.46565e+07	3.57107e+07	2.9186e+07	3.46364e+07	3.47137e+07	3.54197e+07	3.05848e+07	3.16506e+07	3.12396e+07	3.46424e+07	3.46565e+07	3.57107e+07	2.9186e+07	2.70732e+07	2.85457e+07	2.6584e+07	2.49834e+07	2.67871e+07	2.72986e+07	2.62098e+07	2.61465e+07	2.65128e+07	3.14857e+07	2.70473e+07	2.85167e+07	2.65592e+07	2.49489e+07	2.67603e+07	2.72703e+07	2.61821e+07	2.61198e+07	2.64846e+07	3.14544e+07	1.51585e+07	1.75142e+07	1.71854e+07	1.77586e+07	1.84076e+07	1.82302e+07
E41L2_MOUSE	sp|O70318|E41L2_MOUSE	O70318	Band 4.1-like protein 2 OS=Mus musculus OX=10090 GN=Epb41l2 PE=1 SV=2	3.64839e+07	3.55445e+07	3.67466e+07	3.3872e+07	3.42122e+07	3.45658e+07	3.33406e+07	3.42405e+07	3.45283e+07	2.83442e+07	3.07223e+07	3.12084e+07	3.06569e+07	2.93659e+07	2.89887e+07	2.93489e+07	2.73913e+07	2.8491e+07	2.85447e+07	2.44029e+07	2.24609e+07	2.48258e+07	2.43786e+07	2.34834e+07	2.07061e+07	2.17949e+07	2.44068e+07	2.07535e+07	2.52334e+07	2.63098e+07	2.03434e+07	2.30159e+07	2.16297e+07	2.08658e+07	1.85124e+07	1.96498e+07	2.17294e+07	1.86164e+07	2.23446e+07	2.39053e+07	2.07325e+07	2.19286e+07	2.17938e+07	1.58502e+07	1.61541e+07	1.72952e+07
ANXA5_MOUSE	sp|P48036|ANXA5_MOUSE	P48036	Annexin A5 OS=Mus musculus OX=10090 GN=Anxa5 PE=1 SV=1	1.12975e+08	1.23869e+08	1.17111e+08	1.41403e+08	1.42059e+08	1.42831e+08	1.20494e+08	1.13777e+08	1.20708e+08	1.09104e+08	9.53177e+07	1.06344e+08	9.69428e+07	1.15817e+08	1.13371e+08	1.16424e+08	9.85929e+07	9.32267e+07	9.88471e+07	8.41815e+07	8.56081e+07	9.48199e+07	9.93531e+07	9.47475e+07	8.53817e+07	8.64145e+07	9.40822e+07	8.20505e+07	1.05114e+08	9.26984e+07	7.76356e+07	8.76257e+07	9.10318e+07	8.70011e+07	7.70376e+07	7.85271e+07	8.4794e+07	7.32854e+07	9.64572e+07	8.53916e+07	6.26562e+07	6.27625e+07	6.01e+07	4.59176e+07	4.75499e+07	5.01933e+07
GDIB_MOUSE	sp|Q61598|GDIB_MOUSE	Q61598	Rab GDP dissociation inhibitor beta OS=Mus musculus OX=10090 GN=Gdi2 PE=1 SV=1	8.43303e+07	8.59757e+07	8.64708e+07	8.76738e+07	8.93258e+07	8.9159e+07	9.19519e+07	8.92801e+07	9.00804e+07	7.5418e+07	6.71111e+07	6.68086e+07	6.93287e+07	6.88839e+07	7.12336e+07	7.10484e+07	7.40628e+07	7.21437e+07	7.26462e+07	6.07578e+07	6.24419e+07	6.51109e+07	6.52691e+07	6.57642e+07	6.81214e+07	6.85365e+07	7.08725e+07	7.02598e+07	7.25689e+07	7.35778e+07	4.76983e+07	5.0937e+07	5.01099e+07	5.16888e+07	5.34316e+07	5.49911e+07	5.57948e+07	5.54851e+07	5.70162e+07	5.80339e+07	3.80103e+07	4.48162e+07	4.47857e+07	4.25263e+07	4.50812e+07	4.32018e+07
ODO1_MOUSE	sp|Q60597|ODO1_MOUSE	Q60597	2-oxoglutarate dehydrogenase, mitochondrial OS=Mus musculus OX=10090 GN=Ogdh PE=1 SV=3	2.37604e+07	2.45379e+07	2.20057e+07	2.57099e+07	2.56016e+07	2.66787e+07	2.47678e+07	2.54909e+07	2.51063e+07	3.35894e+07	2.37604e+07	2.45379e+07	2.20057e+07	2.57099e+07	2.56016e+07	2.66787e+07	2.47678e+07	2.54909e+07	2.51063e+07	3.35894e+07	3.33297e+07	3.16861e+07	3.06157e+07	3.38576e+07	3.94874e+07	3.97021e+07	3.14914e+07	3.31933e+07	3.01734e+07	3.21895e+07	3.33297e+07	3.16861e+07	3.06157e+07	3.38576e+07	3.94874e+07	3.97021e+07	3.14914e+07	3.31933e+07	3.01734e+07	3.21895e+07	3.3881e+07	2.32327e+07	2.43793e+07	2.74807e+07	2.90228e+07	2.99717e+07
PSMD2_MOUSE	sp|Q8VDM4|PSMD2_MOUSE	Q8VDM4	26S proteasome non-ATPase regulatory subunit 2 OS=Mus musculus OX=10090 GN=Psmd2 PE=1 SV=1	5.37522e+07	5.18882e+07	5.26549e+07	4.98231e+07	5.11421e+07	5.02767e+07	5.17641e+07	5.35242e+07	5.2917e+07	5.35101e+07	5.37522e+07	5.18882e+07	5.26549e+07	4.98231e+07	5.11421e+07	5.02767e+07	5.17641e+07	5.35242e+07	5.2917e+07	5.35101e+07	5.05201e+07	5.03015e+07	4.90168e+07	4.83033e+07	5.00669e+07	4.9134e+07	5.22608e+07	5.21386e+07	5.1523e+07	4.89634e+07	5.05201e+07	5.03015e+07	4.90168e+07	4.83033e+07	5.00669e+07	4.9134e+07	5.22608e+07	5.21386e+07	5.1523e+07	4.89634e+07	4.16119e+07	4.61077e+07	4.43996e+07	4.21539e+07	4.28896e+07	4.18539e+07
CLIP1_MOUSE	sp|Q922J3|CLIP1_MOUSE	Q922J3	CAP-Gly domain-containing linker protein 1 OS=Mus musculus OX=10090 GN=Clip1 PE=1 SV=1	1.13814e+07	1.1474e+07	1.11423e+07	1.21584e+07	1.18735e+07	1.1994e+07	1.09648e+07	1.18471e+07	1.10331e+07	1.59866e+07	1.00552e+07	1.06555e+07	9.65428e+06	1.1125e+07	1.08244e+07	1.1075e+07	9.8416e+06	1.04596e+07	9.79598e+06	1.4599e+07	2.25841e+07	2.36062e+07	2.24461e+07	2.22502e+07	2.24016e+07	2.22741e+07	2.09882e+07	2.13045e+07	2.00727e+07	2.09798e+07	2.10175e+07	2.21519e+07	2.0725e+07	2.0731e+07	2.08059e+07	2.07653e+07	1.94591e+07	1.97433e+07	1.84979e+07	1.94716e+07	1.4407e+07	1.92275e+07	1.96278e+07	2.08269e+07	1.94675e+07	1.96971e+07
CKAP4_MOUSE	sp|Q8BMK4|CKAP4_MOUSE	Q8BMK4	Cytoskeleton-associated protein 4 OS=Mus musculus OX=10090 GN=Ckap4 PE=1 SV=2	5.1488e+07	5.96056e+07	5.29305e+07	6.36365e+07	5.46109e+07	5.81792e+07	5.16942e+07	5.05846e+07	4.7052e+07	4.62842e+07	5.02572e+07	5.83639e+07	5.16218e+07	6.2293e+07	5.34487e+07	5.70826e+07	5.05295e+07	4.94297e+07	4.58908e+07	4.51761e+07	3.92362e+07	4.38189e+07	3.92967e+07	4.77476e+07	3.70362e+07	3.90422e+07	3.89852e+07	3.65564e+07	3.8402e+07	4.19254e+07	3.80619e+07	4.26176e+07	3.80247e+07	4.67421e+07	3.61784e+07	3.81214e+07	3.80967e+07	3.55877e+07	3.74445e+07	4.10116e+07	4.53413e+07	3.84955e+07	4.29836e+07	3.71126e+07	3.19933e+07	3.55761e+07
MDHM_MOUSE	sp|P08249|MDHM_MOUSE	P08249	Malate dehydrogenase, mitochondrial OS=Mus musculus OX=10090 GN=Mdh2 PE=1 SV=3	6.4053e+07	6.71084e+07	6.51168e+07	7.32798e+07	7.32088e+07	7.37143e+07	7.19221e+07	7.0527e+07	7.30934e+07	1.00342e+08	6.39728e+07	6.70567e+07	6.50152e+07	7.32208e+07	7.31435e+07	7.36547e+07	7.18496e+07	7.04626e+07	7.30166e+07	1.00276e+08	1.0559e+08	1.02967e+08	9.74557e+07	1.27235e+08	1.20372e+08	1.24756e+08	1.05709e+08	1.09109e+08	9.83515e+07	1.0384e+08	1.05477e+08	1.0282e+08	9.73446e+07	1.27127e+08	1.20283e+08	1.2466e+08	1.05622e+08	1.09011e+08	9.82622e+07	1.03711e+08	1.36484e+08	8.45284e+07	8.68984e+07	1.0343e+08	1.03312e+08	1.09496e+08
IF4A1_MOUSE	sp|P60843|IF4A1_MOUSE	P60843	Eukaryotic initiation factor 4A-I OS=Mus musculus OX=10090 GN=Eif4a1 PE=1 SV=1	7.87192e+07	6.89577e+07	8.44264e+07	7.07784e+07	7.36289e+07	7.38059e+07	1.01145e+08	9.72216e+07	9.43268e+07	6.586e+07	3.89273e+07	3.64303e+07	4.20072e+07	4.0602e+07	4.10847e+07	4.12669e+07	4.82001e+07	4.70437e+07	4.54754e+07	3.08824e+07	4.7907e+07	4.90462e+07	5.26287e+07	5.21019e+07	5.43838e+07	5.16329e+07	6.01312e+07	5.7029e+07	6.3913e+07	5.74377e+07	1.45018e+07	1.51336e+07	1.79413e+07	1.79941e+07	1.69123e+07	1.65848e+07	1.88398e+07	1.77196e+07	2.09153e+07	1.97213e+07	2.72051e+07	2.92842e+07	2.57436e+07	3.19067e+07	3.40513e+07	3.04071e+07
SYLC_MOUSE	sp|Q8BMJ2|SYLC_MOUSE	Q8BMJ2	Leucine--tRNA ligase, cytoplasmic OS=Mus musculus OX=10090 GN=Lars1 PE=1 SV=2	3.15002e+07	2.60952e+07	3.35077e+07	3.17931e+07	3.32631e+07	3.24719e+07	3.4912e+07	3.65592e+07	3.53801e+07	3.52919e+07	3.08073e+07	2.52935e+07	3.28225e+07	3.1124e+07	3.26042e+07	3.18706e+07	3.43088e+07	3.59012e+07	3.47771e+07	3.47205e+07	2.27013e+07	2.23371e+07	2.38204e+07	2.42477e+07	2.77663e+07	2.68045e+07	2.917e+07	2.99228e+07	2.85061e+07	2.52209e+07	2.27013e+07	2.23371e+07	2.38204e+07	2.42477e+07	2.77663e+07	2.68045e+07	2.917e+07	2.99228e+07	2.85061e+07	2.52209e+07	2.14589e+07	2.28785e+07	1.93899e+07	2.41795e+07	2.68553e+07	2.57013e+07
LONM_MOUSE	sp|Q8CGK3|LONM_MOUSE	Q8CGK3	Lon protease homolog, mitochondrial OS=Mus musculus OX=10090 GN=Lonp1 PE=1 SV=2	1.61154e+07	1.52729e+07	1.74087e+07	1.79991e+07	1.85717e+07	1.81953e+07	1.59564e+07	1.65847e+07	1.68506e+07	2.52872e+07	1.31892e+07	1.29896e+07	1.42512e+07	1.44662e+07	1.48795e+07	1.4887e+07	1.27368e+07	1.32269e+07	1.35586e+07	2.07873e+07	2.65121e+07	2.35225e+07	2.56885e+07	2.67168e+07	2.76282e+07	2.83883e+07	2.37768e+07	2.38975e+07	2.36457e+07	2.51838e+07	2.32283e+07	2.06544e+07	2.27007e+07	2.32251e+07	2.40681e+07	2.48604e+07	2.07183e+07	2.07652e+07	2.05502e+07	2.20618e+07	3.55403e+07	2.38528e+07	2.41228e+07	2.51782e+07	2.60295e+07	2.77246e+07
HXK2_MOUSE	sp|O08528|HXK2_MOUSE	O08528	Hexokinase-2 OS=Mus musculus OX=10090 GN=Hk2 PE=1 SV=1	1.53053e+07	1.42804e+07	1.76485e+07	2.08087e+07	2.25534e+07	2.165e+07	1.68827e+07	1.74222e+07	1.83593e+07	2.8272e+07	8.11932e+06	8.45679e+06	9.53683e+06	1.34611e+07	1.40842e+07	1.37235e+07	9.78543e+06	1.00207e+07	1.01032e+07	1.77335e+07	2.74219e+07	2.32008e+07	2.62089e+07	2.99343e+07	3.11375e+07	3.12035e+07	2.42512e+07	2.52877e+07	2.27552e+07	2.46583e+07	1.66818e+07	1.4713e+07	1.61925e+07	2.051e+07	2.0223e+07	2.01442e+07	1.42367e+07	1.51583e+07	1.28436e+07	1.53369e+07	4.25733e+07	3.64205e+07	3.30565e+07	4.63865e+07	4.92724e+07	4.99558e+07
TRI72_MOUSE	sp|Q1XH17|TRI72_MOUSE	Q1XH17	Tripartite motif-containing protein 72 OS=Mus musculus OX=10090 GN=Trim72 PE=1 SV=1	785111	522948	790047	616136	668806	774806	697760	2.14237e+06	901480	6.50459e+07	785111	522948	790047	616136	668806	774806	697760	2.14237e+06	901480	6.50459e+07	5.98182e+07	5.14935e+07	5.10467e+07	5.7236e+07	6.86673e+07	6.65504e+07	5.7311e+07	6.67692e+07	4.6959e+07	4.18812e+07	5.98182e+07	5.14935e+07	5.10467e+07	5.7236e+07	6.86673e+07	6.65504e+07	5.7311e+07	6.67692e+07	4.6959e+07	4.18812e+07	7.02337e+07	7.957e+07	8.32209e+07	1.07448e+08	1.05201e+08	9.82814e+07
HUWE1_MOUSE	sp|Q7TMY8|HUWE1_MOUSE	Q7TMY8	E3 ubiquitin-protein ligase HUWE1 OS=Mus musculus OX=10090 GN=Huwe1 PE=1 SV=5	2.23663e+07	2.11129e+07	2.32578e+07	1.94745e+07	1.95626e+07	1.86701e+07	2.04768e+07	2.19498e+07	2.21662e+07	2.05005e+07	1.3627e+07	1.35401e+07	1.35477e+07	1.3163e+07	1.36966e+07	1.42223e+07	1.35356e+07	1.38929e+07	1.41223e+07	1.39303e+07	1.75041e+07	1.6846e+07	1.77888e+07	1.57703e+07	1.72931e+07	1.69427e+07	1.76976e+07	1.76863e+07	1.85454e+07	1.66536e+07	1.26131e+07	1.28867e+07	1.21306e+07	1.15594e+07	1.29187e+07	1.32221e+07	1.26348e+07	1.29804e+07	1.26624e+07	1.24794e+07	1.50784e+07	1.6012e+07	1.55831e+07	1.35329e+07	1.39184e+07	1.36847e+07
SYAC_MOUSE	sp|Q8BGQ7|SYAC_MOUSE	Q8BGQ7	Alanine--tRNA ligase, cytoplasmic OS=Mus musculus OX=10090 GN=Aars1 PE=1 SV=1	4.50208e+07	4.9386e+07	4.58325e+07	6.02824e+07	5.85841e+07	5.9086e+07	4.76116e+07	4.70595e+07	4.74195e+07	4.26628e+07	4.49129e+07	4.92947e+07	4.57393e+07	6.01722e+07	5.84716e+07	5.8987e+07	4.7524e+07	4.69724e+07	4.73285e+07	4.25675e+07	3.37349e+07	3.52151e+07	3.48971e+07	3.3543e+07	3.35003e+07	3.34272e+07	3.62318e+07	3.63922e+07	3.69028e+07	3.53257e+07	3.36252e+07	3.50971e+07	3.47837e+07	3.3448e+07	3.34125e+07	3.33339e+07	3.61268e+07	3.62889e+07	3.67915e+07	3.52324e+07	1.7317e+07	2.02851e+07	1.96155e+07	2.01522e+07	2.07953e+07	2.00589e+07
DMD_MOUSE	sp|P11531|DMD_MOUSE	P11531	Dystrophin OS=Mus musculus OX=10090 GN=Dmd PE=1 SV=3	1.41109e+06	1.64314e+06	1.29831e+06	1.56355e+06	1.29455e+06	1.3858e+06	1.24075e+06	1.24947e+06	1.12396e+06	1.02012e+06	95360.8	98028.2	98016.2	87257.5	85713.5	98047.5	84117.9	87329.1	94175.1	165189	1.10009e+07	1.02642e+07	9.58621e+06	8.91014e+06	9.45058e+06	1.00106e+07	8.76226e+06	9.16724e+06	8.79292e+06	9.57356e+06	4.06372e+06	3.80247e+06	3.65119e+06	3.34751e+06	3.64269e+06	3.75668e+06	3.46566e+06	3.87165e+06	3.23782e+06	4.00152e+06	1.2816e+07	1.65476e+07	1.70956e+07	1.71612e+07	1.64871e+07	1.63871e+07
MYO1C_MOUSE	sp|Q9WTI7|MYO1C_MOUSE	Q9WTI7	Unconventional myosin-Ic OS=Mus musculus OX=10090 GN=Myo1c PE=1 SV=2	4.02302e+07	3.49767e+07	3.81039e+07	3.82776e+07	3.98529e+07	3.81224e+07	4.10091e+07	4.07524e+07	3.82987e+07	4.16363e+07	3.89205e+07	3.38538e+07	3.70514e+07	3.68779e+07	3.85063e+07	3.68078e+07	3.98461e+07	3.95142e+07	3.71108e+07	4.04098e+07	4.3014e+07	4.64464e+07	4.92944e+07	5.32227e+07	4.94505e+07	5.21312e+07	4.60766e+07	4.23876e+07	5.08281e+07	4.67454e+07	3.87827e+07	4.14713e+07	4.47704e+07	4.82613e+07	4.51063e+07	4.72179e+07	4.21044e+07	3.87115e+07	4.63555e+07	4.23055e+07	4.25305e+07	4.42486e+07	4.02624e+07	3.60867e+07	3.81879e+07	4.04517e+07
MYH11_MOUSE	sp|O08638|MYH11_MOUSE	O08638	Myosin-11 OS=Mus musculus OX=10090 GN=Myh11 PE=1 SV=1	8.91904e+07	8.96465e+07	9.03363e+07	8.10607e+07	8.39989e+07	7.73463e+07	8.62449e+07	9.04775e+07	9.17655e+07	8.62523e+07	220249	274139	236868	148255	162709	132094	224355	209258	213299	164548	1.04885e+08	1.0483e+08	1.17501e+08	9.63324e+07	1.07191e+08	1.04567e+08	1.23628e+08	1.0745e+08	1.33595e+08	1.06379e+08	335086	282209	345857	216741	291119	235821	309705	271227	356499	301151	6.9203e+07	6.89205e+07	6.47627e+07	5.1806e+07	5.53243e+07	5.81253e+07
SYIC_MOUSE	sp|Q8BU30|SYIC_MOUSE	Q8BU30	Isoleucine--tRNA ligase, cytoplasmic OS=Mus musculus OX=10090 GN=Iars1 PE=1 SV=2	2.97992e+07	2.55225e+07	3.20331e+07	3.0858e+07	3.39153e+07	3.27046e+07	3.55689e+07	3.58044e+07	3.59648e+07	3.71271e+07	2.97992e+07	2.55225e+07	3.20331e+07	3.0858e+07	3.39153e+07	3.27046e+07	3.55689e+07	3.58044e+07	3.59648e+07	3.71271e+07	3.26882e+07	3.03921e+07	3.46266e+07	3.30074e+07	3.61545e+07	3.59311e+07	3.89895e+07	4.11456e+07	3.87691e+07	3.46823e+07	3.26882e+07	3.03921e+07	3.46266e+07	3.30074e+07	3.61545e+07	3.59311e+07	3.89895e+07	4.11456e+07	3.87691e+07	3.46823e+07	2.6921e+07	2.69988e+07	2.25695e+07	2.68796e+07	3.13252e+07	2.87863e+07
DDX3X_MOUSE	sp|Q62167|DDX3X_MOUSE	Q62167	ATP-dependent RNA helicase DDX3X OS=Mus musculus OX=10090 GN=Ddx3x PE=1 SV=3	4.04366e+07	3.93882e+07	4.10049e+07	4.04282e+07	4.11251e+07	4.03616e+07	4.38664e+07	4.38271e+07	4.22159e+07	3.08261e+07	3.51357e+06	4.0459e+06	3.32506e+06	4.36555e+06	3.9791e+06	3.94129e+06	4.05224e+06	4.10635e+06	3.77539e+06	2.75044e+06	3.01317e+07	3.09237e+07	3.1687e+07	3.15325e+07	3.00979e+07	3.07957e+07	3.41806e+07	3.21906e+07	3.54572e+07	3.65766e+07	2.4919e+06	2.92161e+06	2.36162e+06	2.29415e+06	2.33433e+06	2.52145e+06	2.70575e+06	2.54602e+06	2.59906e+06	3.19912e+06	2.44983e+07	2.61679e+07	2.48863e+07	2.53569e+07	2.60349e+07	2.54985e+07
LMNB1_MOUSE	sp|P14733|LMNB1_MOUSE	P14733	Lamin-B1 OS=Mus musculus OX=10090 GN=Lmnb1 PE=1 SV=3	4.642e+07	4.60098e+07	5.13475e+07	6.13341e+07	6.14343e+07	6.25645e+07	6.22861e+07	6.21136e+07	6.23752e+07	5.07755e+07	3.11913e+07	2.75638e+07	3.48507e+07	4.08338e+07	4.23619e+07	4.24907e+07	4.53858e+07	4.54921e+07	4.55906e+07	3.1236e+07	3.38746e+07	3.33151e+07	3.5461e+07	4.94926e+07	4.79964e+07	4.78883e+07	4.91289e+07	4.44192e+07	4.73297e+07	4.55043e+07	2.69485e+07	2.6733e+07	2.91808e+07	4.14419e+07	4.0795e+07	4.07014e+07	4.18646e+07	3.75697e+07	4.07099e+07	3.87527e+07	3.09608e+07	2.82596e+07	2.6628e+07	3.6286e+07	3.28194e+07	3.58273e+07
DCTN1_MOUSE	sp|O08788|DCTN1_MOUSE	O08788	Dynactin subunit 1 OS=Mus musculus OX=10090 GN=Dctn1 PE=1 SV=3	1.97544e+07	2.20153e+07	2.12606e+07	2.38414e+07	2.28021e+07	2.45499e+07	2.27767e+07	2.27432e+07	2.32257e+07	2.17739e+07	1.67544e+07	1.97616e+07	1.81644e+07	2.15007e+07	2.0389e+07	2.22056e+07	2.00765e+07	2.00097e+07	2.05669e+07	1.94821e+07	2.24418e+07	2.21469e+07	2.25465e+07	2.31369e+07	2.36052e+07	2.35028e+07	2.43556e+07	2.42872e+07	2.40927e+07	2.3413e+07	1.87258e+07	1.8859e+07	1.86151e+07	1.97648e+07	1.99176e+07	2.00807e+07	2.06079e+07	2.05721e+07	2.03389e+07	2.01802e+07	1.506e+07	1.89621e+07	1.90078e+07	2.02879e+07	1.92147e+07	1.91811e+07
U520_MOUSE	sp|Q6P4T2|U520_MOUSE	Q6P4T2	U5 small nuclear ribonucleoprotein 200 kDa helicase OS=Mus musculus OX=10090 GN=Snrnp200 PE=1 SV=1	3.55814e+07	3.02032e+07	3.75685e+07	3.05674e+07	3.1916e+07	2.98827e+07	3.56156e+07	3.60853e+07	3.52509e+07	2.87901e+07	3.55814e+07	3.02032e+07	3.75685e+07	3.05674e+07	3.1916e+07	2.98827e+07	3.56156e+07	3.60853e+07	3.52509e+07	2.87901e+07	2.26062e+07	2.28386e+07	2.36547e+07	2.35973e+07	2.26659e+07	2.32539e+07	2.27786e+07	2.17597e+07	2.42898e+07	2.4249e+07	2.26062e+07	2.28386e+07	2.36547e+07	2.35973e+07	2.26659e+07	2.32539e+07	2.27786e+07	2.17597e+07	2.42898e+07	2.4249e+07	1.42373e+07	1.41076e+07	1.2195e+07	1.23569e+07	1.34411e+07	1.29056e+07
HNRPU_MOUSE	sp|Q8VEK3|HNRPU_MOUSE	Q8VEK3	Heterogeneous nuclear ribonucleoprotein U OS=Mus musculus OX=10090 GN=Hnrnpu PE=1 SV=1	1.16474e+08	1.06944e+08	1.15284e+08	1.19023e+08	1.18901e+08	1.18451e+08	1.24929e+08	1.18279e+08	1.22048e+08	8.56321e+07	1.11019e+08	1.02166e+08	1.0999e+08	1.1561e+08	1.15418e+08	1.14907e+08	1.21849e+08	1.14828e+08	1.18614e+08	8.2675e+07	7.13179e+07	7.46738e+07	6.9939e+07	7.91839e+07	7.39367e+07	7.73918e+07	7.94037e+07	7.06413e+07	8.26599e+07	8.20721e+07	7.0388e+07	7.35712e+07	6.88567e+07	7.80257e+07	7.29015e+07	7.63436e+07	7.84257e+07	6.9694e+07	8.15052e+07	8.09574e+07	4.10764e+07	4.59059e+07	4.39426e+07	4.37281e+07	4.44961e+07	4.42363e+07
TCPQ_MOUSE	sp|P42932|TCPQ_MOUSE	P42932	T-complex protein 1 subunit theta OS=Mus musculus OX=10090 GN=Cct8 PE=1 SV=3	6.32821e+07	4.91307e+07	6.94545e+07	6.86439e+07	7.61418e+07	7.39295e+07	9.37701e+07	9.13482e+07	9.19682e+07	5.94464e+07	6.26079e+07	4.88171e+07	6.86455e+07	6.79311e+07	7.52555e+07	7.32289e+07	9.24792e+07	9.01313e+07	9.07431e+07	5.88222e+07	5.35017e+07	5.47894e+07	5.9761e+07	7.13908e+07	6.88043e+07	6.81206e+07	7.55883e+07	7.532e+07	7.72812e+07	7.15293e+07	5.33814e+07	5.46502e+07	5.96398e+07	7.11917e+07	6.85377e+07	6.78513e+07	7.53714e+07	7.5117e+07	7.70385e+07	7.13369e+07	3.64153e+07	3.44797e+07	2.88677e+07	4.26977e+07	4.62727e+07	4.53258e+07
RBP2_MOUSE	sp|Q9ERU9|RBP2_MOUSE	Q9ERU9	E3 SUMO-protein ligase RanBP2 OS=Mus musculus OX=10090 GN=Ranbp2 PE=1 SV=2	3.16875e+07	3.16177e+07	3.07546e+07	2.78017e+07	3.10194e+07	3.00985e+07	3.18941e+07	3.27142e+07	3.22493e+07	2.5286e+07	3.05069e+07	3.02907e+07	2.96667e+07	2.67387e+07	2.99806e+07	2.90033e+07	3.07484e+07	3.15649e+07	3.11865e+07	2.44178e+07	1.74877e+07	1.80946e+07	1.733e+07	1.567e+07	1.69072e+07	1.77335e+07	1.72946e+07	1.70849e+07	1.80296e+07	1.95134e+07	1.66226e+07	1.73312e+07	1.64626e+07	1.48947e+07	1.60649e+07	1.69577e+07	1.65167e+07	1.62661e+07	1.72148e+07	1.86698e+07	1.2894e+07	1.40803e+07	1.35687e+07	1.33677e+07	1.43466e+07	1.40789e+07
SYVC_MOUSE	sp|Q9Z1Q9|SYVC_MOUSE	Q9Z1Q9	Valine--tRNA ligase OS=Mus musculus OX=10090 GN=Vars1 PE=1 SV=1	4.70247e+07	4.26494e+07	4.54407e+07	3.95348e+07	4.08953e+07	3.93813e+07	4.77979e+07	4.79817e+07	4.60551e+07	3.59594e+07	4.69108e+07	4.22838e+07	4.53429e+07	3.8785e+07	4.02538e+07	3.85775e+07	4.72775e+07	4.76041e+07	4.56468e+07	3.56407e+07	3.44421e+07	3.56687e+07	3.43623e+07	3.29809e+07	3.2834e+07	3.30817e+07	3.94398e+07	3.84284e+07	3.95337e+07	4.04994e+07	3.44421e+07	3.56687e+07	3.43623e+07	3.29809e+07	3.2834e+07	3.30817e+07	3.94398e+07	3.84284e+07	3.95337e+07	4.04994e+07	2.01939e+07	2.39984e+07	2.20259e+07	2.31708e+07	2.35678e+07	2.23617e+07
ECHB_MOUSE	sp|Q99JY0|ECHB_MOUSE	Q99JY0	Trifunctional enzyme subunit beta, mitochondrial OS=Mus musculus OX=10090 GN=Hadhb PE=1 SV=1	1.52723e+07	1.42643e+07	1.43649e+07	1.60149e+07	1.62366e+07	1.55297e+07	1.47176e+07	1.50357e+07	1.45201e+07	2.95008e+07	1.42556e+07	1.33488e+07	1.34134e+07	1.51019e+07	1.53382e+07	1.47806e+07	1.37979e+07	1.41127e+07	1.35912e+07	2.83937e+07	3.57697e+07	3.24357e+07	3.15357e+07	3.69336e+07	3.83484e+07	4.01791e+07	3.27224e+07	3.43139e+07	3.0789e+07	3.24191e+07	3.42618e+07	3.10728e+07	3.02379e+07	3.56104e+07	3.69575e+07	3.88431e+07	3.14802e+07	3.30231e+07	2.96408e+07	3.11399e+07	4.89876e+07	3.07109e+07	3.0915e+07	3.85122e+07	3.63391e+07	4.1513e+07
IPO5_MOUSE	sp|Q8BKC5|IPO5_MOUSE	Q8BKC5	Importin-5 OS=Mus musculus OX=10090 GN=Ipo5 PE=1 SV=3	4.69219e+07	4.23018e+07	4.89215e+07	3.85223e+07	4.24741e+07	4.05417e+07	4.96617e+07	5.01474e+07	4.86407e+07	3.46878e+07	4.18746e+07	3.84779e+07	4.3436e+07	3.48227e+07	3.77815e+07	3.62923e+07	4.44107e+07	4.47144e+07	4.33231e+07	3.12498e+07	2.43917e+07	2.34319e+07	2.57934e+07	2.78376e+07	2.39009e+07	2.51573e+07	2.81085e+07	2.89085e+07	2.87742e+07	2.98402e+07	2.16091e+07	2.10752e+07	2.27106e+07	2.49242e+07	2.09575e+07	2.23865e+07	2.50155e+07	2.57782e+07	2.55721e+07	2.66488e+07	1.51143e+07	1.39299e+07	1.19232e+07	1.38275e+07	1.67008e+07	1.58999e+07
PGM1_MOUSE	sp|Q9D0F9|PGM1_MOUSE	Q9D0F9	Phosphoglucomutase-1 OS=Mus musculus OX=10090 GN=Pgm1 PE=1 SV=4	2.96436e+07	2.7244e+07	3.30878e+07	3.3265e+07	3.50251e+07	3.46872e+07	2.89859e+07	3.07516e+07	3.26215e+07	5.13654e+07	2.91882e+07	2.70878e+07	3.25774e+07	3.2948e+07	3.46825e+07	3.44019e+07	2.85877e+07	3.03293e+07	3.22231e+07	5.08221e+07	4.01123e+07	3.9653e+07	4.25752e+07	3.8113e+07	4.35827e+07	4.22709e+07	4.06009e+07	4.15553e+07	3.99922e+07	3.82746e+07	4.01123e+07	3.9653e+07	4.25752e+07	3.8113e+07	4.35827e+07	4.22709e+07	4.06009e+07	4.15553e+07	3.99922e+07	3.82746e+07	3.54724e+07	4.37551e+07	4.03575e+07	4.04215e+07	4.45303e+07	4.13565e+07
ANXA1_MOUSE	sp|P10107|ANXA1_MOUSE	P10107	Annexin A1 OS=Mus musculus OX=10090 GN=Anxa1 PE=1 SV=2	1.53134e+08	1.65011e+08	1.61672e+08	1.7083e+08	1.71222e+08	1.73692e+08	1.72645e+08	1.62975e+08	1.76035e+08	1.14598e+08	1.30267e+08	1.41406e+08	1.35962e+08	1.46291e+08	1.43812e+08	1.4641e+08	1.42742e+08	1.34017e+08	1.43587e+08	9.67714e+07	6.80507e+07	8.31095e+07	7.79525e+07	9.02979e+07	7.01481e+07	7.54078e+07	7.6649e+07	6.99134e+07	8.83965e+07	9.19924e+07	6.17773e+07	7.78136e+07	7.0271e+07	8.17675e+07	6.29172e+07	6.82383e+07	6.85891e+07	6.26636e+07	7.79311e+07	8.36255e+07	7.45472e+07	7.48231e+07	7.34861e+07	6.61449e+07	6.96422e+07	7.15747e+07
EHD1_MOUSE	sp|Q9WVK4|EHD1_MOUSE	Q9WVK4	EH domain-containing protein 1 OS=Mus musculus OX=10090 GN=Ehd1 PE=1 SV=1	3.15236e+07	4.00738e+07	2.96251e+07	3.68488e+07	3.31095e+07	3.4219e+07	2.83334e+07	2.87741e+07	2.81718e+07	3.67885e+07	2.6462e+07	3.57982e+07	2.42861e+07	3.23711e+07	2.85417e+07	2.9971e+07	2.40405e+07	2.42157e+07	2.36642e+07	3.06491e+07	3.93784e+07	3.59498e+07	3.51272e+07	3.55276e+07	3.6813e+07	3.58461e+07	3.45946e+07	3.73584e+07	3.14441e+07	3.28887e+07	2.95247e+07	2.72281e+07	2.59396e+07	2.58103e+07	2.72731e+07	2.61004e+07	2.5324e+07	2.71432e+07	2.27881e+07	2.41714e+07	2.57319e+07	3.36905e+07	3.71208e+07	4.13844e+07	3.76811e+07	3.7366e+07
TAGL_MOUSE	sp|P37804|TAGL_MOUSE	P37804	Transgelin OS=Mus musculus OX=10090 GN=Tagln PE=1 SV=3	6.89868e+07	5.72243e+07	4.56426e+07	4.36088e+07	4.49187e+07	4.32477e+07	7.04201e+07	7.08148e+07	5.31258e+07	6.57847e+07	6.89868e+07	5.72243e+07	4.56426e+07	4.36088e+07	4.49187e+07	4.32477e+07	7.04201e+07	7.08148e+07	5.31258e+07	6.57847e+07	5.10593e+07	5.7617e+07	5.50085e+07	5.18627e+07	4.66253e+07	4.96249e+07	6.14515e+07	5.00294e+07	6.65287e+07	4.7658e+07	5.09417e+07	5.75342e+07	5.48901e+07	5.17574e+07	4.64848e+07	4.95242e+07	6.13508e+07	4.99595e+07	6.64308e+07	4.75718e+07	4.83128e+07	4.63607e+07	4.32083e+07	2.99472e+07	3.25656e+07	3.41724e+07
PYC_MOUSE	sp|Q05920|PYC_MOUSE	Q05920	Pyruvate carboxylase, mitochondrial OS=Mus musculus OX=10090 GN=Pc PE=1 SV=1	3.12927e+06	2.53444e+06	3.30896e+06	4.01644e+06	4.51302e+06	4.38611e+06	3.99944e+06	4.35774e+06	3.88539e+06	1.3157e+07	3.12927e+06	2.53444e+06	3.30896e+06	4.01644e+06	4.51302e+06	4.38611e+06	3.99944e+06	4.35774e+06	3.88539e+06	1.3157e+07	1.41268e+07	1.25783e+07	1.24829e+07	1.39928e+07	1.61013e+07	1.60433e+07	1.66559e+07	1.80223e+07	1.38741e+07	1.47434e+07	1.41268e+07	1.25783e+07	1.24829e+07	1.39928e+07	1.61013e+07	1.60433e+07	1.66559e+07	1.80223e+07	1.38741e+07	1.47434e+07	2.42261e+07	1.54008e+07	1.50355e+07	1.9518e+07	1.93155e+07	2.04842e+07
CHD4_MOUSE	sp|Q6PDQ2|CHD4_MOUSE	Q6PDQ2	Chromodomain-helicase-DNA-binding protein 4 OS=Mus musculus OX=10090 GN=Chd4 PE=1 SV=1	2.96825e+07	2.85668e+07	2.95637e+07	2.55163e+07	2.61979e+07	2.54509e+07	2.81019e+07	2.86497e+07	2.94049e+07	2.12617e+07	2.00951e+07	1.95475e+07	1.98165e+07	1.67833e+07	1.73422e+07	1.67738e+07	1.80838e+07	1.90113e+07	1.94756e+07	1.43769e+07	1.54598e+07	1.73071e+07	1.56162e+07	1.49812e+07	1.47547e+07	1.537e+07	1.52476e+07	1.42375e+07	1.62702e+07	1.86535e+07	1.081e+07	1.2723e+07	1.07762e+07	1.02703e+07	1.04293e+07	1.08665e+07	1.07155e+07	9.9728e+06	1.15431e+07	1.35701e+07	8.12392e+06	8.08066e+06	7.96773e+06	7.32896e+06	7.71385e+06	7.97903e+06
HS74L_MOUSE	sp|P48722|HS74L_MOUSE	P48722	Heat shock 70 kDa protein 4L OS=Mus musculus OX=10090 GN=Hspa4l PE=1 SV=2	2.52122e+07	2.40126e+07	2.43742e+07	2.37617e+07	2.41925e+07	2.3868e+07	2.61924e+07	2.65297e+07	2.61783e+07	2.48297e+07	1.86345e+07	1.89329e+07	1.73331e+07	1.76744e+07	1.74792e+07	1.74791e+07	1.81457e+07	1.87568e+07	1.80402e+07	1.79261e+07	2.7463e+07	2.75014e+07	2.6908e+07	2.61455e+07	2.78534e+07	2.71458e+07	2.81451e+07	2.95509e+07	2.88443e+07	2.65133e+07	2.11795e+07	2.16186e+07	2.03616e+07	1.87692e+07	2.02465e+07	1.96972e+07	2.01109e+07	2.09675e+07	2.03231e+07	1.95833e+07	1.75227e+07	2.30833e+07	2.24938e+07	2.14992e+07	2.18091e+07	2.11489e+07
TCPG_MOUSE	sp|P80318|TCPG_MOUSE	P80318	T-complex protein 1 subunit gamma OS=Mus musculus OX=10090 GN=Cct3 PE=1 SV=1	5.88037e+07	5.60697e+07	6.6108e+07	6.37928e+07	6.76247e+07	6.5995e+07	7.29859e+07	7.37028e+07	7.0737e+07	5.22995e+07	5.53623e+07	5.31138e+07	6.21196e+07	6.04462e+07	6.34784e+07	6.25089e+07	6.8722e+07	6.93229e+07	6.63984e+07	4.89745e+07	4.65347e+07	4.70078e+07	5.28627e+07	5.55444e+07	5.39457e+07	5.42959e+07	5.81253e+07	5.82642e+07	6.04496e+07	5.70878e+07	4.51868e+07	4.5987e+07	5.14212e+07	5.40664e+07	5.27309e+07	5.30426e+07	5.67012e+07	5.68765e+07	5.8905e+07	5.5659e+07	3.15943e+07	3.07177e+07	2.82717e+07	3.25293e+07	3.49064e+07	3.47357e+07
AP2B1_MOUSE	sp|Q9DBG3|AP2B1_MOUSE	Q9DBG3	AP-2 complex subunit beta OS=Mus musculus OX=10090 GN=Ap2b1 PE=1 SV=1	2.80781e+07	2.26456e+07	3.1016e+07	2.78705e+07	3.0868e+07	2.97891e+07	3.4949e+07	3.43928e+07	3.53184e+07	3.02684e+07	1.58356e+07	1.39882e+07	1.67092e+07	1.5626e+07	1.62892e+07	1.65401e+07	1.86651e+07	1.7883e+07	1.85809e+07	1.5881e+07	2.93433e+07	2.72903e+07	3.34732e+07	3.8073e+07	3.5245e+07	3.58181e+07	3.65678e+07	3.6725e+07	3.7643e+07	3.4092e+07	1.37239e+07	1.39644e+07	1.49891e+07	1.68067e+07	1.49213e+07	1.55617e+07	1.6306e+07	1.61931e+07	1.64686e+07	1.59631e+07	2.21301e+07	1.88911e+07	1.61687e+07	1.92459e+07	2.28821e+07	2.23815e+07
HYOU1_MOUSE	sp|Q9JKR6|HYOU1_MOUSE	Q9JKR6	Hypoxia up-regulated protein 1 OS=Mus musculus OX=10090 GN=Hyou1 PE=1 SV=1	3.87316e+07	3.76323e+07	3.6536e+07	4.50015e+07	4.25352e+07	4.44505e+07	3.67012e+07	3.87488e+07	3.51561e+07	4.05861e+07	3.87316e+07	3.76323e+07	3.6536e+07	4.50015e+07	4.25352e+07	4.44505e+07	3.67012e+07	3.87488e+07	3.51561e+07	4.05861e+07	3.11421e+07	3.30334e+07	3.11979e+07	3.34317e+07	2.83902e+07	2.99276e+07	3.15048e+07	2.94216e+07	3.22619e+07	3.02042e+07	3.11421e+07	3.30334e+07	3.11979e+07	3.34317e+07	2.83902e+07	2.99276e+07	3.15048e+07	2.94216e+07	3.22619e+07	3.02042e+07	4.99556e+07	3.98849e+07	4.19079e+07	3.54103e+07	3.43009e+07	3.91061e+07
NNTM_MOUSE	sp|Q61941|NNTM_MOUSE	Q61941	NAD(P) transhydrogenase, mitochondrial OS=Mus musculus OX=10090 GN=Nnt PE=1 SV=2	1.30916e+07	1.12285e+07	1.24154e+07	1.10568e+07	1.1857e+07	1.1309e+07	1.1585e+07	1.15409e+07	1.1678e+07	2.21992e+07	1.30916e+07	1.12285e+07	1.24154e+07	1.10568e+07	1.1857e+07	1.1309e+07	1.1585e+07	1.15409e+07	1.1678e+07	2.21992e+07	4.09283e+07	3.35887e+07	3.57463e+07	2.56176e+07	3.99581e+07	4.04936e+07	2.84339e+07	3.42969e+07	2.63176e+07	2.99951e+07	4.09283e+07	3.35887e+07	3.57463e+07	2.56176e+07	3.99581e+07	4.04936e+07	2.84339e+07	3.42969e+07	2.63176e+07	2.99951e+07	4.58612e+07	2.9472e+07	2.73179e+07	2.96414e+07	3.12904e+07	3.17617e+07
HS71B_MOUSE	sp|P17879|HS71B_MOUSE	P17879	Heat shock 70 kDa protein 1B OS=Mus musculus OX=10090 GN=Hspa1b PE=1 SV=3	9.94701e+07	1.02199e+08	9.45233e+07	9.44353e+07	9.17553e+07	9.21117e+07	9.03596e+07	9.41532e+07	9.29928e+07	8.86637e+07	149353	165163	128714	254033	226183	235521	200243	211358	201461	153748	8.98474e+07	9.19088e+07	9.03054e+07	7.89596e+07	7.94868e+07	7.57734e+07	7.91488e+07	7.80033e+07	8.40555e+07	8.19907e+07	39783.9	46993.2	47984.2	60409.3	55029.8	63225.4	57120.7	52043.7	51775.8	61351.5	7.74404e+07	9.03593e+07	9.09812e+07	7.93148e+07	7.57909e+07	7.34641e+07
DDX5_MOUSE	sp|Q61656|DDX5_MOUSE	Q61656	Probable ATP-dependent RNA helicase DDX5 OS=Mus musculus OX=10090 GN=Ddx5 PE=1 SV=2	5.21492e+07	5.10598e+07	5.2603e+07	4.96976e+07	5.03395e+07	4.78684e+07	5.49411e+07	5.415e+07	5.4329e+07	3.62592e+07	3.94411e+07	3.71403e+07	3.9471e+07	3.75835e+07	3.85478e+07	3.6887e+07	4.17957e+07	4.08155e+07	4.125e+07	2.72273e+07	4.12103e+07	4.11942e+07	4.22258e+07	4.32673e+07	4.04128e+07	3.91413e+07	4.37516e+07	4.04017e+07	4.57778e+07	4.86482e+07	2.59538e+07	2.71237e+07	2.60992e+07	2.72726e+07	2.49979e+07	2.43352e+07	2.72035e+07	2.5204e+07	2.84504e+07	3.15153e+07	2.9575e+07	3.0302e+07	3.04029e+07	3.03538e+07	3.05088e+07	3.0674e+07
MPRIP_MOUSE	sp|P97434|MPRIP_MOUSE	P97434	Myosin phosphatase Rho-interacting protein OS=Mus musculus OX=10090 GN=Mprip PE=1 SV=2	1.69512e+07	1.68131e+07	1.62142e+07	1.90043e+07	1.78318e+07	1.72413e+07	1.58059e+07	1.69013e+07	1.61568e+07	2.08146e+07	1.56559e+07	1.55779e+07	1.49044e+07	1.79331e+07	1.67658e+07	1.60295e+07	1.47672e+07	1.58236e+07	1.49295e+07	1.9706e+07	1.52514e+07	1.60886e+07	1.59387e+07	1.53407e+07	1.59425e+07	1.57542e+07	1.65631e+07	1.61771e+07	1.7405e+07	1.52807e+07	1.37769e+07	1.45084e+07	1.4453e+07	1.40248e+07	1.46006e+07	1.43584e+07	1.50964e+07	1.48598e+07	1.58649e+07	1.39333e+07	1.12036e+07	1.4326e+07	1.41984e+07	1.31604e+07	1.31359e+07	1.38699e+07
USP9X_MOUSE	sp|P70398|USP9X_MOUSE	P70398	Probable ubiquitin carboxyl-terminal hydrolase FAF-X OS=Mus musculus OX=10090 GN=Usp9x PE=1 SV=2	1.79831e+07	1.51355e+07	1.99627e+07	1.65038e+07	1.84059e+07	1.80436e+07	2.04691e+07	2.06699e+07	2.20228e+07	1.92596e+07	1.79831e+07	1.51355e+07	1.99627e+07	1.65038e+07	1.84059e+07	1.80436e+07	2.04691e+07	2.06699e+07	2.20228e+07	1.92596e+07	1.5037e+07	1.48135e+07	1.63036e+07	1.57656e+07	1.65616e+07	1.70958e+07	1.63002e+07	1.65832e+07	1.70276e+07	1.59684e+07	1.48679e+07	1.46124e+07	1.61249e+07	1.55597e+07	1.63876e+07	1.69021e+07	1.61301e+07	1.64353e+07	1.68584e+07	1.57671e+07	1.18163e+07	1.28975e+07	1.16497e+07	1.41555e+07	1.54058e+07	1.47461e+07
AT1A1_MOUSE	sp|Q8VDN2|AT1A1_MOUSE	Q8VDN2	Sodium/potassium-transporting ATPase subunit alpha-1 OS=Mus musculus OX=10090 GN=Atp1a1 PE=1 SV=1	2.28644e+07	2.21526e+07	2.18273e+07	2.67319e+07	2.76117e+07	2.65562e+07	2.56963e+07	2.63382e+07	2.50778e+07	2.88106e+07	1.39118e+07	1.34571e+07	1.32181e+07	1.6752e+07	1.68045e+07	1.59579e+07	1.53403e+07	1.5796e+07	1.46027e+07	1.65321e+07	3.08072e+07	2.78333e+07	2.86187e+07	3.36828e+07	3.5832e+07	3.63644e+07	3.10284e+07	3.16347e+07	3.10661e+07	2.91249e+07	1.69106e+07	1.59566e+07	1.56989e+07	1.88176e+07	1.91671e+07	1.94347e+07	1.65205e+07	1.66753e+07	1.64284e+07	1.56269e+07	3.04752e+07	2.25438e+07	2.16497e+07	2.71071e+07	2.83746e+07	3.02138e+07
ECM29_MOUSE	sp|Q6PDI5|ECM29_MOUSE	Q6PDI5	Proteasome adapter and scaffold protein ECM29 OS=Mus musculus OX=10090 GN=Ecpas PE=1 SV=3	1.95043e+07	1.8796e+07	2.02588e+07	1.91823e+07	2.11435e+07	2.10335e+07	2.23675e+07	2.25982e+07	2.28451e+07	2.08448e+07	1.92897e+07	1.86559e+07	1.9995e+07	1.89839e+07	2.08727e+07	2.07715e+07	2.20341e+07	2.22794e+07	2.25226e+07	2.0541e+07	1.68835e+07	1.69434e+07	1.72523e+07	1.67867e+07	1.77254e+07	1.82273e+07	1.7806e+07	1.84984e+07	1.80861e+07	1.72909e+07	1.66223e+07	1.67066e+07	1.68113e+07	1.61638e+07	1.72043e+07	1.77371e+07	1.72899e+07	1.79843e+07	1.73988e+07	1.68526e+07	1.09335e+07	1.38951e+07	1.28027e+07	1.40012e+07	1.47565e+07	1.43505e+07
DPYL3_MOUSE	sp|Q62188|DPYL3_MOUSE	Q62188	Dihydropyrimidinase-related protein 3 OS=Mus musculus OX=10090 GN=Dpysl3 PE=1 SV=1	5.47058e+07	5.32798e+07	5.57371e+07	7.20824e+07	6.86157e+07	7.33858e+07	6.4148e+07	6.46241e+07	5.93901e+07	5.26158e+07	4.5806e+07	4.47221e+07	4.65433e+07	6.14282e+07	5.73755e+07	6.1833e+07	5.37436e+07	5.41434e+07	4.93963e+07	4.47651e+07	3.92592e+07	3.85968e+07	3.93024e+07	4.89646e+07	3.94661e+07	4.26546e+07	4.84555e+07	4.12128e+07	4.36819e+07	4.75519e+07	3.06008e+07	2.9664e+07	3.00066e+07	3.87152e+07	3.04469e+07	3.30841e+07	3.76422e+07	3.20257e+07	3.2971e+07	3.68592e+07	3.37359e+07	2.56261e+07	2.60403e+07	2.39526e+07	2.21572e+07	2.43993e+07
NCAM1_MOUSE	sp|P13595|NCAM1_MOUSE	P13595	Neural cell adhesion molecule 1 OS=Mus musculus OX=10090 GN=Ncam1 PE=1 SV=3	2.14674e+07	1.99926e+07	1.61663e+07	1.38534e+07	1.19067e+07	1.0415e+07	1.84514e+07	1.79206e+07	1.82707e+07	3.73913e+07	2.0589e+07	1.93071e+07	1.53717e+07	1.32724e+07	1.12881e+07	9.81359e+06	1.79198e+07	1.73122e+07	1.76797e+07	3.67616e+07	4.4989e+07	2.49562e+07	2.89469e+07	3.19684e+07	2.54851e+07	2.04033e+07	4.71193e+07	4.77361e+07	2.62401e+07	3.04055e+07	4.44898e+07	2.44997e+07	2.84446e+07	3.15559e+07	2.51128e+07	2.00577e+07	4.66586e+07	4.73479e+07	2.58096e+07	2.99722e+07	2.77416e+07	1.87333e+07	2.14252e+07	3.28379e+07	2.88869e+07	2.4385e+07
NRAP_MOUSE	sp|Q80XB4|NRAP_MOUSE	Q80XB4	Nebulin-related-anchoring protein OS=Mus musculus OX=10090 GN=Nrap PE=1 SV=3	63083.6	79602.8	66250.6	86396	83290.9	88946.5	56676.2	70995.5	77204.3	494509	63083.6	79602.8	66250.6	86396	83290.9	88946.5	56676.2	70995.5	77204.3	494509	1.34489e+07	1.30076e+07	1.22392e+07	9.66252e+06	1.34351e+07	1.28362e+07	1.10061e+07	1.23802e+07	1.067e+07	1.06648e+07	1.31633e+07	1.27646e+07	1.19142e+07	9.38415e+06	1.30797e+07	1.25237e+07	1.06715e+07	1.20526e+07	1.03514e+07	1.0424e+07	7.962e+06	1.90276e+07	1.99195e+07	2.35954e+07	2.24938e+07	1.93854e+07
PRS6A_MOUSE	sp|O88685|PRS6A_MOUSE	O88685	26S proteasome regulatory subunit 6A OS=Mus musculus OX=10090 GN=Psmc3 PE=1 SV=2	7.61275e+07	7.28566e+07	7.78808e+07	8.00187e+07	7.91138e+07	7.64793e+07	7.31942e+07	7.46527e+07	7.52211e+07	7.88206e+07	7.59183e+07	7.2629e+07	7.76946e+07	7.97854e+07	7.88909e+07	7.62684e+07	7.29956e+07	7.44497e+07	7.50314e+07	7.85948e+07	5.32525e+07	5.08194e+07	5.11463e+07	4.93726e+07	5.0268e+07	4.91638e+07	5.02479e+07	5.06117e+07	4.99908e+07	4.64945e+07	5.32041e+07	5.07717e+07	5.11042e+07	4.93375e+07	5.02281e+07	4.91174e+07	5.02065e+07	5.05671e+07	4.99437e+07	4.6448e+07	4.28131e+07	4.82879e+07	4.95303e+07	4.70915e+07	4.50486e+07	4.5519e+07
EHD4_MOUSE	sp|Q9EQP2|EHD4_MOUSE	Q9EQP2	EH domain-containing protein 4 OS=Mus musculus OX=10090 GN=Ehd4 PE=1 SV=1	1.93422e+07	2.00822e+07	1.89169e+07	2.14501e+07	1.9965e+07	2.03724e+07	1.69256e+07	1.75607e+07	1.72757e+07	3.08986e+07	1.48974e+07	1.52384e+07	1.44305e+07	1.64917e+07	1.5363e+07	1.58079e+07	1.29651e+07	1.36329e+07	1.34094e+07	2.44232e+07	4.70193e+07	4.30606e+07	4.0604e+07	4.31291e+07	4.64924e+07	4.5776e+07	4.25738e+07	4.61812e+07	3.96221e+07	3.61162e+07	4.20185e+07	3.80855e+07	3.6078e+07	3.8427e+07	4.17949e+07	4.0786e+07	3.75347e+07	4.0819e+07	3.50976e+07	3.18283e+07	2.43749e+07	3.02383e+07	3.18331e+07	3.85911e+07	3.65329e+07	3.66805e+07
ACADV_MOUSE	sp|P50544|ACADV_MOUSE	P50544	Very long-chain specific acyl-CoA dehydrogenase, mitochondrial OS=Mus musculus OX=10090 GN=Acadvl PE=1 SV=3	1.686e+07	1.43349e+07	1.75561e+07	1.7868e+07	1.87531e+07	1.85611e+07	2.01729e+07	2.07412e+07	2.04341e+07	3.24956e+07	1.65434e+07	1.413e+07	1.72112e+07	1.77023e+07	1.85298e+07	1.83225e+07	1.99964e+07	2.05115e+07	2.01931e+07	3.21171e+07	3.78003e+07	3.13531e+07	3.64901e+07	4.23096e+07	4.51109e+07	4.39145e+07	4.04721e+07	4.19492e+07	3.84655e+07	3.71979e+07	3.78003e+07	3.13531e+07	3.64901e+07	4.23096e+07	4.51109e+07	4.39145e+07	4.04721e+07	4.19492e+07	3.84655e+07	3.71979e+07	4.76701e+07	3.13574e+07	2.86371e+07	3.39132e+07	3.89166e+07	3.89857e+07
HS71A_MOUSE	sp|Q61696|HS71A_MOUSE	Q61696	Heat shock 70 kDa protein 1A OS=Mus musculus OX=10090 GN=Hspa1a PE=1 SV=2	9.93208e+07	1.02034e+08	9.43946e+07	9.41813e+07	9.15291e+07	9.18761e+07	9.01594e+07	9.39419e+07	9.27914e+07	8.85099e+07											8.98076e+07	9.18618e+07	9.02574e+07	7.88992e+07	7.94318e+07	7.57102e+07	7.90916e+07	7.79513e+07	8.40038e+07	8.19294e+07											7.7381e+07	9.0288e+07	9.09057e+07	7.92296e+07	7.56973e+07	7.33639e+07
KCRB_MOUSE	sp|Q04447|KCRB_MOUSE	Q04447	Creatine kinase B-type OS=Mus musculus OX=10090 GN=Ckb PE=1 SV=1	1.86516e+07	1.75785e+07	2.11983e+07	2.10605e+07	2.15979e+07	2.23344e+07	1.89179e+07	2.03698e+07	2.2725e+07	6.37041e+07	1.79726e+07	1.69702e+07	2.03981e+07	2.04221e+07	2.08518e+07	2.16055e+07	1.82418e+07	1.95153e+07	2.1894e+07	5.61383e+07	1.01035e+08	8.74382e+07	8.83252e+07	7.26904e+07	8.41323e+07	7.81485e+07	8.56811e+07	9.87254e+07	7.86003e+07	5.82425e+07	8.73773e+07	7.62111e+07	7.72772e+07	6.39527e+07	7.2882e+07	6.83469e+07	7.60306e+07	8.77885e+07	7.02941e+07	5.18878e+07	2.61637e+07	3.5755e+07	3.74588e+07	4.05287e+07	3.91657e+07	3.54618e+07
IF4B_MOUSE	sp|Q8BGD9|IF4B_MOUSE	Q8BGD9	Eukaryotic translation initiation factor 4B OS=Mus musculus OX=10090 GN=Eif4b PE=1 SV=1	3.57024e+07	4.5599e+07	3.42086e+07	3.97955e+07	3.67371e+07	3.64491e+07	3.57114e+07	3.41543e+07	3.37289e+07	2.86488e+07	3.57024e+07	4.5599e+07	3.42086e+07	3.97955e+07	3.67371e+07	3.64491e+07	3.57114e+07	3.41543e+07	3.37289e+07	2.86488e+07	2.05339e+07	2.18017e+07	1.96359e+07	1.74919e+07	1.73337e+07	1.67755e+07	1.89146e+07	1.84855e+07	1.79343e+07	2.12651e+07	1.69484e+07	1.7716e+07	1.62024e+07	1.42068e+07	1.4558e+07	1.38328e+07	1.56433e+07	1.55382e+07	1.538e+07	1.76771e+07	1.16975e+07	1.60586e+07	1.64203e+07	1.53422e+07	1.51993e+07	1.4512e+07
PLST_MOUSE	sp|Q99K51|PLST_MOUSE	Q99K51	Plastin-3 OS=Mus musculus OX=10090 GN=Pls3 PE=1 SV=3	7.67295e+07	7.61198e+07	7.92204e+07	7.69386e+07	7.62132e+07	7.52255e+07	7.70531e+07	7.63993e+07	8.02785e+07	6.34782e+07	5.88963e+07	6.00785e+07	5.95974e+07	6.25872e+07	6.19244e+07	6.24954e+07	5.95104e+07	5.86253e+07	6.14712e+07	5.00763e+07	4.25038e+07	4.74096e+07	4.91978e+07	4.94782e+07	4.49793e+07	4.71257e+07	5.0281e+07	4.47389e+07	5.9066e+07	4.78537e+07	3.11315e+07	3.67486e+07	3.60057e+07	3.74127e+07	3.25173e+07	3.4886e+07	3.66482e+07	3.26107e+07	4.2567e+07	3.56718e+07	3.96772e+07	4.14043e+07	3.98708e+07	2.97527e+07	3.32169e+07	3.47128e+07
LIPB1_MOUSE	sp|Q8C8U0|LIPB1_MOUSE	Q8C8U0	Liprin-beta-1 OS=Mus musculus OX=10090 GN=Ppfibp1 PE=1 SV=3	1.02724e+07	1.08091e+07	9.93053e+06	1.03305e+07	1.01136e+07	1.0867e+07	1.06162e+07	1.10722e+07	1.02608e+07	1.19086e+07	8.94269e+06	9.5217e+06	8.66957e+06	9.13717e+06	8.94647e+06	9.64861e+06	9.35969e+06	9.73867e+06	9.01462e+06	1.04803e+07	1.40087e+07	1.48494e+07	1.40029e+07	1.42171e+07	1.38294e+07	1.46899e+07	1.43408e+07	1.40978e+07	1.44035e+07	1.3603e+07	1.05288e+07	1.15493e+07	1.09035e+07	1.15322e+07	1.06662e+07	1.16234e+07	1.16357e+07	1.10506e+07	1.18784e+07	1.11261e+07	8.16407e+06	9.63529e+06	9.32706e+06	1.0199e+07	1.00081e+07	1.04147e+07
UBP5_MOUSE	sp|P56399|UBP5_MOUSE	P56399	Ubiquitin carboxyl-terminal hydrolase 5 OS=Mus musculus OX=10090 GN=Usp5 PE=1 SV=1	4.08406e+07	4.51481e+07	4.17746e+07	4.63602e+07	4.54714e+07	4.66948e+07	4.2911e+07	4.40592e+07	4.29611e+07	4.64811e+07	4.08406e+07	4.51481e+07	4.17746e+07	4.63602e+07	4.54714e+07	4.66948e+07	4.2911e+07	4.40592e+07	4.29611e+07	4.64811e+07	3.2771e+07	3.27339e+07	3.27851e+07	3.04558e+07	3.30659e+07	3.16236e+07	3.22748e+07	3.32855e+07	3.11344e+07	3.15432e+07	3.2771e+07	3.27339e+07	3.27851e+07	3.04558e+07	3.30659e+07	3.16236e+07	3.22748e+07	3.32855e+07	3.11344e+07	3.15432e+07	2.00732e+07	2.70273e+07	2.89425e+07	2.60302e+07	2.53513e+07	2.41939e+07
H13_MOUSE	sp|P43277|H13_MOUSE	P43277	Histone H1.3 OS=Mus musculus OX=10090 GN=H1-3 PE=1 SV=2	4.70636e+08	5.13988e+08	4.45853e+08	4.23134e+08	4.01451e+08	4.15386e+08	3.69527e+08	3.58852e+08	3.75191e+08	3.14916e+08	317496	357173	268957	341464	302063	312403	263263	290443	294371	270209	2.97658e+08	3.1341e+08	2.79359e+08	3.10353e+08	2.57793e+08	2.71558e+08	2.43617e+08	2.17622e+08	2.52198e+08	3.29332e+08	1.05868e+07	1.03302e+07	8.66299e+06	1.22588e+07	9.03405e+06	9.28384e+06	8.81948e+06	7.42509e+06	8.91646e+06	1.10174e+07	2.23016e+08	2.12038e+08	2.27373e+08	1.83463e+08	1.69125e+08	1.86656e+08
NONO_MOUSE	sp|Q99K48|NONO_MOUSE	Q99K48	Non-POU domain-containing octamer-binding protein OS=Mus musculus OX=10090 GN=Nono PE=1 SV=3	4.09884e+07	4.33472e+07	4.45425e+07	4.45974e+07	4.53732e+07	4.51109e+07	4.69577e+07	4.76374e+07	4.8702e+07	3.37015e+07	3.37664e+07	3.67894e+07	3.6092e+07	3.83087e+07	3.77188e+07	3.78099e+07	3.79265e+07	3.84182e+07	3.88427e+07	2.75301e+07	2.08327e+07	2.14729e+07	2.11039e+07	2.30856e+07	2.12664e+07	2.19593e+07	2.29221e+07	2.11379e+07	2.4299e+07	2.52958e+07	1.9951e+07	2.04841e+07	2.01633e+07	2.20898e+07	2.04529e+07	2.11684e+07	2.20523e+07	2.03642e+07	2.33786e+07	2.44288e+07	1.65593e+07	1.66505e+07	1.66288e+07	1.82166e+07	1.7755e+07	1.87756e+07
ODPB_MOUSE	sp|Q9D051|ODPB_MOUSE	Q9D051	Pyruvate dehydrogenase E1 component subunit beta, mitochondrial OS=Mus musculus OX=10090 GN=Pdhb PE=1 SV=1	1.31709e+07	1.1192e+07	1.37334e+07	1.46474e+07	1.4819e+07	1.49365e+07	1.55178e+07	1.6047e+07	1.5498e+07	3.17273e+07	1.31709e+07	1.1192e+07	1.37334e+07	1.46474e+07	1.4819e+07	1.49365e+07	1.55178e+07	1.6047e+07	1.5498e+07	3.17273e+07	4.14123e+07	3.66552e+07	3.83315e+07	4.51581e+07	5.07085e+07	5.03648e+07	4.28243e+07	4.42531e+07	4.10463e+07	3.88766e+07	4.14123e+07	3.66552e+07	3.83315e+07	4.51581e+07	5.07085e+07	5.03648e+07	4.28243e+07	4.42531e+07	4.10463e+07	3.88766e+07	5.64274e+07	3.58228e+07	3.61728e+07	4.38509e+07	4.32856e+07	4.55835e+07
TB182_MOUSE	sp|P58871|TB182_MOUSE	P58871	182 kDa tankyrase-1-binding protein OS=Mus musculus OX=10090 GN=Tnks1bp1 PE=1 SV=2	1.68899e+07	1.91092e+07	1.52767e+07	1.64628e+07	1.45264e+07	1.5775e+07	1.50613e+07	1.48944e+07	1.50194e+07	1.30652e+07	1.68899e+07	1.91092e+07	1.52767e+07	1.64628e+07	1.45264e+07	1.5775e+07	1.50613e+07	1.48944e+07	1.50194e+07	1.30652e+07	1.34043e+07	1.48433e+07	1.26105e+07	1.15937e+07	1.08566e+07	1.1519e+07	1.32004e+07	1.26416e+07	1.23785e+07	1.39771e+07	1.34043e+07	1.48433e+07	1.26105e+07	1.15937e+07	1.08566e+07	1.1519e+07	1.32004e+07	1.26416e+07	1.23785e+07	1.39771e+07	7.22046e+06	9.17417e+06	1.02344e+07	9.18754e+06	8.72011e+06	8.49869e+06
CNN3_MOUSE	sp|Q9DAW9|CNN3_MOUSE	Q9DAW9	Calponin-3 OS=Mus musculus OX=10090 GN=Cnn3 PE=1 SV=1	6.66004e+07	6.91346e+07	5.80523e+07	7.30262e+07	6.54011e+07	7.15304e+07	6.05524e+07	6.01475e+07	5.98798e+07	7.01715e+07	5.04984e+07	5.18183e+07	4.4427e+07	5.70538e+07	5.11703e+07	5.68668e+07	4.69442e+07	4.67318e+07	4.667e+07	5.54467e+07	6.20201e+07	6.80857e+07	6.25079e+07	6.14685e+07	5.63181e+07	5.9175e+07	6.75042e+07	6.37173e+07	6.97129e+07	6.02272e+07	4.74797e+07	5.21828e+07	4.76913e+07	4.87423e+07	4.4428e+07	4.70779e+07	5.33493e+07	5.06566e+07	5.46078e+07	4.68046e+07	4.3482e+07	5.78337e+07	6.20956e+07	5.30392e+07	4.97036e+07	5.10784e+07
GSTP1_MOUSE	sp|P19157|GSTP1_MOUSE	P19157	Glutathione S-transferase P 1 OS=Mus musculus OX=10090 GN=Gstp1 PE=1 SV=2	3.91178e+07	4.11235e+07	3.63214e+07	4.19816e+07	4.10502e+07	4.23813e+07	3.33917e+07	3.41066e+07	3.62715e+07	3.86169e+07	9.01494e+06	1.48724e+07	8.47804e+06	1.57857e+07	1.42922e+07	1.56629e+07	1.11075e+07	9.87031e+06	1.06735e+07	1.20848e+07	3.93328e+07	5.00768e+07	4.42276e+07	4.8198e+07	4.04093e+07	4.15229e+07	4.53937e+07	4.26478e+07	4.50215e+07	4.63878e+07	6.73804e+06	8.27864e+06	7.49239e+06	9.12334e+06	8.59896e+06	8.311e+06	8.30581e+06	8.0023e+06	8.86253e+06	8.73884e+06	2.63047e+07	3.28079e+07	3.59628e+07	3.00833e+07	2.92975e+07	2.93574e+07
SYTC_MOUSE	sp|Q9D0R2|SYTC_MOUSE	Q9D0R2	Threonine--tRNA ligase 1, cytoplasmic OS=Mus musculus OX=10090 GN=Tars1 PE=1 SV=2	2.57034e+07	2.2908e+07	2.68548e+07	2.56766e+07	2.81084e+07	2.66623e+07	2.89198e+07	2.86129e+07	2.91447e+07	2.67099e+07	2.49938e+07	2.19775e+07	2.60571e+07	2.48561e+07	2.70286e+07	2.54985e+07	2.79838e+07	2.76801e+07	2.81011e+07	2.57276e+07	2.5585e+07	2.42404e+07	2.7291e+07	2.42497e+07	2.77761e+07	2.64259e+07	2.99441e+07	3.00607e+07	3.11372e+07	2.61583e+07	2.49075e+07	2.31864e+07	2.65463e+07	2.35304e+07	2.67651e+07	2.52232e+07	2.87242e+07	2.8916e+07	2.98491e+07	2.50006e+07	2.05688e+07	2.11275e+07	1.87474e+07	1.91157e+07	2.16992e+07	1.94456e+07
ZYX_MOUSE	sp|Q62523|ZYX_MOUSE	Q62523	Zyxin OS=Mus musculus OX=10090 GN=Zyx PE=1 SV=2	6.23638e+07	6.40972e+07	5.2718e+07	5.40985e+07	4.61565e+07	4.57966e+07	5.60978e+07	5.23096e+07	5.57372e+07	3.99613e+07	5.34693e+07	5.84924e+07	4.4583e+07	4.791e+07	3.92666e+07	4.04548e+07	4.77803e+07	4.44972e+07	4.72301e+07	3.50736e+07	5.85281e+07	6.27658e+07	5.8997e+07	4.97519e+07	5.19127e+07	5.32776e+07	7.43942e+07	6.4037e+07	7.18794e+07	6.87314e+07	5.52053e+07	5.93388e+07	5.47207e+07	4.55883e+07	4.75823e+07	4.88932e+07	6.94005e+07	5.96843e+07	6.58824e+07	6.40513e+07	2.536e+07	3.18724e+07	4.05494e+07	2.95776e+07	2.87048e+07	2.98842e+07
AP2A1_MOUSE	sp|P17426|AP2A1_MOUSE	P17426	AP-2 complex subunit alpha-1 OS=Mus musculus OX=10090 GN=Ap2a1 PE=1 SV=1	1.93792e+07	1.64206e+07	2.11951e+07	1.84568e+07	2.06143e+07	2.10465e+07	2.22881e+07	2.2439e+07	2.29959e+07	2.28361e+07	8.28731e+06	8.2659e+06	8.74622e+06	9.21831e+06	9.43983e+06	1.0134e+07	1.01596e+07	1.01111e+07	1.02697e+07	1.08742e+07	1.89714e+07	1.82094e+07	2.01724e+07	2.17195e+07	2.00489e+07	2.0579e+07	2.10725e+07	2.09509e+07	2.15631e+07	2.05097e+07	1.04074e+07	9.35295e+06	1.05359e+07	1.11686e+07	1.09882e+07	1.11359e+07	1.12568e+07	1.13767e+07	1.14857e+07	1.08816e+07	1.68472e+07	1.69291e+07	1.53616e+07	1.61749e+07	1.78751e+07	1.75628e+07
SYRC_MOUSE	sp|Q9D0I9|SYRC_MOUSE	Q9D0I9	Arginine--tRNA ligase, cytoplasmic OS=Mus musculus OX=10090 GN=Rars1 PE=1 SV=2	2.87106e+07	2.58897e+07	3.17043e+07	3.13111e+07	3.36099e+07	3.30851e+07	3.53272e+07	3.54241e+07	3.54601e+07	3.32146e+07	2.77107e+07	2.49422e+07	3.07854e+07	3.04117e+07	3.27786e+07	3.23353e+07	3.4356e+07	3.45266e+07	3.46191e+07	3.26773e+07	1.974e+07	1.9212e+07	2.1322e+07	2.18662e+07	2.35376e+07	2.31189e+07	2.39212e+07	2.43945e+07	2.47299e+07	2.24814e+07	1.92556e+07	1.87678e+07	2.08275e+07	2.14894e+07	2.30878e+07	2.27524e+07	2.34581e+07	2.393e+07	2.43331e+07	2.19526e+07	1.7276e+07	1.84021e+07	1.58595e+07	2.05983e+07	2.20131e+07	2.15521e+07
ROCK2_MOUSE	sp|P70336|ROCK2_MOUSE	P70336	Rho-associated protein kinase 2 OS=Mus musculus OX=10090 GN=Rock2 PE=1 SV=1	2.43928e+07	2.34261e+07	2.57954e+07	2.56041e+07	2.62787e+07	2.5549e+07	2.61761e+07	2.71206e+07	2.75239e+07	2.3465e+07	2.23524e+07	2.19923e+07	2.34674e+07	2.31412e+07	2.34001e+07	2.28081e+07	2.31459e+07	2.41269e+07	2.44761e+07	2.115e+07	1.79647e+07	1.87648e+07	1.94543e+07	1.85001e+07	2.07034e+07	2.02395e+07	2.0226e+07	1.91965e+07	2.21929e+07	2.04892e+07	1.64041e+07	1.71868e+07	1.76772e+07	1.64875e+07	1.86582e+07	1.81569e+07	1.82522e+07	1.73145e+07	2.00186e+07	1.85914e+07	1.32641e+07	1.54303e+07	1.45518e+07	1.42124e+07	1.47901e+07	1.5257e+07
1433G_MOUSE	sp|P61982|1433G_MOUSE	P61982	14-3-3 protein gamma OS=Mus musculus OX=10090 GN=Ywhag PE=1 SV=2	1.18933e+08	1.1719e+08	1.33762e+08	9.11443e+07	1.12917e+08	1.1031e+08	1.04764e+08	1.11745e+08	1.26596e+08	1.09982e+08	1.69454e+07	1.49221e+07	1.98002e+07	1.58211e+07	1.84307e+07	1.84579e+07	1.78104e+07	1.8846e+07	1.99689e+07	2.05803e+07	1.11667e+08	1.00053e+08	1.14734e+08	9.93156e+07	1.10196e+08	1.04929e+08	1.07851e+08	1.02546e+08	1.13078e+08	1.0243e+08	2.30847e+07	2.16951e+07	2.362e+07	2.32011e+07	2.5772e+07	2.56076e+07	2.48004e+07	2.4511e+07	2.65685e+07	2.20679e+07	7.41891e+07	8.20955e+07	7.5426e+07	6.64905e+07	7.8125e+07	7.56622e+07
DYN2_MOUSE	sp|P39054|DYN2_MOUSE	P39054	Dynamin-2 OS=Mus musculus OX=10090 GN=Dnm2 PE=1 SV=2	1.53679e+07	1.51436e+07	1.5355e+07	1.69802e+07	1.75232e+07	1.79207e+07	1.67762e+07	1.71359e+07	1.68571e+07	2.1053e+07	8.16769e+06	7.74653e+06	8.37092e+06	9.02651e+06	9.8533e+06	1.00805e+07	9.3535e+06	9.62139e+06	9.6996e+06	1.14884e+07	2.82763e+07	2.88213e+07	2.84912e+07	2.84263e+07	2.96095e+07	2.99681e+07	2.86419e+07	2.9529e+07	2.8485e+07	2.64931e+07	1.13615e+07	1.2037e+07	1.15563e+07	1.24469e+07	1.26876e+07	1.34209e+07	1.30223e+07	1.31374e+07	1.28885e+07	1.17076e+07	2.4282e+07	2.94939e+07	2.86333e+07	2.71523e+07	2.71545e+07	2.79261e+07
PRS7_MOUSE	sp|P46471|PRS7_MOUSE	P46471	26S proteasome regulatory subunit 7 OS=Mus musculus OX=10090 GN=Psmc2 PE=1 SV=5	3.4939e+07	3.34644e+07	3.62104e+07	3.49948e+07	3.65131e+07	3.55972e+07	3.70913e+07	3.77144e+07	3.86301e+07	3.57885e+07	2.936e+07	2.92267e+07	3.0673e+07	3.07469e+07	3.14258e+07	3.09709e+07	3.32893e+07	3.25561e+07	3.35967e+07	3.11143e+07	3.50494e+07	3.27306e+07	3.46881e+07	3.56886e+07	3.67298e+07	3.57041e+07	3.88222e+07	3.90187e+07	3.79386e+07	3.53502e+07	3.08597e+07	2.84687e+07	3.06911e+07	3.22829e+07	3.3177e+07	3.21037e+07	3.52105e+07	3.55956e+07	3.40961e+07	3.15252e+07	2.56475e+07	2.81143e+07	2.66091e+07	2.78561e+07	2.87557e+07	3.03459e+07
DHE3_MOUSE	sp|P26443|DHE3_MOUSE	P26443	Glutamate dehydrogenase 1, mitochondrial OS=Mus musculus OX=10090 GN=Glud1 PE=1 SV=1	3.02253e+07	3.37951e+07	3.16143e+07	4.00153e+07	4.11816e+07	4.16133e+07	3.65023e+07	3.60464e+07	3.54706e+07	4.0065e+07	2.98548e+07	3.34894e+07	3.12839e+07	3.97672e+07	4.09977e+07	4.14442e+07	3.63226e+07	3.57874e+07	3.52767e+07	3.97825e+07	4.36973e+07	4.28355e+07	4.21277e+07	5.21855e+07	5.2224e+07	5.50482e+07	4.61378e+07	4.57055e+07	4.57463e+07	4.71435e+07	4.1837e+07	4.1108e+07	4.00242e+07	5.0342e+07	5.02673e+07	5.30586e+07	4.44707e+07	4.42209e+07	4.40741e+07	4.5682e+07	4.91223e+07	3.57369e+07	3.54592e+07	3.89928e+07	3.9751e+07	4.24943e+07
SEPT9_MOUSE	sp|Q80UG5|SEPT9_MOUSE	Q80UG5	Septin-9 OS=Mus musculus OX=10090 GN=Septin9 PE=1 SV=1	4.1026e+07	4.26283e+07	4.06793e+07	4.17795e+07	3.98445e+07	4.03574e+07	3.92872e+07	3.80345e+07	4.00312e+07	3.65652e+07	3.68416e+07	3.87265e+07	3.65935e+07	3.80022e+07	3.61248e+07	3.69251e+07	3.55846e+07	3.44387e+07	3.64931e+07	3.31016e+07	4.01244e+07	4.17638e+07	3.85625e+07	3.52144e+07	3.60191e+07	3.66526e+07	3.94517e+07	3.83545e+07	4.01425e+07	3.57397e+07	3.7712e+07	3.94443e+07	3.62018e+07	3.30568e+07	3.39791e+07	3.45755e+07	3.72269e+07	3.62964e+07	3.79402e+07	3.37523e+07	2.0715e+07	2.31922e+07	2.42654e+07	2.2336e+07	2.21284e+07	2.05378e+07
COPA_MOUSE	sp|Q8CIE6|COPA_MOUSE	Q8CIE6	Coatomer subunit alpha OS=Mus musculus OX=10090 GN=Copa PE=1 SV=2	3.41792e+07	2.96049e+07	3.43333e+07	3.11858e+07	3.33498e+07	3.13937e+07	3.49696e+07	3.47319e+07	3.34865e+07	3.31221e+07	3.41792e+07	2.96049e+07	3.43333e+07	3.11858e+07	3.33498e+07	3.13937e+07	3.49696e+07	3.47319e+07	3.34865e+07	3.31221e+07	2.87934e+07	2.80679e+07	3.16872e+07	2.77773e+07	2.97897e+07	3.01701e+07	3.16477e+07	2.9868e+07	3.36089e+07	2.9285e+07	2.87934e+07	2.80679e+07	3.16872e+07	2.77773e+07	2.97897e+07	3.01701e+07	3.16477e+07	2.9868e+07	3.36089e+07	2.9285e+07	2.13209e+07	2.07149e+07	1.86983e+07	1.87288e+07	2.07416e+07	1.99495e+07
IF4A2_MOUSE	sp|P10630|IF4A2_MOUSE	P10630	Eukaryotic initiation factor 4A-II OS=Mus musculus OX=10090 GN=Eif4a2 PE=1 SV=2	4.15252e+07	3.39425e+07	4.4105e+07	3.17131e+07	3.42543e+07	3.43601e+07	5.46937e+07	5.21972e+07	5.08215e+07	4.12442e+07	1.73334e+06	1.41516e+06	1.6858e+06	1.53664e+06	1.71009e+06	1.82105e+06	1.74845e+06	2.0192e+06	1.97008e+06	6.26654e+06	4.41536e+07	4.46558e+07	4.57931e+07	4.56162e+07	5.04911e+07	4.69623e+07	5.41267e+07	5.26563e+07	5.46394e+07	4.74817e+07	1.07485e+07	1.07432e+07	1.11057e+07	1.15083e+07	1.30195e+07	1.19142e+07	1.28353e+07	1.33468e+07	1.16417e+07	9.76527e+06	2.19295e+07	2.51511e+07	2.18186e+07	2.87913e+07	3.02272e+07	2.67188e+07
MBB1A_MOUSE	sp|Q7TPV4|MBB1A_MOUSE	Q7TPV4	Myb-binding protein 1A OS=Mus musculus OX=10090 GN=Mybbp1a PE=1 SV=2	7.1521e+07	7.25483e+07	7.0313e+07	6.20276e+07	6.10593e+07	5.55942e+07	6.80452e+07	6.66137e+07	6.48323e+07	4.37168e+07	6.64314e+07	6.86551e+07	6.52996e+07	5.89586e+07	5.73351e+07	5.23937e+07	6.38899e+07	6.19323e+07	6.04124e+07	4.08418e+07	2.31791e+07	2.53389e+07	2.39714e+07	2.35937e+07	2.0255e+07	2.08652e+07	2.34841e+07	2.20749e+07	2.51448e+07	3.06784e+07	2.12775e+07	2.33263e+07	2.19143e+07	2.169e+07	1.83658e+07	1.89729e+07	2.1555e+07	2.02943e+07	2.30553e+07	2.8312e+07	1.4689e+07	1.49734e+07	1.44775e+07	1.3582e+07	1.33687e+07	1.35367e+07
VDAC1_MOUSE	sp|Q60932|VDAC1_MOUSE	Q60932	Voltage-dependent anion-selective channel protein 1 OS=Mus musculus OX=10090 GN=Vdac1 PE=1 SV=3	4.18058e+07	3.36133e+07	4.48527e+07	3.53543e+07	4.09303e+07	3.90321e+07	5.05013e+07	4.6523e+07	5.08674e+07	6.34925e+07	4.18058e+07	3.36133e+07	4.48527e+07	3.53543e+07	4.09303e+07	3.90321e+07	5.05013e+07	4.6523e+07	5.08674e+07	6.34925e+07	5.72024e+07	5.54055e+07	5.50061e+07	6.44381e+07	6.66416e+07	6.71791e+07	6.18139e+07	6.38642e+07	5.86847e+07	5.95869e+07	5.72024e+07	5.54055e+07	5.50061e+07	6.44381e+07	6.66416e+07	6.71791e+07	6.18139e+07	6.38642e+07	5.86847e+07	5.95869e+07	7.09164e+07	4.51851e+07	4.55046e+07	5.44626e+07	5.83941e+07	5.41335e+07
CAN2_MOUSE	sp|O08529|CAN2_MOUSE	O08529	Calpain-2 catalytic subunit OS=Mus musculus OX=10090 GN=Capn2 PE=1 SV=4	2.97449e+07	2.3819e+07	3.16879e+07	3.34493e+07	3.64548e+07	3.54718e+07	3.66092e+07	3.69825e+07	3.83373e+07	2.79227e+07	2.90719e+07	2.35446e+07	3.07456e+07	3.29964e+07	3.58534e+07	3.49409e+07	3.58039e+07	3.62105e+07	3.74821e+07	2.73039e+07	1.42407e+07	1.4626e+07	1.61874e+07	1.84346e+07	1.71079e+07	1.78909e+07	1.85732e+07	1.75229e+07	1.96049e+07	1.82176e+07	1.38383e+07	1.42485e+07	1.5627e+07	1.78835e+07	1.66562e+07	1.74307e+07	1.79669e+07	1.69984e+07	1.89903e+07	1.77043e+07	1.48918e+07	1.4889e+07	1.32796e+07	1.49076e+07	1.64883e+07	1.56262e+07
PDC6I_MOUSE	sp|Q9WU78|PDC6I_MOUSE	Q9WU78	Programmed cell death 6-interacting protein OS=Mus musculus OX=10090 GN=Pdcd6ip PE=1 SV=3	3.97259e+07	4.22947e+07	3.66666e+07	4.6261e+07	4.51569e+07	4.61005e+07	3.86096e+07	3.90938e+07	3.64116e+07	3.96502e+07	3.84435e+07	4.08121e+07	3.51972e+07	4.4888e+07	4.36349e+07	4.4706e+07	3.74319e+07	3.7758e+07	3.53169e+07	3.85034e+07	3.67556e+07	3.87694e+07	3.63537e+07	3.54196e+07	3.61703e+07	3.58685e+07	3.60513e+07	3.54253e+07	3.51087e+07	3.52334e+07	3.66807e+07	3.84965e+07	3.62858e+07	3.52324e+07	3.61069e+07	3.57822e+07	3.59931e+07	3.53458e+07	3.50447e+07	3.51751e+07	2.85911e+07	3.37404e+07	3.47229e+07	3.40427e+07	3.24953e+07	3.24679e+07
MYOM1_MOUSE	sp|Q62234|MYOM1_MOUSE	Q62234	Myomesin-1 OS=Mus musculus OX=10090 GN=Myom1 PE=1 SV=2	26085.8	32163.5	24576	38745.2	39805.5	50478	24032.8	42680.9	23651.6	768855	26085.8	32163.5	24576	38745.2	39805.5	50478	24032.8	42680.9	23651.6	768855	1.17543e+07	1.04266e+07	1.10696e+07	8.76139e+06	1.18048e+07	1.15202e+07	7.98071e+06	1.14355e+07	5.9951e+06	1.06596e+07	1.17543e+07	1.04266e+07	1.10696e+07	8.76139e+06	1.18048e+07	1.15202e+07	7.98071e+06	1.14355e+07	5.9951e+06	1.06596e+07	1.92162e+07	1.94249e+07	1.72085e+07	1.97136e+07	2.01221e+07	1.80292e+07
ILEUA_MOUSE	sp|Q9D154|ILEUA_MOUSE	Q9D154	Leukocyte elastase inhibitor A OS=Mus musculus OX=10090 GN=Serpinb1a PE=1 SV=1	7.42655e+06	6.51643e+06	7.7671e+06	1.03655e+07	1.08897e+07	1.10341e+07	8.12217e+06	8.62142e+06	8.06929e+06	3.44552e+07	3.53762e+06	3.06654e+06	3.6316e+06	4.94894e+06	5.1192e+06	5.00179e+06	3.89863e+06	4.14089e+06	3.77299e+06	1.61755e+07	4.19125e+07	3.47474e+07	4.06499e+07	4.28041e+07	5.21972e+07	4.955e+07	4.1382e+07	4.66376e+07	3.63041e+07	3.47707e+07	2.42746e+07	1.90679e+07	2.3246e+07	2.33139e+07	2.954e+07	2.693e+07	2.31665e+07	2.59584e+07	2.05716e+07	1.91926e+07	2.90927e+07	4.65896e+07	4.13455e+07	5.89306e+07	6.35454e+07	5.28567e+07
SF3B1_MOUSE	sp|Q99NB9|SF3B1_MOUSE	Q99NB9	Splicing factor 3B subunit 1 OS=Mus musculus OX=10090 GN=Sf3b1 PE=1 SV=1	3.75127e+07	3.58308e+07	3.75975e+07	3.754e+07	3.73978e+07	3.69567e+07	3.66927e+07	3.64844e+07	3.65507e+07	2.90255e+07	3.59869e+07	3.40774e+07	3.55627e+07	3.53403e+07	3.47565e+07	3.45044e+07	3.41982e+07	3.40385e+07	3.39596e+07	2.69535e+07	2.02129e+07	2.0824e+07	2.09103e+07	2.22532e+07	2.00128e+07	2.11455e+07	2.09284e+07	1.97125e+07	2.17757e+07	2.27322e+07	1.90368e+07	1.97535e+07	1.96338e+07	2.07052e+07	1.858e+07	1.96014e+07	1.94683e+07	1.83268e+07	2.0246e+07	2.12022e+07	1.22358e+07	1.26529e+07	1.18245e+07	1.14945e+07	1.2218e+07	1.25559e+07
CAND1_MOUSE	sp|Q6ZQ38|CAND1_MOUSE	Q6ZQ38	Cullin-associated NEDD8-dissociated protein 1 OS=Mus musculus OX=10090 GN=Cand1 PE=1 SV=2	5.43467e+07	4.93458e+07	6.01958e+07	5.61733e+07	6.09447e+07	5.87984e+07	6.14621e+07	6.12124e+07	6.04093e+07	5.20538e+07	4.96496e+07	4.63298e+07	5.51524e+07	5.26598e+07	5.695e+07	5.50991e+07	5.71932e+07	5.70384e+07	5.59795e+07	4.82636e+07	3.49912e+07	3.24489e+07	3.79971e+07	3.93976e+07	3.59989e+07	3.73787e+07	3.76984e+07	3.76496e+07	3.84996e+07	3.6931e+07	3.25829e+07	3.05103e+07	3.54875e+07	3.73049e+07	3.37296e+07	3.52435e+07	3.54662e+07	3.5578e+07	3.63506e+07	3.51387e+07	2.66639e+07	2.61431e+07	2.20932e+07	2.45876e+07	2.77792e+07	2.71518e+07
EEA1_MOUSE	sp|Q8BL66|EEA1_MOUSE	Q8BL66	Early endosome antigen 1 OS=Mus musculus OX=10090 GN=Eea1 PE=1 SV=2	1.78895e+07	1.89606e+07	1.9973e+07	2.51916e+07	2.4836e+07	2.6615e+07	2.10171e+07	2.16761e+07	2.18265e+07	2.25721e+07	1.77189e+07	1.88013e+07	1.97591e+07	2.49938e+07	2.46191e+07	2.64335e+07	2.08245e+07	2.14923e+07	2.16265e+07	2.24199e+07	1.77986e+07	1.86065e+07	1.83163e+07	2.00557e+07	1.86614e+07	1.84285e+07	1.97848e+07	1.85275e+07	2.01936e+07	1.81127e+07	1.70074e+07	1.77811e+07	1.75816e+07	1.92371e+07	1.7911e+07	1.77071e+07	1.90355e+07	1.78287e+07	1.93457e+07	1.73705e+07	1.71664e+07	1.60416e+07	1.61202e+07	1.61478e+07	1.59517e+07	1.66182e+07
AP2A2_MOUSE	sp|P17427|AP2A2_MOUSE	P17427	AP-2 complex subunit alpha-2 OS=Mus musculus OX=10090 GN=Ap2a2 PE=1 SV=2	2.8179e+07	2.32371e+07	3.11218e+07	2.53869e+07	2.86008e+07	2.76759e+07	3.01658e+07	3.05219e+07	3.14397e+07	2.95469e+07	1.70872e+07	1.50823e+07	1.86729e+07	1.61484e+07	1.74263e+07	1.67633e+07	1.80373e+07	1.8194e+07	1.87135e+07	1.7585e+07	2.25412e+07	2.27577e+07	2.50108e+07	2.63108e+07	2.39066e+07	2.43272e+07	2.50121e+07	2.43339e+07	2.62581e+07	2.53201e+07	1.42396e+07	1.42826e+07	1.56567e+07	1.601e+07	1.50609e+07	1.50939e+07	1.54033e+07	1.495e+07	1.64102e+07	1.59384e+07	1.85757e+07	1.88659e+07	1.71683e+07	1.61126e+07	1.81605e+07	1.80022e+07
AMPL_MOUSE	sp|Q9CPY7|AMPL_MOUSE	Q9CPY7	Cytosol aminopeptidase OS=Mus musculus OX=10090 GN=Lap3 PE=1 SV=3	1.07026e+08	7.39507e+07	1.14395e+08	8.02109e+07	8.7882e+07	7.58202e+07	7.85202e+07	9.56675e+07	9.55266e+07	1.21054e+08	2.02848e+07	2.25933e+07	2.08412e+07	2.45195e+07	2.31277e+07	2.33633e+07	2.26689e+07	2.22772e+07	2.12823e+07	2.22501e+07	1.84431e+08	1.45541e+08	1.95124e+08	1.59895e+08	2.03297e+08	1.7544e+08	1.65814e+08	1.64618e+08	1.80309e+08	1.53011e+08	1.90298e+07	2.00681e+07	1.85532e+07	1.92525e+07	1.75591e+07	1.80275e+07	1.91259e+07	2.01281e+07	1.87364e+07	1.98466e+07	1.18908e+08	1.18027e+08	8.26681e+07	9.20019e+07	1.31975e+08	1.32571e+08
VWA8_MOUSE	sp|Q8CC88|VWA8_MOUSE	Q8CC88	von Willebrand factor A domain-containing protein 8 OS=Mus musculus OX=10090 GN=Vwa8 PE=1 SV=2	4.08212e+06	3.68276e+06	3.77837e+06	3.63018e+06	3.73664e+06	3.8526e+06	3.62213e+06	3.79662e+06	3.80156e+06	6.23074e+06	4.08212e+06	3.68276e+06	3.77837e+06	3.63018e+06	3.73664e+06	3.8526e+06	3.62213e+06	3.79662e+06	3.80156e+06	6.23074e+06	8.99312e+06	8.21229e+06	8.64992e+06	7.57726e+06	9.433e+06	9.35288e+06	8.47429e+06	8.80303e+06	8.3901e+06	8.24561e+06	8.99312e+06	8.21229e+06	8.64992e+06	7.57726e+06	9.433e+06	9.35288e+06	8.47429e+06	8.80303e+06	8.3901e+06	8.24561e+06	1.38066e+07	9.71171e+06	9.64943e+06	1.08129e+07	1.02416e+07	1.08386e+07
ESYT1_MOUSE	sp|Q3U7R1|ESYT1_MOUSE	Q3U7R1	Extended synaptotagmin-1 OS=Mus musculus OX=10090 GN=Esyt1 PE=1 SV=2	4.62112e+07	4.02095e+07	5.10042e+07	4.39132e+07	4.46535e+07	4.54542e+07	4.29298e+07	4.41515e+07	4.84473e+07	3.71122e+07	4.58944e+07	4.0039e+07	5.06626e+07	4.36696e+07	4.43847e+07	4.52005e+07	4.26538e+07	4.38576e+07	4.81506e+07	3.68911e+07	3.792e+07	3.88415e+07	3.61225e+07	3.77552e+07	3.68977e+07	3.69467e+07	3.49338e+07	3.59191e+07	3.34345e+07	3.67971e+07	3.64513e+07	3.75047e+07	3.46277e+07	3.60891e+07	3.53883e+07	3.56248e+07	3.36336e+07	3.4566e+07	3.21003e+07	3.54675e+07	2.21615e+07	2.34819e+07	2.42321e+07	2.56237e+07	2.36546e+07	2.4285e+07
LMNB2_MOUSE	sp|P21619|LMNB2_MOUSE	P21619	Lamin-B2 OS=Mus musculus OX=10090 GN=Lmnb2 PE=1 SV=2	2.77509e+07	3.03888e+07	3.09087e+07	3.7181e+07	3.6229e+07	3.74307e+07	3.24517e+07	3.29332e+07	3.46357e+07	4.40743e+07	1.25223e+07	1.19428e+07	1.44119e+07	1.66808e+07	1.71566e+07	1.73569e+07	1.55514e+07	1.63117e+07	1.78512e+07	2.45347e+07	3.17171e+07	2.88628e+07	2.85056e+07	3.55802e+07	3.54571e+07	3.49407e+07	3.28345e+07	3.33162e+07	3.01677e+07	2.8613e+07	2.47911e+07	2.22807e+07	2.22254e+07	2.75295e+07	2.82557e+07	2.77537e+07	2.55702e+07	2.64667e+07	2.35479e+07	2.18615e+07	2.26237e+07	2.30639e+07	2.3119e+07	3.10541e+07	2.83475e+07	3.01074e+07
H14_MOUSE	sp|P43274|H14_MOUSE	P43274	Histone H1.4 OS=Mus musculus OX=10090 GN=H1-4 PE=1 SV=2	3.75279e+08	4.05429e+08	3.62973e+08	3.25064e+08	3.14467e+08	3.21326e+08	2.89953e+08	2.82929e+08	3.01472e+08	2.49871e+08	4.31419e+07	5.08933e+07	4.27836e+07	4.49919e+07	4.13002e+07	4.38805e+07	3.63053e+07	3.59203e+07	3.92707e+07	3.37153e+07	2.31964e+08	2.43127e+08	2.22955e+08	2.33237e+08	2.01152e+08	2.09931e+08	1.88597e+08	1.67802e+08	1.95499e+08	2.56031e+08	1.84628e+07	1.80796e+07	1.57629e+07	1.87443e+07	1.60451e+07	1.69728e+07	1.62189e+07	1.41729e+07	1.60358e+07	1.9978e+07	1.87608e+08	1.78479e+08	1.92005e+08	1.47524e+08	1.4023e+08	1.51436e+08
PRS8_MOUSE	sp|P62196|PRS8_MOUSE	P62196	26S proteasome regulatory subunit 8 OS=Mus musculus OX=10090 GN=Psmc5 PE=1 SV=1	3.18913e+07	3.13942e+07	3.44858e+07	3.54397e+07	3.67269e+07	3.57505e+07	3.55423e+07	3.69118e+07	3.74871e+07	3.6276e+07	2.63123e+07	2.71565e+07	2.89484e+07	3.11919e+07	3.16396e+07	3.11242e+07	3.17403e+07	3.17536e+07	3.24537e+07	3.16018e+07	3.24595e+07	3.01594e+07	3.39421e+07	3.41212e+07	3.576e+07	3.4706e+07	3.65504e+07	3.73464e+07	3.67197e+07	3.21666e+07	2.82698e+07	2.58975e+07	2.9945e+07	3.07155e+07	3.22071e+07	3.11056e+07	3.29387e+07	3.39233e+07	3.28773e+07	2.83417e+07	2.43807e+07	2.60223e+07	2.46571e+07	2.54333e+07	2.64724e+07	2.734e+07
GELS_MOUSE	sp|P13020|GELS_MOUSE	P13020	Gelsolin OS=Mus musculus OX=10090 GN=Gsn PE=1 SV=3	4.87245e+07	5.43897e+07	4.77189e+07	5.84511e+07	5.66029e+07	5.85534e+07	4.82689e+07	4.83132e+07	4.75359e+07	5.70495e+07	4.87245e+07	5.43897e+07	4.77189e+07	5.84511e+07	5.66029e+07	5.85534e+07	4.82689e+07	4.83132e+07	4.75359e+07	5.70495e+07	3.97813e+07	4.54849e+07	4.20451e+07	4.26484e+07	3.7315e+07	3.90352e+07	4.36981e+07	3.85323e+07	4.41091e+07	4.33916e+07	3.97813e+07	4.54849e+07	4.20451e+07	4.26484e+07	3.7315e+07	3.90352e+07	4.36981e+07	3.85323e+07	4.41091e+07	4.33916e+07	5.16171e+07	5.62986e+07	6.05182e+07	4.28228e+07	4.31516e+07	4.24032e+07
ADT2_MOUSE	sp|P51881|ADT2_MOUSE	P51881	ADP/ATP translocase 2 OS=Mus musculus OX=10090 GN=Slc25a5 PE=1 SV=3	1.21088e+08	1.11317e+08	1.16698e+08	1.03709e+08	1.13189e+08	1.06011e+08	1.37177e+08	1.22008e+08	1.29584e+08	1.44196e+08	2.82999e+07	2.62694e+07	2.83221e+07	3.13004e+07	3.13231e+07	2.96808e+07	3.69574e+07	3.36708e+07	3.53376e+07	3.46714e+07	1.58566e+08	1.28312e+08	1.43892e+08	1.28429e+08	1.53375e+08	1.59773e+08	1.50748e+08	1.73856e+08	1.37279e+08	1.49252e+08	3.44097e+07	2.80036e+07	3.0406e+07	3.27064e+07	3.99557e+07	4.20479e+07	3.70581e+07	4.27564e+07	3.42229e+07	3.58683e+07	1.53608e+08	9.58715e+07	8.98106e+07	9.96309e+07	1.11916e+08	1.05643e+08
IDHP_MOUSE	sp|P54071|IDHP_MOUSE	P54071	Isocitrate dehydrogenase [NADP], mitochondrial OS=Mus musculus OX=10090 GN=Idh2 PE=1 SV=3	3.50831e+07	2.85253e+07	3.61258e+07	3.44742e+07	3.70388e+07	3.6621e+07	3.56158e+07	3.52946e+07	3.67508e+07	4.47464e+07	3.42206e+07	2.78931e+07	3.52164e+07	3.37437e+07	3.61095e+07	3.5735e+07	3.48732e+07	3.44868e+07	3.59159e+07	4.3799e+07	4.98294e+07	3.98819e+07	4.7423e+07	5.81422e+07	5.25082e+07	5.68857e+07	4.39005e+07	4.38907e+07	4.25989e+07	4.35386e+07	4.90519e+07	3.91641e+07	4.66204e+07	5.747e+07	5.18043e+07	5.61934e+07	4.32194e+07	4.33169e+07	4.19085e+07	4.29241e+07	5.66124e+07	3.83479e+07	3.62581e+07	4.09766e+07	4.31608e+07	4.41609e+07
HNRPL_MOUSE	sp|Q8R081|HNRPL_MOUSE	Q8R081	Heterogeneous nuclear ribonucleoprotein L OS=Mus musculus OX=10090 GN=Hnrnpl PE=1 SV=2	3.44721e+07	3.35624e+07	3.3854e+07	3.3263e+07	3.52688e+07	3.39735e+07	3.53273e+07	3.61057e+07	3.7857e+07	2.94558e+07	3.44721e+07	3.35624e+07	3.3854e+07	3.3263e+07	3.52688e+07	3.39735e+07	3.53273e+07	3.61057e+07	3.7857e+07	2.94558e+07	3.01336e+07	2.88796e+07	3.02938e+07	3.31769e+07	3.16644e+07	3.20194e+07	3.15593e+07	3.01701e+07	3.27886e+07	3.28374e+07	3.01336e+07	2.88796e+07	3.02938e+07	3.31769e+07	3.16644e+07	3.20194e+07	3.15593e+07	3.01701e+07	3.27886e+07	3.28374e+07	1.98237e+07	1.96359e+07	2.04273e+07	2.07509e+07	2.15444e+07	2.09705e+07
H12_MOUSE	sp|P15864|H12_MOUSE	P15864	Histone H1.2 OS=Mus musculus OX=10090 GN=H1-2 PE=1 SV=2	4.10518e+08	4.52888e+08	3.8938e+08	3.74211e+08	3.5256e+08	3.63983e+08	3.22796e+08	3.16862e+08	3.30568e+08	2.82777e+08	7.37865e+07	8.64694e+07	7.13812e+07	7.04665e+07	6.19772e+07	6.85343e+07	5.99057e+07	5.71882e+07	5.96111e+07	5.43648e+07	2.37013e+08	2.53266e+08	2.22871e+08	2.53677e+08	2.03332e+08	2.16184e+08	1.95074e+08	1.73557e+08	1.99682e+08	2.5928e+08	4.46459e+07	4.92053e+07	4.38294e+07	4.80665e+07	3.8176e+07	3.81993e+07	3.80582e+07	3.24129e+07	3.657e+07	4.83393e+07	1.93406e+08	1.81733e+08	1.91661e+08	1.56285e+08	1.44092e+08	1.59783e+08
TCPD_MOUSE	sp|P80315|TCPD_MOUSE	P80315	T-complex protein 1 subunit delta OS=Mus musculus OX=10090 GN=Cct4 PE=1 SV=3	4.04133e+07	3.49367e+07	4.24584e+07	3.93314e+07	4.21022e+07	4.15292e+07	5.26608e+07	5.12688e+07	4.98562e+07	3.37283e+07	2.76454e+07	2.76587e+07	2.87293e+07	3.29161e+07	3.50581e+07	3.6479e+07	4.53639e+07	4.24804e+07	4.24511e+07	2.79126e+07	2.61489e+07	2.77052e+07	2.93196e+07	3.7129e+07	3.40867e+07	3.37788e+07	3.86774e+07	3.78625e+07	3.82099e+07	3.7062e+07	2.21808e+07	2.38006e+07	2.44257e+07	3.39536e+07	3.07563e+07	3.08742e+07	3.57038e+07	3.47734e+07	3.44483e+07	3.39249e+07	1.81736e+07	1.76628e+07	1.74696e+07	2.13037e+07	2.13973e+07	2.06601e+07
DDB1_MOUSE	sp|Q3U1J4|DDB1_MOUSE	Q3U1J4	DNA damage-binding protein 1 OS=Mus musculus OX=10090 GN=Ddb1 PE=1 SV=2	2.56963e+07	1.61768e+07	2.86131e+07	1.70778e+07	2.06948e+07	1.95391e+07	2.32329e+07	2.40771e+07	2.26354e+07	2.55546e+07	2.56963e+07	1.61768e+07	2.86131e+07	1.70778e+07	2.06948e+07	1.95391e+07	2.32329e+07	2.40771e+07	2.26354e+07	2.55546e+07	1.6619e+07	1.45442e+07	1.94183e+07	1.58394e+07	1.78088e+07	1.68847e+07	1.58693e+07	1.54922e+07	1.72444e+07	1.47011e+07	1.6619e+07	1.45442e+07	1.94183e+07	1.58394e+07	1.78088e+07	1.68847e+07	1.58693e+07	1.54922e+07	1.72444e+07	1.47011e+07	1.7169e+07	1.78746e+07	1.2859e+07	1.48524e+07	1.78071e+07	1.55501e+07
COPB_MOUSE	sp|Q9JIF7|COPB_MOUSE	Q9JIF7	Coatomer subunit beta OS=Mus musculus OX=10090 GN=Copb1 PE=1 SV=1	3.19232e+07	2.57866e+07	3.27567e+07	2.91736e+07	3.37837e+07	3.23988e+07	3.74932e+07	3.73461e+07	3.76717e+07	3.23256e+07	3.19232e+07	2.57866e+07	3.27567e+07	2.91736e+07	3.37837e+07	3.23988e+07	3.74932e+07	3.73461e+07	3.76717e+07	3.23256e+07	2.90157e+07	2.85256e+07	3.3495e+07	3.31188e+07	3.41776e+07	3.40648e+07	3.55094e+07	3.3575e+07	3.87466e+07	3.21903e+07	2.90157e+07	2.85256e+07	3.3495e+07	3.31188e+07	3.41776e+07	3.40648e+07	3.55094e+07	3.3575e+07	3.87466e+07	3.21903e+07	1.90385e+07	1.91671e+07	1.54907e+07	1.69982e+07	1.98041e+07	1.90498e+07
HNRPQ_MOUSE	sp|Q7TMK9|HNRPQ_MOUSE	Q7TMK9	Heterogeneous nuclear ribonucleoprotein Q OS=Mus musculus OX=10090 GN=Syncrip PE=1 SV=2	5.30303e+07	5.16772e+07	5.35221e+07	6.16212e+07	6.1303e+07	6.06959e+07	6.22954e+07	6.06376e+07	6.08122e+07	4.6058e+07	5.30057e+07	5.16199e+07	5.35057e+07	6.15623e+07	6.125e+07	6.06465e+07	6.22501e+07	6.05934e+07	6.07741e+07	4.60152e+07	3.547e+07	3.4101e+07	3.86146e+07	4.08415e+07	3.88281e+07	3.90009e+07	4.02292e+07	3.83277e+07	4.23973e+07	4.16525e+07	3.547e+07	3.4101e+07	3.86146e+07	4.08415e+07	3.88281e+07	3.90009e+07	4.02292e+07	3.83277e+07	4.23973e+07	4.16525e+07	2.95941e+07	2.83293e+07	2.61975e+07	2.99529e+07	3.10191e+07	3.07439e+07
PRS4_MOUSE	sp|P62192|PRS4_MOUSE	P62192	26S proteasome regulatory subunit 4 OS=Mus musculus OX=10090 GN=Psmc1 PE=1 SV=1	3.04535e+07	3.08922e+07	3.0918e+07	3.19743e+07	3.19043e+07	3.02087e+07	2.93201e+07	3.00644e+07	2.9798e+07	3.08568e+07	3.04535e+07	3.08922e+07	3.0918e+07	3.19743e+07	3.19043e+07	3.02087e+07	2.93201e+07	3.00644e+07	2.9798e+07	3.08568e+07	3.34994e+07	3.26387e+07	3.29436e+07	3.19761e+07	3.28881e+07	3.10059e+07	3.19139e+07	3.15793e+07	3.21945e+07	3.06521e+07	3.34194e+07	3.25897e+07	3.28617e+07	3.18932e+07	3.27901e+07	3.09055e+07	3.18171e+07	3.14754e+07	3.2092e+07	3.05636e+07	2.51207e+07	2.70042e+07	2.76285e+07	2.82609e+07	2.80456e+07	2.85379e+07
PGBM_MOUSE	sp|Q05793|PGBM_MOUSE	Q05793	Basement membrane-specific heparan sulfate proteoglycan core protein OS=Mus musculus OX=10090 GN=Hspg2 PE=1 SV=1	8.09941e+06	7.79239e+06	7.54129e+06	7.9472e+06	7.94722e+06	8.60251e+06	8.33086e+06	8.8623e+06	8.2345e+06	1.02085e+07	8.09941e+06	7.79239e+06	7.54129e+06	7.9472e+06	7.94722e+06	8.60251e+06	8.33086e+06	8.8623e+06	8.2345e+06	1.02085e+07	1.32635e+07	1.16116e+07	1.10007e+07	1.25398e+07	1.13597e+07	1.17911e+07	1.31704e+07	1.29589e+07	1.0966e+07	1.17032e+07	1.32635e+07	1.16116e+07	1.10007e+07	1.25398e+07	1.13597e+07	1.17911e+07	1.31704e+07	1.29589e+07	1.0966e+07	1.17032e+07	9.10468e+06	6.24335e+06	6.62162e+06	7.67243e+06	6.87665e+06	6.79425e+06
ACADL_MOUSE	sp|P51174|ACADL_MOUSE	P51174	Long-chain specific acyl-CoA dehydrogenase, mitochondrial OS=Mus musculus OX=10090 GN=Acadl PE=1 SV=2	1.22626e+07	1.21007e+07	1.24943e+07	1.59244e+07	1.53028e+07	1.61423e+07	1.66814e+07	1.59708e+07	1.51292e+07	3.36898e+07	1.19584e+07	1.19074e+07	1.21972e+07	1.57233e+07	1.5104e+07	1.59317e+07	1.64891e+07	1.57374e+07	1.49004e+07	3.35154e+07	3.94649e+07	3.43823e+07	3.78058e+07	4.52819e+07	4.73478e+07	4.49676e+07	4.49302e+07	4.90144e+07	3.93298e+07	3.86791e+07	3.71526e+07	3.25125e+07	3.57983e+07	4.36415e+07	4.54163e+07	4.3194e+07	4.30821e+07	4.7103e+07	3.76712e+07	3.72203e+07	5.91297e+07	3.70203e+07	3.87517e+07	4.62825e+07	4.21578e+07	4.1952e+07
PRUN2_MOUSE	sp|Q52KR3|PRUN2_MOUSE	Q52KR3	Protein prune homolog 2 OS=Mus musculus OX=10090 GN=Prune2 PE=1 SV=2	9.96173e+06	9.46113e+06	9.67828e+06	9.35247e+06	8.98979e+06	9.76035e+06	8.41201e+06	8.97445e+06	9.40056e+06	1.16225e+07	9.9251e+06	9.42416e+06	9.64974e+06	9.3148e+06	8.96285e+06	9.72454e+06	8.38594e+06	8.94341e+06	9.36964e+06	1.15789e+07	1.48338e+07	1.41294e+07	1.46445e+07	1.11259e+07	1.38297e+07	1.30984e+07	1.4427e+07	1.47125e+07	1.43046e+07	1.1679e+07	1.33047e+07	1.3162e+07	1.33003e+07	1.06383e+07	1.26302e+07	1.21835e+07	1.29847e+07	1.32618e+07	1.29658e+07	1.08308e+07	6.01949e+06	1.00538e+07	1.01774e+07	8.58914e+06	8.7875e+06	8.46492e+06
PSMD3_MOUSE	sp|P14685|PSMD3_MOUSE	P14685	26S proteasome non-ATPase regulatory subunit 3 OS=Mus musculus OX=10090 GN=Psmd3 PE=1 SV=3	2.42883e+07	1.95817e+07	2.53907e+07	2.14832e+07	2.32001e+07	2.30275e+07	2.82988e+07	2.72014e+07	2.77461e+07	2.58448e+07	2.4232e+07	1.95475e+07	2.53291e+07	2.14342e+07	2.31374e+07	2.29653e+07	2.822e+07	2.71189e+07	2.76519e+07	2.57522e+07	2.51846e+07	2.39245e+07	2.77995e+07	2.76336e+07	2.76538e+07	2.69904e+07	2.89374e+07	2.86189e+07	2.96818e+07	2.56412e+07	2.51846e+07	2.39245e+07	2.77995e+07	2.76336e+07	2.76538e+07	2.69904e+07	2.89374e+07	2.86189e+07	2.96818e+07	2.56412e+07	2.11999e+07	2.23352e+07	1.81258e+07	2.21667e+07	2.52344e+07	2.28158e+07
VMA5A_MOUSE	sp|Q99KC8|VMA5A_MOUSE	Q99KC8	von Willebrand factor A domain-containing protein 5A OS=Mus musculus OX=10090 GN=Vwa5a PE=1 SV=2	1.27979e+07	1.18627e+07	1.26474e+07	1.67332e+07	1.68776e+07	1.78926e+07	1.36409e+07	1.42e+07	1.46436e+07	2.41113e+07	1.27979e+07	1.18627e+07	1.26474e+07	1.67332e+07	1.68776e+07	1.78926e+07	1.36409e+07	1.42e+07	1.46436e+07	2.41113e+07	2.02563e+07	2.18435e+07	2.20009e+07	2.37577e+07	2.26298e+07	2.44027e+07	2.27743e+07	2.11704e+07	2.38267e+07	1.97864e+07	1.78272e+07	1.97205e+07	1.94485e+07	2.12843e+07	1.99481e+07	2.19585e+07	2.03275e+07	1.86921e+07	2.11839e+07	1.76746e+07	1.87809e+07	2.20982e+07	2.14176e+07	2.05777e+07	2.10934e+07	2.19586e+07
DDX3L_MOUSE	sp|P16381|DDX3L_MOUSE	P16381	Putative ATP-dependent RNA helicase Pl10 OS=Mus musculus OX=10090 GN=D1Pas1 PE=1 SV=1	3.54844e+07	3.49693e+07	3.57317e+07	3.51522e+07	3.54934e+07	3.50713e+07	3.73301e+07	3.7244e+07	3.59587e+07	2.67668e+07											2.70869e+07	2.75754e+07	2.85636e+07	2.84154e+07	2.70417e+07	2.75111e+07	3.06519e+07	2.8787e+07	3.18067e+07	3.25865e+07											2.09902e+07	2.22209e+07	2.0514e+07	2.13718e+07	2.20181e+07	2.161e+07
DDX3Y_MOUSE	sp|Q62095|DDX3Y_MOUSE	Q62095	ATP-dependent RNA helicase DDX3Y OS=Mus musculus OX=10090 GN=Ddx3y PE=1 SV=2	3.70214e+07	3.47508e+07	3.77584e+07	3.61204e+07	3.75863e+07	3.70414e+07	3.99632e+07	3.99762e+07	3.88988e+07	2.85409e+07	2.31413e+06	2.04169e+06	2.38268e+06	2.0615e+06	2.13651e+06	2.16246e+06	2.35976e+06	2.47728e+06	2.48647e+06	2.01442e+06	2.50462e+07	2.58758e+07	2.67512e+07	2.76043e+07	2.56397e+07	2.66042e+07	2.87987e+07	2.72926e+07	3.0082e+07	3.084e+07	33422.2	65700.3	33543.2	64437.3	40169.5	42585.2	32909.1	40207.7	31927.2	44993.5	2.02353e+07	2.13026e+07	1.92549e+07	2.07583e+07	2.17082e+07	2.13439e+07
DDX17_MOUSE	sp|Q501J6|DDX17_MOUSE	Q501J6	Probable ATP-dependent RNA helicase DDX17 OS=Mus musculus OX=10090 GN=Ddx17 PE=1 SV=1	2.51536e+07	2.57334e+07	2.49891e+07	2.52778e+07	2.42221e+07	2.32268e+07	2.47547e+07	2.50758e+07	2.48429e+07	2.00308e+07	1.25272e+07	1.18829e+07	1.19438e+07	1.32275e+07	1.2488e+07	1.23051e+07	1.16813e+07	1.18154e+07	1.1846e+07	1.1082e+07	3.16517e+07	2.96366e+07	3.23248e+07	3.23238e+07	3.02134e+07	2.98607e+07	3.27499e+07	3.02012e+07	3.33134e+07	3.23122e+07	1.65486e+07	1.57063e+07	1.63433e+07	1.64216e+07	1.49332e+07	1.52035e+07	1.63201e+07	1.51293e+07	1.61144e+07	1.53021e+07	2.23569e+07	2.18522e+07	2.19152e+07	2.13468e+07	2.06013e+07	2.15341e+07
PABP1_MOUSE	sp|P29341|PABP1_MOUSE	P29341	Polyadenylate-binding protein 1 OS=Mus musculus OX=10090 GN=Pabpc1 PE=1 SV=2	4.70476e+07	5.87856e+07	4.60949e+07	5.2107e+07	5.31344e+07	5.39607e+07	5.57882e+07	5.16621e+07	5.29927e+07	3.78946e+07	4.70476e+07	5.87856e+07	4.60949e+07	5.2107e+07	5.31344e+07	5.39607e+07	5.57882e+07	5.16621e+07	5.29927e+07	3.78946e+07	3.98814e+07	4.22404e+07	3.83089e+07	3.77302e+07	3.59614e+07	3.79254e+07	4.23153e+07	4.04491e+07	4.17703e+07	4.58496e+07	3.97074e+07	4.20662e+07	3.80912e+07	3.75504e+07	3.57869e+07	3.77645e+07	4.21367e+07	4.02807e+07	4.15447e+07	4.55886e+07	2.03504e+07	2.12908e+07	2.21527e+07	2.22125e+07	2.15832e+07	2.07497e+07
PRS10_MOUSE	sp|P62334|PRS10_MOUSE	P62334	26S proteasome regulatory subunit 10B OS=Mus musculus OX=10090 GN=Psmc6 PE=1 SV=1	3.00379e+07	3.26662e+07	3.02328e+07	3.23968e+07	3.16301e+07	3.04217e+07	2.90422e+07	2.89312e+07	2.98456e+07	3.16009e+07	2.77813e+07	3.00481e+07	2.79926e+07	3.05957e+07	2.97876e+07	2.90117e+07	2.68424e+07	2.68778e+07	2.77715e+07	2.97272e+07	3.5118e+07	3.59073e+07	3.32653e+07	3.43385e+07	3.24134e+07	3.11879e+07	3.20015e+07	3.32879e+07	3.23569e+07	3.15662e+07	3.40364e+07	3.51876e+07	3.21751e+07	3.37301e+07	3.14206e+07	3.04667e+07	3.10075e+07	3.22285e+07	3.13457e+07	3.07902e+07	2.41062e+07	2.67806e+07	2.86364e+07	3.10464e+07	2.75872e+07	2.75551e+07
ML12B_MOUSE	sp|Q3THE2|ML12B_MOUSE	Q3THE2	Myosin regulatory light chain 12B OS=Mus musculus OX=10090 GN=Myl12b PE=1 SV=2	6.02747e+07	4.45515e+07	5.86969e+07	5.16768e+07	5.30733e+07	5.26863e+07	5.26089e+07	5.40667e+07	5.19643e+07	5.81041e+07	1.43534e+07	1.69248e+07	1.38268e+07	1.53813e+07	1.3267e+07	1.48738e+07	1.28003e+07	1.28477e+07	1.34936e+07	2.13428e+07	4.49174e+07	4.87199e+07	5.15717e+07	5.00922e+07	4.48093e+07	4.86734e+07	5.13021e+07	4.62474e+07	5.65097e+07	4.74601e+07	1.02383e+07	1.1478e+07	1.03025e+07	1.06769e+07	1.00199e+07	1.14051e+07	1.27436e+07	12192998	1.23954e+07	1.28299e+07	3.99024e+07	4.08214e+07	3.99833e+07	3.20155e+07	3.38519e+07	3.82595e+07
ADT1_MOUSE	sp|P48962|ADT1_MOUSE	P48962	ADP/ATP translocase 1 OS=Mus musculus OX=10090 GN=Slc25a4 PE=1 SV=4	1.11862e+08	9.83257e+07	1.0635e+08	8.9601e+07	1.02035e+08	9.57485e+07	1.24675e+08	1.09519e+08	1.16807e+08	1.35054e+08	1.90741e+07	1.32783e+07	1.79748e+07	1.71927e+07	2.01692e+07	1.94183e+07	2.44552e+07	2.11824e+07	2.25609e+07	2.55293e+07	1.39278e+08	1.12612e+08	1.26917e+08	1.09101e+08	1.31076e+08	1.36225e+08	1.2972e+08	1.48781e+08	1.16247e+08	1.28557e+08	1.51212e+07	1.23042e+07	1.34305e+07	1.33784e+07	1.76569e+07	1.85e+07	1.603e+07	1.76815e+07	1.31912e+07	1.51733e+07	1.43358e+08	9.09295e+07	8.53077e+07	9.455e+07	1.05045e+08	9.91313e+07
PSA_MOUSE	sp|Q11011|PSA_MOUSE	Q11011	Puromycin-sensitive aminopeptidase OS=Mus musculus OX=10090 GN=Npepps PE=1 SV=2	2.95146e+07	2.67958e+07	3.11704e+07	2.99612e+07	3.18169e+07	3.12253e+07	3.16384e+07	3.29673e+07	3.29273e+07	4.96488e+07	2.72481e+07	2.60458e+07	2.89309e+07	2.83695e+07	2.96257e+07	2.93314e+07	2.93568e+07	3.05e+07	3.02783e+07	4.7033e+07	4.59093e+07	4.83969e+07	4.596e+07	4.09232e+07	4.58456e+07	4.52814e+07	4.59669e+07	4.81868e+07	4.48638e+07	4.05307e+07	4.4723e+07	4.74312e+07	4.46762e+07	3.96924e+07	4.42566e+07	4.37812e+07	4.45304e+07	4.66741e+07	4.33658e+07	3.94715e+07	2.95876e+07	3.51209e+07	3.34749e+07	3.199e+07	3.49293e+07	3.26914e+07
NDUS1_MOUSE	sp|Q91VD9|NDUS1_MOUSE	Q91VD9	NADH-ubiquinone oxidoreductase 75 kDa subunit, mitochondrial OS=Mus musculus OX=10090 GN=Ndufs1 PE=1 SV=2	1.89024e+07	1.79881e+07	1.84967e+07	1.98476e+07	2.01158e+07	2.0096e+07	1.98429e+07	2.03798e+07	2.05461e+07	2.90838e+07	1.89024e+07	1.79881e+07	1.84967e+07	1.98476e+07	2.01158e+07	2.0096e+07	1.98429e+07	2.03798e+07	2.05461e+07	2.90838e+07	2.71039e+07	2.39435e+07	2.53448e+07	2.8669e+07	3.04235e+07	3.12116e+07	2.58986e+07	2.6266e+07	2.49872e+07	2.35171e+07	2.71039e+07	2.39435e+07	2.53448e+07	2.8669e+07	3.04235e+07	3.12116e+07	2.58986e+07	2.6266e+07	2.49872e+07	2.35171e+07	3.53092e+07	2.26211e+07	2.21395e+07	2.86456e+07	2.82559e+07	2.99963e+07
PTGIS_MOUSE	sp|O35074|PTGIS_MOUSE	O35074	Prostacyclin synthase OS=Mus musculus OX=10090 GN=Ptgis PE=1 SV=1	1.0524e+07	9.6824e+06	1.0434e+07	1.26826e+07	1.24422e+07	1.26213e+07	9.82739e+06	1.02216e+07	1.07243e+07	1.54708e+07	1.0524e+07	9.6824e+06	1.0434e+07	1.26826e+07	1.24422e+07	1.26213e+07	9.82739e+06	1.02216e+07	1.07243e+07	1.54708e+07	2.09404e+07	1.87859e+07	2.09759e+07	2.05239e+07	2.08416e+07	2.12631e+07	1.99137e+07	2.00964e+07	2.11866e+07	1.75204e+07	2.09404e+07	1.87859e+07	2.09759e+07	2.05239e+07	2.08416e+07	2.12631e+07	1.99137e+07	2.00964e+07	2.11866e+07	1.75204e+07	2.23972e+07	1.57516e+07	1.65523e+07	1.83844e+07	1.59284e+07	1.77835e+07
FUBP2_MOUSE	sp|Q3U0V1|FUBP2_MOUSE	Q3U0V1	Far upstream element-binding protein 2 OS=Mus musculus OX=10090 GN=Khsrp PE=1 SV=2	4.10083e+07	4.55687e+07	3.78097e+07	3.79855e+07	3.39883e+07	3.3956e+07	3.44258e+07	3.34618e+07	3.38019e+07	2.58727e+07	3.81246e+07	4.2098e+07	3.53137e+07	3.51483e+07	3.12981e+07	3.12107e+07	3.19407e+07	3.10784e+07	3.13944e+07	2.38467e+07	2.34644e+07	2.40078e+07	2.22551e+07	2.22119e+07	1.88702e+07	1.88461e+07	2.23256e+07	2.09943e+07	2.14759e+07	2.63122e+07	1.9283e+07	1.92774e+07	1.82565e+07	1.76033e+07	1.53183e+07	1.52194e+07	1.81638e+07	1.70514e+07	1.75652e+07	2.11897e+07	1.76214e+07	1.79829e+07	2.05403e+07	1.74412e+07	1.57682e+07	1.57058e+07
HS105_MOUSE	sp|Q61699|HS105_MOUSE	Q61699	Heat shock protein 105 kDa OS=Mus musculus OX=10090 GN=Hsph1 PE=1 SV=2	3.88131e+07	3.70261e+07	3.82488e+07	3.74296e+07	3.9134e+07	3.71791e+07	4.66873e+07	4.6149e+07	4.44905e+07	3.4796e+07	3.83491e+07	3.6207e+07	3.77879e+07	3.66217e+07	3.84449e+07	3.64973e+07	4.61332e+07	4.56155e+07	4.39785e+07	3.42833e+07	3.23493e+07	3.12863e+07	3.11833e+07	3.06579e+07	3.38667e+07	3.11991e+07	3.74241e+07	3.87826e+07	3.55842e+07	3.44849e+07	2.88475e+07	2.76453e+07	2.77865e+07	2.69348e+07	2.90234e+07	2.7694e+07	3.33577e+07	3.46912e+07	3.15162e+07	3.08105e+07	1.75663e+07	2.01668e+07	1.85386e+07	2.32062e+07	2.46987e+07	2.08906e+07
SMC3_MOUSE	sp|Q9CW03|SMC3_MOUSE	Q9CW03	Structural maintenance of chromosomes protein 3 OS=Mus musculus OX=10090 GN=Smc3 PE=1 SV=2	2.87098e+07	2.9325e+07	2.90682e+07	2.80935e+07	2.84969e+07	2.73686e+07	2.73462e+07	2.743e+07	2.85002e+07	2.07628e+07	2.73242e+07	2.80342e+07	2.76939e+07	2.69875e+07	2.74752e+07	2.64599e+07	2.64612e+07	2.63944e+07	2.75099e+07	1.9975e+07	1.63265e+07	1.75255e+07	1.65401e+07	1.82874e+07	1.63053e+07	1.72495e+07	1.64954e+07	1.48566e+07	1.7571e+07	2.0579e+07	1.58308e+07	1.70476e+07	1.60436e+07	1.78207e+07	1.58474e+07	1.68253e+07	1.61279e+07	1.45324e+07	1.71296e+07	2.00998e+07	9.60628e+06	9.28233e+06	9.3012e+06	8.6051e+06	8.60936e+06	8.62715e+06
TFR1_MOUSE	sp|Q62351|TFR1_MOUSE	Q62351	Transferrin receptor protein 1 OS=Mus musculus OX=10090 GN=Tfrc PE=1 SV=1	1.59457e+07	1.35243e+07	1.61425e+07	1.54387e+07	1.66047e+07	1.5564e+07	1.85476e+07	1.79506e+07	1.78381e+07	2.46032e+07	1.58945e+07	1.34897e+07	1.60797e+07	1.53843e+07	1.6534e+07	1.55063e+07	1.84604e+07	1.78766e+07	1.77677e+07	2.44997e+07	3.26751e+07	2.38449e+07	2.67804e+07	3.38723e+07	3.17449e+07	3.1614e+07	3.40818e+07	3.75085e+07	2.83757e+07	2.59561e+07	3.09126e+07	2.28631e+07	2.52386e+07	3.15426e+07	2.94577e+07	2.9401e+07	3.18085e+07	3.50543e+07	2.64462e+07	2.43168e+07	2.16059e+07	1.45079e+07	1.32991e+07	1.71543e+07	1.85568e+07	1.7767e+07
ACLY_MOUSE	sp|Q91V92|ACLY_MOUSE	Q91V92	ATP-citrate synthase OS=Mus musculus OX=10090 GN=Acly PE=1 SV=1	4.72751e+07	4.08488e+07	4.9136e+07	8.19575e+07	8.39147e+07	8.52286e+07	5.19699e+07	5.14609e+07	5.15322e+07	3.62804e+07	4.55962e+07	4.02066e+07	4.74481e+07	7.97964e+07	8.13192e+07	8.29474e+07	5.03407e+07	5.00025e+07	4.99455e+07	3.53636e+07	2.54445e+07	3.09301e+07	3.10819e+07	3.16467e+07	2.73553e+07	2.81697e+07	2.89604e+07	2.70728e+07	3.33712e+07	3.46368e+07	2.53886e+07	3.08822e+07	3.10277e+07	3.15811e+07	2.72895e+07	2.81032e+07	2.89089e+07	2.7021e+07	3.33246e+07	3.45859e+07	1.66874e+07	1.62788e+07	1.4403e+07	1.61795e+07	1.67352e+07	1.62689e+07
DCLK1_MOUSE	sp|Q9JLM8|DCLK1_MOUSE	Q9JLM8	Serine/threonine-protein kinase DCLK1 OS=Mus musculus OX=10090 GN=Dclk1 PE=1 SV=1	5.17867e+06	4.73053e+06	5.00671e+06	6.24829e+06	6.57125e+06	7.00788e+06	5.13203e+06	6.57869e+06	5.42581e+06	5.48567e+07	3.09429e+06	2.8788e+06	2.96467e+06	3.84432e+06	3.95058e+06	4.49345e+06	3.02467e+06	3.84926e+06	3.07622e+06	3.18735e+07	7.1316e+07	7.11338e+07	6.95749e+07	5.87636e+07	7.1255e+07	6.6027e+07	6.92811e+07	7.82057e+07	6.56233e+07	4.7395e+07	6.21373e+07	6.26961e+07	5.96632e+07	5.19179e+07	6.23586e+07	5.8436e+07	6.08963e+07	6.93694e+07	5.66704e+07	4.15143e+07	2.21935e+07	4.09884e+07	4.25667e+07	4.16203e+07	4.20498e+07	3.62296e+07
MYH14_MOUSE	sp|Q6URW6|MYH14_MOUSE	Q6URW6	Myosin-14 OS=Mus musculus OX=10090 GN=Myh14 PE=1 SV=1	8.64791e+07	8.80237e+07	8.62663e+07	8.41835e+07	8.27469e+07	8.02002e+07	9.01869e+07	9.2406e+07	9.14394e+07	8.49667e+07	9.37093e+06	7.11697e+06	9.71321e+06	9.36149e+06	1.02528e+07	1.11512e+07	1.50858e+07	1.38028e+07	1.39476e+07	1.13402e+07	9.38613e+07	9.92753e+07	1.07307e+08	9.20845e+07	1.00089e+08	9.80346e+07	1.2003e+08	1.01459e+08	1.2832e+08	1.01717e+08	5.18373e+06	5.27396e+06	6.66115e+06	7.93595e+06	8.1325e+06	8.15455e+06	1.06801e+07	9.5866e+06	1.10694e+07	7.597e+06	7.06825e+07	7.35779e+07	6.93327e+07	6.0086e+07	6.09704e+07	6.76699e+07
ICAL_MOUSE	sp|P51125|ICAL_MOUSE	P51125	Calpastatin OS=Mus musculus OX=10090 GN=Cast PE=1 SV=2	4.03567e+07	4.19249e+07	4.00007e+07	4.49956e+07	4.21899e+07	4.59633e+07	3.58521e+07	3.68707e+07	3.70719e+07	3.35938e+07	4.02174e+07	4.18487e+07	3.9867e+07	4.48462e+07	4.20136e+07	4.57954e+07	3.56723e+07	3.66817e+07	3.69107e+07	3.34692e+07	3.08512e+07	3.43265e+07	3.15431e+07	2.75883e+07	2.69708e+07	2.73482e+07	2.84098e+07	2.62812e+07	2.81841e+07	3.04723e+07	3.06729e+07	3.41469e+07	3.13859e+07	2.73905e+07	2.67629e+07	2.71379e+07	2.82051e+07	2.60787e+07	2.79787e+07	3.02783e+07	2.12127e+07	2.92109e+07	3.40891e+07	2.52787e+07	2.31265e+07	2.28247e+07
PRDX1_MOUSE	sp|P35700|PRDX1_MOUSE	P35700	Peroxiredoxin-1 OS=Mus musculus OX=10090 GN=Prdx1 PE=1 SV=1	1.23944e+08	1.28655e+08	1.22498e+08	1.26256e+08	1.26186e+08	1.25085e+08	1.27259e+08	1.27852e+08	1.27042e+08	1.0606e+08	9.97437e+07	1.03185e+08	9.85626e+07	9.85691e+07	1.00557e+08	9.97411e+07	1.02384e+08	1.00598e+08	1.02937e+08	8.57158e+07	8.02356e+07	8.1252e+07	8.89473e+07	8.9048e+07	8.64053e+07	8.493e+07	9.45531e+07	9.06739e+07	9.79924e+07	9.3318e+07	6.88947e+07	6.85463e+07	7.63702e+07	7.62153e+07	7.29577e+07	7.2017e+07	8.00349e+07	7.68993e+07	8.30702e+07	7.92066e+07	5.15828e+07	5.64266e+07	5.34073e+07	5.46985e+07	5.98968e+07	5.52542e+07
C1TM_MOUSE	sp|Q3V3R1|C1TM_MOUSE	Q3V3R1	Monofunctional C1-tetrahydrofolate synthase, mitochondrial OS=Mus musculus OX=10090 GN=Mthfd1l PE=1 SV=2	2.75234e+07	2.49048e+07	2.87858e+07	2.74134e+07	2.90713e+07	2.83592e+07	2.96388e+07	2.88138e+07	2.9692e+07	2.18361e+07	2.71162e+07	2.43981e+07	2.8402e+07	2.7017e+07	2.87406e+07	2.80971e+07	2.91217e+07	2.82833e+07	2.92092e+07	2.15571e+07	1.67754e+07	1.74043e+07	1.79749e+07	1.99532e+07	1.8423e+07	2.01801e+07	1.79995e+07	1.70381e+07	1.95531e+07	2.33087e+07	1.67754e+07	1.74043e+07	1.79749e+07	1.99532e+07	1.8423e+07	2.01801e+07	1.79995e+07	1.70381e+07	1.95531e+07	2.33087e+07	1.86553e+07	1.56469e+07	1.45622e+07	1.50811e+07	1.51869e+07	1.67824e+07
OPA1_MOUSE	sp|P58281|OPA1_MOUSE	P58281	Dynamin-like 120 kDa protein, mitochondrial OS=Mus musculus OX=10090 GN=Opa1 PE=1 SV=1	9.00862e+06	8.28256e+06	8.94649e+06	7.94715e+06	8.42524e+06	8.2745e+06	8.78685e+06	9.29351e+06	9.033e+06	1.36706e+07	8.59364e+06	7.89697e+06	8.53054e+06	7.59753e+06	8.01942e+06	7.90486e+06	8.37055e+06	8.86171e+06	8.60331e+06	1.30886e+07	1.32518e+07	1.20114e+07	1.13728e+07	1.18995e+07	1.33877e+07	1.35893e+07	1.2092e+07	1.25427e+07	1.11791e+07	1.23228e+07	1.23892e+07	1.12687e+07	1.06087e+07	1.1168e+07	1.25704e+07	1.2712e+07	1.13581e+07	1.17394e+07	1.03445e+07	1.14725e+07	1.85636e+07	1.25494e+07	1.24931e+07	1.32499e+07	1.36156e+07	1.44639e+07
USO1_MOUSE	sp|Q9Z1Z0|USO1_MOUSE	Q9Z1Z0	General vesicular transport factor p115 OS=Mus musculus OX=10090 GN=Uso1 PE=1 SV=2	1.28486e+07	1.10671e+07	1.34103e+07	1.23602e+07	1.28278e+07	1.23808e+07	1.2221e+07	1.29192e+07	1.26023e+07	1.91451e+07	1.28486e+07	1.10671e+07	1.34103e+07	1.23602e+07	1.28278e+07	1.23808e+07	1.2221e+07	1.29192e+07	1.26023e+07	1.91451e+07	2.99525e+07	2.85684e+07	2.87718e+07	2.72029e+07	2.81691e+07	2.73329e+07	2.60255e+07	2.67039e+07	2.51711e+07	2.30897e+07	2.99525e+07	2.85684e+07	2.87718e+07	2.72029e+07	2.81691e+07	2.73329e+07	2.60255e+07	2.67039e+07	2.51711e+07	2.30897e+07	1.70066e+07	2.16862e+07	2.15221e+07	2.17575e+07	2.29333e+07	2.1909e+07
2AAA_MOUSE	sp|Q76MZ3|2AAA_MOUSE	Q76MZ3	Serine/threonine-protein phosphatase 2A 65 kDa regulatory subunit A alpha isoform OS=Mus musculus OX=10090 GN=Ppp2r1a PE=1 SV=3	3.84891e+07	3.88612e+07	4.09015e+07	3.69723e+07	3.92612e+07	3.96792e+07	3.78548e+07	3.86598e+07	4.01081e+07	3.77053e+07	2.86512e+07	2.86337e+07	3.05819e+07	2.87607e+07	3.07538e+07	3.11456e+07	2.84789e+07	2.93675e+07	3.01599e+07	2.8979e+07	5.43885e+07	5.43347e+07	5.31699e+07	5.64138e+07	5.61185e+07	5.93844e+07	5.41105e+07	5.56785e+07	5.28871e+07	5.52083e+07	4.15341e+07	4.34938e+07	4.01422e+07	4.5261e+07	4.46972e+07	4.81553e+07	4.32964e+07	4.45414e+07	4.13495e+07	4.44544e+07	2.31625e+07	2.50828e+07	2.48646e+07	2.66415e+07	2.82462e+07	2.81423e+07
NCPR_MOUSE	sp|P37040|NCPR_MOUSE	P37040	NADPH--cytochrome P450 reductase OS=Mus musculus OX=10090 GN=Por PE=1 SV=2	2.04647e+07	1.94134e+07	2.14043e+07	2.15806e+07	2.32099e+07	2.2358e+07	2.42142e+07	2.42432e+07	2.37651e+07	2.02192e+07	2.04647e+07	1.94134e+07	2.14043e+07	2.15806e+07	2.32099e+07	2.2358e+07	2.42142e+07	2.42432e+07	2.37651e+07	2.02192e+07	2.19025e+07	2.09981e+07	2.23548e+07	2.41958e+07	2.28973e+07	2.36121e+07	2.33155e+07	2.27814e+07	2.29937e+07	2.43618e+07	2.19025e+07	2.09981e+07	2.23548e+07	2.41958e+07	2.28973e+07	2.36121e+07	2.33155e+07	2.27814e+07	2.29937e+07	2.43618e+07	1.23089e+07	1.09757e+07	1.08221e+07	1.29076e+07	1.31449e+07	1.32899e+07
CTND1_MOUSE	sp|P30999|CTND1_MOUSE	P30999	Catenin delta-1 OS=Mus musculus OX=10090 GN=Ctnnd1 PE=1 SV=2	2.80853e+07	2.81381e+07	2.73545e+07	2.95985e+07	2.76676e+07	2.83924e+07	2.51797e+07	2.66264e+07	2.61051e+07	2.21309e+07	2.80853e+07	2.81381e+07	2.73545e+07	2.95985e+07	2.76676e+07	2.83924e+07	2.51797e+07	2.66264e+07	2.61051e+07	2.21309e+07	1.75247e+07	1.84532e+07	1.65076e+07	1.9568e+07	1.73929e+07	1.88306e+07	1.84304e+07	1.67291e+07	1.86148e+07	1.96391e+07	1.75247e+07	1.84532e+07	1.65076e+07	1.9568e+07	1.73929e+07	1.88306e+07	1.84304e+07	1.67291e+07	1.86148e+07	1.96391e+07	1.24897e+07	1.20818e+07	1.23777e+07	1.17061e+07	1.14937e+07	1.26059e+07
RAI14_MOUSE	sp|Q9EP71|RAI14_MOUSE	Q9EP71	Ankycorbin OS=Mus musculus OX=10090 GN=Rai14 PE=1 SV=1	2.46702e+07	2.69434e+07	2.43027e+07	2.83007e+07	2.58049e+07	2.68385e+07	2.36079e+07	2.359e+07	2.31083e+07	2.05386e+07	2.39917e+07	2.65213e+07	2.35418e+07	2.78291e+07	2.52503e+07	2.63673e+07	2.29676e+07	2.29189e+07	2.23898e+07	1.99223e+07	1.48333e+07	1.67856e+07	1.55038e+07	1.6752e+07	1.4819e+07	1.56479e+07	1.5917e+07	1.4508e+07	1.75275e+07	1.76518e+07	1.44504e+07	1.64225e+07	1.51108e+07	1.63857e+07	1.44095e+07	1.52932e+07	1.55254e+07	1.41123e+07	1.71315e+07	1.72802e+07	1.22338e+07	1.46352e+07	1.52692e+07	1.32618e+07	1.24439e+07	1.34025e+07
TGO1_MOUSE	sp|Q8BI84|TGO1_MOUSE	Q8BI84	Transport and Golgi organization protein 1 homolog OS=Mus musculus OX=10090 GN=Mia3 PE=1 SV=2	9.69209e+06	1.0299e+07	9.49138e+06	1.01958e+07	1.00763e+07	1.03639e+07	9.0097e+06	9.72283e+06	9.54401e+06	1.14308e+07	9.59126e+06	1.02036e+07	9.40868e+06	1.00935e+07	9.99136e+06	1.02666e+07	8.93541e+06	9.63761e+06	9.46581e+06	1.13188e+07	1.28531e+07	1.28297e+07	1.18543e+07	1.16289e+07	1.21115e+07	1.2379e+07	1.14007e+07	1.13067e+07	1.10443e+07	1.15973e+07	1.28531e+07	1.28297e+07	1.18543e+07	1.16289e+07	1.21115e+07	1.2379e+07	1.14007e+07	1.13067e+07	1.10443e+07	1.15973e+07	1.10865e+07	1.10896e+07	1.13051e+07	1.16288e+07	1.15192e+07	1.19535e+07
AATM_MOUSE	sp|P05202|AATM_MOUSE	P05202	Aspartate aminotransferase, mitochondrial OS=Mus musculus OX=10090 GN=Got2 PE=1 SV=1	4.4824e+07	4.76875e+07	4.13049e+07	5.54824e+07	5.65846e+07	5.84646e+07	5.08472e+07	5.00798e+07	4.78556e+07	7.49592e+07	4.46981e+07	4.76238e+07	4.12237e+07	5.53716e+07	5.64704e+07	5.83588e+07	5.07475e+07	4.99717e+07	4.77607e+07	7.48716e+07	5.40786e+07	4.90403e+07	4.99979e+07	5.86042e+07	5.7005e+07	5.58936e+07	5.84026e+07	5.65214e+07	5.17017e+07	5.60569e+07	5.38386e+07	4.88728e+07	4.97123e+07	5.81625e+07	5.66219e+07	5.55082e+07	5.80083e+07	5.61354e+07	5.13181e+07	5.5645e+07	6.20946e+07	3.90321e+07	3.77845e+07	4.25883e+07	4.64761e+07	4.67477e+07
BASP1_MOUSE	sp|Q91XV3|BASP1_MOUSE	Q91XV3	Brain acid soluble protein 1 OS=Mus musculus OX=10090 GN=Basp1 PE=1 SV=3	6.18538e+07	5.66137e+07	6.70299e+07	6.38031e+07	5.86673e+07	6.09329e+07	4.78672e+07	5.01705e+07	5.3234e+07	3.97287e+07	6.18538e+07	5.66137e+07	6.70299e+07	6.38031e+07	5.86673e+07	6.09329e+07	4.78672e+07	5.01705e+07	5.3234e+07	3.97287e+07	3.34248e+07	4.18406e+07	3.85099e+07	3.54437e+07	3.05736e+07	3.14505e+07	3.31711e+07	2.78377e+07	3.82362e+07	3.82131e+07	3.34248e+07	4.18406e+07	3.85099e+07	3.54437e+07	3.05736e+07	3.14505e+07	3.31711e+07	2.78377e+07	3.82362e+07	3.82131e+07	2.62871e+07	2.65061e+07	2.69844e+07	1.7042e+07	1.67325e+07	1.8074e+07
AL1L2_MOUSE	sp|Q8K009|AL1L2_MOUSE	Q8K009	Mitochondrial 10-formyltetrahydrofolate dehydrogenase OS=Mus musculus OX=10090 GN=Aldh1l2 PE=1 SV=2	1.36292e+07	1.23626e+07	1.39366e+07	1.45737e+07	1.5315e+07	1.54301e+07	1.39673e+07	1.42105e+07	1.54031e+07	1.8947e+07	1.22913e+07	1.10319e+07	1.25741e+07	1.30293e+07	1.37986e+07	1.40544e+07	1.25573e+07	1.28673e+07	1.40382e+07	1.72322e+07	1.25255e+07	1.31536e+07	1.32858e+07	1.261e+07	1.33413e+07	1.39294e+07	1.4232e+07	1.40617e+07	1.44575e+07	1.41738e+07	1.12527e+07	1.19204e+07	1.19735e+07	1.16007e+07	1.21279e+07	1.27409e+07	1.29779e+07	1.28651e+07	1.32437e+07	1.30106e+07	2.08611e+07	1.74126e+07	1.62841e+07	1.44725e+07	1.56911e+07	1.61721e+07
LIMA1_MOUSE	sp|Q9ERG0|LIMA1_MOUSE	Q9ERG0	LIM domain and actin-binding protein 1 OS=Mus musculus OX=10090 GN=Lima1 PE=1 SV=3	4.78447e+07	5.33268e+07	4.35169e+07	5.69745e+07	5.11774e+07	5.4141e+07	4.25574e+07	4.36354e+07	4.05752e+07	3.93395e+07	4.38196e+07	4.91393e+07	3.98086e+07	5.26654e+07	4.69763e+07	4.98944e+07	3.87989e+07	3.9677e+07	3.68103e+07	3.45983e+07	3.93486e+07	4.05425e+07	3.60027e+07	3.44738e+07	3.49054e+07	3.42063e+07	3.70989e+07	3.40631e+07	3.72612e+07	3.6614e+07	3.51811e+07	3.59773e+07	3.20178e+07	3.04559e+07	3.06577e+07	3.06894e+07	3.30232e+07	3.04581e+07	3.31476e+07	3.24079e+07	1.5021e+07	1.97641e+07	2.12838e+07	1.82463e+07	1.6502e+07	1.6904e+07
PREP_MOUSE	sp|Q8K411|PREP_MOUSE	Q8K411	Presequence protease, mitochondrial OS=Mus musculus OX=10090 GN=Pitrm1 PE=1 SV=1	1.82278e+07	1.63853e+07	1.79979e+07	1.98071e+07	2.00082e+07	1.92577e+07	1.87202e+07	1.89885e+07	1.85252e+07	1.89034e+07	1.82278e+07	1.63853e+07	1.79979e+07	1.98071e+07	2.00082e+07	1.92577e+07	1.87202e+07	1.89885e+07	1.85252e+07	1.89034e+07	1.68145e+07	1.57761e+07	1.70004e+07	1.77063e+07	1.76868e+07	1.83796e+07	1.66279e+07	1.62555e+07	1.70266e+07	1.73529e+07	1.68145e+07	1.57761e+07	1.70004e+07	1.77063e+07	1.76868e+07	1.83796e+07	1.66279e+07	1.62555e+07	1.70266e+07	1.73529e+07	2.16765e+07	1.60541e+07	1.53591e+07	1.5618e+07	1.604e+07	1.68019e+07
MYPT1_MOUSE	sp|Q9DBR7|MYPT1_MOUSE	Q9DBR7	Protein phosphatase 1 regulatory subunit 12A OS=Mus musculus OX=10090 GN=Ppp1r12a PE=1 SV=2	1.78878e+07	1.75837e+07	1.80837e+07	1.69093e+07	1.66187e+07	1.6926e+07	1.49714e+07	1.62269e+07	1.61786e+07	1.95235e+07	1.63895e+07	1.56341e+07	1.6137e+07	1.50664e+07	1.4654e+07	1.50132e+07	1.37281e+07	1.45073e+07	1.47021e+07	1.69154e+07	1.76084e+07	1.84401e+07	1.73592e+07	1.47841e+07	1.58536e+07	1.53802e+07	1.71276e+07	1.66286e+07	1.70711e+07	1.5323e+07	1.58604e+07	1.63337e+07	1.55509e+07	1.34915e+07	1.43297e+07	1.39659e+07	1.56147e+07	1.51656e+07	1.53972e+07	1.3999e+07	8.79397e+06	1.33884e+07	1.42972e+07	1.36802e+07	1.26035e+07	1.26479e+07
RS3A_MOUSE	sp|P97351|RS3A_MOUSE	P97351	40S ribosomal protein S3a OS=Mus musculus OX=10090 GN=Rps3a PE=1 SV=3	1.20901e+08	1.29256e+08	1.30957e+08	1.22019e+08	1.17589e+08	1.14665e+08	1.33508e+08	1.22579e+08	1.23489e+08	9.73697e+07	1.20848e+08	1.29208e+08	1.3089e+08	1.21943e+08	1.1751e+08	1.14575e+08	1.3342e+08	1.22489e+08	1.23395e+08	9.7223e+07	7.92984e+07	7.80642e+07	7.87717e+07	8.88109e+07	7.85596e+07	8.1042e+07	8.95265e+07	9.11737e+07	8.4069e+07	8.86868e+07	7.92124e+07	7.80096e+07	7.86872e+07	8.86826e+07	7.84195e+07	8.08951e+07	8.94033e+07	9.10446e+07	8.39581e+07	8.85887e+07	6.66352e+07	6.88905e+07	6.92196e+07	7.7587e+07	7.00322e+07	6.85788e+07
GARS_MOUSE	sp|Q9CZD3|GARS_MOUSE	Q9CZD3	Glycine--tRNA ligase OS=Mus musculus OX=10090 GN=Gars1 PE=1 SV=1	2.59492e+07	2.59707e+07	2.75974e+07	2.87527e+07	3.02244e+07	2.82824e+07	3.03275e+07	2.99549e+07	3.0402e+07	3.09389e+07	2.42014e+07	2.43724e+07	2.56088e+07	2.68248e+07	2.80001e+07	2.62101e+07	2.81296e+07	2.76104e+07	2.79594e+07	2.84665e+07	2.68179e+07	2.71542e+07	3.02539e+07	3.05725e+07	3.36263e+07	3.28825e+07	3.3474e+07	3.43797e+07	3.5374e+07	3.17577e+07	2.68179e+07	2.71542e+07	3.02539e+07	3.05725e+07	3.36263e+07	3.28825e+07	3.3474e+07	3.43797e+07	3.5374e+07	3.17577e+07	2.42053e+07	3.2894e+07	3.09886e+07	3.38119e+07	3.48263e+07	3.29537e+07
SYNC_MOUSE	sp|Q8BP47|SYNC_MOUSE	Q8BP47	Asparagine--tRNA ligase, cytoplasmic OS=Mus musculus OX=10090 GN=NARS1 PE=1 SV=2	3.65232e+07	3.05175e+07	3.4337e+07	3.33291e+07	3.54964e+07	3.35922e+07	3.30033e+07	3.27622e+07	3.35986e+07	3.41659e+07	3.28374e+07	2.67769e+07	3.09781e+07	3.06399e+07	3.23346e+07	3.08586e+07	3.03396e+07	3.04007e+07	3.07388e+07	3.11207e+07	3.9844e+07	3.97744e+07	3.97683e+07	3.4544e+07	3.88718e+07	3.70965e+07	3.97619e+07	4.10553e+07	4.20291e+07	3.71342e+07	3.77488e+07	3.75128e+07	3.75301e+07	3.31067e+07	3.656e+07	3.51492e+07	3.77e+07	3.89156e+07	3.95064e+07	3.49121e+07	2.16794e+07	2.74119e+07	2.48838e+07	2.36314e+07	2.76049e+07	2.5633e+07
AP1B1_MOUSE	sp|O35643|AP1B1_MOUSE	O35643	AP-1 complex subunit beta-1 OS=Mus musculus OX=10090 GN=Ap1b1 PE=1 SV=2	2.09745e+07	1.67583e+07	2.35523e+07	2.09436e+07	2.36846e+07	2.20248e+07	2.54404e+07	2.58106e+07	2.62213e+07	2.40479e+07	9.11283e+06	8.46298e+06	9.60414e+06	9.01078e+06	9.43033e+06	9.09695e+06	9.49332e+06	9.63697e+06	9.84922e+06	9.95907e+06	2.31172e+07	2.04384e+07	2.63889e+07	2.9288e+07	2.81539e+07	2.79899e+07	2.84032e+07	2.83785e+07	2.94181e+07	2.55004e+07	7.82171e+06	7.36527e+06	8.20609e+06	8.28632e+06	8.0918e+06	8.00939e+06	8.44341e+06	8.1507e+06	8.55915e+06	7.67921e+06	1.73816e+07	1.50661e+07	1.28474e+07	1.52373e+07	1.87141e+07	1.7864e+07
FXR1_MOUSE	sp|Q61584|FXR1_MOUSE	Q61584	Fragile X mental retardation syndrome-related protein 1 OS=Mus musculus OX=10090 GN=Fxr1 PE=1 SV=2	1.7372e+07	1.40878e+07	1.82063e+07	1.45592e+07	1.5467e+07	1.52052e+07	1.78011e+07	1.8688e+07	1.85093e+07	2.52513e+07	1.56799e+07	1.26465e+07	1.64236e+07	1.31906e+07	1.39651e+07	1.36768e+07	1.61921e+07	1.70234e+07	1.67687e+07	2.31473e+07	3.12741e+07	3.06711e+07	3.02122e+07	2.69615e+07	3.31883e+07	3.18997e+07	3.25313e+07	3.48447e+07	3.13264e+07	2.63945e+07	2.84173e+07	2.81263e+07	2.74254e+07	2.46153e+07	3.01478e+07	2.92414e+07	2.96719e+07	3.1976e+07	2.84431e+07	2.39727e+07	1.63408e+07	2.51373e+07	2.45866e+07	3.08244e+07	2.92773e+07	2.77186e+07
DLDH_MOUSE	sp|O08749|DLDH_MOUSE	O08749	Dihydrolipoyl dehydrogenase, mitochondrial OS=Mus musculus OX=10090 GN=Dld PE=1 SV=2	1.80544e+07	1.73531e+07	1.8237e+07	2.04221e+07	2.1558e+07	2.13878e+07	2.06271e+07	2.01307e+07	2.10784e+07	3.72328e+07	1.80544e+07	1.73531e+07	1.8237e+07	2.04221e+07	2.1558e+07	2.13878e+07	2.06271e+07	2.01307e+07	2.10784e+07	3.72328e+07	3.39429e+07	2.93921e+07	3.19384e+07	3.65019e+07	4.02777e+07	4.01208e+07	3.588e+07	3.68608e+07	3.35242e+07	3.27546e+07	3.27081e+07	2.83442e+07	3.09052e+07	3.51734e+07	3.89292e+07	3.88102e+07	3.48661e+07	3.57446e+07	3.25563e+07	3.17913e+07	6.17913e+07	4.17709e+07	3.80153e+07	4.52826e+07	5.00125e+07	5.01336e+07
SYNP2_MOUSE	sp|Q91YE8|SYNP2_MOUSE	Q91YE8	Synaptopodin-2 OS=Mus musculus OX=10090 GN=Synpo2 PE=1 SV=2	4.99477e+06	5.28214e+06	4.39986e+06	5.2219e+06	5.0439e+06	5.32909e+06	4.54742e+06	4.87124e+06	4.68128e+06	2.15254e+07	4.83394e+06	5.1353e+06	4.21084e+06	4.95749e+06	4.79461e+06	5.07448e+06	4.41563e+06	4.68004e+06	4.49739e+06	1.91312e+07	3.9312e+07	3.22149e+07	3.00374e+07	2.40778e+07	3.17834e+07	2.99284e+07	3.40896e+07	3.82026e+07	2.6054e+07	2.40427e+07	3.53664e+07	2.90948e+07	2.67401e+07	2.1805e+07	2.86346e+07	2.71885e+07	3.08961e+07	3.46802e+07	2.33802e+07	2.21327e+07	1.19058e+07	2.65671e+07	3.10882e+07	3.62347e+07	3.28862e+07	2.79709e+07
RL4_MOUSE	sp|Q9D8E6|RL4_MOUSE	Q9D8E6	60S ribosomal protein L4 OS=Mus musculus OX=10090 GN=Rpl4 PE=1 SV=3	1.2947e+08	1.40372e+08	1.23296e+08	1.12662e+08	1.10761e+08	1.06414e+08	1.17825e+08	1.17248e+08	1.19869e+08	9.76913e+07	1.28854e+08	1.39643e+08	1.22773e+08	1.12022e+08	1.1015e+08	1.05859e+08	1.17224e+08	1.16664e+08	1.19324e+08	9.72121e+07	7.46333e+07	7.53705e+07	7.33976e+07	6.38988e+07	6.67391e+07	6.43461e+07	7.0922e+07	6.80379e+07	7.27148e+07	7.56039e+07	7.46333e+07	7.53705e+07	7.33976e+07	6.38988e+07	6.67391e+07	6.43461e+07	7.0922e+07	6.80379e+07	7.27148e+07	7.56039e+07	5.67369e+07	6.50147e+07	6.00716e+07	5.94734e+07	5.94636e+07	5.89137e+07
RPN1_MOUSE	sp|Q91YQ5|RPN1_MOUSE	Q91YQ5	Dolichyl-diphosphooligosaccharide--protein glycosyltransferase subunit 1 OS=Mus musculus OX=10090 GN=Rpn1 PE=1 SV=1	3.58273e+07	3.17011e+07	3.62244e+07	3.66514e+07	3.80058e+07	3.80611e+07	4.45642e+07	4.10776e+07	4.08514e+07	3.38116e+07	3.33283e+07	2.93229e+07	3.31723e+07	3.36841e+07	3.47274e+07	3.53492e+07	4.07017e+07	3.75737e+07	3.70319e+07	3.11564e+07	3.16547e+07	3.26652e+07	3.41605e+07	3.52389e+07	3.59015e+07	3.60016e+07	4.2458e+07	4.21472e+07	4.18992e+07	3.7307e+07	2.58685e+07	2.70614e+07	2.78265e+07	2.87576e+07	2.88539e+07	2.93859e+07	3.42967e+07	3.40679e+07	3.37974e+07	3.0412e+07	3.1935e+07	2.7157e+07	2.48289e+07	2.84968e+07	2.8015e+07	2.7155e+07
SYSC_MOUSE	sp|P26638|SYSC_MOUSE	P26638	Serine--tRNA ligase, cytoplasmic OS=Mus musculus OX=10090 GN=Sars1 PE=1 SV=3	1.89569e+07	1.88523e+07	1.95707e+07	2.44717e+07	2.4734e+07	2.31162e+07	2.16491e+07	2.12058e+07	2.16054e+07	1.99876e+07	1.89569e+07	1.88523e+07	1.95707e+07	2.44717e+07	2.4734e+07	2.31162e+07	2.16491e+07	2.12058e+07	2.16054e+07	1.99876e+07	2.53894e+07	2.5035e+07	2.72201e+07	2.66321e+07	2.70454e+07	2.71644e+07	2.87038e+07	2.91443e+07	2.93209e+07	2.6804e+07	2.53894e+07	2.5035e+07	2.72201e+07	2.66321e+07	2.70454e+07	2.71644e+07	2.87038e+07	2.91443e+07	2.93209e+07	2.6804e+07	1.47542e+07	1.93943e+07	1.82817e+07	1.92013e+07	1.86426e+07	1.82094e+07
1433B_MOUSE	sp|Q9CQV8|1433B_MOUSE	Q9CQV8	14-3-3 protein beta/alpha OS=Mus musculus OX=10090 GN=Ywhab PE=1 SV=3	1.26914e+08	1.17437e+08	1.39892e+08	9.25425e+07	1.15542e+08	1.10815e+08	1.07785e+08	1.15403e+08	1.29584e+08	1.06515e+08	1.10276e+07	6.63859e+06	1.11719e+07	7.527e+06	8.97367e+06	8.1048e+06	8.99522e+06	9.46003e+06	9.48524e+06	7.97422e+06	9.918e+07	8.83958e+07	1.0301e+08	8.71871e+07	9.4286e+07	8.98144e+07	9.31858e+07	8.79108e+07	9.75887e+07	9.09119e+07	6.28028e+06	5.67469e+06	7.43834e+06	6.43497e+06	6.0027e+06	5.87031e+06	5.91298e+06	5.82678e+06	6.67688e+06	5.60266e+06	7.0739e+07	7.69956e+07	7.18323e+07	6.16217e+07	7.12908e+07	6.9653e+07
CALM3_MOUSE	sp|P0DP28|CALM3_MOUSE	P0DP28	Calmodulin-3 OS=Mus musculus OX=10090 GN=Calm3 PE=1 SV=1	4.74261e+07	1.50974e+07	4.16861e+07	1.61557e+07	2.22258e+07	1.52234e+07	2.63276e+07	2.61123e+07	2.4274e+07	2.01688e+07											3.36608e+07	2.60005e+07	3.55309e+07	1.70573e+07	1.96965e+07	1.87882e+07	2.92705e+07	2.4198e+07	3.05848e+07	2.32783e+07											1.55467e+07	1.70006e+07	1.64273e+07	8.48767e+06	9.35779e+06	1.02257e+07
CALM2_MOUSE	sp|P0DP27|CALM2_MOUSE	P0DP27	Calmodulin-2 OS=Mus musculus OX=10090 GN=Calm2 PE=1 SV=1	4.74261e+07	1.50974e+07	4.16861e+07	1.61557e+07	2.22258e+07	1.52234e+07	2.63276e+07	2.61123e+07	2.4274e+07	2.01688e+07											3.36608e+07	2.60005e+07	3.55309e+07	1.70573e+07	1.96965e+07	1.87882e+07	2.92705e+07	2.4198e+07	3.05848e+07	2.32783e+07											1.55467e+07	1.70006e+07	1.64273e+07	8.48767e+06	9.35779e+06	1.02257e+07
AMPN_MOUSE	sp|P97449|AMPN_MOUSE	P97449	Aminopeptidase N OS=Mus musculus OX=10090 GN=Anpep PE=1 SV=4	7.53389e+06	6.37616e+06	7.40356e+06	9.52996e+06	1.01816e+07	1.12774e+07	7.27797e+06	7.79309e+06	7.2776e+06	1.11899e+07	7.50624e+06	6.35922e+06	7.37763e+06	9.50649e+06	1.01492e+07	1.12534e+07	7.24848e+06	7.76322e+06	7.24752e+06	1.11637e+07	7.15084e+06	7.24792e+06	8.0126e+06	1.1122e+07	9.26603e+06	1.00977e+07	7.78511e+06	6.92354e+06	8.22011e+06	8.5505e+06	7.15084e+06	7.24792e+06	8.0126e+06	1.1122e+07	9.26603e+06	1.00977e+07	7.78511e+06	6.92354e+06	8.22011e+06	8.5505e+06	1.55396e+07	1.43028e+07	1.40286e+07	1.37489e+07	1.33862e+07	1.53679e+07
VATA_MOUSE	sp|P50516|VATA_MOUSE	P50516	V-type proton ATPase catalytic subunit A OS=Mus musculus OX=10090 GN=Atp6v1a PE=1 SV=2	1.63447e+07	1.4675e+07	1.77196e+07	2.1833e+07	2.25417e+07	2.30905e+07	1.8721e+07	1.93738e+07	1.96058e+07	2.05883e+07	1.63447e+07	1.4675e+07	1.77196e+07	2.1833e+07	2.25417e+07	2.30905e+07	1.8721e+07	1.93738e+07	1.96058e+07	2.05883e+07	1.9543e+07	2.01795e+07	2.08841e+07	2.65727e+07	2.4736e+07	2.39794e+07	2.36167e+07	2.32392e+07	2.42051e+07	2.10157e+07	1.9543e+07	2.01795e+07	2.08841e+07	2.65727e+07	2.4736e+07	2.39794e+07	2.36167e+07	2.32392e+07	2.42051e+07	2.10157e+07	1.40121e+07	1.34023e+07	1.19315e+07	1.54836e+07	1.58218e+07	1.54251e+07
DOCK7_MOUSE	sp|Q8R1A4|DOCK7_MOUSE	Q8R1A4	Dedicator of cytokinesis protein 7 OS=Mus musculus OX=10090 GN=Dock7 PE=1 SV=3	1.85079e+07	1.77182e+07	1.9637e+07	1.84025e+07	1.91894e+07	1.94283e+07	1.89637e+07	1.93209e+07	2.0345e+07	1.66256e+07	1.60706e+07	1.51303e+07	1.68198e+07	1.57548e+07	1.64227e+07	1.68121e+07	1.62886e+07	1.66243e+07	1.74853e+07	1.42113e+07	1.16103e+07	1.22615e+07	1.26378e+07	1.13809e+07	1.13819e+07	1.21826e+07	1.16106e+07	1.0828e+07	1.30464e+07	1.22637e+07	1.00686e+07	1.0731e+07	1.09352e+07	9.78757e+06	9.80921e+06	1.05658e+07	9.97856e+06	9.4404e+06	1.12228e+07	1.06264e+07	1.27999e+07	1.25918e+07	1.08063e+07	1.07703e+07	1.19755e+07	1.23091e+07
CASQ1_MOUSE	sp|O09165|CASQ1_MOUSE	O09165	Calsequestrin-1 OS=Mus musculus OX=10090 GN=Casq1 PE=1 SV=3	448769	392778	439211	378964	369012	439562	332038	1.0156e+06	441909	2.85366e+07	448769	392778	439211	378964	369012	439562	332038	1.0156e+06	441909	2.85366e+07	3.16238e+07	2.6831e+07	3.28407e+07	4.24686e+07	4.09814e+07	4.08796e+07	2.69466e+07	3.04133e+07	2.44978e+07	3.56669e+07	3.16238e+07	2.6831e+07	3.28407e+07	4.24686e+07	4.09814e+07	4.08796e+07	2.69466e+07	3.04133e+07	2.44978e+07	3.56669e+07	5.54334e+07	3.27754e+07	3.26544e+07	4.54631e+07	4.55613e+07	5.37175e+07
RL3_MOUSE	sp|P27659|RL3_MOUSE	P27659	60S ribosomal protein L3 OS=Mus musculus OX=10090 GN=Rpl3 PE=1 SV=3	7.52144e+07	6.22056e+07	7.76573e+07	6.36615e+07	6.49549e+07	6.17717e+07	7.77223e+07	7.45708e+07	7.03676e+07	5.49498e+07	7.15753e+07	6.07511e+07	7.40131e+07	6.23212e+07	6.29508e+07	5.99343e+07	7.47489e+07	7.16536e+07	6.69853e+07	5.29834e+07	3.43191e+07	3.26196e+07	3.74853e+07	3.32945e+07	3.22033e+07	3.23966e+07	3.29743e+07	3.25921e+07	3.69035e+07	3.40814e+07	3.39353e+07	3.23583e+07	3.70169e+07	3.29213e+07	3.18192e+07	3.1989e+07	3.25591e+07	3.22184e+07	3.64709e+07	3.3719e+07	2.56931e+07	2.99634e+07	2.72851e+07	2.94405e+07	3.00779e+07	2.6848e+07
ODPA_MOUSE	sp|P35486|ODPA_MOUSE	P35486	Pyruvate dehydrogenase E1 component subunit alpha, somatic form, mitochondrial OS=Mus musculus OX=10090 GN=Pdha1 PE=1 SV=1	9.65208e+06	9.45803e+06	9.91118e+06	1.15032e+07	1.20644e+07	1.23624e+07	1.12144e+07	1.11882e+07	1.09077e+07	2.31372e+07	7.02723e+06	7.02147e+06	7.08872e+06	8.62805e+06	8.87905e+06	9.65941e+06	8.08904e+06	8.30603e+06	8.20104e+06	1.7219e+07	2.70057e+07	2.21007e+07	2.37923e+07	2.75674e+07	2.87115e+07	2.91356e+07	2.37701e+07	2.54433e+07	2.22367e+07	2.31254e+07	2.10137e+07	1.82379e+07	1.84585e+07	2.11054e+07	2.17595e+07	2.25809e+07	1.82804e+07	1.95007e+07	1.70157e+07	1.78322e+07	3.85688e+07	2.65565e+07	2.68167e+07	3.33201e+07	3.16306e+07	3.29731e+07
SDHA_MOUSE	sp|Q8K2B3|SDHA_MOUSE	Q8K2B3	Succinate dehydrogenase [ubiquinone] flavoprotein subunit, mitochondrial OS=Mus musculus OX=10090 GN=Sdha PE=1 SV=1	1.2947e+07	1.13495e+07	1.45604e+07	1.49664e+07	1.55424e+07	1.47761e+07	1.61806e+07	1.57296e+07	1.63369e+07	2.25331e+07	1.2947e+07	1.13495e+07	1.45604e+07	1.49664e+07	1.55424e+07	1.47761e+07	1.61806e+07	1.57296e+07	1.63369e+07	2.25331e+07	1.88855e+07	1.69418e+07	1.92177e+07	2.28177e+07	2.39877e+07	2.43165e+07	1.99773e+07	2.087e+07	1.92601e+07	1.9104e+07	1.88855e+07	1.69418e+07	1.92177e+07	2.28177e+07	2.39877e+07	2.43165e+07	1.99773e+07	2.087e+07	1.92601e+07	1.9104e+07	2.69732e+07	1.80742e+07	1.68068e+07	2.1274e+07	2.18034e+07	2.13231e+07
CALM1_MOUSE	sp|P0DP26|CALM1_MOUSE	P0DP26	Calmodulin-1 OS=Mus musculus OX=10090 GN=Calm1 PE=1 SV=1	4.74261e+07	1.50974e+07	4.16861e+07	1.61557e+07	2.22258e+07	1.52234e+07	2.63276e+07	2.61123e+07	2.4274e+07	2.01688e+07											3.36608e+07	2.60005e+07	3.55309e+07	1.70573e+07	1.96965e+07	1.87882e+07	2.92705e+07	2.4198e+07	3.05848e+07	2.32783e+07											1.55467e+07	1.70006e+07	1.64273e+07	8.48767e+06	9.35779e+06	1.02257e+07
CAN1_MOUSE	sp|O35350|CAN1_MOUSE	O35350	Calpain-1 catalytic subunit OS=Mus musculus OX=10090 GN=Capn1 PE=1 SV=1	1.00026e+07	8.08986e+06	1.07979e+07	9.09883e+06	9.9259e+06	9.87024e+06	1.04006e+07	1.08535e+07	1.10942e+07	1.66851e+07	1.00026e+07	8.08986e+06	1.07979e+07	9.09883e+06	9.9259e+06	9.87024e+06	1.04006e+07	1.08535e+07	1.10942e+07	1.66851e+07	2.40425e+07	2.20527e+07	2.32501e+07	2.04595e+07	2.45645e+07	2.38049e+07	2.15147e+07	2.35371e+07	2.14016e+07	1.88077e+07	2.40425e+07	2.20527e+07	2.32501e+07	2.04595e+07	2.45645e+07	2.38049e+07	2.15147e+07	2.35371e+07	2.14016e+07	1.88077e+07	1.36114e+07	1.76152e+07	1.52506e+07	1.93851e+07	2.03595e+07	1.82314e+07
VAT1_MOUSE	sp|Q62465|VAT1_MOUSE	Q62465	Synaptic vesicle membrane protein VAT-1 homolog OS=Mus musculus OX=10090 GN=Vat1 PE=1 SV=3	4.08169e+07	4.35592e+07	3.87808e+07	5.89412e+07	5.63403e+07	5.99292e+07	4.1298e+07	3.96521e+07	4.1634e+07	3.90953e+07	3.57935e+07	3.86529e+07	3.44304e+07	5.37246e+07	5.1344e+07	5.4306e+07	3.69893e+07	3.55264e+07	3.69484e+07	3.46218e+07	4.30437e+07	4.90265e+07	4.56292e+07	5.22088e+07	4.84482e+07	5.02685e+07	4.45924e+07	3.9727e+07	4.70603e+07	4.66247e+07	3.48797e+07	3.9749e+07	3.70342e+07	4.38913e+07	4.02832e+07	4.23458e+07	3.73543e+07	3.32788e+07	3.94369e+07	3.90086e+07	2.96254e+07	3.39711e+07	3.34171e+07	3.37422e+07	3.42563e+07	3.41291e+07
ATPG_MOUSE	sp|Q91VR2|ATPG_MOUSE	Q91VR2	ATP synthase subunit gamma, mitochondrial OS=Mus musculus OX=10090 GN=Atp5f1c PE=1 SV=1	1.31738e+07	1.28751e+07	1.55801e+07	1.44218e+07	1.73447e+07	1.57291e+07	2.12331e+07	2.05368e+07	2.15217e+07	2.67403e+07	1.31738e+07	1.28751e+07	1.55801e+07	1.44218e+07	1.73447e+07	1.57291e+07	2.12331e+07	2.05368e+07	2.15217e+07	2.67403e+07	2.4421e+07	1.89245e+07	2.50243e+07	2.74179e+07	3.15582e+07	3.06573e+07	2.87944e+07	2.94702e+07	2.70932e+07	2.51137e+07	2.4365e+07	1.88767e+07	2.49701e+07	2.73523e+07	3.14924e+07	3.05907e+07	2.87429e+07	2.94184e+07	2.70466e+07	2.50628e+07	4.15788e+07	2.46823e+07	2.08231e+07	2.80445e+07	3.4023e+07	3.03004e+07
DPYL2_MOUSE	sp|O08553|DPYL2_MOUSE	O08553	Dihydropyrimidinase-related protein 2 OS=Mus musculus OX=10090 GN=Dpysl2 PE=1 SV=2	3.39791e+07	3.32428e+07	3.65753e+07	4.53868e+07	4.42782e+07	4.55363e+07	4.01389e+07	3.95787e+07	3.81945e+07	2.82576e+07	2.22268e+07	2.1605e+07	2.37745e+07	3.11318e+07	2.94904e+07	3.08547e+07	2.57724e+07	2.53024e+07	2.44674e+07	1.83827e+07	2.6041e+07	2.9444e+07	3.04211e+07	3.48821e+07	2.88678e+07	3.00817e+07	3.13979e+07	2.72272e+07	3.31863e+07	3.54966e+07	1.77161e+07	2.06974e+07	2.10975e+07	2.44607e+07	1.95345e+07	2.05584e+07	2.08265e+07	1.81149e+07	2.21502e+07	2.46849e+07	2.38344e+07	2.30762e+07	2.26812e+07	2.06813e+07	2.0149e+07	2.21268e+07
PRC2C_MOUSE	sp|Q3TLH4|PRC2C_MOUSE	Q3TLH4	Protein PRRC2C OS=Mus musculus OX=10090 GN=Prrc2c PE=1 SV=3	3.47006e+07	3.67133e+07	3.17277e+07	3.12198e+07	2.97753e+07	3.05121e+07	2.94032e+07	2.97065e+07	2.95129e+07	2.47952e+07	3.36887e+07	3.58113e+07	3.08603e+07	3.06045e+07	2.92066e+07	2.99983e+07	2.88143e+07	2.90647e+07	2.88823e+07	2.42196e+07	1.8821e+07	1.94187e+07	1.75698e+07	1.5183e+07	1.60883e+07	1.57523e+07	1.81347e+07	1.75402e+07	1.80508e+07	1.96968e+07	1.82802e+07	1.88761e+07	1.70737e+07	1.47558e+07	1.56591e+07	1.5352e+07	1.7654e+07	1.7082e+07	1.76233e+07	1.91779e+07	8.3304e+06	1.17252e+07	1.26024e+07	1.18844e+07	1.14099e+07	1.1108e+07
GANAB_MOUSE	sp|Q8BHN3|GANAB_MOUSE	Q8BHN3	Neutral alpha-glucosidase AB OS=Mus musculus OX=10090 GN=Ganab PE=1 SV=1	1.67304e+07	1.54346e+07	1.72344e+07	1.61938e+07	1.6099e+07	1.61338e+07	1.66885e+07	1.6786e+07	1.65001e+07	1.5636e+07	1.66627e+07	1.53799e+07	1.71665e+07	1.60982e+07	1.60207e+07	1.60752e+07	1.66112e+07	1.67168e+07	1.64427e+07	1.55902e+07	1.45863e+07	1.61846e+07	1.52501e+07	1.65938e+07	1.33441e+07	1.45389e+07	1.52191e+07	1.44004e+07	1.57648e+07	1.50014e+07	1.45863e+07	1.61846e+07	1.52501e+07	1.65938e+07	1.33441e+07	1.45389e+07	1.52191e+07	1.44004e+07	1.57648e+07	1.50014e+07	1.78724e+07	1.50443e+07	1.41273e+07	1.27924e+07	1.30512e+07	1.38663e+07
DDX1_MOUSE	sp|Q91VR5|DDX1_MOUSE	Q91VR5	ATP-dependent RNA helicase DDX1 OS=Mus musculus OX=10090 GN=Ddx1 PE=1 SV=1	2.93761e+07	2.28947e+07	2.97241e+07	2.45881e+07	2.78765e+07	2.55995e+07	3.05426e+07	3.17134e+07	3.15025e+07	2.7832e+07	2.93761e+07	2.28947e+07	2.97241e+07	2.45881e+07	2.78765e+07	2.55995e+07	3.05426e+07	3.17134e+07	3.15025e+07	2.7832e+07	2.70802e+07	2.63288e+07	2.81924e+07	2.78893e+07	2.88913e+07	2.87526e+07	3.00341e+07	3.00263e+07	3.19654e+07	2.7722e+07	2.69422e+07	2.61828e+07	2.80487e+07	2.77309e+07	2.87612e+07	2.86342e+07	2.99067e+07	2.98749e+07	3.1845e+07	2.76039e+07	1.52123e+07	1.76021e+07	1.57187e+07	1.77908e+07	1.88407e+07	1.84369e+07
SHIP2_MOUSE	sp|Q6P549|SHIP2_MOUSE	Q6P549	Phosphatidylinositol 3,4,5-trisphosphate 5-phosphatase 2 OS=Mus musculus OX=10090 GN=Inppl1 PE=1 SV=1	8.71245e+06	8.35023e+06	8.37636e+06	8.76355e+06	8.98838e+06	8.95655e+06	8.43275e+06	8.89092e+06	8.77192e+06	1.52474e+07	7.44834e+06	7.3486e+06	7.18769e+06	6.9514e+06	7.2289e+06	7.14346e+06	7.29929e+06	7.70799e+06	7.55064e+06	1.33521e+07	1.81006e+07	1.71851e+07	1.70064e+07	1.3984e+07	1.75551e+07	1.70541e+07	1.76802e+07	2.00144e+07	1.65011e+07	1.42401e+07	1.58988e+07	1.50558e+07	1.44294e+07	1.21408e+07	1.48618e+07	1.46358e+07	1.54858e+07	1.75124e+07	1.42536e+07	1.25981e+07	7.4347e+06	1.17196e+07	1.15867e+07	1.3367e+07	1.36891e+07	1.21533e+07
HECD1_MOUSE	sp|Q69ZR2|HECD1_MOUSE	Q69ZR2	E3 ubiquitin-protein ligase HECTD1 OS=Mus musculus OX=10090 GN=Hectd1 PE=1 SV=2	1.1074e+07	1.07929e+07	1.14335e+07	7.72745e+06	8.40155e+06	8.21026e+06	1.09883e+07	1.13396e+07	1.17535e+07	1.11824e+07	1.09836e+07	1.07151e+07	1.13587e+07	7.66877e+06	8.35333e+06	8.1616e+06	1.09071e+07	1.1263e+07	1.1678e+07	1.11454e+07	1.07938e+07	1.05931e+07	1.02423e+07	8.84653e+06	1.00518e+07	1.0006e+07	1.03433e+07	1.05954e+07	1.02002e+07	9.73588e+06	1.07938e+07	1.05931e+07	1.02423e+07	8.84653e+06	1.00518e+07	1.0006e+07	1.03433e+07	1.05954e+07	1.02002e+07	9.73588e+06	6.13572e+06	8.80381e+06	8.41227e+06	8.15586e+06	8.25815e+06	7.71907e+06
AT1A2_MOUSE	sp|Q6PIE5|AT1A2_MOUSE	Q6PIE5	Sodium/potassium-transporting ATPase subunit alpha-2 OS=Mus musculus OX=10090 GN=Atp1a2 PE=1 SV=1	7.76134e+06	7.72774e+06	7.39185e+06	8.8479e+06	9.54155e+06	9.36168e+06	9.34653e+06	9.42494e+06	9.34266e+06	1.17292e+07	69914	81182.3	59474.7	68529	69546.6	70477.8	54120.4	72455.1	54072.2	527596	1.76405e+07	1.49247e+07	1.55212e+07	1.81429e+07	2.02239e+07	2.06148e+07	1.70428e+07	1.79751e+07	1.67675e+07	1.61078e+07	3.77566e+06	3.14723e+06	2.9668e+06	3.58146e+06	3.91756e+06	4.03202e+06	2.94779e+06	3.42507e+06	2.55226e+06	3.06827e+06	2.15136e+07	1.58044e+07	1.59504e+07	1.86154e+07	1.9482e+07	2.02927e+07
EIF3B_MOUSE	sp|Q8JZQ9|EIF3B_MOUSE	Q8JZQ9	Eukaryotic translation initiation factor 3 subunit B OS=Mus musculus OX=10090 GN=Eif3b PE=1 SV=1	2.02993e+07	1.60713e+07	2.1614e+07	1.60579e+07	1.77473e+07	1.61043e+07	2.20529e+07	2.19122e+07	2.18035e+07	1.64005e+07	2.02993e+07	1.60713e+07	2.1614e+07	1.60579e+07	1.77473e+07	1.61043e+07	2.20529e+07	2.19122e+07	2.18035e+07	1.64005e+07	1.24206e+07	1.16533e+07	1.29696e+07	1.18877e+07	1.32042e+07	1.30066e+07	1.34872e+07	1.33048e+07	1.46e+07	1.324e+07	1.24206e+07	1.16533e+07	1.29696e+07	1.18877e+07	1.32042e+07	1.30066e+07	1.34872e+07	1.33048e+07	1.46e+07	1.324e+07	1.18829e+07	1.18996e+07	1.00761e+07	1.12727e+07	1.23297e+07	1.15141e+07
RTCB_MOUSE	sp|Q99LF4|RTCB_MOUSE	Q99LF4	RNA-splicing ligase RtcB homolog OS=Mus musculus OX=10090 GN=Rtcb PE=1 SV=1	2.56764e+07	2.41003e+07	2.62405e+07	2.46837e+07	2.51864e+07	2.50803e+07	2.75439e+07	2.76013e+07	2.86269e+07	2.46433e+07	2.53598e+07	2.38954e+07	2.58956e+07	2.4518e+07	2.49631e+07	2.48417e+07	2.73675e+07	2.73716e+07	2.83859e+07	2.42648e+07	2.24735e+07	2.15957e+07	2.24803e+07	2.16394e+07	2.26847e+07	2.25703e+07	2.45902e+07	2.40694e+07	2.50279e+07	2.27865e+07	2.24735e+07	2.15957e+07	2.24803e+07	2.16394e+07	2.26847e+07	2.25703e+07	2.45902e+07	2.40694e+07	2.50279e+07	2.27865e+07	1.19471e+07	1.32157e+07	1.31729e+07	1.39393e+07	1.37423e+07	1.40613e+07
1433F_MOUSE	sp|P68510|1433F_MOUSE	P68510	14-3-3 protein eta OS=Mus musculus OX=10090 GN=Ywhah PE=1 SV=2	1.23561e+08	1.09565e+08	1.39856e+08	8.6067e+07	1.13427e+08	1.06598e+08	1.07542e+08	1.14171e+08	1.32061e+08	9.6595e+07	2.89712e+07	2.24818e+07	3.15297e+07	2.15735e+07	2.70096e+07	2.46531e+07	2.65807e+07	2.71554e+07	3.07143e+07	1.7375e+07	8.59817e+07	7.6425e+07	9.22075e+07	7.7283e+07	8.45292e+07	8.08652e+07	8.25219e+07	7.7e+07	8.95472e+07	8.51838e+07	1.44471e+07	1.50128e+07	1.72186e+07	1.44132e+07	1.4686e+07	1.51644e+07	1.42788e+07	1.28065e+07	1.70595e+07	1.77802e+07	5.91955e+07	6.12185e+07	5.56566e+07	4.58345e+07	5.68142e+07	5.40066e+07
ACADS_MOUSE	sp|Q07417|ACADS_MOUSE	Q07417	Short-chain specific acyl-CoA dehydrogenase, mitochondrial OS=Mus musculus OX=10090 GN=Acads PE=1 SV=2	6.67532e+06	5.8873e+06	7.08408e+06	7.4077e+06	8.0699e+06	8.28751e+06	8.69687e+06	8.82095e+06	8.687e+06	1.61103e+07	6.67532e+06	5.8873e+06	7.08408e+06	7.4077e+06	8.0699e+06	8.28751e+06	8.69687e+06	8.82095e+06	8.687e+06	1.61103e+07	1.52822e+07	1.37555e+07	1.39788e+07	1.83973e+07	1.9116e+07	1.92207e+07	1.82132e+07	1.95861e+07	1.70637e+07	1.61228e+07	1.52822e+07	1.37555e+07	1.39788e+07	1.83973e+07	1.9116e+07	1.92207e+07	1.82132e+07	1.95861e+07	1.70637e+07	1.61228e+07	2.46433e+07	1.6048e+07	1.49486e+07	2.24706e+07	2.29051e+07	2.24773e+07
CATD_MOUSE	sp|P18242|CATD_MOUSE	P18242	Cathepsin D OS=Mus musculus OX=10090 GN=Ctsd PE=1 SV=1	1.9481e+07	1.9594e+07	1.99004e+07	2.26015e+07	2.25534e+07	2.13918e+07	2.15212e+07	2.1384e+07	2.24797e+07	4.78748e+07	1.9481e+07	1.9594e+07	1.99004e+07	2.26015e+07	2.25534e+07	2.13918e+07	2.15212e+07	2.1384e+07	2.24797e+07	4.78748e+07	4.7459e+07	3.95962e+07	4.72014e+07	4.57383e+07	5.19408e+07	4.71651e+07	5.76944e+07	5.45916e+07	5.376e+07	4.21044e+07	4.7459e+07	3.95962e+07	4.72014e+07	4.57383e+07	5.19408e+07	4.71651e+07	5.76944e+07	5.45916e+07	5.376e+07	4.21044e+07	6.47121e+07	4.88188e+07	4.98553e+07	5.62866e+07	5.71922e+07	5.7124e+07
IF2A_MOUSE	sp|Q6ZWX6|IF2A_MOUSE	Q6ZWX6	Eukaryotic translation initiation factor 2 subunit 1 OS=Mus musculus OX=10090 GN=Eif2s1 PE=1 SV=3	2.75534e+07	2.42707e+07	2.89462e+07	2.52919e+07	2.79537e+07	2.63615e+07	3.02056e+07	3.04584e+07	3.14999e+07	2.62286e+07	2.69197e+07	2.38163e+07	2.82702e+07	2.50424e+07	2.74382e+07	2.59617e+07	2.95598e+07	2.98396e+07	3.08855e+07	2.53846e+07	2.28672e+07	2.2648e+07	2.42417e+07	2.28512e+07	2.48785e+07	2.44399e+07	2.50583e+07	2.49081e+07	2.6971e+07	2.4183e+07	2.28489e+07	2.26302e+07	2.42184e+07	2.28367e+07	2.48606e+07	2.44212e+07	2.50399e+07	2.48921e+07	2.69503e+07	2.41692e+07	1.71473e+07	1.81696e+07	1.6018e+07	1.65215e+07	1.82175e+07	1.7153e+07
CLAP1_MOUSE	sp|Q80TV8|CLAP1_MOUSE	Q80TV8	CLIP-associating protein 1 OS=Mus musculus OX=10090 GN=Clasp1 PE=1 SV=2	1.15327e+07	1.1071e+07	1.17449e+07	9.9345e+06	1.00068e+07	9.83157e+06	1.03848e+07	1.0877e+07	1.08289e+07	1.31804e+07	9.38003e+06	8.92227e+06	9.59192e+06	8.23082e+06	8.24868e+06	8.15461e+06	8.54601e+06	9.02518e+06	8.9573e+06	1.10434e+07	1.66403e+07	1.53514e+07	1.52012e+07	1.43137e+07	1.59093e+07	1.61321e+07	1.49781e+07	1.56269e+07	1.3906e+07	1.37351e+07	1.42778e+07	1.28541e+07	1.302e+07	1.17214e+07	1.32842e+07	1.33053e+07	1.22219e+07	1.2813e+07	1.14615e+07	1.11349e+07	7.98168e+06	1.0499e+07	1.08222e+07	1.08967e+07	1.09665e+07	1.06993e+07
PROF1_MOUSE	sp|P62962|PROF1_MOUSE	P62962	Profilin-1 OS=Mus musculus OX=10090 GN=Pfn1 PE=1 SV=2	1.20157e+08	9.04112e+07	1.26057e+08	9.10829e+07	1.10426e+08	1.01511e+08	1.16607e+08	1.15096e+08	1.21882e+08	9.06352e+07	1.18962e+08	8.94428e+07	1.24821e+08	9.00097e+07	1.09352e+08	1.00501e+08	1.15492e+08	1.13982e+08	1.20825e+08	8.96631e+07	6.52243e+07	6.8434e+07	7.16625e+07	6.75028e+07	6.43192e+07	6.66821e+07	7.11296e+07	6.83238e+07	7.4507e+07	7.15189e+07	6.52243e+07	6.8434e+07	7.16625e+07	6.75028e+07	6.43192e+07	6.66821e+07	7.11296e+07	6.83238e+07	7.4507e+07	7.15189e+07	7.27728e+07	8.02141e+07	7.49431e+07	7.59728e+07	8.39116e+07	7.18413e+07
IF2P_MOUSE	sp|Q05D44|IF2P_MOUSE	Q05D44	Eukaryotic translation initiation factor 5B OS=Mus musculus OX=10090 GN=Eif5b PE=1 SV=2	2.7265e+07	2.71057e+07	2.69076e+07	3.03804e+07	3.02165e+07	2.91182e+07	2.82564e+07	2.77328e+07	2.72728e+07	2.33879e+07	2.66755e+07	2.68289e+07	2.6335e+07	2.98415e+07	2.96456e+07	2.86947e+07	2.77723e+07	2.71566e+07	2.68538e+07	2.29481e+07	1.56119e+07	1.76504e+07	1.6183e+07	1.6069e+07	1.63673e+07	1.65254e+07	1.82009e+07	1.73509e+07	1.80445e+07	1.83379e+07	1.54469e+07	1.748e+07	1.60067e+07	1.59523e+07	1.62388e+07	1.63845e+07	1.80887e+07	1.72335e+07	1.78928e+07	1.81889e+07	1.07522e+07	1.21358e+07	1.16096e+07	1.18545e+07	1.21554e+07	1.23266e+07
NEXN_MOUSE	sp|Q7TPW1|NEXN_MOUSE	Q7TPW1	Nexilin OS=Mus musculus OX=10090 GN=Nexn PE=1 SV=3	9.97064e+06	9.62092e+06	8.94201e+06	9.4475e+06	8.76571e+06	9.28235e+06	8.5968e+06	9.39977e+06	8.44908e+06	2.09426e+07	9.97064e+06	9.62092e+06	8.94201e+06	9.4475e+06	8.76571e+06	9.28235e+06	8.5968e+06	9.39977e+06	8.44908e+06	2.09426e+07	2.96508e+07	2.74599e+07	2.57506e+07	2.24282e+07	2.67928e+07	2.48577e+07	2.34128e+07	2.28157e+07	2.0623e+07	1.80362e+07	2.96508e+07	2.74599e+07	2.57506e+07	2.24282e+07	2.67928e+07	2.48577e+07	2.34128e+07	2.28157e+07	2.0623e+07	1.80362e+07	9.68415e+06	1.78182e+07	1.9667e+07	2.00433e+07	1.74215e+07	1.75982e+07
TNNT3_MOUSE	sp|Q9QZ47|TNNT3_MOUSE	Q9QZ47	Troponin T, fast skeletal muscle OS=Mus musculus OX=10090 GN=Tnnt3 PE=1 SV=3	610658	836218	712006	862998	876873	979279	666180	1.43761e+06	830149	3.76363e+07	599438	828035	697696	847533	853289	955646	654099	1.39292e+06	811107	3.56659e+07	5.29397e+07	4.49905e+07	4.33061e+07	4.22221e+07	4.86662e+07	4.30346e+07	4.29349e+07	4.79542e+07	3.50849e+07	3.23136e+07	4.99552e+07	4.24601e+07	4.02383e+07	3.91219e+07	4.52466e+07	3.99827e+07	3.99931e+07	4.46831e+07	3.25396e+07	3.02736e+07	2.13555e+07	4.46643e+07	5.27544e+07	5.74896e+07	4.86087e+07	4.79216e+07
SYYC_MOUSE	sp|Q91WQ3|SYYC_MOUSE	Q91WQ3	Tyrosine--tRNA ligase, cytoplasmic OS=Mus musculus OX=10090 GN=Yars1 PE=1 SV=3	3.25692e+07	3.4453e+07	3.29101e+07	3.74533e+07	3.59261e+07	3.53894e+07	3.30724e+07	3.33919e+07	3.24237e+07	3.47567e+07	3.00532e+07	3.15439e+07	3.05555e+07	3.49841e+07	3.33367e+07	3.29119e+07	3.07338e+07	3.09653e+07	3.00792e+07	3.26781e+07	3.59723e+07	3.40762e+07	3.57312e+07	3.22921e+07	3.41474e+07	3.28185e+07	3.66212e+07	3.79304e+07	3.63967e+07	3.27008e+07	3.57143e+07	3.39027e+07	3.54839e+07	3.20926e+07	3.38697e+07	3.25974e+07	3.63922e+07	3.76641e+07	3.61649e+07	3.25336e+07	2.42911e+07	2.74027e+07	2.70801e+07	2.42354e+07	2.4954e+07	2.41747e+07
PUR9_MOUSE	sp|Q9CWJ9|PUR9_MOUSE	Q9CWJ9	Bifunctional purine biosynthesis protein PURH OS=Mus musculus OX=10090 GN=Atic PE=1 SV=2	2.75626e+07	2.73353e+07	2.65943e+07	3.02184e+07	2.91157e+07	3.02009e+07	3.21758e+07	3.12854e+07	2.93954e+07	2.40964e+07	2.75626e+07	2.73353e+07	2.65943e+07	3.02184e+07	2.91157e+07	3.02009e+07	3.21758e+07	3.12854e+07	2.93954e+07	2.40964e+07	1.86941e+07	2.14341e+07	1.94252e+07	2.12221e+07	1.91703e+07	1.92109e+07	2.24074e+07	2.2538e+07	2.19178e+07	2.26887e+07	1.82879e+07	2.09774e+07	1.90826e+07	2.08699e+07	1.88557e+07	1.89488e+07	2.21252e+07	2.22706e+07	2.16328e+07	2.23295e+07	1.3559e+07	1.59062e+07	1.55886e+07	1.59318e+07	1.80288e+07	1.69952e+07
6PGD_MOUSE	sp|Q9DCD0|6PGD_MOUSE	Q9DCD0	6-phosphogluconate dehydrogenase, decarboxylating OS=Mus musculus OX=10090 GN=Pgd PE=1 SV=3	4.96744e+07	5.28779e+07	4.94759e+07	5.62964e+07	5.96502e+07	5.88664e+07	5.452e+07	5.35918e+07	5.42051e+07	4.03287e+07	4.74175e+07	5.0659e+07	4.68887e+07	5.39099e+07	5.68599e+07	5.63303e+07	5.18569e+07	5.08802e+07	5.14741e+07	3.84771e+07	3.73982e+07	4.49767e+07	4.6367e+07	4.28538e+07	4.07581e+07	4.11305e+07	4.56548e+07	4.31899e+07	4.90367e+07	4.98546e+07	3.52384e+07	4.28133e+07	4.36724e+07	4.038e+07	3.8428e+07	3.88523e+07	4.31259e+07	4.07679e+07	4.62025e+07	4.71881e+07	2.7054e+07	3.05218e+07	2.7246e+07	2.5629e+07	2.70624e+07	2.54758e+07
COPD_MOUSE	sp|Q5XJY5|COPD_MOUSE	Q5XJY5	Coatomer subunit delta OS=Mus musculus OX=10090 GN=Arcn1 PE=1 SV=2	2.49045e+07	1.96228e+07	2.52296e+07	2.14209e+07	2.38795e+07	2.27003e+07	2.66014e+07	2.67238e+07	2.63792e+07	2.38418e+07	2.49045e+07	1.96228e+07	2.52296e+07	2.14209e+07	2.38795e+07	2.27003e+07	2.66014e+07	2.67238e+07	2.63792e+07	2.38418e+07	1.98004e+07	2.06039e+07	2.27515e+07	2.17599e+07	2.28737e+07	2.19427e+07	2.44956e+07	2.28265e+07	2.58989e+07	2.12074e+07	1.98004e+07	2.06039e+07	2.27515e+07	2.17599e+07	2.28737e+07	2.19427e+07	2.44956e+07	2.28265e+07	2.58989e+07	2.12074e+07	1.89855e+07	2.00568e+07	1.60362e+07	1.82116e+07	1.95246e+07	1.8488e+07
CA2D1_MOUSE	sp|O08532|CA2D1_MOUSE	O08532	Voltage-dependent calcium channel subunit alpha-2/delta-1 OS=Mus musculus OX=10090 GN=Cacna2d1 PE=1 SV=1	3.84461e+06	4.12981e+06	3.78272e+06	3.78019e+06	3.25998e+06	3.35523e+06	3.54474e+06	3.58404e+06	3.98303e+06	9.61199e+06	3.84461e+06	4.12981e+06	3.78272e+06	3.78019e+06	3.25998e+06	3.35523e+06	3.54474e+06	3.58404e+06	3.98303e+06	9.61199e+06	1.45366e+07	1.15137e+07	1.17601e+07	1.31533e+07	1.24964e+07	1.17209e+07	1.25793e+07	1.2928e+07	1.02549e+07	1.10283e+07	1.39875e+07	1.11275e+07	1.1337e+07	1.28405e+07	1.22041e+07	1.14613e+07	1.23318e+07	1.26635e+07	1.00303e+07	1.07737e+07	1.83517e+07	1.3625e+07	1.46852e+07	1.59868e+07	1.53656e+07	1.48582e+07
DHX9_MOUSE	sp|O70133|DHX9_MOUSE	O70133	ATP-dependent RNA helicase A OS=Mus musculus OX=10090 GN=Dhx9 PE=1 SV=2	2.94456e+07	2.32344e+07	3.25198e+07	2.54996e+07	2.77388e+07	2.7551e+07	3.42559e+07	3.33384e+07	3.40133e+07	2.47181e+07	2.8978e+07	2.27477e+07	3.20986e+07	2.51333e+07	2.73481e+07	2.71154e+07	3.3877e+07	3.29365e+07	3.35271e+07	2.43425e+07	1.91822e+07	1.89407e+07	2.12775e+07	2.18937e+07	2.16484e+07	2.10513e+07	2.23701e+07	2.01974e+07	2.44367e+07	2.18822e+07	1.9043e+07	1.87923e+07	2.11577e+07	2.17701e+07	2.15285e+07	2.08957e+07	2.22556e+07	2.00938e+07	2.42862e+07	2.17549e+07	1.59169e+07	1.45189e+07	1.31223e+07	1.44546e+07	1.57551e+07	1.49019e+07
EF1G_MOUSE	sp|Q9D8N0|EF1G_MOUSE	Q9D8N0	Elongation factor 1-gamma OS=Mus musculus OX=10090 GN=Eef1g PE=1 SV=3	6.51552e+07	6.78308e+07	6.92492e+07	6.77028e+07	6.75228e+07	6.25652e+07	7.66722e+07	7.11653e+07	7.27675e+07	6.24548e+07	6.51552e+07	6.78308e+07	6.92492e+07	6.77028e+07	6.75228e+07	6.25652e+07	7.66722e+07	7.11653e+07	7.27675e+07	6.24548e+07	5.14705e+07	4.84123e+07	5.25225e+07	5.11119e+07	5.3813e+07	5.14287e+07	5.89268e+07	5.98931e+07	5.75437e+07	5.31512e+07	5.14705e+07	4.84123e+07	5.25225e+07	5.11119e+07	5.3813e+07	5.14287e+07	5.89268e+07	5.98931e+07	5.75437e+07	5.31512e+07	3.32796e+07	3.72473e+07	3.35861e+07	3.91995e+07	4.00917e+07	3.80652e+07
P4HA1_MOUSE	sp|Q60715|P4HA1_MOUSE	Q60715	Prolyl 4-hydroxylase subunit alpha-1 OS=Mus musculus OX=10090 GN=P4ha1 PE=1 SV=2	2.52921e+07	2.14133e+07	2.72746e+07	3.0056e+07	2.83551e+07	2.98074e+07	2.31176e+07	2.46103e+07	2.55164e+07	3.55205e+07	2.4301e+07	2.07503e+07	2.60814e+07	2.89591e+07	2.71538e+07	2.85516e+07	2.20804e+07	2.3595e+07	2.45786e+07	3.41505e+07	4.6842e+07	5.0157e+07	4.89935e+07	4.88555e+07	4.17138e+07	4.4047e+07	4.91978e+07	4.38889e+07	4.90162e+07	3.84517e+07	4.62281e+07	4.95869e+07	4.83623e+07	4.80881e+07	4.11737e+07	4.34625e+07	4.85013e+07	4.32488e+07	4.83744e+07	3.80098e+07	6.22427e+07	4.60739e+07	4.43507e+07	3.8467e+07	3.86196e+07	4.50981e+07
ARHG2_MOUSE	sp|Q60875|ARHG2_MOUSE	Q60875	Rho guanine nucleotide exchange factor 2 OS=Mus musculus OX=10090 GN=Arhgef2 PE=1 SV=4	1.84152e+07	1.88115e+07	1.90722e+07	2.20908e+07	2.21354e+07	2.30376e+07	1.8013e+07	1.80584e+07	2.01101e+07	1.88651e+07	1.75638e+07	1.85587e+07	1.8091e+07	2.14604e+07	2.13681e+07	2.24243e+07	1.72103e+07	1.71855e+07	1.91567e+07	1.81617e+07	1.87322e+07	1.67772e+07	1.73201e+07	1.71264e+07	1.89583e+07	1.88356e+07	1.89636e+07	1.99404e+07	1.78393e+07	1.73485e+07	1.80539e+07	1.63377e+07	1.65955e+07	1.64352e+07	1.81193e+07	1.81591e+07	1.83092e+07	1.92633e+07	1.71171e+07	1.67967e+07	1.18761e+07	1.20963e+07	1.17399e+07	1.43329e+07	1.45812e+07	1.38405e+07
ITAV_MOUSE	sp|P43406|ITAV_MOUSE	P43406	Integrin alpha-V OS=Mus musculus OX=10090 GN=Itgav PE=1 SV=2	9.93341e+06	8.5637e+06	9.79984e+06	1.00335e+07	9.65377e+06	9.57961e+06	9.33984e+06	9.68682e+06	1.00192e+07	1.20303e+07	9.93341e+06	8.5637e+06	9.79984e+06	1.00335e+07	9.65377e+06	9.57961e+06	9.33984e+06	9.68682e+06	1.00192e+07	1.20303e+07	1.06556e+07	1.2515e+07	1.23373e+07	1.39371e+07	1.18623e+07	1.12328e+07	1.2924e+07	1.15367e+07	1.35378e+07	1.2375e+07	1.06556e+07	1.2515e+07	1.23373e+07	1.39371e+07	1.18623e+07	1.12328e+07	1.2924e+07	1.15367e+07	1.35378e+07	1.2375e+07	1.08298e+07	1.09514e+07	1.04707e+07	9.09775e+06	9.98534e+06	1.00215e+07
TOP2B_MOUSE	sp|Q64511|TOP2B_MOUSE	Q64511	DNA topoisomerase 2-beta OS=Mus musculus OX=10090 GN=Top2b PE=1 SV=2	3.18362e+07	2.63194e+07	3.29357e+07	2.62251e+07	2.8371e+07	2.67819e+07	3.36382e+07	3.35433e+07	3.48734e+07	2.38394e+07	1.97256e+07	1.70087e+07	2.04998e+07	1.78931e+07	1.9269e+07	1.89267e+07	2.07648e+07	2.07244e+07	2.17378e+07	1.71925e+07	1.39591e+07	1.37169e+07	1.48247e+07	1.50142e+07	1.44168e+07	1.45053e+07	1.55614e+07	1.44394e+07	1.73133e+07	1.63013e+07	1.17799e+07	1.1528e+07	1.2163e+07	1.25581e+07	1.21921e+07	1.22401e+07	1.2917e+07	1.20412e+07	1.41388e+07	1.26605e+07	1.12511e+07	1.03914e+07	9.24408e+06	9.06947e+06	1.02771e+07	9.9987e+06
AIFM1_MOUSE	sp|Q9Z0X1|AIFM1_MOUSE	Q9Z0X1	Apoptosis-inducing factor 1, mitochondrial OS=Mus musculus OX=10090 GN=Aifm1 PE=1 SV=1	1.56207e+07	1.46716e+07	1.52229e+07	1.34752e+07	1.4171e+07	1.36577e+07	1.4828e+07	1.5011e+07	1.55394e+07	2.10694e+07	1.56207e+07	1.46716e+07	1.52229e+07	1.34752e+07	1.4171e+07	1.36577e+07	1.4828e+07	1.5011e+07	1.55394e+07	2.10694e+07	2.11843e+07	2.02762e+07	2.001e+07	1.8957e+07	2.32397e+07	2.36326e+07	2.05811e+07	2.31057e+07	2.01034e+07	2.11212e+07	2.11843e+07	2.02762e+07	2.001e+07	1.8957e+07	2.32397e+07	2.36326e+07	2.05811e+07	2.31057e+07	2.01034e+07	2.11212e+07	2.69468e+07	1.94897e+07	1.9827e+07	2.33845e+07	2.33025e+07	2.34445e+07
EF1A2_MOUSE	sp|P62631|EF1A2_MOUSE	P62631	Elongation factor 1-alpha 2 OS=Mus musculus OX=10090 GN=Eef1a2 PE=1 SV=1	2.86632e+08	2.21711e+08	2.93692e+08	2.10383e+08	2.48636e+08	2.13412e+08	3.18539e+08	3.16825e+08	2.87815e+08	2.20558e+08											1.83816e+08	1.54614e+08	1.97952e+08	1.59708e+08	1.93147e+08	1.70902e+08	2.08707e+08	2.03857e+08	2.20055e+08	1.83769e+08											1.30945e+08	1.4216e+08	1.15889e+08	1.36664e+08	1.53207e+08	1.24982e+08
EFTU_MOUSE	sp|Q8BFR5|EFTU_MOUSE	Q8BFR5	Elongation factor Tu, mitochondrial OS=Mus musculus OX=10090 GN=Tufm PE=1 SV=1	3.2068e+07	2.92039e+07	3.37677e+07	3.07977e+07	3.29993e+07	3.24759e+07	3.24198e+07	3.43912e+07	3.36309e+07	5.10432e+07	3.2068e+07	2.92039e+07	3.37677e+07	3.07977e+07	3.29993e+07	3.24759e+07	3.24198e+07	3.43912e+07	3.36309e+07	5.10432e+07	4.39783e+07	3.94526e+07	4.18539e+07	4.76269e+07	4.78428e+07	4.89992e+07	4.53253e+07	4.60879e+07	4.36589e+07	4.14334e+07	4.39783e+07	3.94526e+07	4.18539e+07	4.76269e+07	4.78428e+07	4.89992e+07	4.53253e+07	4.60879e+07	4.36589e+07	4.14334e+07	4.96488e+07	3.29689e+07	3.26956e+07	3.75463e+07	3.90811e+07	4.01781e+07
ATP5H_MOUSE	sp|Q9DCX2|ATP5H_MOUSE	Q9DCX2	ATP synthase subunit d, mitochondrial OS=Mus musculus OX=10090 GN=Atp5pd PE=1 SV=3	3.41235e+07	3.23198e+07	3.19904e+07	3.1402e+07	3.03559e+07	2.99568e+07	2.74202e+07	2.86499e+07	2.88117e+07	5.58697e+07	3.37136e+07	3.18732e+07	3.16114e+07	3.09598e+07	3.00131e+07	2.95945e+07	2.70805e+07	2.83252e+07	2.84905e+07	5.52939e+07	4.60302e+07	4.10145e+07	4.18304e+07	4.43526e+07	4.3266e+07	4.42458e+07	3.8908e+07	3.93866e+07	3.62998e+07	3.81627e+07	4.57029e+07	4.07153e+07	4.15725e+07	4.40094e+07	4.29268e+07	4.38586e+07	3.86248e+07	3.90899e+07	3.60119e+07	3.78518e+07	7.91839e+07	4.74877e+07	5.39073e+07	4.9741e+07	4.94828e+07	5.56554e+07
COF1_MOUSE	sp|P18760|COF1_MOUSE	P18760	Cofilin-1 OS=Mus musculus OX=10090 GN=Cfl1 PE=1 SV=3	2.96211e+08	2.94334e+08	3.12848e+08	3.04757e+08	3.09415e+08	3.05937e+08	3.25352e+08	3.1489e+08	3.36953e+08	2.16899e+08	1.36314e+08	1.28481e+08	1.52907e+08	1.4793e+08	1.53235e+08	1.53581e+08	1.62732e+08	1.56857e+08	1.71052e+08	1.01934e+08	1.38832e+08	1.42791e+08	1.59004e+08	1.77496e+08	1.56788e+08	1.59747e+08	1.75128e+08	1.54032e+08	1.90708e+08	1.88579e+08	7.57179e+07	8.30732e+07	8.90813e+07	1.10392e+08	9.19828e+07	9.72201e+07	1.08061e+08	9.28568e+07	1.17874e+08	1.1661e+08	1.26487e+08	1.27647e+08	1.22176e+08	1.22337e+08	1.27371e+08	1.26349e+08
PGAM2_MOUSE	sp|O70250|PGAM2_MOUSE	O70250	Phosphoglycerate mutase 2 OS=Mus musculus OX=10090 GN=Pgam2 PE=1 SV=3	3.457e+07	4.0299e+07	3.72572e+07	4.65335e+07	3.86211e+07	4.11421e+07	3.47447e+07	3.44219e+07	3.18904e+07	6.25155e+07	55369.1	100632	88976.6	170526	143531	203118	59748.3	348137	113439	1.85455e+07	8.28461e+07	9.70137e+07	8.31328e+07	8.15999e+07	7.68058e+07	7.46129e+07	7.3753e+07	7.4573e+07	7.23628e+07	7.53979e+07	1.6655e+07	1.47648e+07	1.38069e+07	1.33015e+07	1.59564e+07	1.38537e+07	1.21707e+07	1.39623e+07	1.01778e+07	9.7355e+06	3.91069e+07	5.72277e+07	6.59951e+07	6.21195e+07	5.46549e+07	5.0106e+07
NEDD4_MOUSE	sp|P46935|NEDD4_MOUSE	P46935	E3 ubiquitin-protein ligase NEDD4 OS=Mus musculus OX=10090 GN=Nedd4 PE=1 SV=3	3.30081e+07	3.09747e+07	3.25153e+07	2.80936e+07	3.02216e+07	2.93537e+07	3.90635e+07	3.91555e+07	3.66774e+07	2.33635e+07	3.14316e+07	2.9785e+07	3.06795e+07	2.67724e+07	2.84608e+07	2.7794e+07	3.6753e+07	3.69231e+07	3.43625e+07	2.20427e+07	1.7361e+07	1.84442e+07	1.90695e+07	1.95806e+07	1.74051e+07	1.75709e+07	2.21706e+07	2.01886e+07	2.35944e+07	2.4086e+07	1.52512e+07	1.58726e+07	1.68566e+07	1.79229e+07	1.54324e+07	1.58043e+07	1.90468e+07	1.75034e+07	2.06471e+07	2.10253e+07	1.47359e+07	1.56338e+07	1.54765e+07	1.43484e+07	1.46121e+07	1.35097e+07
CAND2_MOUSE	sp|Q6ZQ73|CAND2_MOUSE	Q6ZQ73	Cullin-associated NEDD8-dissociated protein 2 OS=Mus musculus OX=10090 GN=Cand2 PE=1 SV=2	1.02442e+07	1.00849e+07	1.06886e+07	8.71868e+06	7.82938e+06	7.39885e+06	9.14944e+06	1.0077e+07	9.98815e+06	1.37555e+07	2.91049e+06	2.78426e+06	2.87305e+06	2.9125e+06	2.82038e+06	3.11718e+06	2.75298e+06	2.91893e+06	2.77631e+06	7.28028e+06	1.63701e+07	1.44534e+07	1.52883e+07	1.39598e+07	1.48446e+07	1.40789e+07	1.44219e+07	1.55497e+07	1.39855e+07	1.16607e+07	1.20404e+07	1.09419e+07	1.04218e+07	1.07899e+07	1.09066e+07	1.07678e+07	9.90102e+06	1.13588e+07	8.75212e+06	8.12224e+06	1.15344e+07	1.40478e+07	1.39121e+07	1.22817e+07	1.19627e+07	1.14113e+07
NUCB1_MOUSE	sp|Q02819|NUCB1_MOUSE	Q02819	Nucleobindin-1 OS=Mus musculus OX=10090 GN=Nucb1 PE=1 SV=2	1.56639e+07	1.52874e+07	1.48374e+07	1.30064e+07	1.20436e+07	1.41241e+07	1.23826e+07	1.30587e+07	1.28827e+07	1.82537e+07	1.56639e+07	1.52874e+07	1.48374e+07	1.30064e+07	1.20436e+07	1.41241e+07	1.23826e+07	1.30587e+07	1.28827e+07	1.82537e+07	1.89588e+07	1.9963e+07	1.83487e+07	1.92778e+07	1.77472e+07	1.82529e+07	1.67284e+07	1.61523e+07	1.64253e+07	1.64649e+07	1.88977e+07	1.99121e+07	1.82876e+07	1.92117e+07	1.76778e+07	1.82046e+07	1.66741e+07	1.61036e+07	1.63682e+07	1.64185e+07	2.03186e+07	1.77723e+07	1.97409e+07	1.71573e+07	1.53328e+07	1.74655e+07
RENT1_MOUSE	sp|Q9EPU0|RENT1_MOUSE	Q9EPU0	Regulator of nonsense transcripts 1 OS=Mus musculus OX=10090 GN=Upf1 PE=1 SV=2	1.5555e+07	1.39606e+07	1.52309e+07	1.49717e+07	1.56255e+07	1.56616e+07	1.70726e+07	1.74272e+07	1.65665e+07	1.55265e+07	1.5555e+07	1.39606e+07	1.52309e+07	1.49717e+07	1.56255e+07	1.56616e+07	1.70726e+07	1.74272e+07	1.65665e+07	1.55265e+07	1.60885e+07	1.56251e+07	1.54801e+07	1.58645e+07	1.64756e+07	1.72325e+07	1.75168e+07	1.79478e+07	1.67956e+07	1.63791e+07	1.60885e+07	1.56251e+07	1.54801e+07	1.58645e+07	1.64756e+07	1.72325e+07	1.75168e+07	1.79478e+07	1.67956e+07	1.63791e+07	1.07576e+07	1.08752e+07	1.03615e+07	1.19441e+07	1.25754e+07	1.20372e+07
TRAP1_MOUSE	sp|Q9CQN1|TRAP1_MOUSE	Q9CQN1	Heat shock protein 75 kDa, mitochondrial OS=Mus musculus OX=10090 GN=Trap1 PE=1 SV=1	2.17818e+07	2.23821e+07	2.23504e+07	2.31835e+07	2.38252e+07	2.35937e+07	2.40349e+07	2.42044e+07	2.42537e+07	2.46787e+07	1.93116e+07	1.95035e+07	1.98286e+07	2.16612e+07	2.24374e+07	2.23848e+07	2.20878e+07	2.23021e+07	2.21244e+07	2.28407e+07	2.14612e+07	1.946e+07	2.11017e+07	2.16252e+07	2.29037e+07	2.34836e+07	2.13759e+07	2.15917e+07	2.1059e+07	2.16112e+07	2.0193e+07	1.86052e+07	1.99827e+07	2.10532e+07	2.18761e+07	2.26197e+07	2.03988e+07	2.0579e+07	2.01252e+07	2.08327e+07	2.31462e+07	1.61311e+07	1.49132e+07	1.70738e+07	1.76589e+07	1.81778e+07
TCPA_MOUSE	sp|P11983|TCPA_MOUSE	P11983	T-complex protein 1 subunit alpha OS=Mus musculus OX=10090 GN=Tcp1 PE=1 SV=3	6.39524e+07	5.49596e+07	6.56011e+07	5.41953e+07	5.69417e+07	5.48322e+07	7.07934e+07	7.00176e+07	6.81047e+07	4.6715e+07	5.11213e+07	4.76247e+07	5.1795e+07	4.77261e+07	4.98303e+07	4.97252e+07	6.34175e+07	6.11472e+07	6.06156e+07	4.08204e+07	4.03244e+07	4.35257e+07	4.30078e+07	4.31059e+07	4.25537e+07	4.44007e+07	5.00193e+07	4.92205e+07	5.11445e+07	4.88688e+07	3.66937e+07	3.99481e+07	3.85018e+07	4.02397e+07	3.95275e+07	4.17714e+07	4.73234e+07	4.64045e+07	4.77412e+07	4.5997e+07	2.82645e+07	2.83586e+07	2.94938e+07	3.13522e+07	3.1214e+07	3.07872e+07
SUCB1_MOUSE	sp|Q9Z2I9|SUCB1_MOUSE	Q9Z2I9	Succinate--CoA ligase [ADP-forming] subunit beta, mitochondrial OS=Mus musculus OX=10090 GN=Sucla2 PE=1 SV=2	1.04525e+07	9.17996e+06	1.18803e+07	1.29511e+07	1.36478e+07	1.43359e+07	1.30642e+07	1.38942e+07	1.40582e+07	2.74576e+07	1.03996e+07	9.13198e+06	1.18137e+07	1.28751e+07	1.35686e+07	1.42456e+07	1.29762e+07	1.3804e+07	1.39649e+07	2.73109e+07	2.29021e+07	2.02934e+07	2.2119e+07	2.79488e+07	2.89971e+07	2.89771e+07	2.45893e+07	2.53366e+07	2.20298e+07	2.23478e+07	2.28161e+07	2.02388e+07	2.20345e+07	2.78204e+07	2.88569e+07	2.88302e+07	2.44661e+07	2.52074e+07	2.1919e+07	2.22497e+07	3.71726e+07	2.23756e+07	2.02779e+07	2.89362e+07	3.06535e+07	3.17433e+07
ABCF1_MOUSE	sp|Q6P542|ABCF1_MOUSE	Q6P542	ATP-binding cassette sub-family F member 1 OS=Mus musculus OX=10090 GN=Abcf1 PE=1 SV=1	1.87137e+07	1.71979e+07	1.89884e+07	1.59345e+07	1.64724e+07	1.56282e+07	1.68485e+07	1.80616e+07	1.76741e+07	1.66867e+07	1.86289e+07	1.71605e+07	1.89098e+07	1.59066e+07	1.64416e+07	1.56064e+07	1.6796e+07	1.79966e+07	1.7622e+07	1.66471e+07	1.52616e+07	1.57902e+07	1.5323e+07	1.24731e+07	1.39769e+07	1.35506e+07	1.47574e+07	1.50558e+07	1.54867e+07	1.36026e+07	1.52237e+07	1.57699e+07	1.52888e+07	1.24494e+07	1.39411e+07	1.3524e+07	1.47247e+07	1.50291e+07	1.54514e+07	1.35786e+07	8.63368e+06	1.17505e+07	1.14483e+07	1.12511e+07	1.1351e+07	1.09953e+07
UBP2L_MOUSE	sp|Q80X50|UBP2L_MOUSE	Q80X50	Ubiquitin-associated protein 2-like OS=Mus musculus OX=10090 GN=Ubap2l PE=1 SV=1	2.48407e+07	2.86111e+07	2.19457e+07	2.51509e+07	2.1985e+07	2.33722e+07	2.12434e+07	2.00452e+07	2.02575e+07	1.77019e+07	2.41916e+07	2.80693e+07	2.13509e+07	2.45221e+07	2.14966e+07	2.27047e+07	2.07371e+07	1.95486e+07	1.9737e+07	1.73015e+07	1.74294e+07	1.73857e+07	1.52241e+07	1.47903e+07	1.42786e+07	1.42588e+07	1.62576e+07	1.69529e+07	1.45728e+07	1.72894e+07	1.67584e+07	1.66154e+07	1.46279e+07	1.41414e+07	1.36175e+07	1.36099e+07	1.55386e+07	1.62967e+07	1.39192e+07	1.66577e+07	8.8374e+06	1.23612e+07	1.49589e+07	1.5311e+07	1.31622e+07	1.2841e+07
DREB_MOUSE	sp|Q9QXS6|DREB_MOUSE	Q9QXS6	Drebrin OS=Mus musculus OX=10090 GN=Dbn1 PE=1 SV=4	2.56876e+07	2.54363e+07	2.56089e+07	2.43228e+07	2.31671e+07	2.4645e+07	2.28093e+07	2.36664e+07	2.50136e+07	2.45122e+07	2.56759e+07	2.54295e+07	2.55964e+07	2.43102e+07	2.31565e+07	2.46336e+07	2.28005e+07	2.36553e+07	2.50035e+07	2.4504e+07	2.19967e+07	2.32161e+07	2.14135e+07	1.83787e+07	1.68057e+07	1.7429e+07	2.25704e+07	2.12746e+07	2.24245e+07	1.85466e+07	2.19967e+07	2.32161e+07	2.14135e+07	1.83787e+07	1.68057e+07	1.7429e+07	2.25704e+07	2.12746e+07	2.24245e+07	1.85466e+07	1.16692e+07	1.36992e+07	1.40527e+07	1.20159e+07	1.17348e+07	1.20416e+07
LKHA4_MOUSE	sp|P24527|LKHA4_MOUSE	P24527	Leukotriene A-4 hydrolase OS=Mus musculus OX=10090 GN=Lta4h PE=1 SV=4	2.96992e+07	2.40409e+07	3.25328e+07	2.59182e+07	2.94621e+07	2.79597e+07	3.14545e+07	3.13189e+07	3.37226e+07	2.61449e+07	2.87127e+07	2.35927e+07	3.14146e+07	2.5251e+07	2.8456e+07	2.70713e+07	3.03423e+07	3.02277e+07	3.24988e+07	2.52816e+07	2.1296e+07	2.14609e+07	2.40114e+07	2.49868e+07	2.31948e+07	2.34177e+07	2.36559e+07	2.28991e+07	2.59637e+07	2.33029e+07	2.1296e+07	2.14609e+07	2.40114e+07	2.49868e+07	2.31948e+07	2.34177e+07	2.36559e+07	2.28991e+07	2.59637e+07	2.33029e+07	1.63254e+07	1.68752e+07	1.36773e+07	1.50597e+07	1.81869e+07	1.67876e+07
KLH41_MOUSE	sp|A2AUC9|KLH41_MOUSE	A2AUC9	Kelch-like protein 41 OS=Mus musculus OX=10090 GN=Klhl41 PE=1 SV=1	932866	803699	1.09018e+06	1.25e+06	1.36112e+06	1.45219e+06	1.10979e+06	1.95202e+06	1.33057e+06	3.74894e+07	712948	641831	811899	1.01522e+06	1.03381e+06	1.11241e+06	769855	1.54328e+06	953580	3.58936e+07	4.00974e+07	3.27327e+07	3.39881e+07	4.18832e+07	5.43898e+07	4.96175e+07	4.07341e+07	4.73149e+07	3.3286e+07	3.10394e+07	3.97101e+07	3.24268e+07	3.35963e+07	4.14902e+07	5.38429e+07	4.91155e+07	4.03858e+07	4.69067e+07	3.29397e+07	3.07112e+07	2.4677e+07	3.54725e+07	3.45199e+07	5.63813e+07	6.16257e+07	4.94618e+07
OBSL1_MOUSE	sp|D3YYU8|OBSL1_MOUSE	D3YYU8	Obscurin-like protein 1 OS=Mus musculus OX=10090 GN=Obsl1 PE=1 SV=1	1.81066e+06	1.9709e+06	1.82691e+06	1.97563e+06	1.99225e+06	1.94763e+06	1.82359e+06	1.93129e+06	1.79957e+06	4.59077e+06	1.81066e+06	1.9709e+06	1.82691e+06	1.97563e+06	1.99225e+06	1.94763e+06	1.82359e+06	1.93129e+06	1.79957e+06	4.59077e+06	1.58438e+07	1.35577e+07	1.49313e+07	1.20372e+07	1.69165e+07	1.6147e+07	1.52188e+07	1.80758e+07	1.32838e+07	1.17326e+07	1.58438e+07	1.35577e+07	1.49313e+07	1.20372e+07	1.69165e+07	1.6147e+07	1.52188e+07	1.80758e+07	1.32838e+07	1.17326e+07	9.21138e+06	9.35841e+06	8.42889e+06	1.18818e+07	1.26268e+07	1.06776e+07
THOP1_MOUSE	sp|Q8C1A5|THOP1_MOUSE	Q8C1A5	Thimet oligopeptidase OS=Mus musculus OX=10090 GN=Thop1 PE=1 SV=1	1.50922e+07	1.39941e+07	1.66393e+07	1.42754e+07	1.59939e+07	1.56298e+07	1.78166e+07	1.85263e+07	1.91505e+07	3.00507e+07	1.44678e+07	1.36841e+07	1.58717e+07	1.38625e+07	1.54227e+07	1.5084e+07	1.70215e+07	1.77093e+07	1.84285e+07	2.88257e+07	3.02856e+07	2.50475e+07	3.10492e+07	3.11426e+07	3.70851e+07	3.48491e+07	3.41901e+07	3.60114e+07	3.35172e+07	2.56685e+07	2.90062e+07	2.41406e+07	2.96593e+07	2.97524e+07	3.55994e+07	3.34902e+07	3.28028e+07	3.44331e+07	3.21247e+07	2.46874e+07	2.00859e+07	2.4239e+07	2.17756e+07	2.65662e+07	2.86242e+07	2.78533e+07
DDX21_MOUSE	sp|Q9JIK5|DDX21_MOUSE	Q9JIK5	Nucleolar RNA helicase 2 OS=Mus musculus OX=10090 GN=Ddx21 PE=1 SV=3	5.40388e+07	5.7243e+07	5.30125e+07	4.35833e+07	4.44382e+07	4.01657e+07	5.41204e+07	5.1851e+07	5.12679e+07	2.98991e+07	5.38945e+07	5.71597e+07	5.28201e+07	4.34846e+07	4.43122e+07	4.00587e+07	5.37952e+07	5.15834e+07	5.10223e+07	2.98101e+07	1.77132e+07	1.9257e+07	1.78736e+07	1.86049e+07	1.70425e+07	1.73914e+07	1.9051e+07	1.73629e+07	2.0829e+07	2.83142e+07	1.76651e+07	1.92028e+07	1.78216e+07	1.8547e+07	1.69793e+07	1.73248e+07	1.89848e+07	1.73011e+07	2.07521e+07	2.82379e+07	9.30781e+06	8.90853e+06	8.94853e+06	9.50353e+06	9.59457e+06	9.40907e+06
ANXA7_MOUSE	sp|Q07076|ANXA7_MOUSE	Q07076	Annexin A7 OS=Mus musculus OX=10090 GN=Anxa7 PE=1 SV=2	2.58408e+07	2.67388e+07	2.53165e+07	2.55617e+07	2.53885e+07	2.52937e+07	2.362e+07	2.38716e+07	2.40431e+07	2.63659e+07	1.62941e+07	1.73075e+07	1.59037e+07	1.64037e+07	1.59957e+07	1.64106e+07	1.49229e+07	1.52702e+07	1.56751e+07	1.81369e+07	2.44987e+07	2.37076e+07	2.40906e+07	2.20548e+07	2.38704e+07	2.24076e+07	2.20836e+07	2.20267e+07	2.19829e+07	2.25346e+07	1.2514e+07	1.24053e+07	1.19745e+07	1.12869e+07	1.25367e+07	1.15593e+07	1.14036e+07	1.14255e+07	1.12595e+07	1.17374e+07	1.06587e+07	1.36993e+07	1.37332e+07	1.37199e+07	1.34035e+07	1.2155e+07
WDR1_MOUSE	sp|O88342|WDR1_MOUSE	O88342	WD repeat-containing protein 1 OS=Mus musculus OX=10090 GN=Wdr1 PE=1 SV=3	7.82037e+07	6.32425e+07	7.90195e+07	7.03286e+07	7.73955e+07	7.36897e+07	9.56331e+07	9.30109e+07	9.00778e+07	6.31099e+07	7.82037e+07	6.32425e+07	7.90195e+07	7.03286e+07	7.73955e+07	7.36897e+07	9.56331e+07	9.30109e+07	9.00778e+07	6.31099e+07	4.16727e+07	4.31417e+07	5.1373e+07	5.0914e+07	5.16237e+07	5.21166e+07	5.4142e+07	5.03149e+07	6.17669e+07	5.12278e+07	4.16727e+07	4.31417e+07	5.1373e+07	5.0914e+07	5.16237e+07	5.21166e+07	5.4142e+07	5.03149e+07	6.17669e+07	5.12278e+07	3.54351e+07	3.85916e+07	3.09399e+07	3.33918e+07	3.6971e+07	3.35314e+07
CMC1_MOUSE	sp|Q8BH59|CMC1_MOUSE	Q8BH59	Calcium-binding mitochondrial carrier protein Aralar1 OS=Mus musculus OX=10090 GN=Slc25a12 PE=1 SV=1	1.15549e+07	1.01891e+07	1.15088e+07	9.303e+06	1.07057e+07	9.92312e+06	1.39218e+07	1.31856e+07	1.35079e+07	1.97134e+07	1.08553e+07	9.61041e+06	1.08157e+07	8.75182e+06	1.00114e+07	9.25201e+06	1.31222e+07	1.24396e+07	1.26843e+07	1.85885e+07	1.83021e+07	1.54443e+07	1.72279e+07	1.49712e+07	1.88028e+07	1.86111e+07	1.94697e+07	2.21145e+07	1.72277e+07	1.9033e+07	1.75901e+07	1.48721e+07	1.65843e+07	1.42772e+07	1.80008e+07	1.78191e+07	1.86998e+07	2.12132e+07	1.65425e+07	1.82977e+07	2.44762e+07	1.64157e+07	1.6813e+07	1.92277e+07	2.06386e+07	2.01592e+07
DC1I2_MOUSE	sp|O88487|DC1I2_MOUSE	O88487	Cytoplasmic dynein 1 intermediate chain 2 OS=Mus musculus OX=10090 GN=Dync1i2 PE=1 SV=1	2.00518e+07	1.53058e+07	2.05515e+07	1.77514e+07	1.88187e+07	1.8625e+07	1.83528e+07	1.91395e+07	1.95756e+07	2.15948e+07	1.98932e+07	1.51609e+07	2.03671e+07	1.75974e+07	1.8656e+07	1.84638e+07	1.8187e+07	1.89802e+07	1.94094e+07	2.13392e+07	1.56426e+07	1.6316e+07	1.6227e+07	1.41022e+07	1.47236e+07	1.48249e+07	1.52455e+07	1.46153e+07	1.53359e+07	1.43308e+07	1.53741e+07	1.61327e+07	1.59585e+07	1.39273e+07	1.44332e+07	1.45882e+07	1.50485e+07	1.43838e+07	1.51582e+07	1.41397e+07	1.26029e+07	1.5621e+07	1.55e+07	1.451e+07	1.55319e+07	1.53623e+07
PFKAL_MOUSE	sp|P12382|PFKAL_MOUSE	P12382	ATP-dependent 6-phosphofructokinase, liver type OS=Mus musculus OX=10090 GN=Pfkl PE=1 SV=4	1.42352e+07	1.14035e+07	1.73167e+07	1.36335e+07	1.42739e+07	1.42133e+07	1.39716e+07	1.40309e+07	1.66216e+07	1.98057e+07	9.78899e+06	7.75288e+06	1.2387e+07	9.85728e+06	1.02825e+07	1.00615e+07	8.83635e+06	9.09257e+06	1.09304e+07	1.10369e+07	1.75905e+07	1.89855e+07	2.21367e+07	1.96634e+07	2.08566e+07	1.88564e+07	1.79975e+07	1.7578e+07	2.06172e+07	1.7658e+07	9.50895e+06	1.11649e+07	1.24492e+07	1.08622e+07	9.89873e+06	9.75768e+06	9.20205e+06	8.41712e+06	1.13451e+07	9.89075e+06	1.7301e+07	1.8801e+07	1.68258e+07	1.80874e+07	1.93886e+07	1.78445e+07
IMB1_MOUSE	sp|P70168|IMB1_MOUSE	P70168	Importin subunit beta-1 OS=Mus musculus OX=10090 GN=Kpnb1 PE=1 SV=2	3.7959e+07	3.78174e+07	4.22376e+07	3.43375e+07	3.85967e+07	3.65757e+07	4.16048e+07	4.18004e+07	4.08904e+07	2.75908e+07	3.7959e+07	3.78174e+07	4.22376e+07	3.43375e+07	3.85967e+07	3.65757e+07	4.16048e+07	4.18004e+07	4.08904e+07	2.75908e+07	2.07578e+07	2.31756e+07	2.35184e+07	2.37047e+07	2.04082e+07	2.20859e+07	2.35566e+07	2.28065e+07	2.55156e+07	2.91107e+07	2.07578e+07	2.31756e+07	2.35184e+07	2.37047e+07	2.04082e+07	2.20859e+07	2.35566e+07	2.28065e+07	2.55156e+07	2.91107e+07	1.71469e+07	1.74879e+07	1.68046e+07	1.59613e+07	1.75111e+07	1.75098e+07
SC23A_MOUSE	sp|Q01405|SC23A_MOUSE	Q01405	Protein transport protein Sec23A OS=Mus musculus OX=10090 GN=Sec23a PE=1 SV=2	1.50101e+07	1.24249e+07	1.41702e+07	1.35344e+07	1.3921e+07	1.34465e+07	1.45654e+07	1.51801e+07	1.43532e+07	1.64929e+07	1.17897e+07	1.03069e+07	1.10489e+07	1.13105e+07	1.13298e+07	1.11558e+07	1.18018e+07	1.21408e+07	1.14808e+07	1.37748e+07	1.61131e+07	1.6028e+07	1.62866e+07	1.53889e+07	1.55981e+07	1.60338e+07	1.63659e+07	1.57715e+07	1.72104e+07	1.54494e+07	1.35146e+07	1.36885e+07	1.3508e+07	1.31594e+07	1.32763e+07	1.37986e+07	1.4016e+07	1.35487e+07	1.45938e+07	1.31204e+07	1.27736e+07	1.41662e+07	1.2967e+07	1.21895e+07	1.34236e+07	1.32858e+07
SCOT1_MOUSE	sp|Q9D0K2|SCOT1_MOUSE	Q9D0K2	Succinyl-CoA:3-ketoacid coenzyme A transferase 1, mitochondrial OS=Mus musculus OX=10090 GN=Oxct1 PE=1 SV=1	2.55048e+07	2.19583e+07	2.52665e+07	3.14621e+07	3.3946e+07	3.52991e+07	3.21409e+07	3.25361e+07	3.12042e+07	2.60431e+07	2.55048e+07	2.19583e+07	2.52665e+07	3.14621e+07	3.3946e+07	3.52991e+07	3.21409e+07	3.25361e+07	3.12042e+07	2.60431e+07	1.68381e+07	1.52453e+07	1.84174e+07	2.69123e+07	2.49861e+07	2.64927e+07	2.25627e+07	2.04831e+07	2.44306e+07	2.38425e+07	1.68381e+07	1.52453e+07	1.84174e+07	2.69123e+07	2.49861e+07	2.64927e+07	2.25627e+07	2.04831e+07	2.44306e+07	2.38425e+07	2.37883e+07	1.81869e+07	1.62084e+07	2.03905e+07	2.14714e+07	2.26315e+07
PCKGM_MOUSE	sp|Q8BH04|PCKGM_MOUSE	Q8BH04	Phosphoenolpyruvate carboxykinase [GTP], mitochondrial OS=Mus musculus OX=10090 GN=Pck2 PE=1 SV=1	1.99538e+07	1.86829e+07	1.85374e+07	1.97942e+07	1.8537e+07	1.87638e+07	1.77547e+07	1.82652e+07	1.79791e+07	1.86178e+07	1.98225e+07	1.84921e+07	1.84285e+07	1.96723e+07	1.84395e+07	1.86594e+07	1.76434e+07	1.81544e+07	1.7873e+07	1.84523e+07	1.61365e+07	1.64824e+07	1.66994e+07	1.70054e+07	1.42192e+07	1.55079e+07	1.70366e+07	1.61666e+07	1.7376e+07	1.86291e+07	1.60663e+07	1.64162e+07	1.66307e+07	1.69384e+07	1.4162e+07	1.54391e+07	1.69611e+07	1.60941e+07	1.72989e+07	1.85192e+07	1.6447e+07	1.49428e+07	1.46682e+07	1.13174e+07	1.13761e+07	1.20605e+07
UN45B_MOUSE	sp|Q8CGY6|UN45B_MOUSE	Q8CGY6	Protein unc-45 homolog B OS=Mus musculus OX=10090 GN=Unc45b PE=1 SV=1	512856	646486	539598	712927	714721	919570	493889	818549	582412	1.63398e+07	512856	646486	539598	712927	714721	919570	493889	818549	582412	1.63398e+07	3.048e+07	2.5368e+07	2.53417e+07	2.29629e+07	2.98655e+07	2.78873e+07	2.50824e+07	2.86566e+07	2.08643e+07	1.79729e+07	3.048e+07	2.5368e+07	2.53417e+07	2.29629e+07	2.98655e+07	2.78873e+07	2.50824e+07	2.86566e+07	2.08643e+07	1.79729e+07	9.21799e+06	1.54205e+07	1.50388e+07	1.85265e+07	1.8076e+07	1.6206e+07
EIF3C_MOUSE	sp|Q8R1B4|EIF3C_MOUSE	Q8R1B4	Eukaryotic translation initiation factor 3 subunit C OS=Mus musculus OX=10090 GN=Eif3c PE=1 SV=1	2.82737e+07	2.81927e+07	3.05233e+07	3.05072e+07	3.02489e+07	2.8855e+07	3.30995e+07	3.31626e+07	3.17845e+07	2.46752e+07	2.67126e+07	2.68934e+07	2.866e+07	2.89628e+07	2.83598e+07	2.71991e+07	3.07085e+07	3.08212e+07	2.9461e+07	2.31173e+07	2.07419e+07	1.99819e+07	2.10368e+07	2.07948e+07	2.0565e+07	1.94785e+07	2.11473e+07	2.12131e+07	2.0974e+07	2.10591e+07	1.91612e+07	1.89068e+07	1.91471e+07	1.88757e+07	1.85195e+07	1.75915e+07	1.91354e+07	1.92032e+07	1.89959e+07	1.93254e+07	1.35853e+07	1.52376e+07	1.46085e+07	1.72465e+07	1.59869e+07	1.50263e+07
GOGA4_MOUSE	sp|Q91VW5|GOGA4_MOUSE	Q91VW5	Golgin subfamily A member 4 OS=Mus musculus OX=10090 GN=Golga4 PE=1 SV=2	6.9087e+06	7.5123e+06	7.39176e+06	6.58684e+06	5.55563e+06	4.95241e+06	6.29838e+06	7.26196e+06	7.17352e+06	7.71935e+06	2.11278e+06	2.1487e+06	2.15456e+06	2.77499e+06	2.73729e+06	2.86931e+06	2.28026e+06	2.40652e+06	2.37205e+06	3.51517e+06	9.9438e+06	9.32036e+06	1.03256e+07	9.2416e+06	1.04813e+07	9.50809e+06	1.00136e+07	9.77053e+06	1.10782e+07	8.82993e+06	7.0677e+06	6.95549e+06	6.82822e+06	7.21185e+06	7.83447e+06	7.37565e+06	6.74609e+06	6.79177e+06	7.0166e+06	6.296e+06	9.37021e+06	1.00865e+07	1.00618e+07	7.91316e+06	7.82158e+06	8.07396e+06
KAD1_MOUSE	sp|Q9R0Y5|KAD1_MOUSE	Q9R0Y5	Adenylate kinase isoenzyme 1 OS=Mus musculus OX=10090 GN=Ak1 PE=1 SV=1	2.7459e+07	2.67186e+07	2.72991e+07	2.64121e+07	2.46668e+07	2.41323e+07	2.44136e+07	2.53729e+07	2.4439e+07	5.60874e+07	2.73004e+07	2.65773e+07	2.71872e+07	2.61914e+07	2.44656e+07	2.3967e+07	2.42179e+07	2.51794e+07	2.42577e+07	5.57412e+07	6.04553e+07	5.95218e+07	5.35808e+07	4.1328e+07	5.03022e+07	4.48892e+07	4.54261e+07	5.06217e+07	4.0097e+07	3.90225e+07	6.01489e+07	5.92326e+07	5.32769e+07	4.09212e+07	4.98847e+07	4.4577e+07	4.50584e+07	5.02677e+07	3.97921e+07	3.88127e+07	2.32027e+07	4.84705e+07	5.23719e+07	5.09858e+07	4.72623e+07	3.89139e+07
NDKA_MOUSE	sp|P15532|NDKA_MOUSE	P15532	Nucleoside diphosphate kinase A OS=Mus musculus OX=10090 GN=Nme1 PE=1 SV=1	1.02005e+08	9.41346e+07	1.00203e+08	8.5191e+07	8.65966e+07	8.33744e+07	8.77854e+07	8.74879e+07	8.82142e+07	7.21605e+07	2.33624e+07	1.76468e+07	2.32889e+07	1.85945e+07	1.94295e+07	1.94053e+07	2.29555e+07	2.13671e+07	1.98875e+07	1.46626e+07	8.48975e+07	7.70291e+07	9.15449e+07	7.71176e+07	7.43223e+07	7.28754e+07	8.2572e+07	8.3498e+07	8.81543e+07	8.56254e+07	1.50172e+07	1.30705e+07	1.90134e+07	1.70532e+07	1.46628e+07	1.40912e+07	1.75058e+07	1.81666e+07	1.87822e+07	1.78994e+07	5.5502e+07	5.92921e+07	5.64382e+07	4.90337e+07	5.53782e+07	5.03237e+07
HSPB1_MOUSE	sp|P14602|HSPB1_MOUSE	P14602	Heat shock protein beta-1 OS=Mus musculus OX=10090 GN=Hspb1 PE=1 SV=3	1.20449e+08	1.16576e+08	1.2476e+08	9.60487e+07	8.61351e+07	8.80118e+07	9.73995e+07	8.86532e+07	1.06481e+08	6.79268e+07	1.20449e+08	1.16576e+08	1.2476e+08	9.60487e+07	8.61351e+07	8.80118e+07	9.73995e+07	8.86532e+07	1.06481e+08	6.79268e+07	6.47762e+07	7.09572e+07	6.93747e+07	6.40932e+07	5.57666e+07	5.07277e+07	4.86334e+07	5.33387e+07	5.15236e+07	7.01219e+07	6.47762e+07	7.09572e+07	6.93747e+07	6.40932e+07	5.57666e+07	5.07277e+07	4.86334e+07	5.33387e+07	5.15236e+07	7.01219e+07	3.47982e+07	5.69745e+07	5.91152e+07	5.65363e+07	5.21386e+07	4.70334e+07
SYDC_MOUSE	sp|Q922B2|SYDC_MOUSE	Q922B2	Aspartate--tRNA ligase, cytoplasmic OS=Mus musculus OX=10090 GN=Dars1 PE=1 SV=2	3.6254e+07	2.8111e+07	3.6195e+07	2.88732e+07	3.0187e+07	2.88247e+07	3.8342e+07	3.84346e+07	3.79362e+07	3.96991e+07	3.6254e+07	2.8111e+07	3.6195e+07	2.88732e+07	3.0187e+07	2.88247e+07	3.8342e+07	3.84346e+07	3.79362e+07	3.96991e+07	3.03174e+07	2.98748e+07	3.39126e+07	3.28047e+07	3.41112e+07	3.37964e+07	3.62217e+07	3.52668e+07	3.86714e+07	3.23829e+07	3.03174e+07	2.98748e+07	3.39126e+07	3.28047e+07	3.41112e+07	3.37964e+07	3.62217e+07	3.52668e+07	3.86714e+07	3.23829e+07	2.15068e+07	2.1731e+07	1.724e+07	1.9363e+07	2.34048e+07	2.05233e+07
TPP2_MOUSE	sp|Q64514|TPP2_MOUSE	Q64514	Tripeptidyl-peptidase 2 OS=Mus musculus OX=10090 GN=Tpp2 PE=1 SV=3	2.19109e+07	1.95125e+07	2.22466e+07	2.12976e+07	2.32048e+07	2.19834e+07	2.40043e+07	2.3855e+07	2.37822e+07	2.08772e+07	2.19109e+07	1.95125e+07	2.22466e+07	2.12976e+07	2.32048e+07	2.19834e+07	2.40043e+07	2.3855e+07	2.37822e+07	2.08772e+07	2.06358e+07	2.07565e+07	2.20789e+07	2.12655e+07	2.25691e+07	2.20096e+07	2.33758e+07	2.36525e+07	2.42023e+07	2.16056e+07	2.06358e+07	2.07565e+07	2.20789e+07	2.12655e+07	2.25691e+07	2.20096e+07	2.33758e+07	2.36525e+07	2.42023e+07	2.16056e+07	1.45875e+07	1.38542e+07	1.16488e+07	1.38252e+07	1.6778e+07	1.62254e+07
SLK_MOUSE	sp|O54988|SLK_MOUSE	O54988	STE20-like serine/threonine-protein kinase OS=Mus musculus OX=10090 GN=Slk PE=1 SV=2	1.72136e+07	1.78351e+07	1.85903e+07	1.77612e+07	1.82436e+07	1.85464e+07	1.75211e+07	1.81093e+07	1.8327e+07	1.60694e+07	1.66965e+07	1.73534e+07	1.80127e+07	1.71483e+07	1.75616e+07	1.78933e+07	1.68131e+07	1.73935e+07	1.76241e+07	1.55736e+07	1.29685e+07	1.33345e+07	1.38045e+07	1.23578e+07	1.40785e+07	1.32929e+07	1.33493e+07	1.37383e+07	1.39539e+07	1.32069e+07	1.22059e+07	1.24858e+07	1.2935e+07	1.14111e+07	1.30973e+07	1.22892e+07	1.2347e+07	1.27974e+07	1.28904e+07	1.22122e+07	6.96095e+06	9.56577e+06	9.3996e+06	9.82835e+06	1.00423e+07	9.72784e+06
ANXA4_MOUSE	sp|P97429|ANXA4_MOUSE	P97429	Annexin A4 OS=Mus musculus OX=10090 GN=Anxa4 PE=1 SV=4	4.09652e+07	4.3763e+07	4.76092e+07	5.80066e+07	6.39152e+07	6.2779e+07	5.11444e+07	5.11947e+07	5.22367e+07	4.10048e+07	3.76124e+07	4.1001e+07	4.33968e+07	5.43077e+07	5.91614e+07	5.86351e+07	4.65033e+07	4.69921e+07	4.78752e+07	3.79152e+07	2.58441e+07	2.6783e+07	3.07224e+07	3.62111e+07	3.18189e+07	3.23235e+07	3.11004e+07	2.78662e+07	3.33907e+07	3.21068e+07	2.46193e+07	2.60478e+07	2.90261e+07	3.47765e+07	3.01236e+07	3.09746e+07	2.96386e+07	2.64837e+07	3.1688e+07	3.09411e+07	2.19507e+07	1.93837e+07	1.7352e+07	1.81748e+07	2.10349e+07	2.1153e+07
GPDM_MOUSE	sp|Q64521|GPDM_MOUSE	Q64521	Glycerol-3-phosphate dehydrogenase, mitochondrial OS=Mus musculus OX=10090 GN=Gpd2 PE=1 SV=2	3.09699e+07	2.85457e+07	3.45872e+07	3.03923e+07	3.35005e+07	3.18368e+07	3.94259e+07	3.77954e+07	4.17323e+07	2.56726e+07	3.09699e+07	2.85457e+07	3.45872e+07	3.03923e+07	3.35005e+07	3.18368e+07	3.94259e+07	3.77954e+07	4.17323e+07	2.56726e+07	1.57637e+07	1.54161e+07	1.6247e+07	1.92768e+07	2.04739e+07	2.08143e+07	1.81242e+07	1.79905e+07	1.94403e+07	2.14556e+07	1.57637e+07	1.54161e+07	1.6247e+07	1.92768e+07	2.04739e+07	2.08143e+07	1.81242e+07	1.79905e+07	1.94403e+07	2.14556e+07	1.17463e+07	9.29064e+06	8.76991e+06	1.12553e+07	1.15961e+07	1.17815e+07
BAG3_MOUSE	sp|Q9JLV1|BAG3_MOUSE	Q9JLV1	BAG family molecular chaperone regulator 3 OS=Mus musculus OX=10090 GN=Bag3 PE=1 SV=2	2.07477e+07	2.10131e+07	2.06216e+07	2.21048e+07	2.02987e+07	2.07132e+07	1.75062e+07	1.79281e+07	1.78627e+07	2.02011e+07	2.04375e+07	2.08942e+07	2.0328e+07	2.19136e+07	2.00995e+07	2.05353e+07	1.72277e+07	1.76625e+07	1.75887e+07	2.0008e+07	1.83087e+07	1.93827e+07	1.66459e+07	1.43791e+07	1.58933e+07	1.54218e+07	1.76502e+07	1.84093e+07	1.58277e+07	1.65518e+07	1.81587e+07	1.92721e+07	1.64859e+07	1.42668e+07	1.5763e+07	1.52917e+07	1.74898e+07	1.82696e+07	1.5655e+07	1.64207e+07	1.41195e+07	1.93642e+07	2.08091e+07	2.00741e+07	1.87436e+07	1.7765e+07
ARP3_MOUSE	sp|Q99JY9|ARP3_MOUSE	Q99JY9	Actin-related protein 3 OS=Mus musculus OX=10090 GN=Actr3 PE=1 SV=3	3.43787e+07	2.86648e+07	3.40867e+07	3.09487e+07	3.20159e+07	3.13833e+07	3.44656e+07	3.45491e+07	3.41042e+07	2.81419e+07	3.22024e+07	2.70173e+07	3.2026e+07	2.94589e+07	3.03401e+07	2.97216e+07	3.26563e+07	3.26197e+07	3.21614e+07	2.65839e+07	2.34658e+07	2.28656e+07	2.58711e+07	2.5185e+07	2.43762e+07	2.44517e+07	2.5817e+07	2.39698e+07	2.74344e+07	2.59302e+07	2.06127e+07	1.9751e+07	2.25955e+07	2.25989e+07	2.16911e+07	2.17324e+07	2.28932e+07	2.13243e+07	2.42039e+07	2.29434e+07	1.89333e+07	1.92099e+07	1.69531e+07	1.47091e+07	1.61337e+07	1.58785e+07
ITA7_MOUSE	sp|Q61738|ITA7_MOUSE	Q61738	Integrin alpha-7 OS=Mus musculus OX=10090 GN=Itga7 PE=1 SV=3	1.05021e+07	9.06419e+06	1.14088e+07	1.00144e+07	9.12874e+06	9.10894e+06	8.77315e+06	9.15756e+06	1.11906e+07	1.70023e+07	1.05021e+07	9.06419e+06	1.14088e+07	1.00144e+07	9.12874e+06	9.10894e+06	8.77315e+06	9.15756e+06	1.11906e+07	1.70023e+07	2.64404e+07	2.28973e+07	2.26068e+07	2.26201e+07	2.11732e+07	2.02783e+07	2.27724e+07	2.33285e+07	2.0849e+07	1.84499e+07	2.64404e+07	2.28973e+07	2.26068e+07	2.26201e+07	2.11732e+07	2.02783e+07	2.27724e+07	2.33285e+07	2.0849e+07	1.84499e+07	2.10351e+07	1.48034e+07	1.5336e+07	1.59462e+07	1.62382e+07	1.65635e+07
MYOM3_MOUSE	sp|A2ABU4|MYOM3_MOUSE	A2ABU4	Myomesin-3 OS=Mus musculus OX=10090 GN=Myom3 PE=1 SV=1	313373	376979	321746	554702	557703	526744	451328	445569	425417	596891	22372	27784.1	18185.8	26406.2	28825	30676.9	20536.6	19218.9	22237.3	290987	8.10157e+06	7.24733e+06	6.9618e+06	6.13664e+06	8.10507e+06	8.18563e+06	5.81533e+06	7.79129e+06	4.56441e+06	6.12354e+06	6.98696e+06	6.24231e+06	5.95052e+06	5.44367e+06	7.09002e+06	7.1315e+06	5.18252e+06	6.91168e+06	4.11165e+06	5.43356e+06	9.58047e+06	8.21259e+06	7.66771e+06	8.56591e+06	9.13383e+06	8.8857e+06
MYL4_MOUSE	sp|P09541|MYL4_MOUSE	P09541	Myosin light chain 4 OS=Mus musculus OX=10090 GN=Myl4 PE=1 SV=3	233565	224337	195488	277524	284279	333140	248534	939875	314386	3.35904e+07	179091	194082	135162	200225	226126	262339	195134	732221	235038	2.64229e+07	7.53917e+07	5.69656e+07	6.17784e+07	4.80434e+07	5.87396e+07	5.03697e+07	6.41297e+07	7.83511e+07	5.28131e+07	4.70294e+07	2.77367e+07	2.29685e+07	2.31042e+07	1.85032e+07	2.17497e+07	1.81982e+07	2.3778e+07	2.85803e+07	2.00465e+07	1.6785e+07	5.72447e+07	6.79808e+07	7.12149e+07	6.12208e+07	6.36314e+07	6.07279e+07
PALLD_MOUSE	sp|Q9ET54|PALLD_MOUSE	Q9ET54	Palladin OS=Mus musculus OX=10090 GN=Palld PE=1 SV=2	1.59227e+07	1.67069e+07	1.40214e+07	1.34977e+07	1.29898e+07	1.34349e+07	1.64848e+07	1.61178e+07	1.41981e+07	1.5931e+07	1.56123e+07	1.62503e+07	1.36343e+07	1.30144e+07	1.24542e+07	1.29291e+07	1.59422e+07	1.55731e+07	1.36523e+07	1.53625e+07	1.78371e+07	1.74208e+07	1.70754e+07	1.59919e+07	1.54134e+07	1.59242e+07	1.89086e+07	1.79459e+07	1.82423e+07	1.58391e+07	1.74799e+07	1.71141e+07	1.66422e+07	1.54415e+07	1.47438e+07	1.52514e+07	1.83065e+07	1.73287e+07	1.76375e+07	1.53584e+07	8.91653e+06	9.41574e+06	9.8881e+06	1.02017e+07	9.49226e+06	9.60636e+06
PURA1_MOUSE	sp|P28650|PURA1_MOUSE	P28650	Adenylosuccinate synthetase isozyme 1 OS=Mus musculus OX=10090 GN=Adss1 PE=1 SV=2	4.89774e+06	5.04942e+06	4.93026e+06	4.34657e+06	4.28052e+06	4.6739e+06	4.69264e+06	5.5829e+06	4.72584e+06	3.30601e+07	2.57905e+06	2.58918e+06	2.54602e+06	2.51558e+06	2.44384e+06	2.6566e+06	2.57861e+06	3.22946e+06	2.67762e+06	2.94389e+07	4.19192e+07	3.54556e+07	3.80832e+07	4.10321e+07	4.17605e+07	3.98184e+07	3.67891e+07	4.17383e+07	3.08399e+07	2.9778e+07	3.9327e+07	3.22373e+07	3.55609e+07	3.83839e+07	3.92184e+07	3.68766e+07	3.42676e+07	3.92251e+07	2.84411e+07	2.72634e+07	2.68974e+07	3.49411e+07	3.64817e+07	3.91293e+07	3.64762e+07	3.48064e+07
TCPH_MOUSE	sp|P80313|TCPH_MOUSE	P80313	T-complex protein 1 subunit eta OS=Mus musculus OX=10090 GN=Cct7 PE=1 SV=1	4.29161e+07	4.07484e+07	4.62518e+07	4.34397e+07	4.7699e+07	4.67187e+07	6.28475e+07	5.9997e+07	6.04621e+07	3.9161e+07	4.29161e+07	4.07484e+07	4.62518e+07	4.34397e+07	4.7699e+07	4.67187e+07	6.28475e+07	5.9997e+07	6.04621e+07	3.9161e+07	3.13706e+07	3.13408e+07	3.44991e+07	3.98255e+07	4.00301e+07	3.85366e+07	4.49008e+07	4.39199e+07	4.56993e+07	4.06049e+07	3.13706e+07	3.13408e+07	3.44991e+07	3.98255e+07	4.00301e+07	3.85366e+07	4.49008e+07	4.39199e+07	4.56993e+07	4.06049e+07	1.62328e+07	1.56305e+07	1.35419e+07	1.62334e+07	1.8161e+07	1.69066e+07
SRBS1_MOUSE	sp|Q62417|SRBS1_MOUSE	Q62417	Sorbin and SH3 domain-containing protein 1 OS=Mus musculus OX=10090 GN=Sorbs1 PE=1 SV=2	3.17931e+06	3.33378e+06	3.17959e+06	3.50663e+06	3.27518e+06	3.35231e+06	2.82456e+06	3.21236e+06	3.47488e+06	1.47166e+07	3.17931e+06	3.33378e+06	3.17959e+06	3.50663e+06	3.27518e+06	3.35231e+06	2.82456e+06	3.21236e+06	3.47488e+06	1.47166e+07	2.08413e+07	1.8244e+07	1.74564e+07	1.43701e+07	1.95534e+07	1.76224e+07	1.60555e+07	1.67109e+07	1.40327e+07	1.24678e+07	1.96535e+07	1.72497e+07	1.63946e+07	1.32849e+07	1.8383e+07	1.65378e+07	1.50921e+07	1.57544e+07	1.32644e+07	1.17981e+07	6.96334e+06	1.57068e+07	1.81453e+07	1.87576e+07	1.69026e+07	1.54728e+07
ILF3_MOUSE	sp|Q9Z1X4|ILF3_MOUSE	Q9Z1X4	Interleukin enhancer-binding factor 3 OS=Mus musculus OX=10090 GN=Ilf3 PE=1 SV=2	2.03183e+07	1.90691e+07	1.98227e+07	2.14749e+07	1.98822e+07	1.95325e+07	1.96127e+07	1.98585e+07	1.92388e+07	1.76805e+07	1.86094e+07	1.75448e+07	1.80608e+07	1.96693e+07	1.83075e+07	1.81084e+07	1.78781e+07	1.81315e+07	1.77904e+07	1.63048e+07	2.19868e+07	2.20801e+07	2.12272e+07	2.17482e+07	2.0605e+07	2.03144e+07	2.03904e+07	1.91081e+07	2.0217e+07	2.1047e+07	1.76037e+07	1.75826e+07	1.6507e+07	1.69396e+07	1.61751e+07	1.58848e+07	1.62095e+07	1.48971e+07	1.59909e+07	1.67189e+07	1.19267e+07	1.10557e+07	1.09985e+07	1.08619e+07	1.09579e+07	1.13778e+07
FLII_MOUSE	sp|Q9JJ28|FLII_MOUSE	Q9JJ28	Protein flightless-1 homolog OS=Mus musculus OX=10090 GN=Flii PE=1 SV=1	2.52519e+07	2.44334e+07	2.46902e+07	2.45889e+07	2.61696e+07	2.56644e+07	2.48791e+07	2.59439e+07	2.62165e+07	2.01033e+07	2.52519e+07	2.44334e+07	2.46902e+07	2.45889e+07	2.61696e+07	2.56644e+07	2.48791e+07	2.59439e+07	2.62165e+07	2.01033e+07	1.43446e+07	1.53785e+07	1.51336e+07	1.3436e+07	1.52301e+07	1.56369e+07	1.44977e+07	1.43116e+07	1.54938e+07	1.58337e+07	1.43446e+07	1.53785e+07	1.51336e+07	1.3436e+07	1.52301e+07	1.56369e+07	1.44977e+07	1.43116e+07	1.54938e+07	1.58337e+07	8.31629e+06	9.66789e+06	8.70988e+06	8.65925e+06	9.20079e+06	9.42223e+06
HS71L_MOUSE	sp|P16627|HS71L_MOUSE	P16627	Heat shock 70 kDa protein 1-like OS=Mus musculus OX=10090 GN=Hspa1l PE=1 SV=4	1.15476e+08	1.07011e+08	1.16057e+08	1.01269e+08	9.86974e+07	9.33326e+07	9.84653e+07	1.06859e+08	1.00927e+08	9.92715e+07											1.1183e+08	1.05265e+08	1.14259e+08	9.79378e+07	9.65016e+07	9.03737e+07	9.26944e+07	9.36418e+07	1.00988e+08	9.55406e+07											7.40633e+07	8.55436e+07	8.57322e+07	7.63262e+07	7.30529e+07	7.06963e+07
ROA3_MOUSE	sp|Q8BG05|ROA3_MOUSE	Q8BG05	Heterogeneous nuclear ribonucleoprotein A3 OS=Mus musculus OX=10090 GN=Hnrnpa3 PE=1 SV=1	4.16203e+07	3.08709e+07	4.88443e+07	4.98971e+07	5.12027e+07	4.83001e+07	6.35565e+07	6.04413e+07	5.67404e+07	4.03464e+07	3.90881e+07	3.00606e+07	4.57965e+07	4.80363e+07	4.83852e+07	4.60975e+07	6.0312e+07	5.70799e+07	5.2747e+07	3.77763e+07	2.17105e+07	2.26105e+07	2.47776e+07	3.70841e+07	2.74735e+07	2.90344e+07	2.91292e+07	2.89036e+07	3.04423e+07	2.88373e+07	2.01685e+07	2.12024e+07	2.3154e+07	3.47667e+07	2.55475e+07	2.7117e+07	2.69494e+07	2.68926e+07	2.80403e+07	2.69078e+07	1.8545e+07	1.62258e+07	1.6615e+07	2.96243e+07	2.35634e+07	2.32616e+07
ODP2_MOUSE	sp|Q8BMF4|ODP2_MOUSE	Q8BMF4	Dihydrolipoyllysine-residue acetyltransferase component of pyruvate dehydrogenase complex, mitochondrial OS=Mus musculus OX=10090 GN=Dlat PE=1 SV=2	1.11692e+07	1.02902e+07	1.12292e+07	1.09899e+07	1.09961e+07	1.11881e+07	1.09191e+07	1.1403e+07	1.1286e+07	2.11468e+07	1.10315e+07	1.01059e+07	1.11094e+07	1.0786e+07	1.08131e+07	1.0992e+07	1.07514e+07	1.12336e+07	1.11228e+07	2.08246e+07	2.65438e+07	2.47037e+07	2.69937e+07	3.22904e+07	3.1468e+07	3.33336e+07	2.86814e+07	2.86987e+07	2.7232e+07	2.68013e+07	2.65438e+07	2.47037e+07	2.69937e+07	3.22904e+07	3.1468e+07	3.33336e+07	2.86814e+07	2.86987e+07	2.7232e+07	2.68013e+07	3.46309e+07	2.42456e+07	2.3356e+07	2.84712e+07	2.86312e+07	3.09405e+07
PFKAP_MOUSE	sp|Q9WUA3|PFKAP_MOUSE	Q9WUA3	ATP-dependent 6-phosphofructokinase, platelet type OS=Mus musculus OX=10090 GN=Pfkp PE=1 SV=1	1.81179e+07	1.75868e+07	2.01976e+07	2.05881e+07	2.13743e+07	2.2926e+07	2.13273e+07	2.04039e+07	2.39885e+07	2.1478e+07	1.51067e+07	1.52188e+07	1.68306e+07	1.86531e+07	1.91818e+07	2.07369e+07	1.79122e+07	1.7242e+07	2.00796e+07	1.6322e+07	1.59863e+07	1.8233e+07	1.96389e+07	1.97883e+07	2.11446e+07	1.96453e+07	1.80888e+07	1.80636e+07	2.025e+07	2.00241e+07	1.08934e+07	1.33628e+07	1.2765e+07	1.41899e+07	1.36788e+07	1.40193e+07	1.24657e+07	1.21738e+07	1.37955e+07	1.47764e+07	1.35699e+07	1.63222e+07	1.46466e+07	1.52197e+07	1.68051e+07	1.45377e+07
PRS6B_MOUSE	sp|P54775|PRS6B_MOUSE	P54775	26S proteasome regulatory subunit 6B OS=Mus musculus OX=10090 GN=Psmc4 PE=1 SV=2	2.6501e+07	2.628e+07	2.73388e+07	3.01938e+07	3.03121e+07	2.9973e+07	2.9531e+07	2.90192e+07	2.93071e+07	3.01163e+07	2.6501e+07	2.628e+07	2.73388e+07	3.01938e+07	3.03121e+07	2.9973e+07	2.9531e+07	2.90192e+07	2.93071e+07	3.01163e+07	3.64931e+07	3.35027e+07	3.66839e+07	3.67432e+07	3.57696e+07	3.58384e+07	3.75512e+07	3.83702e+07	3.67503e+07	3.32831e+07	3.64931e+07	3.35027e+07	3.66839e+07	3.67432e+07	3.57696e+07	3.58384e+07	3.75512e+07	3.83702e+07	3.67503e+07	3.32831e+07	2.25954e+07	2.27474e+07	2.13164e+07	2.31566e+07	2.36872e+07	2.36891e+07
PLAK_MOUSE	sp|Q02257|PLAK_MOUSE	Q02257	Junction plakoglobin OS=Mus musculus OX=10090 GN=Jup PE=1 SV=3	1.40055e+07	1.16772e+07	1.30787e+07	1.37991e+07	1.47992e+07	1.4295e+07	1.24431e+07	1.12718e+07	1.23598e+07	1.48647e+07	1.26069e+07	1.06896e+07	1.15652e+07	1.23531e+07	1.32687e+07	1.27946e+07	1.08959e+07	9.96128e+06	1.08903e+07	1.34654e+07	2.12321e+07	2.0108e+07	2.01509e+07	1.99569e+07	2.08605e+07	2.12416e+07	2.06335e+07	2.13592e+07	2.27892e+07	1.72077e+07	1.91918e+07	1.86383e+07	1.79679e+07	1.77979e+07	1.86644e+07	1.90315e+07	1.82916e+07	1.92186e+07	2.03575e+07	1.54058e+07	9.48522e+06	9.32225e+06	9.34383e+06	1.12413e+07	1.17291e+07	1.08954e+07
RB6I2_MOUSE	sp|Q99MI1|RB6I2_MOUSE	Q99MI1	ELKS/Rab6-interacting/CAST family member 1 OS=Mus musculus OX=10090 GN=Erc1 PE=1 SV=1	9.08696e+06	8.11287e+06	9.33198e+06	9.24387e+06	9.58543e+06	9.57711e+06	8.88651e+06	9.54411e+06	9.79113e+06	9.74527e+06	6.21969e+06	5.16039e+06	6.31997e+06	6.21252e+06	6.44184e+06	6.39237e+06	6.04696e+06	6.51448e+06	6.58389e+06	6.47171e+06	9.85097e+06	9.46794e+06	9.82895e+06	9.42962e+06	1.0003e+07	9.40117e+06	8.75239e+06	8.60066e+06	8.70051e+06	8.70553e+06	7.36868e+06	6.9662e+06	7.35487e+06	6.97408e+06	7.43261e+06	7.00967e+06	6.46783e+06	6.3318e+06	6.51216e+06	6.45373e+06	5.02226e+06	6.27731e+06	5.92867e+06	6.42961e+06	6.49597e+06	6.50201e+06
TIF1B_MOUSE	sp|Q62318|TIF1B_MOUSE	Q62318	Transcription intermediary factor 1-beta OS=Mus musculus OX=10090 GN=Trim28 PE=1 SV=3	4.35562e+07	4.65318e+07	4.40857e+07	4.366e+07	4.26707e+07	4.23341e+07	4.16965e+07	4.15276e+07	4.374e+07	3.24847e+07	4.32077e+07	4.62555e+07	4.37481e+07	4.33357e+07	4.23276e+07	4.19679e+07	4.1431e+07	4.1247e+07	4.34517e+07	3.22524e+07	2.34829e+07	2.40673e+07	2.34286e+07	2.52362e+07	2.20067e+07	2.30455e+07	2.41056e+07	2.18499e+07	2.53187e+07	2.686e+07	2.34829e+07	2.40673e+07	2.34286e+07	2.52362e+07	2.20067e+07	2.30455e+07	2.41056e+07	2.18499e+07	2.53187e+07	2.686e+07	2.08921e+07	1.91275e+07	1.84484e+07	1.72403e+07	1.80564e+07	1.80321e+07
SC31A_MOUSE	sp|Q3UPL0|SC31A_MOUSE	Q3UPL0	Protein transport protein Sec31A OS=Mus musculus OX=10090 GN=Sec31a PE=1 SV=2	3.85735e+07	3.35093e+07	3.94795e+07	4.22149e+07	4.60519e+07	4.34292e+07	4.4616e+07	4.55631e+07	4.32442e+07	4.00208e+07	3.6284e+07	3.08253e+07	3.66427e+07	3.93404e+07	4.25352e+07	4.02683e+07	4.13873e+07	4.23593e+07	3.98623e+07	3.72523e+07	2.63244e+07	2.71077e+07	2.86484e+07	3.14755e+07	2.91028e+07	2.97945e+07	3.12374e+07	2.89047e+07	3.20225e+07	2.80143e+07	2.51483e+07	2.60371e+07	2.7372e+07	2.99276e+07	2.76699e+07	2.82504e+07	2.97772e+07	2.7519e+07	3.04928e+07	2.64843e+07	2.55415e+07	2.51843e+07	2.27637e+07	2.60313e+07	2.75165e+07	2.67595e+07
1433T_MOUSE	sp|P68254|1433T_MOUSE	P68254	14-3-3 protein theta OS=Mus musculus OX=10090 GN=Ywhaq PE=1 SV=1	1.02869e+08	9.782e+07	1.1689e+08	7.39295e+07	9.56044e+07	9.26609e+07	8.8972e+07	9.51889e+07	1.10772e+08	8.65995e+07	9.56741e+06	5.9612e+06	1.06445e+07	8.66606e+06	9.33534e+06	9.312e+06	9.92881e+06	1.01137e+07	1.05808e+07	6.98295e+06	8.02141e+07	7.09585e+07	8.51968e+07	7.30195e+07	7.89135e+07	7.54996e+07	7.80058e+07	7.26897e+07	8.33107e+07	7.91382e+07	8.09893e+06	7.89391e+06	9.90985e+06	1.09108e+07	9.35834e+06	9.58061e+06	9.5376e+06	8.6465e+06	1.0816e+07	1.10601e+07	5.81654e+07	6.03921e+07	5.71065e+07	4.69474e+07	5.65768e+07	5.42741e+07
DNM1L_MOUSE	sp|Q8K1M6|DNM1L_MOUSE	Q8K1M6	Dynamin-1-like protein OS=Mus musculus OX=10090 GN=Dnm1l PE=1 SV=2	1.66891e+07	1.54032e+07	1.66452e+07	1.57411e+07	1.56969e+07	1.56623e+07	1.49732e+07	1.47255e+07	1.51314e+07	2.02211e+07	1.66891e+07	1.54032e+07	1.66452e+07	1.57411e+07	1.56969e+07	1.56623e+07	1.49732e+07	1.47255e+07	1.51314e+07	2.02211e+07	2.23033e+07	2.13065e+07	2.07592e+07	2.12336e+07	2.13147e+07	2.15612e+07	1.99431e+07	2.07537e+07	1.8977e+07	1.87041e+07	2.23033e+07	2.13065e+07	2.07592e+07	2.12336e+07	2.13147e+07	2.15612e+07	1.99431e+07	2.07537e+07	1.8977e+07	1.87041e+07	1.29854e+07	1.63102e+07	1.62301e+07	1.60379e+07	1.56151e+07	1.57826e+07
CAVN1_MOUSE	sp|O54724|CAVN1_MOUSE	O54724	Caveolae-associated protein 1 OS=Mus musculus OX=10090 GN=Cavin1 PE=1 SV=1	2.37604e+07	2.54083e+07	2.47916e+07	2.72295e+07	2.58432e+07	2.76777e+07	2.71966e+07	2.74118e+07	2.77315e+07	4.13944e+07	2.30501e+07	2.4864e+07	2.40805e+07	2.6774e+07	2.53817e+07	2.7321e+07	2.68617e+07	2.69225e+07	2.73017e+07	4.05082e+07	4.3591e+07	3.95168e+07	4.21841e+07	4.31037e+07	4.0308e+07	3.97918e+07	4.07693e+07	4.15209e+07	3.82959e+07	3.83261e+07	4.33716e+07	3.93428e+07	4.19836e+07	4.29337e+07	4.01535e+07	3.96615e+07	4.06496e+07	4.13941e+07	3.81581e+07	3.82022e+07	3.23862e+07	3.45685e+07	3.72389e+07	3.58438e+07	3.30134e+07	3.39966e+07
NIBA2_MOUSE	sp|Q8R1F1|NIBA2_MOUSE	Q8R1F1	Protein Niban 2 OS=Mus musculus OX=10090 GN=Niban2 PE=1 SV=2	3.85904e+07	3.54772e+07	4.12163e+07	4.15222e+07	4.2088e+07	4.16052e+07	4.1994e+07	4.13638e+07	4.16935e+07	3.19608e+07	3.32336e+07	2.91914e+07	3.56236e+07	3.54465e+07	3.57476e+07	3.51491e+07	3.644e+07	3.58063e+07	3.6039e+07	2.71484e+07	2.17281e+07	2.346e+07	2.67958e+07	2.9672e+07	2.45863e+07	2.64145e+07	2.57635e+07	2.37693e+07	2.80571e+07	2.65965e+07	1.83068e+07	1.94041e+07	2.30201e+07	2.52202e+07	2.12944e+07	2.26633e+07	2.22356e+07	2.06086e+07	2.43125e+07	2.26133e+07	1.3857e+07	1.35426e+07	1.20057e+07	1.24732e+07	1.40582e+07	1.40967e+07
NAA15_MOUSE	sp|Q80UM3|NAA15_MOUSE	Q80UM3	N-alpha-acetyltransferase 15, NatA auxiliary subunit OS=Mus musculus OX=10090 GN=Naa15 PE=1 SV=1	1.78259e+07	1.79198e+07	2.01075e+07	1.86283e+07	2.03005e+07	1.90392e+07	2.28275e+07	2.22088e+07	2.27576e+07	1.68985e+07	1.39488e+07	1.4327e+07	1.54794e+07	1.46946e+07	1.59185e+07	1.50542e+07	1.75458e+07	1.69024e+07	1.75788e+07	1.30418e+07	1.5164e+07	1.40877e+07	1.6392e+07	1.52753e+07	1.65783e+07	1.65598e+07	1.61086e+07	1.7165e+07	1.74846e+07	1.62326e+07	1.22643e+07	1.15994e+07	1.30871e+07	1.2389e+07	1.3473e+07	1.33945e+07	1.32076e+07	1.39492e+07	1.43519e+07	1.34006e+07	1.21766e+07	1.18907e+07	1.00487e+07	1.11353e+07	1.30255e+07	1.21925e+07
ZO1_MOUSE	sp|P39447|ZO1_MOUSE	P39447	Tight junction protein ZO-1 OS=Mus musculus OX=10090 GN=Tjp1 PE=1 SV=2	1.47374e+07	1.56205e+07	1.47872e+07	1.58059e+07	1.54572e+07	1.59971e+07	1.44059e+07	1.45997e+07	1.4775e+07	1.37271e+07	1.43222e+07	1.52377e+07	1.43964e+07	1.54401e+07	1.51031e+07	1.56696e+07	1.40517e+07	1.42659e+07	1.44368e+07	1.34504e+07	1.33992e+07	1.42501e+07	1.43696e+07	1.36184e+07	1.33933e+07	1.35046e+07	1.44803e+07	1.36632e+07	1.54376e+07	1.35708e+07	1.28945e+07	1.37018e+07	1.3817e+07	1.31667e+07	1.29636e+07	1.30805e+07	1.4011e+07	1.32624e+07	1.4953e+07	1.30999e+07	1.01281e+07	1.1343e+07	1.16441e+07	1.05041e+07	1.04667e+07	1.02672e+07
AFG32_MOUSE	sp|Q8JZQ2|AFG32_MOUSE	Q8JZQ2	AFG3-like protein 2 OS=Mus musculus OX=10090 GN=Afg3l2 PE=1 SV=1	3.61545e+06	3.48673e+06	3.76752e+06	3.65228e+06	3.82735e+06	3.75798e+06	3.97613e+06	3.97458e+06	4.19739e+06	7.04061e+06	3.32761e+06	3.30274e+06	3.46821e+06	3.362e+06	3.48425e+06	3.43176e+06	3.59217e+06	3.60506e+06	3.78098e+06	6.43773e+06	1.01775e+07	8.49248e+06	9.44683e+06	8.22778e+06	1.07938e+07	1.03425e+07	9.47993e+06	1.04067e+07	8.82191e+06	9.34008e+06	8.76094e+06	7.43538e+06	8.16334e+06	6.78704e+06	8.92958e+06	8.66298e+06	7.81215e+06	8.60157e+06	7.29453e+06	7.93408e+06	2.07064e+07	1.42633e+07	1.43114e+07	1.37986e+07	1.42532e+07	1.46574e+07
GLOD4_MOUSE	sp|Q9CPV4|GLOD4_MOUSE	Q9CPV4	Glyoxalase domain-containing protein 4 OS=Mus musculus OX=10090 GN=Glod4 PE=1 SV=1	1.52975e+07	1.55204e+07	1.45773e+07	1.56305e+07	1.51212e+07	1.60644e+07	1.48939e+07	1.51218e+07	1.53056e+07	2.24816e+07	1.52975e+07	1.55204e+07	1.45773e+07	1.56305e+07	1.51212e+07	1.60644e+07	1.48939e+07	1.51218e+07	1.53056e+07	2.24816e+07	1.98177e+07	2.00992e+07	1.91219e+07	1.91105e+07	2.01598e+07	1.97051e+07	2.06494e+07	2.09765e+07	1.97767e+07	1.8544e+07	1.98177e+07	2.00992e+07	1.91219e+07	1.91105e+07	2.01598e+07	1.97051e+07	2.06494e+07	2.09765e+07	1.97767e+07	1.8544e+07	1.48413e+07	1.89609e+07	1.93219e+07	1.98283e+07	1.97067e+07	1.92651e+07
HIP1_MOUSE	sp|Q8VD75|HIP1_MOUSE	Q8VD75	Huntingtin-interacting protein 1 OS=Mus musculus OX=10090 GN=Hip1 PE=1 SV=2	4.95513e+06	4.86305e+06	4.92889e+06	5.27505e+06	5.49038e+06	5.42445e+06	6.19219e+06	6.37514e+06	5.75308e+06	8.14061e+06	4.7192e+06	4.65417e+06	4.63222e+06	4.95618e+06	5.08884e+06	4.93842e+06	5.68586e+06	5.91432e+06	5.24859e+06	7.53262e+06	1.48351e+07	1.32146e+07	1.3761e+07	1.30958e+07	1.51518e+07	1.46567e+07	1.48675e+07	1.60368e+07	1.33489e+07	1.22238e+07	1.33451e+07	1.19305e+07	1.22757e+07	1.14546e+07	1.33209e+07	1.29149e+07	1.31023e+07	1.41188e+07	1.17609e+07	1.08082e+07	7.5155e+06	1.11372e+07	1.12553e+07	1.16435e+07	1.13107e+07	1.09743e+07
LYRIC_MOUSE	sp|Q80WJ7|LYRIC_MOUSE	Q80WJ7	Protein LYRIC OS=Mus musculus OX=10090 GN=Mtdh PE=1 SV=1	1.83762e+07	1.86887e+07	1.77269e+07	1.90479e+07	1.84252e+07	1.83127e+07	1.52817e+07	1.59975e+07	1.65881e+07	2.05421e+07	1.83762e+07	1.86887e+07	1.77269e+07	1.90479e+07	1.84252e+07	1.83127e+07	1.52817e+07	1.59975e+07	1.65881e+07	2.05421e+07	1.62349e+07	1.50742e+07	1.51331e+07	1.29479e+07	1.51084e+07	1.45448e+07	1.49326e+07	1.49345e+07	1.42587e+07	1.28162e+07	1.62349e+07	1.50742e+07	1.51331e+07	1.29479e+07	1.51084e+07	1.45448e+07	1.49326e+07	1.49345e+07	1.42587e+07	1.28162e+07	9.40313e+06	1.32154e+07	1.34594e+07	1.2457e+07	1.30238e+07	1.33821e+07
LARP1_MOUSE	sp|Q6ZQ58|LARP1_MOUSE	Q6ZQ58	La-related protein 1 OS=Mus musculus OX=10090 GN=Larp1 PE=1 SV=3	1.79723e+07	1.7974e+07	1.81082e+07	1.6469e+07	1.59093e+07	1.53233e+07	1.61109e+07	1.67839e+07	1.57285e+07	1.28346e+07	1.70248e+07	1.69124e+07	1.72146e+07	1.56453e+07	1.51579e+07	1.46069e+07	1.53012e+07	1.59691e+07	1.49483e+07	1.22131e+07	1.22729e+07	1.20698e+07	1.20163e+07	1.00459e+07	1.10404e+07	1.05672e+07	1.12861e+07	1.11726e+07	1.13128e+07	1.22067e+07	1.14125e+07	1.12571e+07	1.11934e+07	9.46784e+06	1.03352e+07	9.93135e+06	1.05814e+07	1.04982e+07	1.06354e+07	1.14336e+07	4.6561e+06	5.73702e+06	6.15166e+06	6.06287e+06	5.82152e+06	5.56314e+06
GLYM_MOUSE	sp|Q9CZN7|GLYM_MOUSE	Q9CZN7	Serine hydroxymethyltransferase, mitochondrial OS=Mus musculus OX=10090 GN=Shmt2 PE=1 SV=1	3.43147e+07	3.57387e+07	3.75783e+07	3.94931e+07	3.81422e+07	3.93133e+07	3.90298e+07	3.69109e+07	3.89782e+07	3.52741e+07	2.71281e+07	2.95095e+07	2.96142e+07	3.29941e+07	3.12464e+07	3.2578e+07	3.14545e+07	2.98023e+07	3.10507e+07	2.85819e+07	4.2649e+07	4.29595e+07	4.25528e+07	4.51882e+07	4.21435e+07	4.43657e+07	4.14204e+07	4.1836e+07	4.18413e+07	4.58876e+07	3.38078e+07	3.47897e+07	3.33989e+07	3.54292e+07	3.35102e+07	3.52026e+07	3.21961e+07	3.30187e+07	3.27643e+07	3.61074e+07	5.84224e+07	4.00594e+07	4.17508e+07	4.09364e+07	4.04273e+07	4.27694e+07
MYL9_MOUSE	sp|Q9CQ19|MYL9_MOUSE	Q9CQ19	Myosin regulatory light polypeptide 9 OS=Mus musculus OX=10090 GN=Myl9 PE=1 SV=3	4.79378e+07	2.90783e+07	4.61435e+07	3.74962e+07	4.08526e+07	3.88775e+07	4.13029e+07	4.28531e+07	3.96714e+07	3.79972e+07	2.28775e+06	1.72524e+06	1.65365e+06	1.56308e+06	1.51625e+06	1.53888e+06	1.93455e+06	2.0949e+06	1.70492e+06	1.68253e+06	3.59513e+07	3.85116e+07	4.25872e+07	4.07404e+07	3.58935e+07	3.85117e+07	4.02931e+07	3.55173e+07	4.57716e+07	3.59711e+07	1.2722e+06	1.26963e+06	1.31811e+06	1.3251e+06	1.10417e+06	1.24336e+06	1.73455e+06	1.46287e+06	1.65729e+06	1.34091e+06	2.79649e+07	2.76909e+07	2.44379e+07	2.08874e+07	2.43292e+07	2.74886e+07
ROA1_MOUSE	sp|P49312|ROA1_MOUSE	P49312	Heterogeneous nuclear ribonucleoprotein A1 OS=Mus musculus OX=10090 GN=Hnrnpa1 PE=1 SV=2	3.05808e+07	3.84955e+07	3.16499e+07	4.1914e+07	3.96063e+07	4.28621e+07	4.2791e+07	3.90677e+07	4.00721e+07	2.62867e+07	2.99939e+07	3.81972e+07	3.09736e+07	4.1376e+07	3.89451e+07	4.2261e+07	4.19746e+07	3.82e+07	3.91912e+07	2.57269e+07	2.27819e+07	2.84831e+07	2.4047e+07	3.26723e+07	2.54757e+07	2.90165e+07	3.14901e+07	2.98848e+07	3.21766e+07	3.81281e+07	2.11786e+07	2.70236e+07	2.23394e+07	3.02801e+07	2.34833e+07	2.70445e+07	2.92541e+07	2.78185e+07	2.96943e+07	3.61477e+07	1.66146e+07	1.52936e+07	1.63553e+07	1.80845e+07	1.76216e+07	1.80764e+07
MPCP_MOUSE	sp|Q8VEM8|MPCP_MOUSE	Q8VEM8	Phosphate carrier protein, mitochondrial OS=Mus musculus OX=10090 GN=Slc25a3 PE=1 SV=1	3.91701e+07	4.07339e+07	3.84727e+07	3.63394e+07	3.72266e+07	3.37782e+07	4.2956e+07	3.68076e+07	4.11964e+07	5.35136e+07	3.91701e+07	4.07339e+07	3.84727e+07	3.63394e+07	3.72266e+07	3.37782e+07	4.2956e+07	3.68076e+07	4.11964e+07	5.35136e+07	4.49711e+07	3.3428e+07	3.87336e+07	2.82988e+07	4.23388e+07	4.40819e+07	3.3672e+07	4.25805e+07	2.97189e+07	3.66283e+07	4.49711e+07	3.3428e+07	3.87336e+07	2.82988e+07	4.23388e+07	4.40819e+07	3.3672e+07	4.25805e+07	2.97189e+07	3.66283e+07	6.06335e+07	3.71133e+07	3.53169e+07	4.03629e+07	4.28554e+07	3.94379e+07
PAIRB_MOUSE	sp|Q9CY58|PAIRB_MOUSE	Q9CY58	Plasminogen activator inhibitor 1 RNA-binding protein OS=Mus musculus OX=10090 GN=Serbp1 PE=1 SV=2	6.72705e+07	5.2557e+07	6.54425e+07	4.89734e+07	4.93351e+07	4.5898e+07	5.51881e+07	5.58052e+07	5.42808e+07	4.04278e+07	5.98525e+07	4.89423e+07	5.83387e+07	4.43806e+07	4.41233e+07	4.09066e+07	4.90315e+07	4.96522e+07	4.79098e+07	3.63766e+07	5.719e+07	5.50303e+07	5.52949e+07	4.7029e+07	4.86389e+07	4.42435e+07	5.315e+07	5.09606e+07	5.11413e+07	5.54757e+07	5.37532e+07	5.1718e+07	5.13778e+07	4.38782e+07	4.52086e+07	4.11651e+07	4.90877e+07	4.73279e+07	4.70411e+07	5.21766e+07	2.64386e+07	3.17777e+07	3.02172e+07	3.2812e+07	3.17811e+07	3.18859e+07
PACN2_MOUSE	sp|Q9WVE8|PACN2_MOUSE	Q9WVE8	Protein kinase C and casein kinase substrate in neurons protein 2 OS=Mus musculus OX=10090 GN=Pacsin2 PE=1 SV=1	2.82224e+07	2.86421e+07	3.03714e+07	3.78746e+07	3.60635e+07	3.79602e+07	2.95522e+07	2.93702e+07	2.97892e+07	3.23705e+07	2.77707e+07	2.77961e+07	2.99592e+07	3.69141e+07	3.51636e+07	3.68611e+07	2.87794e+07	2.88146e+07	2.91217e+07	3.1636e+07	3.57472e+07	3.40251e+07	3.4285e+07	4.10241e+07	3.66076e+07	3.72095e+07	3.51741e+07	3.8301e+07	3.26331e+07	3.27507e+07	3.14129e+07	2.84073e+07	3.07248e+07	3.6001e+07	3.1837e+07	3.19536e+07	3.01384e+07	3.31213e+07	2.79251e+07	2.77381e+07	2.33699e+07	2.05002e+07	2.10779e+07	2.92743e+07	2.66903e+07	2.70817e+07
SYP2L_MOUSE	sp|Q8BWB1|SYP2L_MOUSE	Q8BWB1	Synaptopodin 2-like protein OS=Mus musculus OX=10090 GN=Synpo2l PE=1 SV=1	711940	818763	741932	1.27753e+06	1.22897e+06	1.7478e+06	529610	798334	778658	1.02817e+07	551103	671918	552904	1.01312e+06	979676	1.49319e+06	397817	607136	594766	7.88746e+06	2.6566e+07	2.39372e+07	2.14868e+07	1.58065e+07	2.22146e+07	2.12647e+07	2.36219e+07	2.75215e+07	2.0169e+07	1.48052e+07	2.25349e+07	2.07266e+07	1.80962e+07	1.34426e+07	1.89792e+07	1.84428e+07	2.03312e+07	2.39167e+07	1.74099e+07	1.28126e+07	4.72138e+06	1.18042e+07	1.3995e+07	1.63532e+07	1.472e+07	1.32341e+07
SYCC_MOUSE	sp|Q9ER72|SYCC_MOUSE	Q9ER72	Cysteine--tRNA ligase, cytoplasmic OS=Mus musculus OX=10090 GN=Cars1 PE=1 SV=2	2.2114e+07	2.01715e+07	2.16691e+07	2.06416e+07	2.12344e+07	2.06784e+07	1.9034e+07	2.02396e+07	2.03547e+07	2.03909e+07	2.12309e+07	1.92508e+07	2.09816e+07	2.00057e+07	2.05855e+07	1.99267e+07	1.84043e+07	1.95896e+07	1.97438e+07	1.97731e+07	2.26554e+07	2.22559e+07	2.22294e+07	1.89702e+07	2.04377e+07	1.96078e+07	2.10497e+07	2.15654e+07	2.12057e+07	2.03286e+07	2.00008e+07	1.96364e+07	2.00768e+07	1.70748e+07	1.80533e+07	1.72466e+07	1.89321e+07	1.91398e+07	1.95571e+07	1.84238e+07	1.21866e+07	1.51619e+07	1.5085e+07	1.51013e+07	1.48018e+07	1.42185e+07
RS3_MOUSE	sp|P62908|RS3_MOUSE	P62908	40S ribosomal protein S3 OS=Mus musculus OX=10090 GN=Rps3 PE=1 SV=1	5.31576e+07	4.2324e+07	5.7111e+07	4.74231e+07	5.69421e+07	5.55487e+07	8.74882e+07	8.19621e+07	8.26312e+07	5.10599e+07	5.31576e+07	4.2324e+07	5.7111e+07	4.74231e+07	5.69421e+07	5.55487e+07	8.74882e+07	8.19621e+07	8.26312e+07	5.10599e+07	4.29482e+07	4.15911e+07	4.54163e+07	5.51733e+07	5.4491e+07	5.28563e+07	6.00235e+07	5.86567e+07	6.18969e+07	5.42831e+07	4.29482e+07	4.15911e+07	4.54163e+07	5.51733e+07	5.4491e+07	5.28563e+07	6.00235e+07	5.86567e+07	6.18969e+07	5.42831e+07	2.38923e+07	2.41984e+07	2.21675e+07	3.20514e+07	3.19985e+07	3.00493e+07
VP13C_MOUSE	sp|Q8BX70|VP13C_MOUSE	Q8BX70	Vacuolar protein sorting-associated protein 13C OS=Mus musculus OX=10090 GN=Vps13c PE=1 SV=2	6.10236e+06	5.10963e+06	6.34691e+06	5.2487e+06	5.91672e+06	5.5546e+06	5.48937e+06	5.888e+06	5.70479e+06	7.31954e+06	4.59301e+06	3.58586e+06	4.81402e+06	3.705e+06	4.23178e+06	3.97885e+06	4.03715e+06	4.37968e+06	4.21667e+06	5.62093e+06	9.30581e+06	9.33402e+06	9.93317e+06	8.70436e+06	9.972e+06	9.91467e+06	9.2899e+06	9.22886e+06	9.966e+06	8.80145e+06	7.92552e+06	7.95706e+06	8.60908e+06	7.45049e+06	8.51408e+06	8.55299e+06	7.9645e+06	7.94934e+06	8.61174e+06	7.49127e+06	8.10134e+06	9.12541e+06	7.71665e+06	7.89084e+06	8.81567e+06	8.40732e+06
CALU_MOUSE	sp|O35887|CALU_MOUSE	O35887	Calumenin OS=Mus musculus OX=10090 GN=Calu PE=1 SV=1	4.91994e+07	2.94591e+07	4.50459e+07	2.80085e+07	2.92679e+07	3.17595e+07	3.92068e+07	4.15556e+07	3.80439e+07	3.69707e+07	4.91994e+07	2.94591e+07	4.50459e+07	2.80085e+07	2.92679e+07	3.17595e+07	3.92068e+07	4.15556e+07	3.80439e+07	3.69707e+07	4.38729e+07	4.01037e+07	4.15872e+07	4.67413e+07	4.21209e+07	4.19219e+07	4.42447e+07	4.18984e+07	4.14505e+07	4.25915e+07	4.38729e+07	4.01037e+07	4.15872e+07	4.67413e+07	4.21209e+07	4.19219e+07	4.42447e+07	4.18984e+07	4.14505e+07	4.25915e+07	3.76483e+07	2.8789e+07	2.95433e+07	2.73551e+07	2.93203e+07	3.38704e+07
ACOT9_MOUSE	sp|Q9R0X4|ACOT9_MOUSE	Q9R0X4	Acyl-coenzyme A thioesterase 9, mitochondrial OS=Mus musculus OX=10090 GN=Acot9 PE=1 SV=1	1.67452e+07	1.38638e+07	1.75278e+07	1.55552e+07	1.71414e+07	1.62136e+07	1.66996e+07	1.71502e+07	1.79036e+07	2.59852e+07	5.7964e+06	3.52279e+06	6.17318e+06	3.90459e+06	5.1489e+06	4.4195e+06	4.96892e+06	5.6169e+06	5.88999e+06	8.35853e+06	2.83298e+07	2.4462e+07	2.68277e+07	2.75178e+07	3.01334e+07	3.09517e+07	2.51327e+07	2.67987e+07	2.56249e+07	2.4659e+07	8.83566e+06	7.4998e+06	8.62474e+06	8.2444e+06	9.53763e+06	9.61819e+06	7.53786e+06	8.03804e+06	8.16448e+06	7.50651e+06	4.2467e+07	2.70334e+07	2.61678e+07	2.78304e+07	3.09475e+07	3.156e+07
ABLM1_MOUSE	sp|Q8K4G5|ABLM1_MOUSE	Q8K4G5	Actin-binding LIM protein 1 OS=Mus musculus OX=10090 GN=Ablim1 PE=1 SV=1	5.67085e+06	5.60825e+06	4.76488e+06	6.54821e+06	6.39449e+06	6.72149e+06	5.28279e+06	5.8228e+06	5.07268e+06	1.37078e+07	5.30322e+06	5.22606e+06	4.4742e+06	6.11936e+06	6.03588e+06	6.36202e+06	4.99236e+06	5.51962e+06	4.82295e+06	1.24643e+07	2.50196e+07	2.33359e+07	2.1225e+07	1.75862e+07	2.45105e+07	2.31294e+07	2.31606e+07	2.43776e+07	2.04842e+07	1.77007e+07	2.29764e+07	2.1403e+07	1.8867e+07	1.57412e+07	2.22131e+07	2.08396e+07	2.09924e+07	2.2336e+07	1.83876e+07	1.5669e+07	8.71427e+06	1.63546e+07	1.7659e+07	2.00876e+07	1.93486e+07	1.8214e+07
E41L3_MOUSE	sp|Q9WV92|E41L3_MOUSE	Q9WV92	Band 4.1-like protein 3 OS=Mus musculus OX=10090 GN=Epb41l3 PE=1 SV=1	3.09278e+07	2.89886e+07	3.03718e+07	2.97283e+07	2.99032e+07	2.98071e+07	3.09519e+07	3.02815e+07	3.02037e+07	2.20782e+07	2.45654e+07	2.42809e+07	2.39253e+07	2.44953e+07	2.43164e+07	2.42284e+07	2.46293e+07	2.41214e+07	2.40806e+07	1.79434e+07	1.4037e+07	1.63264e+07	1.71703e+07	1.52666e+07	1.38288e+07	1.35949e+07	1.57785e+07	1.39872e+07	1.75657e+07	1.81108e+07	1.14615e+07	1.38445e+07	1.38575e+07	1.2086e+07	1.12044e+07	1.10044e+07	1.25877e+07	1.13756e+07	1.41889e+07	1.51606e+07	1.10768e+07	1.46997e+07	1.37904e+07	1.0562e+07	1.05327e+07	1.06777e+07
IF4G2_MOUSE	sp|Q62448|IF4G2_MOUSE	Q62448	Eukaryotic translation initiation factor 4 gamma 2 OS=Mus musculus OX=10090 GN=Eif4g2 PE=1 SV=2	2.22208e+07	2.11032e+07	2.21034e+07	1.97421e+07	2.07521e+07	2.00554e+07	2.10379e+07	2.0785e+07	2.12723e+07	1.89399e+07	2.14641e+07	2.06844e+07	2.10776e+07	1.92041e+07	2.00561e+07	1.93778e+07	2.02907e+07	2.00562e+07	2.0435e+07	1.82518e+07	2.31441e+07	2.23033e+07	2.12526e+07	1.93356e+07	2.10775e+07	2.16654e+07	2.22359e+07	2.30061e+07	2.20782e+07	2.256e+07	2.25293e+07	2.18491e+07	2.05243e+07	1.86014e+07	2.0332e+07	2.09606e+07	2.15589e+07	2.22781e+07	2.13229e+07	2.19495e+07	1.28757e+07	1.522e+07	1.57333e+07	1.48482e+07	1.53606e+07	1.52391e+07
CASQ2_MOUSE	sp|O09161|CASQ2_MOUSE	O09161	Calsequestrin-2 OS=Mus musculus OX=10090 GN=Casq2 PE=1 SV=3	298329	259804	309121	340908	387476	489344	311547	1.40333e+06	408289	5.56492e+07	298329	259804	309121	340908	387476	489344	311547	1.40333e+06	408289	5.56492e+07	3.84182e+07	3.25459e+07	3.61412e+07	4.98291e+07	4.82331e+07	4.98556e+07	3.79911e+07	4.18208e+07	3.39499e+07	3.67136e+07	3.73312e+07	3.16547e+07	3.50598e+07	4.8386e+07	4.65474e+07	4.82005e+07	3.6781e+07	4.05844e+07	3.28744e+07	3.54663e+07	9.08626e+07	4.59404e+07	4.50866e+07	6.1345e+07	6.64436e+07	7.38071e+07
NPM_MOUSE	sp|Q61937|NPM_MOUSE	Q61937	Nucleophosmin OS=Mus musculus OX=10090 GN=Npm1 PE=1 SV=1	1.53088e+08	1.49238e+08	1.43087e+08	1.24337e+08	1.2271e+08	1.18062e+08	1.29794e+08	1.27463e+08	1.26926e+08	8.01519e+07	1.5146e+08	1.4829e+08	1.41672e+08	1.23509e+08	1.21859e+08	1.17468e+08	1.29116e+08	1.26563e+08	1.26147e+08	7.95808e+07	7.59278e+07	8.28075e+07	7.77141e+07	7.68714e+07	6.21218e+07	6.42845e+07	6.8736e+07	6.56615e+07	7.20809e+07	1.01404e+08	7.59278e+07	8.28075e+07	7.77141e+07	7.68714e+07	6.21218e+07	6.42845e+07	6.8736e+07	6.56615e+07	7.20809e+07	1.01404e+08	5.60066e+07	4.97807e+07	5.0621e+07	4.83612e+07	4.81176e+07	5.49372e+07
MDHC_MOUSE	sp|P14152|MDHC_MOUSE	P14152	Malate dehydrogenase, cytoplasmic OS=Mus musculus OX=10090 GN=Mdh1 PE=1 SV=3	2.98966e+07	3.21375e+07	3.13661e+07	4.0436e+07	4.01093e+07	4.15912e+07	3.51609e+07	3.64979e+07	3.49313e+07	5.89444e+07	2.98966e+07	3.21375e+07	3.13661e+07	4.0436e+07	4.01093e+07	4.15912e+07	3.51609e+07	3.64979e+07	3.49313e+07	5.89444e+07	5.29244e+07	4.72713e+07	5.0697e+07	5.7785e+07	6.04776e+07	5.95797e+07	5.98942e+07	6.30243e+07	5.21285e+07	4.8234e+07	5.29244e+07	4.72713e+07	5.0697e+07	5.7785e+07	6.04776e+07	5.95797e+07	5.98942e+07	6.30243e+07	5.21285e+07	4.8234e+07	4.49251e+07	5.29093e+07	5.29309e+07	6.15532e+07	6.07961e+07	5.49385e+07
GSLG1_MOUSE	sp|Q61543|GSLG1_MOUSE	Q61543	Golgi apparatus protein 1 OS=Mus musculus OX=10090 GN=Glg1 PE=1 SV=1	8.88062e+06	7.6737e+06	9.25503e+06	6.04282e+06	6.28904e+06	5.88061e+06	1.18745e+07	1.19521e+07	1.22325e+07	1.14864e+07	6.58911e+06	5.48992e+06	6.99671e+06	4.06082e+06	4.34881e+06	4.08308e+06	9.70049e+06	9.80642e+06	1.00158e+07	9.50901e+06	8.22655e+06	7.988e+06	8.82255e+06	1.12803e+07	1.07181e+07	1.1484e+07	1.08683e+07	1.07729e+07	1.09947e+07	8.97965e+06	8.08361e+06	7.85056e+06	8.69684e+06	1.11582e+07	1.05959e+07	1.13429e+07	1.07508e+07	1.06548e+07	1.08893e+07	8.84956e+06	8.64963e+06	6.73877e+06	6.05958e+06	7.98454e+06	8.78487e+06	8.84075e+06
PBIP1_MOUSE	sp|Q3TVI8|PBIP1_MOUSE	Q3TVI8	Pre-B-cell leukemia transcription factor-interacting protein 1 OS=Mus musculus OX=10090 GN=Pbxip1 PE=1 SV=2	2.36671e+06	2.55458e+06	2.36029e+06	2.55062e+06	2.25084e+06	2.59697e+06	2.13697e+06	2.34195e+06	2.25173e+06	8.13776e+06	2.36671e+06	2.55458e+06	2.36029e+06	2.55062e+06	2.25084e+06	2.59697e+06	2.13697e+06	2.34195e+06	2.25173e+06	8.13776e+06	1.66634e+07	1.28573e+07	1.30218e+07	1.36136e+07	1.60279e+07	1.47123e+07	1.44747e+07	1.57181e+07	1.12672e+07	1.10604e+07	1.66634e+07	1.28573e+07	1.30218e+07	1.36136e+07	1.60279e+07	1.47123e+07	1.44747e+07	1.57181e+07	1.12672e+07	1.10604e+07	1.45665e+07	1.2522e+07	1.50893e+07	1.30921e+07	1.11097e+07	1.2184e+07
PDIA6_MOUSE	sp|Q922R8|PDIA6_MOUSE	Q922R8	Protein disulfide-isomerase A6 OS=Mus musculus OX=10090 GN=Pdia6 PE=1 SV=3	4.0801e+07	4.9045e+07	3.6351e+07	5.33507e+07	4.29671e+07	4.80576e+07	4.28104e+07	4.14155e+07	3.71174e+07	3.95477e+07	4.05361e+07	4.87919e+07	3.61234e+07	5.26559e+07	4.23808e+07	4.74189e+07	4.23573e+07	4.10075e+07	3.6711e+07	3.91604e+07	4.38437e+07	4.57055e+07	4.16987e+07	4.15733e+07	3.87171e+07	4.0226e+07	4.03334e+07	3.88404e+07	4.24525e+07	4.08951e+07	4.37399e+07	4.55916e+07	4.15927e+07	4.14509e+07	3.85646e+07	4.00442e+07	4.01981e+07	3.87131e+07	4.2293e+07	4.07659e+07	3.06093e+07	2.31357e+07	2.66188e+07	2.04503e+07	1.96552e+07	2.0502e+07
SCMC1_MOUSE	sp|Q8BMD8|SCMC1_MOUSE	Q8BMD8	Calcium-binding mitochondrial carrier protein SCaMC-1 OS=Mus musculus OX=10090 GN=Slc25a24 PE=1 SV=1	2.28731e+07	2.14294e+07	2.43792e+07	1.63349e+07	1.80558e+07	1.58606e+07	1.97368e+07	1.8661e+07	2.1605e+07	1.93556e+07	2.27662e+07	2.13576e+07	2.42811e+07	1.62725e+07	1.79858e+07	1.57823e+07	1.96474e+07	1.85731e+07	2.15175e+07	1.92984e+07	1.64529e+07	1.30159e+07	1.46764e+07	1.31884e+07	1.39426e+07	1.41886e+07	1.326e+07	1.40367e+07	1.27307e+07	1.41937e+07	1.64529e+07	1.30159e+07	1.46764e+07	1.31884e+07	1.39426e+07	1.41886e+07	1.326e+07	1.40367e+07	1.27307e+07	1.41937e+07	2.7108e+07	1.82971e+07	1.77537e+07	1.55058e+07	1.71985e+07	1.70648e+07
PCBP1_MOUSE	sp|P60335|PCBP1_MOUSE	P60335	Poly(rC)-binding protein 1 OS=Mus musculus OX=10090 GN=Pcbp1 PE=1 SV=1	3.53547e+07	3.71343e+07	3.71567e+07	3.23424e+07	3.047e+07	3.08139e+07	3.52135e+07	3.40068e+07	3.28884e+07	2.90258e+07	1.71694e+07	1.90062e+07	1.7707e+07	1.78281e+07	1.6439e+07	1.78808e+07	1.77757e+07	1.69155e+07	1.66303e+07	1.62359e+07	3.21281e+07	3.11559e+07	3.15128e+07	2.91337e+07	2.93218e+07	2.80309e+07	3.12781e+07	3.07282e+07	3.08731e+07	3.10699e+07	1.67091e+07	1.84528e+07	1.64071e+07	1.7031e+07	1.59582e+07	1.52782e+07	1.70268e+07	1.71166e+07	1.55549e+07	1.6728e+07	1.97091e+07	2.31672e+07	2.47177e+07	2.1893e+07	2.0572e+07	1.97763e+07
ITB1_MOUSE	sp|P09055|ITB1_MOUSE	P09055	Integrin beta-1 OS=Mus musculus OX=10090 GN=Itgb1 PE=1 SV=1	2.42587e+07	2.40137e+07	2.26756e+07	2.44763e+07	2.26548e+07	2.22258e+07	2.51125e+07	2.46841e+07	2.50482e+07	2.45313e+07	2.40745e+07	2.37811e+07	2.25068e+07	2.42366e+07	2.24489e+07	2.20054e+07	2.49447e+07	2.44908e+07	2.48697e+07	2.43643e+07	3.50697e+07	3.04401e+07	3.1376e+07	3.72904e+07	3.11205e+07	2.91539e+07	3.75277e+07	3.77438e+07	3.1795e+07	3.45983e+07	3.50697e+07	3.04401e+07	3.1376e+07	3.72904e+07	3.11205e+07	2.91539e+07	3.75277e+07	3.77438e+07	3.1795e+07	3.45983e+07	3.09425e+07	2.58751e+07	2.71025e+07	2.86982e+07	2.68002e+07	2.66916e+07
SMC1A_MOUSE	sp|Q9CU62|SMC1A_MOUSE	Q9CU62	Structural maintenance of chromosomes protein 1A OS=Mus musculus OX=10090 GN=Smc1a PE=1 SV=4	2.86873e+07	3.01094e+07	2.98865e+07	2.8142e+07	2.77946e+07	2.69707e+07	2.80971e+07	2.92395e+07	2.95891e+07	2.22881e+07	2.3904e+07	2.47878e+07	2.46768e+07	2.43382e+07	2.49729e+07	2.48674e+07	2.41103e+07	2.44007e+07	2.48063e+07	1.81317e+07	1.45053e+07	1.48641e+07	1.55108e+07	1.53511e+07	1.40495e+07	1.38135e+07	1.48755e+07	1.33666e+07	1.63727e+07	1.7209e+07	1.17095e+07	1.25759e+07	1.21031e+07	1.33831e+07	1.14986e+07	1.17762e+07	1.16942e+07	1.0454e+07	1.24079e+07	1.47564e+07	1.41614e+07	1.34568e+07	1.36329e+07	9.93038e+06	1.00332e+07	1.04732e+07
U5S1_MOUSE	sp|O08810|U5S1_MOUSE	O08810	116 kDa U5 small nuclear ribonucleoprotein component OS=Mus musculus OX=10090 GN=Eftud2 PE=1 SV=1	2.96711e+07	2.73261e+07	2.97026e+07	2.83784e+07	2.84525e+07	2.83099e+07	3.25152e+07	3.24824e+07	3.2363e+07	2.43091e+07	2.57381e+07	2.3463e+07	2.54346e+07	2.4523e+07	2.3937e+07	2.45485e+07	2.7985e+07	2.77181e+07	2.7577e+07	2.04828e+07	1.94809e+07	1.96715e+07	2.02175e+07	2.15287e+07	1.96195e+07	1.95752e+07	1.99138e+07	1.99681e+07	2.16767e+07	2.07651e+07	1.37177e+07	1.41904e+07	1.4266e+07	1.63128e+07	1.40193e+07	1.45365e+07	1.46404e+07	1.43531e+07	1.53245e+07	1.50697e+07	1.93623e+07	2.04774e+07	1.88004e+07	1.96503e+07	2.07151e+07	1.97944e+07
UGDH_MOUSE	sp|O70475|UGDH_MOUSE	O70475	UDP-glucose 6-dehydrogenase OS=Mus musculus OX=10090 GN=Ugdh PE=1 SV=1	3.61061e+07	3.01481e+07	4.13329e+07	4.20249e+07	4.66721e+07	4.55295e+07	4.90533e+07	4.73056e+07	4.74412e+07	2.74697e+07	3.61061e+07	3.01481e+07	4.13329e+07	4.20249e+07	4.66721e+07	4.55295e+07	4.90533e+07	4.73056e+07	4.74412e+07	2.74697e+07	1.07868e+07	1.55879e+07	1.70335e+07	2.24925e+07	1.72273e+07	1.8528e+07	1.8415e+07	1.52906e+07	2.39861e+07	2.30713e+07	1.07868e+07	1.55879e+07	1.70335e+07	2.24925e+07	1.72273e+07	1.8528e+07	1.8415e+07	1.52906e+07	2.39861e+07	2.30713e+07	1.71161e+07	1.88304e+07	1.50864e+07	1.71632e+07	1.95756e+07	2.10464e+07
BIRC6_MOUSE	sp|O88738|BIRC6_MOUSE	O88738	Baculoviral IAP repeat-containing protein 6 OS=Mus musculus OX=10090 GN=Birc6 PE=1 SV=2	1.61021e+07	1.47186e+07	1.60968e+07	1.33653e+07	1.45789e+07	1.3952e+07	1.67713e+07	1.67974e+07	1.65408e+07	1.29782e+07	1.38346e+07	1.26237e+07	1.33848e+07	1.0696e+07	1.16846e+07	1.15344e+07	1.33583e+07	1.36635e+07	1.31086e+07	1.0686e+07	1.5421e+07	1.56507e+07	1.57029e+07	1.62029e+07	1.57992e+07	1.54099e+07	1.66727e+07	1.74321e+07	1.64579e+07	1.63006e+07	8.52768e+06	8.70671e+06	8.60229e+06	6.99432e+06	7.85416e+06	7.872e+06	7.94257e+06	8.19325e+06	8.20254e+06	8.66751e+06	9.13211e+06	9.45928e+06	9.44831e+06	1.01872e+07	1.04574e+07	9.83838e+06
DPP3_MOUSE	sp|Q99KK7|DPP3_MOUSE	Q99KK7	Dipeptidyl peptidase 3 OS=Mus musculus OX=10090 GN=Dpp3 PE=1 SV=2	1.40263e+07	1.16883e+07	1.52659e+07	1.51469e+07	1.69424e+07	1.79637e+07	1.78353e+07	1.82046e+07	1.86261e+07	2.13757e+07	1.40263e+07	1.16883e+07	1.52659e+07	1.51469e+07	1.69424e+07	1.79637e+07	1.78353e+07	1.82046e+07	1.86261e+07	2.13757e+07	1.84503e+07	1.79856e+07	2.02623e+07	2.09614e+07	2.28354e+07	2.23544e+07	2.34896e+07	2.47928e+07	2.36396e+07	1.93309e+07	1.83813e+07	1.79373e+07	2.01963e+07	2.08877e+07	2.2759e+07	2.22958e+07	2.34367e+07	2.47507e+07	2.35756e+07	1.92771e+07	1.17328e+07	1.61639e+07	1.3712e+07	1.79421e+07	1.9474e+07	1.6992e+07
IF2B_MOUSE	sp|Q99L45|IF2B_MOUSE	Q99L45	Eukaryotic translation initiation factor 2 subunit 2 OS=Mus musculus OX=10090 GN=Eif2s2 PE=1 SV=1	3.87328e+07	3.44333e+07	3.87465e+07	3.40844e+07	3.42653e+07	3.26662e+07	3.36939e+07	3.47902e+07	3.47513e+07	3.05458e+07	3.87328e+07	3.44333e+07	3.87465e+07	3.40844e+07	3.42653e+07	3.26662e+07	3.36939e+07	3.47902e+07	3.47513e+07	3.05458e+07	3.33282e+07	3.25027e+07	3.33742e+07	2.92158e+07	3.10803e+07	2.92099e+07	3.19987e+07	3.11854e+07	3.37628e+07	3.12294e+07	3.33282e+07	3.25027e+07	3.33742e+07	2.92158e+07	3.10803e+07	2.92099e+07	3.19987e+07	3.11854e+07	3.37628e+07	3.12294e+07	1.38694e+07	1.69759e+07	1.66821e+07	1.51228e+07	1.59619e+07	1.56683e+07
CAPZB_MOUSE	sp|P47757|CAPZB_MOUSE	P47757	F-actin-capping protein subunit beta OS=Mus musculus OX=10090 GN=Capzb PE=1 SV=3	2.13335e+07	2.4024e+07	2.19605e+07	2.69351e+07	2.56792e+07	2.75898e+07	2.25924e+07	2.26644e+07	2.23719e+07	2.35709e+07	2.11942e+07	2.39477e+07	2.18268e+07	2.67858e+07	2.55029e+07	2.74219e+07	2.24126e+07	2.24755e+07	2.22106e+07	2.34463e+07	1.66556e+07	1.71361e+07	1.69699e+07	1.80858e+07	1.76238e+07	1.78001e+07	1.71667e+07	1.64288e+07	1.74879e+07	1.6463e+07	1.64774e+07	1.69566e+07	1.68128e+07	1.7888e+07	1.74158e+07	1.75897e+07	1.69621e+07	1.62263e+07	1.72825e+07	1.6269e+07	1.71554e+07	1.81403e+07	1.80828e+07	2.00432e+07	1.93887e+07	2.00835e+07
ILK_MOUSE	sp|O55222|ILK_MOUSE	O55222	Integrin-linked protein kinase OS=Mus musculus OX=10090 GN=Ilk PE=1 SV=2	2.37207e+07	2.51762e+07	2.4153e+07	2.37312e+07	2.30395e+07	2.25661e+07	2.33634e+07	2.40462e+07	2.41637e+07	2.31203e+07	2.37207e+07	2.51762e+07	2.4153e+07	2.37312e+07	2.30395e+07	2.25661e+07	2.33634e+07	2.40462e+07	2.41637e+07	2.31203e+07	1.77314e+07	1.79088e+07	1.86561e+07	1.82698e+07	1.7715e+07	1.83495e+07	1.88897e+07	1.74944e+07	2.05395e+07	1.81921e+07	1.75603e+07	1.76378e+07	1.84884e+07	1.8025e+07	1.75572e+07	1.81666e+07	1.87258e+07	1.73437e+07	2.03871e+07	1.79579e+07	1.27765e+07	1.39811e+07	1.38939e+07	1.24699e+07	1.18622e+07	1.28134e+07
ATPO_MOUSE	sp|Q9DB20|ATPO_MOUSE	Q9DB20	ATP synthase subunit O, mitochondrial OS=Mus musculus OX=10090 GN=Atp5po PE=1 SV=1	2.90222e+07	3.0954e+07	2.72568e+07	2.82629e+07	2.76696e+07	2.7625e+07	2.54018e+07	2.50024e+07	2.55126e+07	4.8292e+07	2.90222e+07	3.0954e+07	2.72568e+07	2.82629e+07	2.76696e+07	2.7625e+07	2.54018e+07	2.50024e+07	2.55126e+07	4.8292e+07	6.85625e+07	6.16967e+07	5.84794e+07	6.77356e+07	6.35743e+07	6.62608e+07	5.70885e+07	5.72522e+07	5.09058e+07	5.77828e+07	6.78342e+07	6.11222e+07	5.77827e+07	6.72168e+07	6.30453e+07	6.57561e+07	5.65681e+07	5.67735e+07	5.04382e+07	5.72847e+07	9.47768e+07	5.63888e+07	5.94024e+07	5.8321e+07	5.87252e+07	6.33216e+07
QCR2_MOUSE	sp|Q9DB77|QCR2_MOUSE	Q9DB77	Cytochrome b-c1 complex subunit 2, mitochondrial OS=Mus musculus OX=10090 GN=Uqcrc2 PE=1 SV=1	2.68797e+07	2.63738e+07	2.9836e+07	3.22922e+07	3.29692e+07	3.3553e+07	3.30715e+07	3.29089e+07	3.57717e+07	5.10597e+07	2.68797e+07	2.63738e+07	2.9836e+07	3.22922e+07	3.29692e+07	3.3553e+07	3.30715e+07	3.29089e+07	3.57717e+07	5.10597e+07	4.70286e+07	3.95655e+07	4.24554e+07	5.10091e+07	5.3334e+07	5.40325e+07	4.37574e+07	4.67694e+07	4.2423e+07	4.23201e+07	4.70286e+07	3.95655e+07	4.24554e+07	5.10091e+07	5.3334e+07	5.40325e+07	4.37574e+07	4.67694e+07	4.2423e+07	4.23201e+07	3.43349e+07	2.172e+07	2.1414e+07	2.89153e+07	2.77166e+07	2.92034e+07
H15_MOUSE	sp|P43276|H15_MOUSE	P43276	Histone H1.5 OS=Mus musculus OX=10090 GN=H1-5 PE=1 SV=2	2.50686e+08	2.78369e+08	2.42285e+08	2.24609e+08	2.07084e+08	2.18189e+08	1.97648e+08	1.91059e+08	1.95791e+08	1.53123e+08	1.63647e+08	1.80729e+08	1.61643e+08	1.50748e+08	1.37434e+08	1.39571e+08	1.25731e+08	1.25961e+08	1.25574e+08	9.68194e+07	9.90283e+07	1.05185e+08	9.47899e+07	9.87959e+07	8.57434e+07	8.69856e+07	8.19776e+07	7.40616e+07	8.49927e+07	1.16613e+08	5.04058e+07	5.46727e+07	4.88499e+07	5.09718e+07	4.14963e+07	4.22497e+07	4.02628e+07	3.57069e+07	4.17207e+07	5.73636e+07	1.04965e+08	9.81196e+07	1.07706e+08	8.68382e+07	7.66623e+07	8.21476e+07
GSHB_MOUSE	sp|P51855|GSHB_MOUSE	P51855	Glutathione synthetase OS=Mus musculus OX=10090 GN=Gss PE=1 SV=1	9.12608e+06	9.39822e+06	9.45042e+06	9.25392e+06	9.50236e+06	9.52794e+06	1.01095e+07	1.05278e+07	1.02267e+07	1.56057e+07	9.12608e+06	9.39822e+06	9.45042e+06	9.25392e+06	9.50236e+06	9.52794e+06	1.01095e+07	1.05278e+07	1.02267e+07	1.56057e+07	1.45107e+07	1.38618e+07	1.49764e+07	1.23703e+07	1.38072e+07	1.29516e+07	1.51503e+07	1.63454e+07	1.53742e+07	1.20939e+07	1.45107e+07	1.38618e+07	1.49764e+07	1.23703e+07	1.38072e+07	1.29516e+07	1.51503e+07	1.63454e+07	1.53742e+07	1.20939e+07	7.91772e+06	1.22829e+07	1.17541e+07	1.19756e+07	1.15338e+07	1.01341e+07
PLXB2_MOUSE	sp|B2RXS4|PLXB2_MOUSE	B2RXS4	Plexin-B2 OS=Mus musculus OX=10090 GN=Plxnb2 PE=1 SV=1	9.74767e+06	8.84615e+06	9.77283e+06	1.09187e+07	1.02848e+07	1.0804e+07	9.9662e+06	1.01301e+07	9.91728e+06	1.04685e+07	9.39763e+06	8.55042e+06	9.4552e+06	1.06124e+07	1.00072e+07	1.05406e+07	9.66805e+06	9.85986e+06	9.67367e+06	1.01863e+07	1.16517e+07	1.03008e+07	1.15821e+07	1.34119e+07	1.20928e+07	1.24887e+07	1.1656e+07	1.18163e+07	1.12972e+07	1.12882e+07	1.09545e+07	9.71841e+06	1.08752e+07	1.27375e+07	1.15348e+07	1.19095e+07	1.10547e+07	1.12485e+07	1.07527e+07	1.07451e+07	9.3065e+06	8.55445e+06	7.89604e+06	8.48777e+06	8.81298e+06	8.99611e+06
RL7_MOUSE	sp|P14148|RL7_MOUSE	P14148	60S ribosomal protein L7 OS=Mus musculus OX=10090 GN=Rpl7 PE=1 SV=2	1.32983e+08	1.44829e+08	1.29163e+08	1.22167e+08	1.15871e+08	1.13961e+08	1.27643e+08	1.25477e+08	1.22397e+08	1.00998e+08	1.32983e+08	1.44829e+08	1.29163e+08	1.22167e+08	1.15871e+08	1.13961e+08	1.27643e+08	1.25477e+08	1.22397e+08	1.00998e+08	8.34678e+07	8.27441e+07	8.39349e+07	6.96842e+07	7.71577e+07	7.74756e+07	7.92962e+07	7.95934e+07	8.43187e+07	8.59103e+07	8.34678e+07	8.27441e+07	8.39349e+07	6.96842e+07	7.71577e+07	7.74756e+07	7.92962e+07	7.95934e+07	8.43187e+07	8.59103e+07	4.19034e+07	4.86423e+07	4.87942e+07	5.04102e+07	4.75382e+07	4.58932e+07
CNOT1_MOUSE	sp|Q6ZQ08|CNOT1_MOUSE	Q6ZQ08	CCR4-NOT transcription complex subunit 1 OS=Mus musculus OX=10090 GN=Cnot1 PE=1 SV=2	1.37879e+07	1.30862e+07	1.3442e+07	1.22676e+07	1.34426e+07	1.37685e+07	1.29456e+07	1.32332e+07	1.35532e+07	1.12286e+07	1.33075e+07	1.2659e+07	1.29365e+07	1.18114e+07	1.29805e+07	1.32971e+07	1.24422e+07	1.26975e+07	1.30149e+07	1.07881e+07	9.11769e+06	9.52949e+06	9.48579e+06	8.44334e+06	8.76392e+06	9.24564e+06	9.24297e+06	8.86463e+06	9.85701e+06	9.72958e+06	8.84905e+06	9.34982e+06	9.16773e+06	8.06767e+06	8.4363e+06	8.93202e+06	8.97877e+06	8.56546e+06	9.53362e+06	9.44661e+06	5.61555e+06	5.99877e+06	5.43527e+06	5.14954e+06	5.87833e+06	5.81007e+06
DCTN2_MOUSE	sp|Q99KJ8|DCTN2_MOUSE	Q99KJ8	Dynactin subunit 2 OS=Mus musculus OX=10090 GN=Dctn2 PE=1 SV=3	3.2375e+07	3.23804e+07	3.29084e+07	2.87974e+07	2.71442e+07	2.8302e+07	2.76767e+07	2.81117e+07	2.84306e+07	2.75952e+07	3.2375e+07	3.23804e+07	3.29084e+07	2.87974e+07	2.71442e+07	2.8302e+07	2.76767e+07	2.81117e+07	2.84306e+07	2.75952e+07	2.2302e+07	2.22265e+07	2.16661e+07	1.94292e+07	1.94805e+07	1.91979e+07	2.13181e+07	2.13575e+07	2.08945e+07	2.14106e+07	2.10259e+07	2.08735e+07	2.04875e+07	1.83337e+07	1.84799e+07	1.82336e+07	2.00096e+07	2.0164e+07	1.96519e+07	2.02417e+07	1.42533e+07	1.82324e+07	1.8377e+07	1.69748e+07	1.6561e+07	1.62132e+07
GSTM1_MOUSE	sp|P10649|GSTM1_MOUSE	P10649	Glutathione S-transferase Mu 1 OS=Mus musculus OX=10090 GN=Gstm1 PE=1 SV=2	3.35269e+07	3.94383e+07	2.94081e+07	3.76876e+07	3.60538e+07	3.7327e+07	3.12168e+07	2.96114e+07	2.96632e+07	3.8998e+07	1.66032e+07	2.16102e+07	1.36699e+07	2.11996e+07	2.0588e+07	2.28287e+07	1.60531e+07	1.45776e+07	1.53315e+07	2.01121e+07	2.75865e+07	3.32951e+07	3.21199e+07	2.50464e+07	2.23187e+07	2.26048e+07	2.81389e+07	2.61171e+07	2.80586e+07	3.09675e+07	1.22363e+07	1.59604e+07	1.4001e+07	1.13681e+07	9.96643e+06	1.04415e+07	1.25055e+07	1.14518e+07	1.20873e+07	1.41305e+07	3.38406e+07	4.2691e+07	4.37037e+07	2.45092e+07	2.47301e+07	2.10906e+07
PRDX6_MOUSE	sp|O08709|PRDX6_MOUSE	O08709	Peroxiredoxin-6 OS=Mus musculus OX=10090 GN=Prdx6 PE=1 SV=3	2.63322e+07	2.32593e+07	2.41128e+07	2.23901e+07	2.19548e+07	2.10684e+07	2.39802e+07	2.4122e+07	2.26453e+07	2.73685e+07	2.54487e+07	2.24911e+07	2.3155e+07	2.17419e+07	2.12743e+07	2.05041e+07	2.32011e+07	2.3275e+07	2.18069e+07	2.67611e+07	4.60546e+07	5.04213e+07	4.73938e+07	4.26172e+07	4.53232e+07	4.12709e+07	4.70555e+07	4.7914e+07	4.54304e+07	4.40098e+07	4.56769e+07	5.00556e+07	4.69995e+07	4.22858e+07	4.49489e+07	4.08632e+07	4.66547e+07	4.75693e+07	4.50077e+07	4.35727e+07	2.52821e+07	4.08196e+07	4.21853e+07	4.04237e+07	3.82626e+07	3.51759e+07
PA2G4_MOUSE	sp|P50580|PA2G4_MOUSE	P50580	Proliferation-associated protein 2G4 OS=Mus musculus OX=10090 GN=Pa2g4 PE=1 SV=3	5.29618e+07	3.97086e+07	6.16935e+07	4.1594e+07	4.85764e+07	4.23941e+07	6.76039e+07	6.73771e+07	7.31032e+07	4.08929e+07	4.95103e+07	3.86632e+07	5.70819e+07	3.98532e+07	4.58309e+07	4.01558e+07	6.17806e+07	6.16144e+07	6.72505e+07	3.84633e+07	2.56944e+07	2.43589e+07	3.05259e+07	3.05289e+07	3.40114e+07	3.10524e+07	3.42199e+07	3.40554e+07	3.81364e+07	3.22969e+07	2.55923e+07	2.42574e+07	3.04108e+07	3.03937e+07	3.39019e+07	3.09325e+07	3.41237e+07	3.39583e+07	3.80238e+07	3.21729e+07	1.39087e+07	1.48895e+07	1.19709e+07	1.49265e+07	1.75961e+07	1.57759e+07
RL23_MOUSE	sp|P62830|RL23_MOUSE	P62830	60S ribosomal protein L23 OS=Mus musculus OX=10090 GN=Rpl23 PE=1 SV=1	6.2036e+07	6.8743e+07	6.05361e+07	5.47882e+07	5.70634e+07	5.74244e+07	5.66576e+07	5.65116e+07	5.93001e+07	4.80976e+07	6.2036e+07	6.8743e+07	6.05361e+07	5.47882e+07	5.70634e+07	5.74244e+07	5.66576e+07	5.65116e+07	5.93001e+07	4.80976e+07	3.6333e+07	3.76501e+07	3.56449e+07	3.48158e+07	3.3968e+07	3.4966e+07	3.86033e+07	3.7222e+07	3.87754e+07	4.03016e+07	3.6333e+07	3.76501e+07	3.56449e+07	3.48158e+07	3.3968e+07	3.4966e+07	3.86033e+07	3.7222e+07	3.87754e+07	4.03016e+07	1.65625e+07	1.84693e+07	1.87644e+07	1.81722e+07	1.82086e+07	1.77604e+07
ODO2_MOUSE	sp|Q9D2G2|ODO2_MOUSE	Q9D2G2	Dihydrolipoyllysine-residue succinyltransferase component of 2-oxoglutarate dehydrogenase complex, mitochondrial OS=Mus musculus OX=10090 GN=Dlst PE=1 SV=1	2.78089e+07	2.50359e+07	2.4306e+07	2.63646e+07	2.51812e+07	2.61829e+07	2.23697e+07	2.44305e+07	2.21026e+07	3.38033e+07	2.78089e+07	2.50359e+07	2.4306e+07	2.63646e+07	2.51812e+07	2.61829e+07	2.23697e+07	2.44305e+07	2.21026e+07	3.38033e+07	2.37512e+07	2.55162e+07	2.25959e+07	2.57037e+07	2.30501e+07	2.65318e+07	2.05575e+07	1.94274e+07	1.92711e+07	2.07519e+07	2.37512e+07	2.55162e+07	2.25959e+07	2.57037e+07	2.30501e+07	2.65318e+07	2.05575e+07	1.94274e+07	1.92711e+07	2.07519e+07	3.65976e+07	2.57616e+07	2.91909e+07	2.50915e+07	2.45272e+07	3.06127e+07
XPO1_MOUSE	sp|Q6P5F9|XPO1_MOUSE	Q6P5F9	Exportin-1 OS=Mus musculus OX=10090 GN=Xpo1 PE=1 SV=1	2.97894e+07	2.17397e+07	3.28561e+07	2.32037e+07	2.80428e+07	2.65653e+07	3.42242e+07	3.37244e+07	3.61948e+07	2.33776e+07	2.97894e+07	2.17397e+07	3.28561e+07	2.32037e+07	2.80428e+07	2.65653e+07	3.42242e+07	3.37244e+07	3.61948e+07	2.33776e+07	1.42433e+07	1.30974e+07	1.59652e+07	1.63073e+07	1.65491e+07	1.69898e+07	1.85591e+07	1.80021e+07	2.0436e+07	1.85189e+07	1.36624e+07	1.27611e+07	1.54708e+07	1.6018e+07	1.6104e+07	1.65952e+07	1.80573e+07	1.7508e+07	1.98593e+07	1.80471e+07	1.03402e+07	9.49821e+06	7.1959e+06	8.28773e+06	1.08804e+07	9.92495e+06
H2A1F_MOUSE	sp|Q8CGP5|H2A1F_MOUSE	Q8CGP5	Histone H2A type 1-F OS=Mus musculus OX=10090 GN=Hist1h2af PE=1 SV=3	5.14436e+08	5.88777e+08	5.06967e+08	4.53844e+08	4.49079e+08	4.61306e+08	3.81124e+08	3.84607e+08	4.08874e+08	3.68261e+08	93910.1	59838.9	42552	74049.2	34032.4	25734.3	49501.4	33975	35432.6	22507.4	2.49382e+08	3.08524e+08	2.24149e+08	2.54672e+08	2.09105e+08	2.41191e+08	2.12822e+08	1.9437e+08	2.21623e+08	3.42487e+08	25024	8289.3	16691.6	19689.5	11797.9	3359.45	8148.05	10026.3	4477.03	7067.58	3.14846e+08	2.61575e+08	3.15697e+08	2.05775e+08	1.93631e+08	2.29681e+08
TRIPC_MOUSE	sp|G5E870|TRIPC_MOUSE	G5E870	E3 ubiquitin-protein ligase TRIP12 OS=Mus musculus OX=10090 GN=Trip12 PE=1 SV=1	8.7452e+06	8.99228e+06	8.72366e+06	7.66423e+06	7.60502e+06	7.59675e+06	8.35244e+06	8.35264e+06	8.56417e+06	7.68858e+06	8.11716e+06	8.34386e+06	8.15657e+06	7.18371e+06	7.15113e+06	7.19681e+06	7.9199e+06	7.89744e+06	8.12648e+06	7.20321e+06	5.78099e+06	5.9986e+06	5.76147e+06	5.54132e+06	5.74134e+06	5.96023e+06	5.809e+06	5.75238e+06	5.91307e+06	5.84852e+06	5.53211e+06	5.72572e+06	5.51048e+06	5.32351e+06	5.50508e+06	5.74228e+06	5.55908e+06	5.54498e+06	5.70773e+06	5.62428e+06	4.13564e+06	4.97929e+06	5.0362e+06	4.92572e+06	5.15259e+06	5.00364e+06
TOP1_MOUSE	sp|Q04750|TOP1_MOUSE	Q04750	DNA topoisomerase 1 OS=Mus musculus OX=10090 GN=Top1 PE=1 SV=2	2.5855e+07	2.45466e+07	2.62572e+07	2.43731e+07	2.39153e+07	2.32881e+07	2.3598e+07	2.37674e+07	2.37308e+07	2.35054e+07	2.2479e+07	2.14943e+07	2.28103e+07	2.12739e+07	2.08593e+07	2.01744e+07	2.05684e+07	2.06219e+07	2.07354e+07	2.04835e+07	2.63109e+07	2.37673e+07	2.42485e+07	2.34203e+07	2.25632e+07	2.24278e+07	2.49788e+07	2.47883e+07	2.44937e+07	2.20942e+07	2.29797e+07	2.08499e+07	2.1071e+07	2.03305e+07	1.9696e+07	1.95463e+07	2.15679e+07	2.14645e+07	2.12271e+07	1.91201e+07	1.49017e+07	1.521e+07	1.51631e+07	1.4896e+07	1.40458e+07	1.45793e+07
SAFB1_MOUSE	sp|D3YXK2|SAFB1_MOUSE	D3YXK2	Scaffold attachment factor B1 OS=Mus musculus OX=10090 GN=Safb PE=1 SV=2	1.18763e+07	1.3248e+07	1.18129e+07	1.46424e+07	1.29857e+07	1.33362e+07	1.08952e+07	1.1372e+07	1.09773e+07	1.12641e+07	8.74014e+06	1.07258e+07	8.68478e+06	1.0553e+07	9.29518e+06	9.52648e+06	7.56888e+06	7.99727e+06	7.55224e+06	8.28935e+06	1.06747e+07	1.10311e+07	9.93643e+06	9.88581e+06	1.0094e+07	9.99906e+06	1.00571e+07	9.73375e+06	9.68549e+06	9.85951e+06	7.20287e+06	7.53551e+06	6.67691e+06	6.4354e+06	6.4619e+06	6.4571e+06	6.54653e+06	6.36043e+06	6.25576e+06	6.42004e+06	5.79701e+06	7.26994e+06	7.49707e+06	7.77878e+06	7.01094e+06	7.63722e+06
CLIC4_MOUSE	sp|Q9QYB1|CLIC4_MOUSE	Q9QYB1	Chloride intracellular channel protein 4 OS=Mus musculus OX=10090 GN=Clic4 PE=1 SV=3	4.49789e+07	4.17022e+07	4.35661e+07	4.46175e+07	4.40833e+07	4.31541e+07	4.00776e+07	3.94019e+07	4.21787e+07	3.64794e+07	2.97248e+07	2.57737e+07	2.91285e+07	2.98677e+07	3.07947e+07	3.0668e+07	2.70336e+07	2.68606e+07	2.85882e+07	2.56889e+07	2.8306e+07	3.0404e+07	3.07245e+07	3.15578e+07	2.92863e+07	2.96007e+07	2.9035e+07	2.82497e+07	3.00999e+07	3.10535e+07	2.2601e+07	2.46894e+07	2.44964e+07	2.64226e+07	2.38546e+07	2.45848e+07	2.35377e+07	2.30448e+07	2.42136e+07	2.51811e+07	2.85456e+07	3.0721e+07	3.15138e+07	2.6883e+07	2.89806e+07	3.04425e+07
UGPA_MOUSE	sp|Q91ZJ5|UGPA_MOUSE	Q91ZJ5	UTP--glucose-1-phosphate uridylyltransferase OS=Mus musculus OX=10090 GN=Ugp2 PE=1 SV=3	1.58264e+07	1.70471e+07	1.792e+07	2.2942e+07	2.2841e+07	2.35967e+07	1.67367e+07	1.72634e+07	1.75375e+07	2.00211e+07	1.58264e+07	1.70471e+07	1.792e+07	2.2942e+07	2.2841e+07	2.35967e+07	1.67367e+07	1.72634e+07	1.75375e+07	2.00211e+07	2.04703e+07	2.08139e+07	2.08236e+07	2.03378e+07	2.25589e+07	2.13101e+07	2.14388e+07	2.30358e+07	2.1649e+07	1.92661e+07	2.04703e+07	2.08139e+07	2.08236e+07	2.03378e+07	2.25589e+07	2.13101e+07	2.14388e+07	2.30358e+07	2.1649e+07	1.92661e+07	1.06786e+07	1.39242e+07	1.25205e+07	1.31449e+07	1.3586e+07	1.26977e+07
H2A1G_MOUSE	sp|C0HKE5|H2A1G_MOUSE	C0HKE5	Histone H2A type 1-G OS=Mus musculus OX=10090 GN=H2ac11 PE=1 SV=1	5.14342e+08	5.88717e+08	5.06925e+08	4.5377e+08	4.49045e+08	4.6128e+08	3.81075e+08	3.84573e+08	4.08838e+08	3.68238e+08											2.49357e+08	3.08515e+08	2.24132e+08	2.54652e+08	2.09093e+08	2.41187e+08	2.12814e+08	1.9436e+08	2.21619e+08	3.4248e+08											3.14692e+08	2.61499e+08	3.15658e+08	2.05637e+08	1.93598e+08	2.29631e+08
H2A1H_MOUSE	sp|Q8CGP6|H2A1H_MOUSE	Q8CGP6	Histone H2A type 1-H OS=Mus musculus OX=10090 GN=Hist1h2ah PE=1 SV=3	5.14342e+08	5.88717e+08	5.06925e+08	4.5377e+08	4.49045e+08	4.6128e+08	3.81075e+08	3.84573e+08	4.08838e+08	3.68238e+08											2.49357e+08	3.08515e+08	2.24132e+08	2.54652e+08	2.09093e+08	2.41187e+08	2.12814e+08	1.9436e+08	2.21619e+08	3.4248e+08											3.14692e+08	2.61499e+08	3.15658e+08	2.05637e+08	1.93598e+08	2.29631e+08
PHB2_MOUSE	sp|O35129|PHB2_MOUSE	O35129	Prohibitin-2 OS=Mus musculus OX=10090 GN=Phb2 PE=1 SV=1	3.22025e+07	3.3311e+07	3.27457e+07	3.03792e+07	3.19364e+07	3.09251e+07	3.68633e+07	3.43597e+07	3.62428e+07	3.96994e+07	3.22025e+07	3.3311e+07	3.27457e+07	3.03792e+07	3.19364e+07	3.09251e+07	3.68633e+07	3.43597e+07	3.62428e+07	3.96994e+07	3.08961e+07	2.77735e+07	2.92735e+07	3.03891e+07	3.2396e+07	3.21742e+07	3.08464e+07	3.28007e+07	2.88182e+07	3.00849e+07	3.08961e+07	2.77735e+07	2.92735e+07	3.03891e+07	3.2396e+07	3.21742e+07	3.08464e+07	3.28007e+07	2.88182e+07	3.00849e+07	4.37649e+07	2.84285e+07	2.80966e+07	3.11373e+07	3.10868e+07	3.19506e+07
H2A2A_MOUSE	sp|Q6GSS7|H2A2A_MOUSE	Q6GSS7	Histone H2A type 2-A OS=Mus musculus OX=10090 GN=Hist2h2aa1 PE=1 SV=3	5.09111e+08	5.28538e+08	5.01808e+08	4.27169e+08	4.32639e+08	4.36812e+08	3.72509e+08	3.76845e+08	3.99874e+08	3.54933e+08											2.46001e+08	3.05015e+08	2.21327e+08	2.5064e+08	2.06633e+08	2.38235e+08	2.09909e+08	1.91716e+08	2.19106e+08	3.35908e+08											3.1073e+08	2.60283e+08	3.1878e+08	2.03125e+08	1.92299e+08	2.27066e+08
P5CS_MOUSE	sp|Q9Z110|P5CS_MOUSE	Q9Z110	Delta-1-pyrroline-5-carboxylate synthase OS=Mus musculus OX=10090 GN=Aldh18a1 PE=1 SV=2	1.23773e+07	1.04008e+07	1.25376e+07	1.20456e+07	1.34055e+07	1.31415e+07	1.418e+07	1.40233e+07	1.40536e+07	1.32354e+07	1.10724e+07	9.11727e+06	1.11936e+07	1.06956e+07	1.19398e+07	1.18007e+07	1.29176e+07	1.27144e+07	1.27517e+07	1.18232e+07	1.1948e+07	1.21891e+07	1.28009e+07	1.25141e+07	1.30194e+07	1.30265e+07	1.43147e+07	1.39621e+07	1.51792e+07	1.40465e+07	1.14436e+07	1.16863e+07	1.22455e+07	1.20128e+07	1.25079e+07	1.25829e+07	1.37745e+07	1.34815e+07	1.46374e+07	1.35298e+07	1.27883e+07	1.21355e+07	1.01599e+07	1.01245e+07	1.05523e+07	1.1238e+07
H2A1O_MOUSE	sp|C0HKE8|H2A1O_MOUSE	C0HKE8	Histone H2A type 1-O OS=Mus musculus OX=10090 GN=Hist1h2ao PE=1 SV=1	5.14342e+08	5.88717e+08	5.06925e+08	4.5377e+08	4.49045e+08	4.6128e+08	3.81075e+08	3.84573e+08	4.08838e+08	3.68238e+08											2.49357e+08	3.08515e+08	2.24132e+08	2.54652e+08	2.09093e+08	2.41187e+08	2.12814e+08	1.9436e+08	2.21619e+08	3.4248e+08											3.14692e+08	2.61499e+08	3.15658e+08	2.05637e+08	1.93598e+08	2.29631e+08
H2A1C_MOUSE	sp|C0HKE2|H2A1C_MOUSE	C0HKE2	Histone H2A type 1-C OS=Mus musculus OX=10090 GN=Hist1h2ac PE=1 SV=1	5.14342e+08	5.88717e+08	5.06925e+08	4.5377e+08	4.49045e+08	4.6128e+08	3.81075e+08	3.84573e+08	4.08838e+08	3.68238e+08											2.49357e+08	3.08515e+08	2.24132e+08	2.54652e+08	2.09093e+08	2.41187e+08	2.12814e+08	1.9436e+08	2.21619e+08	3.4248e+08											3.14692e+08	2.61499e+08	3.15658e+08	2.05637e+08	1.93598e+08	2.29631e+08
COPG1_MOUSE	sp|Q9QZE5|COPG1_MOUSE	Q9QZE5	Coatomer subunit gamma-1 OS=Mus musculus OX=10090 GN=Copg1 PE=1 SV=1	1.75035e+07	1.67181e+07	1.75641e+07	1.799e+07	1.97219e+07	2.01354e+07	2.16484e+07	2.13911e+07	2.0738e+07	1.74645e+07	1.33104e+07	1.29717e+07	1.35381e+07	1.46658e+07	1.57558e+07	1.63539e+07	1.77311e+07	1.73543e+07	1.68896e+07	1.37615e+07	1.74513e+07	2.04812e+07	1.81541e+07	2.02269e+07	1.88438e+07	2.02333e+07	2.15463e+07	2.02096e+07	2.17978e+07	2.08898e+07	1.48667e+07	1.66444e+07	1.57198e+07	1.77767e+07	1.66682e+07	1.77362e+07	1.89068e+07	1.77219e+07	1.93075e+07	1.80078e+07	1.36388e+07	1.44886e+07	1.40428e+07	1.37976e+07	1.41944e+07	1.54171e+07
H2A3_MOUSE	sp|Q8BFU2|H2A3_MOUSE	Q8BFU2	Histone H2A type 3 OS=Mus musculus OX=10090 GN=Hist3h2a PE=1 SV=3	5.14342e+08	5.88717e+08	5.06925e+08	4.5377e+08	4.49045e+08	4.6128e+08	3.81075e+08	3.84573e+08	4.08838e+08	3.68238e+08											2.49357e+08	3.08515e+08	2.24132e+08	2.54652e+08	2.09093e+08	2.41187e+08	2.12814e+08	1.9436e+08	2.21619e+08	3.4248e+08											3.14692e+08	2.61499e+08	3.15658e+08	2.05637e+08	1.93598e+08	2.29631e+08
H2A1N_MOUSE	sp|C0HKE7|H2A1N_MOUSE	C0HKE7	Histone H2A type 1-N OS=Mus musculus OX=10090 GN=Hist1h2an PE=1 SV=1	5.14342e+08	5.88717e+08	5.06925e+08	4.5377e+08	4.49045e+08	4.6128e+08	3.81075e+08	3.84573e+08	4.08838e+08	3.68238e+08											2.49357e+08	3.08515e+08	2.24132e+08	2.54652e+08	2.09093e+08	2.41187e+08	2.12814e+08	1.9436e+08	2.21619e+08	3.4248e+08											3.14692e+08	2.61499e+08	3.15658e+08	2.05637e+08	1.93598e+08	2.29631e+08
H2A1P_MOUSE	sp|C0HKE9|H2A1P_MOUSE	C0HKE9	Histone H2A type 1-P OS=Mus musculus OX=10090 GN=Hist1h2ap PE=1 SV=1	5.14342e+08	5.88717e+08	5.06925e+08	4.5377e+08	4.49045e+08	4.6128e+08	3.81075e+08	3.84573e+08	4.08838e+08	3.68238e+08											2.49357e+08	3.08515e+08	2.24132e+08	2.54652e+08	2.09093e+08	2.41187e+08	2.12814e+08	1.9436e+08	2.21619e+08	3.4248e+08											3.14692e+08	2.61499e+08	3.15658e+08	2.05637e+08	1.93598e+08	2.29631e+08
H2A1E_MOUSE	sp|C0HKE4|H2A1E_MOUSE	C0HKE4	Histone H2A type 1-E OS=Mus musculus OX=10090 GN=H2ac8 PE=1 SV=1	5.14342e+08	5.88717e+08	5.06925e+08	4.5377e+08	4.49045e+08	4.6128e+08	3.81075e+08	3.84573e+08	4.08838e+08	3.68238e+08											2.49357e+08	3.08515e+08	2.24132e+08	2.54652e+08	2.09093e+08	2.41187e+08	2.12814e+08	1.9436e+08	2.21619e+08	3.4248e+08											3.14692e+08	2.61499e+08	3.15658e+08	2.05637e+08	1.93598e+08	2.29631e+08
RAB1A_MOUSE	sp|P62821|RAB1A_MOUSE	P62821	Ras-related protein Rab-1A OS=Mus musculus OX=10090 GN=Rab1A PE=1 SV=3	3.5964e+07	2.73928e+07	3.81822e+07	3.0522e+07	3.50971e+07	3.25372e+07	4.63669e+07	4.51751e+07	4.60501e+07	3.5875e+07	1.89038e+07	1.81612e+07	1.78202e+07	2.02655e+07	1.99525e+07	1.95851e+07	1.85991e+07	1.89118e+07	1.86222e+07	1.70282e+07	4.14456e+07	3.87567e+07	4.61566e+07	4.56937e+07	4.85155e+07	4.61234e+07	4.98916e+07	4.75267e+07	5.06447e+07	4.52094e+07	3.29822e+07	3.17772e+07	3.4974e+07	3.05134e+07	3.51634e+07	3.30428e+07	3.51719e+07	3.34534e+07	3.39108e+07	3.35975e+07	2.9987e+07	2.81872e+07	2.44205e+07	2.55193e+07	2.92781e+07	2.70527e+07
H2A1D_MOUSE	sp|C0HKE3|H2A1D_MOUSE	C0HKE3	Histone H2A type 1-D OS=Mus musculus OX=10090 GN=H2ac7 PE=1 SV=1	5.14342e+08	5.88717e+08	5.06925e+08	4.5377e+08	4.49045e+08	4.6128e+08	3.81075e+08	3.84573e+08	4.08838e+08	3.68238e+08											2.49357e+08	3.08515e+08	2.24132e+08	2.54652e+08	2.09093e+08	2.41187e+08	2.12814e+08	1.9436e+08	2.21619e+08	3.4248e+08											3.14692e+08	2.61499e+08	3.15658e+08	2.05637e+08	1.93598e+08	2.29631e+08
H2A1I_MOUSE	sp|C0HKE6|H2A1I_MOUSE	C0HKE6	Histone H2A type 1-I OS=Mus musculus OX=10090 GN=H2ac13 PE=1 SV=1	5.14342e+08	5.88717e+08	5.06925e+08	4.5377e+08	4.49045e+08	4.6128e+08	3.81075e+08	3.84573e+08	4.08838e+08	3.68238e+08											2.49357e+08	3.08515e+08	2.24132e+08	2.54652e+08	2.09093e+08	2.41187e+08	2.12814e+08	1.9436e+08	2.21619e+08	3.4248e+08											3.14692e+08	2.61499e+08	3.15658e+08	2.05637e+08	1.93598e+08	2.29631e+08
H2A1B_MOUSE	sp|C0HKE1|H2A1B_MOUSE	C0HKE1	Histone H2A type 1-B OS=Mus musculus OX=10090 GN=H2ac4 PE=1 SV=1	5.14342e+08	5.88717e+08	5.06925e+08	4.5377e+08	4.49045e+08	4.6128e+08	3.81075e+08	3.84573e+08	4.08838e+08	3.68238e+08											2.49357e+08	3.08515e+08	2.24132e+08	2.54652e+08	2.09093e+08	2.41187e+08	2.12814e+08	1.9436e+08	2.21619e+08	3.4248e+08											3.14692e+08	2.61499e+08	3.15658e+08	2.05637e+08	1.93598e+08	2.29631e+08
SYQ_MOUSE	sp|Q8BML9|SYQ_MOUSE	Q8BML9	Glutamine--tRNA ligase OS=Mus musculus OX=10090 GN=Qars1 PE=1 SV=1	1.76229e+07	1.90553e+07	1.79919e+07	2.03563e+07	2.04856e+07	1.97334e+07	2.08646e+07	2.1417e+07	2.04349e+07	2.07155e+07	1.76229e+07	1.90553e+07	1.79919e+07	2.03563e+07	2.04856e+07	1.97334e+07	2.08646e+07	2.1417e+07	2.04349e+07	2.07155e+07	1.84843e+07	1.82104e+07	1.93663e+07	1.88893e+07	2.06347e+07	1.95611e+07	2.12528e+07	2.14924e+07	2.17258e+07	1.92305e+07	1.8376e+07	1.81061e+07	1.91778e+07	1.8685e+07	2.04112e+07	1.93753e+07	2.10239e+07	2.12861e+07	2.14637e+07	1.90894e+07	1.1344e+07	1.27679e+07	1.1953e+07	1.34932e+07	1.41656e+07	1.32832e+07
PLIN3_MOUSE	sp|Q9DBG5|PLIN3_MOUSE	Q9DBG5	Perilipin-3 OS=Mus musculus OX=10090 GN=Plin3 PE=1 SV=1	1.74442e+07	2.07016e+07	1.8098e+07	2.07234e+07	1.8987e+07	2.04174e+07	1.55029e+07	1.58338e+07	1.65274e+07	1.63296e+07	1.56548e+07	1.87719e+07	1.61343e+07	1.85995e+07	1.693e+07	1.86402e+07	1.37409e+07	1.41196e+07	1.45867e+07	1.46782e+07	1.79008e+07	1.96371e+07	1.83657e+07	1.75137e+07	1.73286e+07	1.67825e+07	1.58033e+07	1.66943e+07	1.65591e+07	1.7072e+07	1.79008e+07	1.96371e+07	1.83657e+07	1.75137e+07	1.73286e+07	1.67825e+07	1.58033e+07	1.66943e+07	1.65591e+07	1.7072e+07	7.1031e+06	1.01026e+07	1.06639e+07	1.08914e+07	1.0203e+07	9.703e+06
PYR1_MOUSE	sp|B2RQC6|PYR1_MOUSE	B2RQC6	CAD protein OS=Mus musculus OX=10090 GN=Cad PE=1 SV=1	3.12539e+07	2.65582e+07	3.24845e+07	2.4571e+07	2.74437e+07	2.62732e+07	3.48448e+07	3.39496e+07	3.24132e+07	1.87641e+07	2.95164e+07	2.54351e+07	3.05631e+07	2.35435e+07	2.60249e+07	2.50674e+07	3.25541e+07	3.18279e+07	3.02585e+07	1.77434e+07	1.02677e+07	1.13672e+07	1.15706e+07	1.072e+07	9.90123e+06	1.05253e+07	1.16046e+07	1.09592e+07	1.32212e+07	1.55664e+07	9.59363e+06	1.06062e+07	1.0821e+07	9.90161e+06	9.13432e+06	9.58938e+06	1.07047e+07	1.01138e+07	1.22523e+07	1.44213e+07	6.68984e+06	6.37442e+06	5.67209e+06	5.80834e+06	6.05186e+06	5.86175e+06
BICD2_MOUSE	sp|Q921C5|BICD2_MOUSE	Q921C5	Protein bicaudal D homolog 2 OS=Mus musculus OX=10090 GN=Bicd2 PE=1 SV=1	1.13295e+07	1.25811e+07	1.24261e+07	1.50576e+07	1.4189e+07	1.49846e+07	1.32868e+07	1.34987e+07	1.32948e+07	1.9923e+07	8.81089e+06	9.72108e+06	9.80659e+06	1.17109e+07	1.11291e+07	1.17895e+07	1.05067e+07	1.07556e+07	1.06037e+07	1.6126e+07	1.98868e+07	1.68036e+07	1.75842e+07	1.90701e+07	2.10772e+07	2.01235e+07	1.943e+07	2.0212e+07	1.71035e+07	1.50799e+07	1.7328e+07	1.47535e+07	1.53389e+07	1.68305e+07	1.85046e+07	1.74833e+07	1.68323e+07	1.74786e+07	1.49428e+07	1.30363e+07	9.04712e+06	1.12165e+07	1.1526e+07	1.5364e+07	1.46254e+07	1.42226e+07
FLIP1_MOUSE	sp|Q9CS72|FLIP1_MOUSE	Q9CS72	Filamin-A-interacting protein 1 OS=Mus musculus OX=10090 GN=Filip1 PE=1 SV=2	1.01868e+06	513242	1.15451e+06	583525	734152	596992	806111	930512	873832	1.38581e+06	56806.5	46051.1	74316.4	66988.4	87741.4	73480.8	65229.8	72746.3	84219.3	716418	1.4734e+07	1.24597e+07	1.24998e+07	1.10586e+07	1.40762e+07	1.30357e+07	1.28311e+07	1.47574e+07	1.15016e+07	9.41645e+06	1.44123e+07	1.21716e+07	1.21056e+07	1.06914e+07	1.37037e+07	1.26723e+07	1.24505e+07	1.43999e+07	1.10741e+07	9.04721e+06	4.85656e+06	8.31915e+06	8.64055e+06	1.17118e+07	1.10448e+07	9.84613e+06
ANXA8_MOUSE	sp|O35640|ANXA8_MOUSE	O35640	Annexin A8 OS=Mus musculus OX=10090 GN=Anxa8 PE=1 SV=2	7.83944e+06	8.50898e+06	6.99041e+06	1.06042e+07	1.12643e+07	1.07943e+07	7.96284e+06	8.31892e+06	6.31274e+06	2.02771e+07	7.49321e+06	8.18165e+06	6.59765e+06	1.0232e+07	1.08227e+07	1.04075e+07	7.53929e+06	7.86577e+06	5.93098e+06	1.93179e+07	3.37539e+07	3.28598e+07	3.69106e+07	3.66348e+07	3.67592e+07	3.68764e+07	3.10604e+07	3.03233e+07	3.29783e+07	2.43229e+07	3.2981e+07	3.22643e+07	3.59793e+07	3.57144e+07	3.57946e+07	3.60259e+07	3.02178e+07	29466133	3.20957e+07	2.37105e+07	1.5757e+07	1.97883e+07	1.76732e+07	1.90055e+07	1.94118e+07	1.80238e+07
DUS27_MOUSE	sp|Q148W8|DUS27_MOUSE	Q148W8	Inactive dual specificity phosphatase 27 OS=Mus musculus OX=10090 GN=Dusp27 PE=1 SV=1	506846	689918	528781	827469	785614	1.11594e+06	462151	530060	580697	2.56447e+06	506846	689918	528781	827469	785614	1.11594e+06	462151	530060	580697	2.56447e+06	9.81931e+06	8.42343e+06	7.96481e+06	6.68602e+06	9.09039e+06	8.59485e+06	7.95644e+06	8.94085e+06	6.82955e+06	6.01391e+06	9.56772e+06	8.21045e+06	7.73661e+06	6.49911e+06	8.83777e+06	8.3705e+06	7.72636e+06	8.68561e+06	6.63293e+06	5.85067e+06	3.33054e+06	5.63072e+06	5.48606e+06	7.66904e+06	7.48164e+06	6.95531e+06
IVD_MOUSE	sp|Q9JHI5|IVD_MOUSE	Q9JHI5	Isovaleryl-CoA dehydrogenase, mitochondrial OS=Mus musculus OX=10090 GN=Ivd PE=1 SV=1	4.01765e+06	4.08841e+06	4.03026e+06	4.42885e+06	4.63381e+06	4.69295e+06	4.16306e+06	4.28904e+06	4.48254e+06	1.11028e+07	4.01765e+06	4.08841e+06	4.03026e+06	4.42885e+06	4.63381e+06	4.69295e+06	4.16306e+06	4.28904e+06	4.48254e+06	1.11028e+07	1.0848e+07	9.35932e+06	9.93046e+06	1.2801e+07	1.33097e+07	1.32725e+07	9.71671e+06	1.01667e+07	9.05189e+06	1.01323e+07	1.0848e+07	9.35932e+06	9.93046e+06	1.2801e+07	1.33097e+07	1.32725e+07	9.71671e+06	1.01667e+07	9.05189e+06	1.01323e+07	2.25463e+07	1.41986e+07	1.40937e+07	1.73528e+07	1.77581e+07	1.90426e+07
KLC1_MOUSE	sp|O88447|KLC1_MOUSE	O88447	Kinesin light chain 1 OS=Mus musculus OX=10090 GN=Klc1 PE=1 SV=3	1.5071e+07	1.35652e+07	1.49782e+07	1.50496e+07	1.48993e+07	1.51619e+07	1.39754e+07	1.46348e+07	1.43838e+07	2.24524e+07	1.20778e+07	1.03232e+07	1.21599e+07	1.13614e+07	1.14601e+07	1.15298e+07	1.09011e+07	1.14331e+07	1.14148e+07	1.78944e+07	3.48914e+07	3.20782e+07	3.12964e+07	2.67322e+07	3.18138e+07	2.97475e+07	2.99699e+07	3.04289e+07	2.73318e+07	2.43338e+07	2.96335e+07	2.72656e+07	2.69628e+07	2.22692e+07	2.70402e+07	2.52626e+07	2.50752e+07	2.50313e+07	2.30752e+07	2.02632e+07	1.22555e+07	1.87284e+07	1.8668e+07	1.81399e+07	1.85307e+07	1.72618e+07
H2A1K_MOUSE	sp|Q8CGP7|H2A1K_MOUSE	Q8CGP7	Histone H2A type 1-K OS=Mus musculus OX=10090 GN=H2ac15 PE=1 SV=3	5.14325e+08	5.88746e+08	5.06976e+08	4.53614e+08	4.49022e+08	4.61004e+08	3.81072e+08	3.8464e+08	4.08879e+08	3.68194e+08	316430	342289	278750	386225	275036	305192	247948	249041	197964	183335	2.49487e+08	3.08642e+08	2.24248e+08	2.54807e+08	2.09206e+08	2.41306e+08	2.12924e+08	1.94462e+08	2.21704e+08	3.4263e+08	174394	166731	154203	257030	142717	143952	139025	136283	107294	187463	3.14698e+08	2.61504e+08	3.15661e+08	2.05581e+08	1.93603e+08	2.29609e+08
PGM5_MOUSE	sp|Q8BZF8|PGM5_MOUSE	Q8BZF8	Phosphoglucomutase-like protein 5 OS=Mus musculus OX=10090 GN=Pgm5 PE=1 SV=2	343728	467947	381030	369437	370808	419546	264804	547448	309161	1.10396e+07	343728	467947	381030	369437	370808	419546	264804	547448	309161	1.10396e+07	1.63825e+07	1.34773e+07	1.48307e+07	1.71535e+07	1.89314e+07	1.76048e+07	1.38767e+07	1.65113e+07	1.19513e+07	1.22771e+07	1.63825e+07	1.34773e+07	1.48307e+07	1.71535e+07	1.89314e+07	1.76048e+07	1.38767e+07	1.65113e+07	1.19513e+07	1.22771e+07	1.12078e+07	1.25456e+07	1.17831e+07	1.48276e+07	1.60044e+07	1.50939e+07
H2AX_MOUSE	sp|P27661|H2AX_MOUSE	P27661	Histone H2AX OS=Mus musculus OX=10090 GN=H2ax PE=1 SV=2	5.24595e+08	5.39146e+08	5.1607e+08	4.44242e+08	4.46448e+08	4.50818e+08	3.88342e+08	3.91966e+08	4.13848e+08	3.63145e+08	1.92334e+07	2.4368e+07	1.74721e+07	2.67587e+07	2.20461e+07	2.4697e+07	2.02247e+07	1.91451e+07	1.88505e+07	1.41127e+07	2.50586e+08	3.08305e+08	2.26042e+08	2.56093e+08	2.10397e+08	2.42043e+08	2.13632e+08	1.9519e+08	2.23276e+08	3.36569e+08	6.61807e+06	7.41947e+06	6.00612e+06	7.64864e+06	5.91095e+06	6.60565e+06	6.24022e+06	5.62549e+06	5.8582e+06	8.45648e+06	3.11455e+08	2.58265e+08	3.09171e+08	2.01292e+08	1.91123e+08	2.28074e+08
PYGB_MOUSE	sp|Q8CI94|PYGB_MOUSE	Q8CI94	Glycogen phosphorylase, brain form OS=Mus musculus OX=10090 GN=Pygb PE=1 SV=3	1.11628e+07	9.70027e+06	1.16298e+07	1.11991e+07	1.22353e+07	1.21811e+07	1.29258e+07	1.34156e+07	1.31254e+07	2.10596e+07	7.03191e+06	5.83698e+06	7.51821e+06	7.2317e+06	7.92028e+06	7.67011e+06	8.55309e+06	8.75513e+06	8.70916e+06	6.22281e+06	2.22545e+07	2.03995e+07	2.16713e+07	2.09763e+07	2.28752e+07	2.22674e+07	1.98648e+07	2.16018e+07	2.02292e+07	1.8381e+07	6.30731e+06	6.79067e+06	7.75574e+06	7.37102e+06	7.06453e+06	7.22301e+06	7.52319e+06	6.85658e+06	8.97834e+06	7.9183e+06	1.10031e+07	1.24675e+07	1.06683e+07	1.21634e+07	1.32126e+07	1.23723e+07
SERA_MOUSE	sp|Q61753|SERA_MOUSE	Q61753	D-3-phosphoglycerate dehydrogenase OS=Mus musculus OX=10090 GN=Phgdh PE=1 SV=3	6.1552e+07	7.3269e+07	6.16882e+07	7.82809e+07	6.75147e+07	6.70988e+07	7.04949e+07	6.80321e+07	6.34981e+07	5.24584e+07	6.1552e+07	7.3269e+07	6.16882e+07	7.82809e+07	6.75147e+07	6.70988e+07	7.04949e+07	6.80321e+07	6.34981e+07	5.24584e+07	2.69054e+07	2.52906e+07	2.80464e+07	2.60037e+07	2.729e+07	2.52115e+07	2.98577e+07	3.16655e+07	3.04408e+07	3.01394e+07	2.69054e+07	2.52906e+07	2.80464e+07	2.60037e+07	2.729e+07	2.52115e+07	2.98577e+07	3.16655e+07	3.04408e+07	3.01394e+07	1.40348e+07	1.81228e+07	1.95893e+07	2.22755e+07	1.92064e+07	1.81287e+07
K2C5_MOUSE	sp|Q922U2|K2C5_MOUSE	Q922U2	Keratin, type II cytoskeletal 5 OS=Mus musculus OX=10090 GN=Krt5 PE=1 SV=1	1.2836e+08	9.98689e+07	1.06371e+08	8.33105e+07	1.04883e+08	8.67514e+07	9.40602e+07	7.92656e+07	8.58141e+07	6.97362e+07	2.7757e+07	1.244e+07	1.78452e+07	8.87464e+06	2.02869e+07	1.13517e+07	1.6559e+07	8.60392e+06	1.1988e+07	1.23087e+07	4.83447e+07	6.87922e+07	6.59009e+07	4.27309e+07	5.84181e+07	5.69585e+07	4.56717e+07	4.92559e+07	7.18086e+07	5.76268e+07	9.82184e+06	1.81372e+07	1.34395e+07	1.0694e+07	1.44486e+07	1.53936e+07	9.66209e+06	1.23439e+07	1.62422e+07	1.21481e+07	4.57514e+07	3.81289e+07	4.03111e+07	4.1742e+07	5.50018e+07	4.20315e+07
UBP47_MOUSE	sp|Q8BY87|UBP47_MOUSE	Q8BY87	Ubiquitin carboxyl-terminal hydrolase 47 OS=Mus musculus OX=10090 GN=Usp47 PE=1 SV=2	1.07598e+07	9.70478e+06	1.07341e+07	9.4372e+06	9.70141e+06	9.84268e+06	1.06349e+07	1.10165e+07	1.11941e+07	1.03427e+07	1.07598e+07	9.70478e+06	1.07341e+07	9.4372e+06	9.70141e+06	9.84268e+06	1.06349e+07	1.10165e+07	1.11941e+07	1.03427e+07	8.48726e+06	9.65028e+06	8.65832e+06	8.78048e+06	8.58863e+06	9.17453e+06	9.15064e+06	9.55449e+06	9.68927e+06	9.55634e+06	8.48726e+06	9.65028e+06	8.65832e+06	8.78048e+06	8.58863e+06	9.17453e+06	9.15064e+06	9.55449e+06	9.68927e+06	9.55634e+06	5.9202e+06	7.95814e+06	7.39019e+06	7.82494e+06	8.16738e+06	7.83348e+06
CE170_MOUSE	sp|Q6A065|CE170_MOUSE	Q6A065	Centrosomal protein of 170 kDa OS=Mus musculus OX=10090 GN=Cep170 PE=1 SV=2	1.38315e+07	1.23635e+07	1.3994e+07	1.3901e+07	1.38836e+07	1.4483e+07	1.20878e+07	1.26766e+07	1.26132e+07	1.07275e+07	1.26528e+07	1.16347e+07	1.27821e+07	1.28077e+07	1.26805e+07	1.33145e+07	1.09956e+07	1.15928e+07	1.14833e+07	9.8802e+06	1.05864e+07	1.15008e+07	1.10732e+07	9.53985e+06	9.59577e+06	9.49758e+06	1.01465e+07	9.636e+06	1.06589e+07	1.0976e+07	1.01452e+07	1.09578e+07	1.05863e+07	9.10743e+06	9.18152e+06	9.04852e+06	9.70932e+06	9.24929e+06	1.0178e+07	1.05116e+07	4.46567e+06	5.91866e+06	5.84763e+06	5.97452e+06	5.90423e+06	6.04157e+06
WNK1_MOUSE	sp|P83741|WNK1_MOUSE	P83741	Serine/threonine-protein kinase WNK1 OS=Mus musculus OX=10090 GN=Wnk1 PE=1 SV=2	9.21133e+06	8.09877e+06	8.73586e+06	7.36542e+06	8.01015e+06	7.86594e+06	8.15094e+06	8.57275e+06	8.56335e+06	1.03886e+07	7.8451e+06	6.86259e+06	7.27694e+06	5.95772e+06	6.56036e+06	6.41695e+06	6.68781e+06	6.99588e+06	7.06242e+06	8.37699e+06	1.19625e+07	1.23783e+07	1.19413e+07	9.18278e+06	1.12652e+07	1.08959e+07	1.23657e+07	1.29041e+07	1.25772e+07	1.04126e+07	1.13371e+07	1.17554e+07	1.12444e+07	8.69854e+06	1.07136e+07	1.03345e+07	1.17623e+07	1.23231e+07	1.19355e+07	9.8963e+06	4.9008e+06	7.8761e+06	7.61702e+06	7.55672e+06	7.85778e+06	7.42434e+06
ANXA3_MOUSE	sp|O35639|ANXA3_MOUSE	O35639	Annexin A3 OS=Mus musculus OX=10090 GN=Anxa3 PE=1 SV=4	5.78648e+07	6.99573e+07	6.06566e+07	6.92383e+07	6.77269e+07	6.82066e+07	6.45811e+07	6.20442e+07	6.33212e+07	4.94628e+07	5.28528e+07	6.43759e+07	5.54304e+07	6.38117e+07	6.21119e+07	6.29876e+07	5.95516e+07	5.71332e+07	5.85057e+07	4.52431e+07	4.34467e+07	4.88026e+07	4.85083e+07	4.8647e+07	4.87841e+07	4.87949e+07	5.0077e+07	4.81167e+07	5.38744e+07	5.71926e+07	3.78077e+07	4.26445e+07	4.21912e+07	4.28543e+07	4.24786e+07	4.2815e+07	4.44231e+07	4.25906e+07	4.78024e+07	5.08437e+07	2.60076e+07	3.44664e+07	3.50703e+07	3.33167e+07	3.47568e+07	3.14238e+07
FSCN1_MOUSE	sp|Q61553|FSCN1_MOUSE	Q61553	Fascin OS=Mus musculus OX=10090 GN=Fscn1 PE=1 SV=4	3.53827e+07	2.56179e+07	3.62941e+07	3.62009e+07	3.81218e+07	3.97572e+07	5.21313e+07	4.88787e+07	4.86513e+07	2.60663e+07	3.53827e+07	2.56179e+07	3.62941e+07	3.62009e+07	3.81218e+07	3.97572e+07	5.21313e+07	4.88787e+07	4.86513e+07	2.60663e+07	1.45028e+07	1.48637e+07	1.77521e+07	2.25262e+07	2.0183e+07	2.08764e+07	2.23918e+07	2.03363e+07	2.44787e+07	2.41104e+07	1.45028e+07	1.48637e+07	1.77521e+07	2.25262e+07	2.0183e+07	2.08764e+07	2.23918e+07	2.03363e+07	2.44787e+07	2.41104e+07	1.03772e+07	9.52703e+06	7.93761e+06	1.04824e+07	1.18993e+07	1.09227e+07
MATR3_MOUSE	sp|Q8K310|MATR3_MOUSE	Q8K310	Matrin-3 OS=Mus musculus OX=10090 GN=Matr3 PE=1 SV=1	2.19842e+07	2.212e+07	2.2065e+07	2.05642e+07	2.03887e+07	1.91752e+07	1.99092e+07	2.00827e+07	2.01532e+07	1.92676e+07	2.19805e+07	2.21169e+07	2.20632e+07	2.05642e+07	2.03887e+07	1.91752e+07	1.9907e+07	2.00827e+07	2.01512e+07	1.92676e+07	1.79663e+07	1.88492e+07	1.66949e+07	1.70035e+07	1.6127e+07	1.62572e+07	1.67151e+07	1.65508e+07	1.57887e+07	1.7929e+07	1.79663e+07	1.88492e+07	1.66949e+07	1.70035e+07	1.6127e+07	1.62572e+07	1.67151e+07	1.65508e+07	1.57887e+07	1.7929e+07	1.02389e+07	1.12528e+07	1.22364e+07	1.24039e+07	1.15916e+07	1.15068e+07
H2A2C_MOUSE	sp|Q64523|H2A2C_MOUSE	Q64523	Histone H2A type 2-C OS=Mus musculus OX=10090 GN=Hist2h2ac PE=1 SV=3	5.0913e+08	5.28641e+08	5.01916e+08	4.27039e+08	4.3266e+08	4.36576e+08	3.72561e+08	3.76949e+08	3.99984e+08	3.54954e+08											2.46146e+08	3.0519e+08	2.21477e+08	2.5073e+08	2.06757e+08	2.38363e+08	2.10023e+08	1.91807e+08	2.19255e+08	3.36039e+08											3.10709e+08	2.60277e+08	3.18769e+08	2.03052e+08	1.92297e+08	2.27037e+08
MYG_MOUSE	sp|P04247|MYG_MOUSE	P04247	Myoglobin OS=Mus musculus OX=10090 GN=Mb PE=1 SV=3	728787	619972	741306	661244	730632	909376	507302	2.20656e+06	763470	8.31337e+07	728787	619972	741306	661244	730632	909376	507302	2.20656e+06	763470	8.31337e+07	1.10598e+08	8.72194e+07	7.88078e+07	7.81585e+07	1.02778e+08	8.92279e+07	7.18948e+07	8.75913e+07	5.08004e+07	6.6222e+07	1.10598e+08	8.72194e+07	7.88078e+07	7.81585e+07	1.02778e+08	8.92279e+07	7.18948e+07	8.75913e+07	5.08004e+07	6.6222e+07	4.55454e+07	6.68686e+07	6.57859e+07	8.2907e+07	8.37482e+07	7.59391e+07
PSD11_MOUSE	sp|Q8BG32|PSD11_MOUSE	Q8BG32	26S proteasome non-ATPase regulatory subunit 11 OS=Mus musculus OX=10090 GN=Psmd11 PE=1 SV=3	2.372e+07	2.11855e+07	2.56192e+07	2.66604e+07	2.60027e+07	2.56839e+07	2.74597e+07	2.61481e+07	2.47709e+07	2.50168e+07	2.372e+07	2.11855e+07	2.56192e+07	2.66604e+07	2.60027e+07	2.56839e+07	2.74597e+07	2.61481e+07	2.47709e+07	2.50168e+07	2.80066e+07	2.56712e+07	2.97106e+07	3.02491e+07	2.902e+07	2.76834e+07	2.91082e+07	3.06429e+07	2.95538e+07	2.69723e+07	2.77945e+07	2.55203e+07	2.94899e+07	3.01112e+07	2.88176e+07	2.75107e+07	2.88997e+07	3.04246e+07	2.93217e+07	2.67921e+07	1.77805e+07	1.82883e+07	1.64958e+07	2.20721e+07	1.97909e+07	2.04744e+07
LMOD3_MOUSE	sp|E9QA62|LMOD3_MOUSE	E9QA62	Leiomodin-3 OS=Mus musculus OX=10090 GN=Lmod3 PE=1 SV=1	119022	156813	123888	205443	188076	257721	100672	151796	124815	1.78371e+06	119022	156813	123888	205443	188076	257721	100672	151796	124815	1.78371e+06	1.47323e+07	1.16499e+07	1.14039e+07	8.50453e+06	1.34458e+07	1.25267e+07	1.11955e+07	1.26781e+07	9.68057e+06	8.68787e+06	1.47323e+07	1.16499e+07	1.14039e+07	8.50453e+06	1.34458e+07	1.25267e+07	1.11955e+07	1.26781e+07	9.68057e+06	8.68787e+06	4.2244e+06	1.00034e+07	1.06869e+07	1.30187e+07	1.16875e+07	1.03924e+07
IF4A3_MOUSE	sp|Q91VC3|IF4A3_MOUSE	Q91VC3	Eukaryotic initiation factor 4A-III OS=Mus musculus OX=10090 GN=Eif4a3 PE=1 SV=3	2.78945e+07	2.67607e+07	2.93428e+07	2.53965e+07	2.70795e+07	2.8155e+07	3.51999e+07	3.33714e+07	3.40771e+07	2.78132e+07	1.69457e+07	1.49665e+07	1.79129e+07	1.53867e+07	1.64423e+07	1.68921e+07	1.99311e+07	1.96303e+07	2.04396e+07	1.45825e+07	2.13519e+07	2.24418e+07	2.05514e+07	2.23857e+07	2.32207e+07	2.25845e+07	2.50695e+07	2.42416e+07	2.50742e+07	2.46448e+07	8.42155e+06	8.7781e+06	8.46376e+06	1.09207e+07	1.02676e+07	1.03698e+07	1.08155e+07	1.02554e+07	1.15323e+07	1.14552e+07	1.38983e+07	1.58045e+07	1.54726e+07	1.80451e+07	1.72349e+07	1.6132e+07
LDB3_MOUSE	sp|Q9JKS4|LDB3_MOUSE	Q9JKS4	LIM domain-binding protein 3 OS=Mus musculus OX=10090 GN=Ldb3 PE=1 SV=1	2.67909e+06	2.46341e+06	2.59628e+06	2.28731e+06	2.40476e+06	2.51079e+06	2.41385e+06	2.61846e+06	2.72663e+06	9.16981e+06	2.54353e+06	2.33399e+06	2.48131e+06	2.10797e+06	2.19003e+06	2.32939e+06	2.23882e+06	2.42985e+06	2.55127e+06	8.94787e+06	1.44826e+07	1.39642e+07	1.25261e+07	9.4998e+06	1.20971e+07	1.13486e+07	1.25941e+07	1.41934e+07	1.1324e+07	9.40343e+06	1.44826e+07	1.39642e+07	1.25261e+07	9.4998e+06	1.20971e+07	1.13486e+07	1.25941e+07	1.41934e+07	1.1324e+07	9.40343e+06	5.08405e+06	1.04157e+07	1.21409e+07	1.21137e+07	1.15567e+07	1.05116e+07
HEMH_MOUSE	sp|P22315|HEMH_MOUSE	P22315	Ferrochelatase, mitochondrial OS=Mus musculus OX=10090 GN=Fech PE=1 SV=2	8.61562e+06	8.08755e+06	8.64731e+06	9.15324e+06	8.40409e+06	8.58237e+06	7.82028e+06	8.34275e+06	8.33236e+06	1.80576e+07	8.61562e+06	8.08755e+06	8.64731e+06	9.15324e+06	8.40409e+06	8.58237e+06	7.82028e+06	8.34275e+06	8.33236e+06	1.80576e+07	1.84163e+07	1.78297e+07	1.76937e+07	1.88126e+07	1.82842e+07	1.9015e+07	1.55883e+07	1.59135e+07	1.44124e+07	1.69604e+07	1.84163e+07	1.78297e+07	1.76937e+07	1.88126e+07	1.82842e+07	1.9015e+07	1.55883e+07	1.59135e+07	1.44124e+07	1.69604e+07	2.78437e+07	1.90021e+07	1.95679e+07	2.14047e+07	2.02166e+07	2.29135e+07
CATB_MOUSE	sp|P10605|CATB_MOUSE	P10605	Cathepsin B OS=Mus musculus OX=10090 GN=Ctsb PE=1 SV=2	6.05753e+06	4.18492e+06	7.07925e+06	6.22045e+06	6.81512e+06	6.60692e+06	7.69717e+06	6.94327e+06	8.48239e+06	9.34577e+06	6.05753e+06	4.18492e+06	7.07925e+06	6.22045e+06	6.81512e+06	6.60692e+06	7.69717e+06	6.94327e+06	8.48239e+06	9.34577e+06	1.0491e+07	8.18438e+06	1.40131e+07	1.57336e+07	1.38135e+07	1.27014e+07	1.62287e+07	1.69862e+07	1.72345e+07	1.23964e+07	1.0491e+07	8.18438e+06	1.40131e+07	1.57336e+07	1.38135e+07	1.27014e+07	1.62287e+07	1.69862e+07	1.72345e+07	1.23964e+07	1.83658e+07	1.37398e+07	1.03757e+07	1.73686e+07	1.75823e+07	1.54233e+07
PPIB_MOUSE	sp|P24369|PPIB_MOUSE	P24369	Peptidyl-prolyl cis-trans isomerase B OS=Mus musculus OX=10090 GN=Ppib PE=1 SV=2	4.03892e+07	4.39567e+07	3.88961e+07	4.97028e+07	4.91788e+07	5.24349e+07	4.57726e+07	4.35154e+07	4.16863e+07	4.43899e+07	2.89758e+07	3.62195e+07	2.78481e+07	3.97598e+07	3.82616e+07	4.27843e+07	3.57949e+07	3.40787e+07	3.26708e+07	3.49475e+07	6.08254e+07	5.81459e+07	6.47611e+07	6.3643e+07	5.77676e+07	5.80282e+07	6.62354e+07	6.09432e+07	6.52132e+07	5.68426e+07	4.10292e+07	4.02777e+07	4.33575e+07	4.572e+07	3.90353e+07	4.05821e+07	4.66482e+07	4.29442e+07	4.63043e+07	3.89782e+07	4.22084e+07	3.45663e+07	3.41349e+07	3.00156e+07	2.98957e+07	3.15049e+07
TBB1_MOUSE	sp|A2AQ07|TBB1_MOUSE	A2AQ07	Tubulin beta-1 chain OS=Mus musculus OX=10090 GN=Tubb1 PE=1 SV=1	9.85111e+07	1.18455e+08	9.15686e+07	1.09899e+08	1.05043e+08	1.04123e+08	9.16319e+07	8.88227e+07	9.37674e+07	1.11531e+08											1.26281e+08	1.42984e+08	1.07558e+08	1.18147e+08	1.11367e+08	1.14749e+08	1.02365e+08	1.09329e+08	9.6885e+07	1.12691e+08	20461	28029.6	20791.5	20206.2	19607.1	18860.6	18648.7	19222.7	16888.2	17294.8	4.64285e+07	7.80579e+07	8.64043e+07	7.73124e+07	6.853e+07	6.75711e+07
SF3A1_MOUSE	sp|Q8K4Z5|SF3A1_MOUSE	Q8K4Z5	Splicing factor 3A subunit 1 OS=Mus musculus OX=10090 GN=Sf3a1 PE=1 SV=1	2.97901e+07	2.95668e+07	2.76693e+07	2.76976e+07	2.76113e+07	2.73797e+07	2.58925e+07	2.64163e+07	2.65689e+07	2.13516e+07	2.97413e+07	2.95162e+07	2.76108e+07	2.76428e+07	2.7548e+07	2.73272e+07	2.58213e+07	2.63434e+07	2.65054e+07	2.12971e+07	1.68637e+07	1.74447e+07	1.64481e+07	1.59726e+07	1.53573e+07	1.53128e+07	1.60038e+07	1.47256e+07	1.65895e+07	1.7555e+07	1.68637e+07	1.74447e+07	1.64481e+07	1.59726e+07	1.53573e+07	1.53128e+07	1.60038e+07	1.47256e+07	1.65895e+07	1.7555e+07	1.09527e+07	1.18678e+07	1.17094e+07	1.11295e+07	1.13459e+07	1.15734e+07
RACK1_MOUSE	sp|P68040|RACK1_MOUSE	P68040	Receptor of activated protein C kinase 1 OS=Mus musculus OX=10090 GN=Rack1 PE=1 SV=3	3.63866e+07	2.40065e+07	4.69025e+07	3.00605e+07	4.2948e+07	3.80154e+07	6.67657e+07	6.51628e+07	6.63177e+07	3.7147e+07	3.63866e+07	2.40065e+07	4.69025e+07	3.00605e+07	4.2948e+07	3.80154e+07	6.67657e+07	6.51628e+07	6.63177e+07	3.7147e+07	1.34473e+07	1.03058e+07	1.75619e+07	2.02897e+07	2.10924e+07	1.97274e+07	2.1692e+07	2.20208e+07	2.57203e+07	1.83005e+07	1.20613e+07	9.49897e+06	1.5482e+07	1.77704e+07	1.83528e+07	1.75877e+07	1.96433e+07	2.00938e+07	2.31116e+07	1.64867e+07	1.60512e+07	1.34447e+07	8.00834e+06	1.44754e+07	2.12854e+07	1.57079e+07
ALDR_MOUSE	sp|P45376|ALDR_MOUSE	P45376	Aldo-keto reductase family 1 member B1 OS=Mus musculus OX=10090 GN=Akr1b1 PE=1 SV=3	2.97258e+07	2.68766e+07	3.07534e+07	3.35749e+07	3.80301e+07	3.60292e+07	3.93654e+07	3.93687e+07	4.06425e+07	5.52779e+07	2.97258e+07	2.68766e+07	3.07534e+07	3.35749e+07	3.80301e+07	3.60292e+07	3.93654e+07	3.93687e+07	4.06425e+07	5.52779e+07	5.81542e+07	5.29218e+07	6.05019e+07	5.94015e+07	6.94974e+07	6.51148e+07	7.84282e+07	7.74782e+07	7.38568e+07	5.67223e+07	5.81542e+07	5.29218e+07	6.05019e+07	5.94015e+07	6.94974e+07	6.51148e+07	7.84282e+07	7.74782e+07	7.38568e+07	5.67223e+07	3.17217e+07	3.41517e+07	3.0085e+07	4.14217e+07	4.75222e+07	3.98271e+07
CSDE1_MOUSE	sp|Q91W50|CSDE1_MOUSE	Q91W50	Cold shock domain-containing protein E1 OS=Mus musculus OX=10090 GN=Csde1 PE=1 SV=1	2.20508e+07	1.86215e+07	2.29445e+07	1.8416e+07	1.985e+07	1.88072e+07	2.36365e+07	2.34905e+07	2.3375e+07	1.87942e+07	2.00458e+07	1.69444e+07	2.09279e+07	1.6876e+07	1.8345e+07	1.75479e+07	2.17582e+07	2.17742e+07	2.16335e+07	1.76303e+07	1.38721e+07	1.43477e+07	1.47817e+07	1.35459e+07	1.51774e+07	1.47579e+07	1.50846e+07	1.54833e+07	1.55203e+07	1.46053e+07	1.3624e+07	1.41473e+07	1.45162e+07	1.32951e+07	1.48908e+07	1.44729e+07	1.47936e+07	1.51984e+07	1.52552e+07	1.43367e+07	1.08363e+07	1.10145e+07	9.63401e+06	1.13229e+07	1.21749e+07	1.1011e+07
CRYAB_MOUSE	sp|P23927|CRYAB_MOUSE	P23927	Alpha-crystallin B chain OS=Mus musculus OX=10090 GN=Cryab PE=1 SV=2	2.25843e+07	2.31655e+07	2.14674e+07	2.20893e+07	1.93706e+07	2.0406e+07	2.02655e+07	1.97481e+07	1.95582e+07	4.07251e+07	2.25843e+07	2.31655e+07	2.14674e+07	2.20893e+07	1.93706e+07	2.0406e+07	2.02655e+07	1.97481e+07	1.95582e+07	4.07251e+07	6.06988e+07	5.73089e+07	5.38047e+07	5.53769e+07	6.36939e+07	5.84163e+07	5.39179e+07	5.49663e+07	4.39724e+07	4.60534e+07	6.06988e+07	5.73089e+07	5.38047e+07	5.53769e+07	6.36939e+07	5.84163e+07	5.39179e+07	5.49663e+07	4.39724e+07	4.60534e+07	3.61702e+07	8.12194e+07	9.00955e+07	9.17836e+07	7.81622e+07	7.30843e+07
CY1_MOUSE	sp|Q9D0M3|CY1_MOUSE	Q9D0M3	Cytochrome c1, heme protein, mitochondrial OS=Mus musculus OX=10090 GN=Cyc1 PE=1 SV=1	7.93622e+06	7.60469e+06	7.16653e+06	8.13697e+06	8.07048e+06	8.0122e+06	8.61017e+06	8.42824e+06	8.38517e+06	1.29883e+07	7.93622e+06	7.60469e+06	7.16653e+06	8.13697e+06	8.07048e+06	8.0122e+06	8.61017e+06	8.42824e+06	8.38517e+06	1.29883e+07	7.42491e+06	6.653e+06	6.76868e+06	8.87098e+06	8.45409e+06	8.73065e+06	7.06693e+06	7.58561e+06	6.18717e+06	7.06552e+06	7.42491e+06	6.653e+06	6.76868e+06	8.87098e+06	8.45409e+06	8.73065e+06	7.06693e+06	7.58561e+06	6.18717e+06	7.06552e+06	1.73714e+07	1.17905e+07	1.28518e+07	1.4211e+07	1.37563e+07	1.41557e+07
LASP1_MOUSE	sp|Q61792|LASP1_MOUSE	Q61792	LIM and SH3 domain protein 1 OS=Mus musculus OX=10090 GN=Lasp1 PE=1 SV=1	2.52034e+07	3.25892e+07	2.35014e+07	2.63703e+07	2.40841e+07	2.42327e+07	2.31947e+07	2.39883e+07	2.40203e+07	1.76014e+07	2.44765e+07	3.15748e+07	2.28844e+07	2.48752e+07	2.28983e+07	2.29049e+07	2.20118e+07	2.29198e+07	2.30037e+07	1.68281e+07	1.57769e+07	1.81176e+07	1.63317e+07	1.90868e+07	1.61163e+07	1.6016e+07	1.81075e+07	1.59715e+07	1.86676e+07	2.05214e+07	1.355e+07	1.53762e+07	1.43852e+07	1.40589e+07	1.27999e+07	1.19039e+07	1.38556e+07	1.22611e+07	1.49086e+07	1.60783e+07	1.25278e+07	1.53847e+07	1.61857e+07	1.35052e+07	1.37311e+07	1.12798e+07
DHX15_MOUSE	sp|O35286|DHX15_MOUSE	O35286	Pre-mRNA-splicing factor ATP-dependent RNA helicase DHX15 OS=Mus musculus OX=10090 GN=Dhx15 PE=1 SV=2	3.08313e+07	2.84592e+07	3.15293e+07	2.68037e+07	2.89175e+07	2.70893e+07	3.27939e+07	3.20685e+07	3.25398e+07	2.23694e+07	2.47979e+07	2.3005e+07	2.55993e+07	2.20688e+07	2.40122e+07	2.26782e+07	2.74521e+07	2.67146e+07	2.74449e+07	1.8263e+07	1.49082e+07	1.52301e+07	1.54756e+07	1.43039e+07	1.35448e+07	1.3826e+07	1.44376e+07	1.3618e+07	1.55047e+07	1.6982e+07	1.36393e+07	1.40633e+07	1.42445e+07	1.31501e+07	1.24798e+07	1.26957e+07	1.33212e+07	1.25536e+07	1.43868e+07	1.56851e+07	1.03202e+07	9.97136e+06	9.26706e+06	8.59027e+06	9.09217e+06	9.02612e+06
CUL3_MOUSE	sp|Q9JLV5|CUL3_MOUSE	Q9JLV5	Cullin-3 OS=Mus musculus OX=10090 GN=Cul3 PE=1 SV=1	1.15231e+07	9.52396e+06	1.25267e+07	1.18718e+07	1.24295e+07	1.22252e+07	1.34982e+07	1.35094e+07	1.36682e+07	1.22545e+07	1.11954e+07	9.17226e+06	1.22006e+07	1.15359e+07	1.20937e+07	1.18285e+07	1.31485e+07	1.31786e+07	1.32995e+07	1.18808e+07	1.22791e+07	1.24222e+07	1.30007e+07	1.39342e+07	1.42102e+07	1.43164e+07	1.46682e+07	1.46822e+07	1.43138e+07	1.35364e+07	1.19283e+07	1.21167e+07	1.26977e+07	1.36468e+07	1.38745e+07	1.39822e+07	1.43081e+07	1.43412e+07	1.3948e+07	1.31629e+07	7.17162e+06	7.16921e+06	6.11512e+06	7.67792e+06	8.24292e+06	7.97727e+06
HSPB7_MOUSE	sp|P35385|HSPB7_MOUSE	P35385	Heat shock protein beta-7 OS=Mus musculus OX=10090 GN=Hspb7 PE=1 SV=3	449713	452918	387007	644770	582718	875979	370846	544137	422707	7.80959e+06	449713	452918	387007	644770	582718	875979	370846	544137	422707	7.80959e+06	1.57602e+07	1.687e+07	1.37695e+07	1.22787e+07	1.37706e+07	1.2693e+07	1.27237e+07	1.6206e+07	1.07436e+07	1.27102e+07	1.57602e+07	1.687e+07	1.37695e+07	1.22787e+07	1.37706e+07	1.2693e+07	1.27237e+07	1.6206e+07	1.07436e+07	1.27102e+07	6.09598e+06	1.86909e+07	2.15662e+07	2.33436e+07	2.08758e+07	1.88002e+07
C1TC_MOUSE	sp|Q922D8|C1TC_MOUSE	Q922D8	C-1-tetrahydrofolate synthase, cytoplasmic OS=Mus musculus OX=10090 GN=Mthfd1 PE=1 SV=4	4.17664e+07	4.02541e+07	4.23253e+07	4.15081e+07	4.2305e+07	4.07753e+07	4.77136e+07	4.71616e+07	4.49741e+07	3.23507e+07	3.9803e+07	3.81838e+07	4.05874e+07	3.9667e+07	4.0591e+07	3.8959e+07	4.59468e+07	4.53645e+07	4.33292e+07	3.08299e+07	2.05865e+07	2.12596e+07	2.27497e+07	2.27359e+07	2.29002e+07	2.29505e+07	2.46652e+07	2.38131e+07	2.51467e+07	2.73916e+07	1.88334e+07	1.93606e+07	2.08351e+07	2.10014e+07	2.12482e+07	2.11665e+07	2.2827e+07	2.21323e+07	2.34303e+07	2.52464e+07	1.42609e+07	1.57968e+07	1.57385e+07	1.66976e+07	1.67518e+07	1.62092e+07
NCKP1_MOUSE	sp|P28660|NCKP1_MOUSE	P28660	Nck-associated protein 1 OS=Mus musculus OX=10090 GN=Nckap1 PE=1 SV=2	1.6395e+07	1.47008e+07	1.63473e+07	1.55299e+07	1.7064e+07	1.6832e+07	1.4984e+07	1.56223e+07	1.63974e+07	1.56744e+07	1.6395e+07	1.47008e+07	1.63473e+07	1.55299e+07	1.7064e+07	1.6832e+07	1.4984e+07	1.56223e+07	1.63974e+07	1.56744e+07	1.25232e+07	1.32326e+07	1.30683e+07	1.14129e+07	1.23793e+07	1.31991e+07	1.24624e+07	1.22174e+07	1.36313e+07	1.22129e+07	1.23696e+07	1.30598e+07	1.28566e+07	1.12005e+07	1.21828e+07	1.30171e+07	1.2263e+07	1.20552e+07	1.34082e+07	1.20336e+07	1.12799e+07	1.22412e+07	1.07637e+07	9.92587e+06	1.12164e+07	1.10376e+07
MYO10_MOUSE	sp|F8VQB6|MYO10_MOUSE	F8VQB6	Unconventional myosin-X OS=Mus musculus OX=10090 GN=Myo10 PE=1 SV=1	2.70434e+06	2.28267e+06	2.91542e+06	3.77746e+06	3.99904e+06	4.34845e+06	2.84189e+06	3.21604e+06	3.18385e+06	5.31057e+06	2.50034e+06	2.17179e+06	2.71058e+06	3.64194e+06	3.83681e+06	4.19228e+06	2.58398e+06	2.95606e+06	2.91439e+06	5.14372e+06	8.47816e+06	7.68011e+06	8.98881e+06	7.99738e+06	9.85393e+06	9.40745e+06	8.47337e+06	9.33191e+06	8.68425e+06	7.16085e+06	8.33345e+06	7.5227e+06	8.80465e+06	7.78885e+06	9.63862e+06	9.22278e+06	8.25605e+06	9.13119e+06	8.42715e+06	6.97233e+06	6.04538e+06	6.66245e+06	5.90926e+06	6.65201e+06	7.6846e+06	6.94992e+06
LETM1_MOUSE	sp|Q9Z2I0|LETM1_MOUSE	Q9Z2I0	Mitochondrial proton/calcium exchanger protein OS=Mus musculus OX=10090 GN=Letm1 PE=1 SV=1	7.04311e+06	7.17439e+06	6.79025e+06	7.43054e+06	7.47051e+06	7.58497e+06	6.59279e+06	6.743e+06	6.63691e+06	1.05622e+07	6.86348e+06	7.09731e+06	6.59122e+06	7.35675e+06	7.37553e+06	7.51347e+06	6.48628e+06	6.63774e+06	6.52014e+06	1.03799e+07	1.25051e+07	1.13204e+07	1.14741e+07	1.24021e+07	1.35254e+07	1.44334e+07	1.15191e+07	1.19049e+07	1.09572e+07	1.23563e+07	1.20993e+07	1.11225e+07	1.106e+07	1.20903e+07	1.3251e+07	1.41492e+07	1.12706e+07	1.16535e+07	1.0699e+07	1.21144e+07	1.47651e+07	1.07885e+07	1.16699e+07	1.19804e+07	1.15138e+07	1.26227e+07
LA_MOUSE	sp|P32067|LA_MOUSE	P32067	Lupus La protein homolog OS=Mus musculus OX=10090 GN=Ssb PE=1 SV=1	5.08542e+07	4.04147e+07	5.1097e+07	4.3802e+07	4.705e+07	4.23667e+07	4.97123e+07	4.94379e+07	4.92061e+07	3.39601e+07	5.08542e+07	4.04147e+07	5.1097e+07	4.3802e+07	4.705e+07	4.23667e+07	4.97123e+07	4.94379e+07	4.92061e+07	3.39601e+07	3.5768e+07	3.59131e+07	3.66711e+07	3.97341e+07	3.41659e+07	3.57625e+07	3.73145e+07	3.37806e+07	3.83398e+07	4.11608e+07	3.5768e+07	3.59131e+07	3.66711e+07	3.97341e+07	3.41659e+07	3.57625e+07	3.73145e+07	3.37806e+07	3.83398e+07	4.11608e+07	2.12653e+07	1.94614e+07	1.78505e+07	1.80398e+07	1.8476e+07	1.93915e+07
SYK_MOUSE	sp|Q99MN1|SYK_MOUSE	Q99MN1	Lysine--tRNA ligase OS=Mus musculus OX=10090 GN=Kars1 PE=1 SV=1	2.22015e+07	2.23479e+07	2.37022e+07	2.18518e+07	2.31807e+07	2.22926e+07	2.52497e+07	2.53468e+07	2.55396e+07	2.40576e+07	2.22015e+07	2.23479e+07	2.37022e+07	2.18518e+07	2.31807e+07	2.22926e+07	2.52497e+07	2.53468e+07	2.55396e+07	2.40576e+07	2.66237e+07	2.33307e+07	2.8297e+07	2.75378e+07	2.77964e+07	2.71102e+07	2.81969e+07	2.88564e+07	2.92055e+07	2.59521e+07	2.66237e+07	2.33307e+07	2.8297e+07	2.75378e+07	2.77964e+07	2.71102e+07	2.81969e+07	2.88564e+07	2.92055e+07	2.59521e+07	1.68217e+07	1.85666e+07	1.74268e+07	1.77294e+07	1.88792e+07	1.82466e+07
SERC_MOUSE	sp|Q99K85|SERC_MOUSE	Q99K85	Phosphoserine aminotransferase OS=Mus musculus OX=10090 GN=Psat1 PE=1 SV=1	6.62675e+07	6.35399e+07	6.76413e+07	6.94921e+07	6.99663e+07	6.69895e+07	7.15262e+07	7.04389e+07	7.25889e+07	6.42264e+07	6.59376e+07	6.32669e+07	6.73402e+07	6.91611e+07	6.96405e+07	6.67397e+07	7.12112e+07	7.01285e+07	7.2276e+07	6.39571e+07	5.14801e+07	5.06488e+07	5.41066e+07	4.7459e+07	5.2114e+07	5.05071e+07	5.53137e+07	5.60505e+07	5.46532e+07	4.78984e+07	5.09517e+07	5.01582e+07	5.35442e+07	4.7013e+07	5.16344e+07	5.00592e+07	5.47836e+07	5.55462e+07	5.41113e+07	4.74758e+07	2.4006e+07	3.20475e+07	3.04024e+07	2.88563e+07	3.03552e+07	2.68707e+07
PLOD2_MOUSE	sp|Q9R0B9|PLOD2_MOUSE	Q9R0B9	Procollagen-lysine,2-oxoglutarate 5-dioxygenase 2 OS=Mus musculus OX=10090 GN=Plod2 PE=1 SV=2	1.03048e+07	9.46966e+06	1.09315e+07	1.33608e+07	1.30589e+07	1.32808e+07	1.08773e+07	1.12072e+07	1.10876e+07	1.43935e+07	1.03048e+07	9.46966e+06	1.09315e+07	1.33608e+07	1.30589e+07	1.32808e+07	1.08773e+07	1.12072e+07	1.10876e+07	1.43935e+07	1.3827e+07	1.59175e+07	1.5578e+07	1.43554e+07	1.19993e+07	1.32631e+07	1.76535e+07	1.50209e+07	1.71086e+07	1.48947e+07	1.3827e+07	1.59175e+07	1.5578e+07	1.43554e+07	1.19993e+07	1.32631e+07	1.76535e+07	1.50209e+07	1.71086e+07	1.48947e+07	1.29404e+07	1.11565e+07	1.10812e+07	8.33086e+06	8.40596e+06	9.33831e+06
RS10_MOUSE	sp|P63325|RS10_MOUSE	P63325	40S ribosomal protein S10 OS=Mus musculus OX=10090 GN=Rps10 PE=1 SV=1	6.32717e+07	6.70866e+07	5.64262e+07	4.85862e+07	4.85943e+07	5.04923e+07	5.22986e+07	5.14679e+07	4.82476e+07	4.27897e+07	5.63259e+07	6.12923e+07	4.93865e+07	4.29574e+07	4.33282e+07	4.56754e+07	4.64785e+07	4.57937e+07	4.3394e+07	3.85867e+07	5.68286e+07	4.95277e+07	5.08122e+07	4.22749e+07	4.19894e+07	4.17485e+07	5.23731e+07	4.88999e+07	4.71886e+07	5.26222e+07	3.77676e+07	3.49438e+07	3.29577e+07	2.81621e+07	2.7565e+07	2.92014e+07	3.44932e+07	3.26647e+07	3.04235e+07	3.79971e+07	2.90391e+07	3.00523e+07	3.10031e+07	2.96735e+07	2.98848e+07	2.75597e+07
TCPZ_MOUSE	sp|P80317|TCPZ_MOUSE	P80317	T-complex protein 1 subunit zeta OS=Mus musculus OX=10090 GN=Cct6a PE=1 SV=3	5.47229e+07	4.63379e+07	5.73391e+07	5.0952e+07	5.45338e+07	5.3138e+07	6.61535e+07	6.45988e+07	6.29843e+07	4.39759e+07	3.95587e+07	3.21771e+07	4.21008e+07	3.75638e+07	4.06302e+07	3.9638e+07	5.01719e+07	4.8807e+07	4.78358e+07	3.27736e+07	2.96271e+07	2.93162e+07	3.27357e+07	3.46738e+07	3.43668e+07	3.38545e+07	3.82746e+07	3.87676e+07	3.9982e+07	3.6558e+07	2.1674e+07	2.12155e+07	2.44572e+07	2.68659e+07	2.66155e+07	2.62794e+07	2.97605e+07	3.00895e+07	3.11159e+07	2.81024e+07	1.70618e+07	1.73321e+07	1.6112e+07	2.02567e+07	1.97245e+07	1.93364e+07
UBP14_MOUSE	sp|Q9JMA1|UBP14_MOUSE	Q9JMA1	Ubiquitin carboxyl-terminal hydrolase 14 OS=Mus musculus OX=10090 GN=Usp14 PE=1 SV=3	2.49374e+07	2.195e+07	2.68534e+07	2.18745e+07	2.4653e+07	2.29503e+07	2.64099e+07	2.68414e+07	2.83515e+07	2.1051e+07	2.49374e+07	2.195e+07	2.68534e+07	2.18745e+07	2.4653e+07	2.29503e+07	2.64099e+07	2.68414e+07	2.83515e+07	2.1051e+07	1.38991e+07	1.4e+07	1.52293e+07	1.42287e+07	1.45103e+07	1.4447e+07	1.52755e+07	1.52168e+07	1.61966e+07	1.53305e+07	1.38991e+07	1.4e+07	1.52293e+07	1.42287e+07	1.45103e+07	1.4447e+07	1.52755e+07	1.52168e+07	1.61966e+07	1.53305e+07	6.93214e+06	7.37499e+06	6.83666e+06	7.57915e+06	8.28235e+06	7.97403e+06
RSSA_MOUSE	sp|P14206|RSSA_MOUSE	P14206	40S ribosomal protein SA OS=Mus musculus OX=10090 GN=Rpsa PE=1 SV=4	5.34139e+07	5.30728e+07	4.98762e+07	4.33076e+07	4.31435e+07	4.40614e+07	4.89774e+07	4.71249e+07	4.76848e+07	3.75489e+07	5.28113e+07	5.22204e+07	4.92801e+07	4.24272e+07	4.24047e+07	4.33364e+07	4.84022e+07	4.64531e+07	4.70775e+07	3.70409e+07	3.31846e+07	2.94831e+07	3.099e+07	3.3915e+07	3.09779e+07	3.16484e+07	3.50525e+07	3.45639e+07	3.28133e+07	3.44579e+07	3.19936e+07	2.81939e+07	2.99001e+07	3.24654e+07	2.96481e+07	3.00954e+07	3.36249e+07	3.33582e+07	3.13588e+07	3.26398e+07	3.52585e+07	3.17992e+07	3.26226e+07	3.27855e+07	3.3816e+07	3.47508e+07
RLA0_MOUSE	sp|P14869|RLA0_MOUSE	P14869	60S acidic ribosomal protein P0 OS=Mus musculus OX=10090 GN=Rplp0 PE=1 SV=3	1.3162e+08	1.20721e+08	1.37984e+08	1.14771e+08	1.22914e+08	1.15034e+08	1.28229e+08	1.26017e+08	1.25633e+08	1.02165e+08	1.3162e+08	1.20721e+08	1.37984e+08	1.14771e+08	1.22914e+08	1.15034e+08	1.28229e+08	1.26017e+08	1.25633e+08	1.02165e+08	1.02191e+08	9.51964e+07	1.03937e+08	1.02329e+08	9.38395e+07	8.93605e+07	9.5041e+07	9.3802e+07	9.69486e+07	9.66976e+07	1.02191e+08	9.51964e+07	1.03937e+08	1.02329e+08	9.38395e+07	8.93605e+07	9.5041e+07	9.3802e+07	9.69486e+07	9.66976e+07	5.79657e+07	4.98542e+07	4.76608e+07	4.81512e+07	5.06774e+07	4.70957e+07
XPO2_MOUSE	sp|Q9ERK4|XPO2_MOUSE	Q9ERK4	Exportin-2 OS=Mus musculus OX=10090 GN=Cse1l PE=1 SV=1	2.72629e+07	2.2691e+07	2.86096e+07	2.24201e+07	2.4937e+07	2.34151e+07	2.82813e+07	2.79788e+07	2.83275e+07	2.06178e+07	2.72629e+07	2.2691e+07	2.86096e+07	2.24201e+07	2.4937e+07	2.34151e+07	2.82813e+07	2.79788e+07	2.83275e+07	2.06178e+07	2.01924e+07	1.87333e+07	2.08655e+07	2.16091e+07	2.12789e+07	2.22238e+07	2.2865e+07	2.30967e+07	2.30886e+07	2.33072e+07	2.01924e+07	1.87333e+07	2.08655e+07	2.16091e+07	2.12789e+07	2.22238e+07	2.2865e+07	2.30967e+07	2.30886e+07	2.33072e+07	8.80652e+06	9.74846e+06	8.4448e+06	9.50061e+06	1.02596e+07	9.70579e+06
SAHH_MOUSE	sp|P50247|SAHH_MOUSE	P50247	Adenosylhomocysteinase OS=Mus musculus OX=10090 GN=Ahcy PE=1 SV=3	3.88765e+07	3.53426e+07	4.25193e+07	3.28574e+07	3.40087e+07	3.35787e+07	4.75711e+07	4.48961e+07	4.56147e+07	3.00189e+07	3.88765e+07	3.53426e+07	4.25193e+07	3.28574e+07	3.40087e+07	3.35787e+07	4.75711e+07	4.48961e+07	4.56147e+07	3.00189e+07	2.12381e+07	2.13039e+07	2.37002e+07	2.82647e+07	2.68764e+07	2.70122e+07	2.73824e+07	2.57333e+07	3.10656e+07	2.83227e+07	2.10641e+07	2.11297e+07	2.34824e+07	2.80849e+07	2.67019e+07	2.68513e+07	2.72037e+07	2.55649e+07	3.08401e+07	2.80616e+07	1.32376e+07	1.41655e+07	1.33441e+07	1.69201e+07	1.66561e+07	1.54422e+07
CAP2_MOUSE	sp|Q9CYT6|CAP2_MOUSE	Q9CYT6	Adenylyl cyclase-associated protein 2 OS=Mus musculus OX=10090 GN=Cap2 PE=1 SV=1	2.99582e+06	977242	4.17362e+06	1.29461e+06	2.79044e+06	2.1048e+06	5.74024e+06	5.85756e+06	5.9683e+06	1.06226e+07	236093	229964	236917	233116	284042	268187	177245	361216	218723	7.93675e+06	1.91406e+07	1.71102e+07	1.8471e+07	1.7723e+07	2.16072e+07	2.10001e+07	1.95231e+07	2.10236e+07	1.77438e+07	1.46433e+07	1.7927e+07	1.61326e+07	1.64975e+07	1.52169e+07	1.90936e+07	1.88271e+07	1.64617e+07	1.83865e+07	1.40839e+07	1.24527e+07	1.42525e+07	1.79949e+07	1.59918e+07	1.90808e+07	2.24031e+07	1.92451e+07
GOGA3_MOUSE	sp|P55937|GOGA3_MOUSE	P55937	Golgin subfamily A member 3 OS=Mus musculus OX=10090 GN=Golga3 PE=1 SV=3	5.76003e+06	5.85055e+06	5.92893e+06	6.95904e+06	6.83341e+06	7.21709e+06	6.24132e+06	6.67424e+06	6.4877e+06	7.73692e+06	5.75845e+06	5.85055e+06	5.92893e+06	6.95518e+06	6.83341e+06	7.21412e+06	6.23965e+06	6.67272e+06	6.48519e+06	7.73468e+06	9.32914e+06	9.29708e+06	9.37276e+06	9.12076e+06	9.84891e+06	9.45883e+06	9.42885e+06	9.35409e+06	9.49101e+06	9.00557e+06	9.32914e+06	9.29708e+06	9.37276e+06	9.12076e+06	9.84891e+06	9.45883e+06	9.42885e+06	9.35409e+06	9.49101e+06	9.00557e+06	5.70592e+06	7.7154e+06	7.73795e+06	8.3041e+06	8.03471e+06	7.9184e+06
DYN1_MOUSE	sp|P39053|DYN1_MOUSE	P39053	Dynamin-1 OS=Mus musculus OX=10090 GN=Dnm1 PE=1 SV=2	5.85894e+06	5.77441e+06	5.76298e+06	5.95271e+06	6.10396e+06	6.22812e+06	6.03072e+06	6.14485e+06	6.11538e+06	7.57666e+06	1.62285e+06	1.43695e+06	1.65848e+06	1.56836e+06	1.69578e+06	1.75788e+06	1.86814e+06	1.87031e+06	1.93476e+06	2.05291e+06	1.42447e+07	1.50442e+07	1.46957e+07	1.33213e+07	1.38653e+07	1.38996e+07	1.26536e+07	1.32675e+07	1.31335e+07	1.26862e+07	2.13418e+06	2.73173e+06	2.30088e+06	2.25824e+06	2.00758e+06	2.27034e+06	2.01474e+06	1.93548e+06	2.2442e+06	2.43878e+06	1.44228e+07	1.83755e+07	1.71729e+07	1.45932e+07	1.48977e+07	1.54646e+07
NLTP_MOUSE	sp|P32020|NLTP_MOUSE	P32020	Non-specific lipid-transfer protein OS=Mus musculus OX=10090 GN=Scp2 PE=1 SV=3	2.02337e+07	2.11829e+07	1.95098e+07	2.22018e+07	2.05352e+07	2.06271e+07	1.86654e+07	1.85313e+07	1.85178e+07	2.48087e+07	2.02337e+07	2.11829e+07	1.95098e+07	2.22018e+07	2.05352e+07	2.06271e+07	1.86654e+07	1.85313e+07	1.85178e+07	2.48087e+07	2.51846e+07	2.58585e+07	2.53139e+07	3.0206e+07	2.66089e+07	2.70755e+07	2.35549e+07	2.30693e+07	2.22787e+07	2.23697e+07	2.51846e+07	2.58585e+07	2.53139e+07	3.0206e+07	2.66089e+07	2.70755e+07	2.35549e+07	2.30693e+07	2.22787e+07	2.23697e+07	2.26406e+07	1.75698e+07	1.90559e+07	1.82462e+07	1.67917e+07	1.7717e+07
NUP93_MOUSE	sp|Q8BJ71|NUP93_MOUSE	Q8BJ71	Nuclear pore complex protein Nup93 OS=Mus musculus OX=10090 GN=Nup93 PE=1 SV=1	1.97834e+07	2.05872e+07	1.9473e+07	2.17827e+07	2.35861e+07	2.51248e+07	2.67772e+07	2.43176e+07	2.46833e+07	2.04895e+07	1.97834e+07	2.05872e+07	1.9473e+07	2.17827e+07	2.35861e+07	2.51248e+07	2.67772e+07	2.43176e+07	2.46833e+07	2.04895e+07	1.30131e+07	1.25341e+07	1.29091e+07	1.29508e+07	1.28907e+07	1.33553e+07	1.34639e+07	1.31711e+07	1.36773e+07	1.46572e+07	1.30131e+07	1.25341e+07	1.29091e+07	1.29508e+07	1.28907e+07	1.33553e+07	1.34639e+07	1.31711e+07	1.36773e+07	1.46572e+07	8.7859e+06	9.2611e+06	8.70844e+06	8.54997e+06	9.0215e+06	8.87151e+06
SRSF1_MOUSE	sp|Q6PDM2|SRSF1_MOUSE	Q6PDM2	Serine/arginine-rich splicing factor 1 OS=Mus musculus OX=10090 GN=Srsf1 PE=1 SV=3	2.70835e+07	2.52976e+07	2.50386e+07	2.38894e+07	2.25178e+07	2.22215e+07	2.36708e+07	2.25833e+07	2.35715e+07	1.92802e+07	2.67118e+07	2.45035e+07	2.47136e+07	2.32126e+07	2.18743e+07	2.15104e+07	2.31408e+07	2.22019e+07	2.31144e+07	1.8902e+07	1.36602e+07	1.31431e+07	1.31837e+07	1.31112e+07	1.21718e+07	1.11772e+07	1.21654e+07	1.19188e+07	1.21369e+07	1.3271e+07	1.36602e+07	1.31431e+07	1.31837e+07	1.31112e+07	1.21718e+07	1.11772e+07	1.21654e+07	1.19188e+07	1.21369e+07	1.3271e+07	1.41326e+07	1.53174e+07	1.51081e+07	1.46827e+07	1.48072e+07	1.47371e+07
SMCA5_MOUSE	sp|Q91ZW3|SMCA5_MOUSE	Q91ZW3	SWI/SNF-related matrix-associated actin-dependent regulator of chromatin subfamily A member 5 OS=Mus musculus OX=10090 GN=Smarca5 PE=1 SV=1	2.41752e+07	2.05114e+07	2.42359e+07	1.98024e+07	2.19145e+07	2.0838e+07	2.48581e+07	2.47665e+07	2.4848e+07	1.55696e+07	1.68426e+07	1.42549e+07	1.70745e+07	1.37119e+07	1.51919e+07	1.42689e+07	1.76008e+07	1.74742e+07	1.74835e+07	1.08373e+07	8.80511e+06	8.95278e+06	9.49875e+06	8.78118e+06	8.52227e+06	8.66129e+06	9.17535e+06	8.40158e+06	9.8487e+06	1.11582e+07	6.58329e+06	6.61774e+06	7.22785e+06	6.5846e+06	6.47727e+06	6.46657e+06	6.93613e+06	6.43916e+06	7.47787e+06	8.29958e+06	8.4003e+06	7.5708e+06	6.84063e+06	6.76842e+06	7.12937e+06	6.94131e+06
YBOX1_MOUSE	sp|P62960|YBOX1_MOUSE	P62960	Y-box-binding protein 1 OS=Mus musculus OX=10090 GN=Ybx1 PE=1 SV=3	4.00198e+07	3.97207e+07	3.94385e+07	3.86143e+07	3.26725e+07	3.15765e+07	3.51459e+07	3.68517e+07	3.20392e+07	2.58903e+07	3.02662e+07	3.04575e+07	2.96865e+07	2.72431e+07	2.45354e+07	2.30467e+07	2.55715e+07	2.71666e+07	2.47742e+07	1.91121e+07	1.51721e+07	1.48212e+07	1.41796e+07	1.5215e+07	1.2376e+07	1.15748e+07	1.3198e+07	1.3575e+07	1.26468e+07	1.50712e+07	8.39274e+06	8.33927e+06	7.85878e+06	6.99997e+06	6.59077e+06	6.29975e+06	7.50755e+06	6.9619e+06	7.48011e+06	8.79291e+06	1.25568e+07	1.5244e+07	1.69606e+07	2.08882e+07	1.63205e+07	1.75646e+07
AP3B1_MOUSE	sp|Q9Z1T1|AP3B1_MOUSE	Q9Z1T1	AP-3 complex subunit beta-1 OS=Mus musculus OX=10090 GN=Ap3b1 PE=1 SV=2	1.27553e+07	1.09568e+07	1.31546e+07	1.1939e+07	1.32328e+07	1.3256e+07	1.32832e+07	1.3347e+07	1.38299e+07	1.26189e+07	1.12851e+07	9.88414e+06	1.16395e+07	1.06097e+07	1.18487e+07	1.1876e+07	1.18039e+07	1.17921e+07	1.2348e+07	1.1254e+07	1.15808e+07	1.15007e+07	1.18422e+07	1.15246e+07	1.20752e+07	1.20075e+07	1.193e+07	1.15338e+07	1.26035e+07	1.09437e+07	1.1016e+07	1.09399e+07	1.12601e+07	1.09318e+07	1.14831e+07	1.13772e+07	1.1393e+07	1.09858e+07	1.20088e+07	1.03784e+07	9.1077e+06	9.01936e+06	8.14757e+06	8.35474e+06	8.82943e+06	9.07167e+06
AFAD_MOUSE	sp|Q9QZQ1|AFAD_MOUSE	Q9QZQ1	Afadin OS=Mus musculus OX=10090 GN=Afdn PE=1 SV=3	1.72378e+07	1.74112e+07	1.64609e+07	1.58472e+07	1.54022e+07	1.59499e+07	1.36629e+07	1.45003e+07	1.42791e+07	1.27612e+07	1.14229e+07	1.22545e+07	1.08299e+07	1.21974e+07	1.16225e+07	1.21204e+07	1.03026e+07	1.074e+07	1.05118e+07	9.53915e+06	7.60378e+06	8.13061e+06	8.02258e+06	6.84589e+06	6.90895e+06	6.89095e+06	6.84016e+06	7.02457e+06	7.53528e+06	7.94559e+06	6.66426e+06	6.99794e+06	6.95283e+06	6.04563e+06	6.1286e+06	6.08454e+06	6.09065e+06	6.32247e+06	6.6596e+06	7.00862e+06	3.31209e+06	4.81948e+06	4.95405e+06	4.27433e+06	4.24836e+06	4.23271e+06
CNN2_MOUSE	sp|Q08093|CNN2_MOUSE	Q08093	Calponin-2 OS=Mus musculus OX=10090 GN=Cnn2 PE=1 SV=1	6.31577e+07	6.12162e+07	5.55659e+07	5.59621e+07	5.3424e+07	5.55333e+07	5.7574e+07	5.73149e+07	5.36292e+07	4.96345e+07	3.80818e+07	4.06186e+07	3.32173e+07	3.61041e+07	3.3529e+07	3.56904e+07	3.63303e+07	3.61192e+07	3.3695e+07	2.96033e+07	2.60089e+07	2.98818e+07	2.88225e+07	2.86508e+07	2.4085e+07	2.55412e+07	2.85164e+07	2.49893e+07	3.11702e+07	2.91566e+07	1.10631e+07	1.28826e+07	1.28104e+07	1.36407e+07	1.08663e+07	1.20973e+07	1.3512e+07	1.13283e+07	1.41006e+07	1.42615e+07	2.81031e+07	3.10051e+07	2.70609e+07	2.20604e+07	2.45337e+07	2.64995e+07
EIF3E_MOUSE	sp|P60229|EIF3E_MOUSE	P60229	Eukaryotic translation initiation factor 3 subunit E OS=Mus musculus OX=10090 GN=Eif3e PE=1 SV=1	2.61199e+07	2.49307e+07	2.59116e+07	2.24611e+07	2.37924e+07	2.31724e+07	2.53338e+07	2.54138e+07	2.56992e+07	2.1124e+07	2.61199e+07	2.49307e+07	2.59116e+07	2.24611e+07	2.37924e+07	2.31724e+07	2.53338e+07	2.54138e+07	2.56992e+07	2.1124e+07	1.77406e+07	1.5678e+07	1.79472e+07	1.60439e+07	1.67648e+07	1.6868e+07	1.77185e+07	1.78516e+07	1.84139e+07	1.78079e+07	1.68913e+07	1.50742e+07	1.69784e+07	1.51729e+07	1.5767e+07	1.60061e+07	1.66525e+07	1.68619e+07	1.73569e+07	1.70469e+07	1.00307e+07	1.04155e+07	9.57548e+06	8.80862e+06	9.92659e+06	9.38059e+06
SNX1_MOUSE	sp|Q9WV80|SNX1_MOUSE	Q9WV80	Sorting nexin-1 OS=Mus musculus OX=10090 GN=Snx1 PE=1 SV=1	2.66885e+07	2.16225e+07	2.7336e+07	2.53504e+07	2.57017e+07	2.6314e+07	2.30498e+07	2.35394e+07	2.53346e+07	2.45963e+07	2.12915e+07	1.93887e+07	2.15842e+07	2.12266e+07	2.11311e+07	2.15511e+07	1.83463e+07	1.8788e+07	2.01489e+07	1.99423e+07	2.82455e+07	2.68828e+07	2.73337e+07	2.60582e+07	2.55947e+07	2.60264e+07	2.71694e+07	2.5708e+07	2.71925e+07	2.55282e+07	2.40173e+07	2.31796e+07	2.26601e+07	2.16111e+07	2.12617e+07	2.16777e+07	2.29842e+07	2.17212e+07	2.25848e+07	2.14765e+07	1.74359e+07	1.75192e+07	1.72093e+07	1.71615e+07	1.79367e+07	1.79688e+07
ACOC_MOUSE	sp|P28271|ACOC_MOUSE	P28271	Cytoplasmic aconitate hydratase OS=Mus musculus OX=10090 GN=Aco1 PE=1 SV=3	1.64132e+07	1.73031e+07	1.58068e+07	2.10565e+07	2.06571e+07	2.15218e+07	1.83538e+07	1.76541e+07	1.81353e+07	1.90424e+07	1.52783e+07	1.64229e+07	1.46962e+07	1.99208e+07	1.95995e+07	2.03723e+07	1.72314e+07	1.65635e+07	1.68889e+07	1.79326e+07	1.32561e+07	1.37257e+07	1.40493e+07	1.31452e+07	1.36436e+07	1.40674e+07	1.37666e+07	1.3542e+07	1.45452e+07	1.3697e+07	1.31018e+07	1.3534e+07	1.38646e+07	1.2953e+07	1.34562e+07	1.38436e+07	1.35659e+07	1.33529e+07	1.43352e+07	1.3498e+07	1.0221e+07	1.14072e+07	1.06927e+07	1.0953e+07	1.17096e+07	1.16713e+07
F10A1_MOUSE	sp|Q99L47|F10A1_MOUSE	Q99L47	Hsc70-interacting protein OS=Mus musculus OX=10090 GN=St13 PE=1 SV=1	6.60755e+07	6.49539e+07	6.17469e+07	6.48512e+07	5.8257e+07	5.78452e+07	5.19684e+07	5.16497e+07	5.08041e+07	5.418e+07	5.75297e+07	5.76393e+07	5.42811e+07	5.82907e+07	5.20176e+07	5.17235e+07	4.64727e+07	4.59256e+07	4.52639e+07	4.78612e+07	5.10756e+07	5.15208e+07	4.96649e+07	4.41138e+07	4.19145e+07	3.9959e+07	4.47669e+07	4.37756e+07	4.15867e+07	4.07095e+07	5.10756e+07	5.15208e+07	4.96649e+07	4.41138e+07	4.19145e+07	3.9959e+07	4.47669e+07	4.37756e+07	4.15867e+07	4.07095e+07	3.10135e+07	4.0056e+07	4.27414e+07	3.6522e+07	3.3406e+07	3.23704e+07
CD054_MOUSE	sp|E0CYV9|CD054_MOUSE	E0CYV9	Uncharacterized protein C4orf54 homolog OS=Mus musculus OX=10090 PE=1 SV=1	1.56908e+06	1.63885e+06	1.50891e+06	1.88129e+06	1.76577e+06	1.81998e+06	1.61155e+06	1.63762e+06	1.65007e+06	2.89481e+06	1.46294e+06	1.55091e+06	1.41393e+06	1.78255e+06	1.66888e+06	1.73821e+06	1.49881e+06	1.53234e+06	1.53716e+06	2.80678e+06	4.67627e+06	4.70388e+06	4.35414e+06	3.5848e+06	4.24365e+06	4.07415e+06	4.85962e+06	5.06816e+06	4.73526e+06	3.98501e+06	4.67627e+06	4.70388e+06	4.35414e+06	3.5848e+06	4.24365e+06	4.07415e+06	4.85962e+06	5.06816e+06	4.73526e+06	3.98501e+06	2.92639e+06	4.8353e+06	5.06982e+06	5.33446e+06	5.11488e+06	4.74722e+06
H2AJ_MOUSE	sp|Q8R1M2|H2AJ_MOUSE	Q8R1M2	Histone H2A.J OS=Mus musculus OX=10090 GN=H2afj PE=1 SV=1	5.10834e+08	5.84842e+08	5.03665e+08	4.49566e+08	4.45524e+08	4.57449e+08	3.78166e+08	3.81641e+08	4.05759e+08	3.66073e+08	12413.2	12095.7	9884.42	12105.1	7588.1	14675	8667.82	8894.21	7630.73	22721.5	2.45596e+08	3.04635e+08	2.21058e+08	2.50559e+08	2.06249e+08	2.38199e+08	2.09869e+08	1.91814e+08	2.19089e+08	3.38634e+08											3.05865e+08	2.54322e+08	3.08244e+08	1.99037e+08	1.88082e+08	2.23665e+08
GUAA_MOUSE	sp|Q3THK7|GUAA_MOUSE	Q3THK7	GMP synthase [glutamine-hydrolyzing] OS=Mus musculus OX=10090 GN=Gmps PE=1 SV=2	1.71898e+07	1.60113e+07	1.8416e+07	1.61191e+07	1.73935e+07	1.64416e+07	1.97566e+07	1.92463e+07	1.97653e+07	1.45655e+07	1.71898e+07	1.60113e+07	1.8416e+07	1.61191e+07	1.73935e+07	1.64416e+07	1.97566e+07	1.92463e+07	1.97653e+07	1.45655e+07	9.87525e+06	9.99384e+06	1.04394e+07	1.08762e+07	1.06308e+07	1.07183e+07	1.11691e+07	1.10509e+07	1.15866e+07	1.16875e+07	9.87525e+06	9.99384e+06	1.04394e+07	1.08762e+07	1.06308e+07	1.07183e+07	1.11691e+07	1.10509e+07	1.15866e+07	1.16875e+07	7.58586e+06	7.77342e+06	6.89003e+06	8.32481e+06	9.13802e+06	8.81598e+06
ARF3_MOUSE	sp|P61205|ARF3_MOUSE	P61205	ADP-ribosylation factor 3 OS=Mus musculus OX=10090 GN=Arf3 PE=2 SV=2	5.82985e+07	2.11856e+07	7.37217e+07	3.25568e+07	4.80698e+07	3.76873e+07	6.87475e+07	6.57247e+07	7.33972e+07	4.49589e+07											3.34135e+07	2.4017e+07	4.20691e+07	3.66005e+07	3.753e+07	3.51955e+07	4.09556e+07	4.02937e+07	4.93033e+07	3.44777e+07											3.5033e+07	3.11579e+07	1.98362e+07	2.20356e+07	3.40254e+07	2.86236e+07
ARF1_MOUSE	sp|P84078|ARF1_MOUSE	P84078	ADP-ribosylation factor 1 OS=Mus musculus OX=10090 GN=Arf1 PE=1 SV=2	5.82985e+07	2.11856e+07	7.37217e+07	3.25568e+07	4.80698e+07	3.76873e+07	6.87475e+07	6.57247e+07	7.33972e+07	4.49589e+07											3.34135e+07	2.4017e+07	4.20691e+07	3.66005e+07	3.753e+07	3.51955e+07	4.09556e+07	4.02937e+07	4.93033e+07	3.44777e+07											3.5033e+07	3.11579e+07	1.98362e+07	2.20356e+07	3.40254e+07	2.86236e+07
TNNI1_MOUSE	sp|Q9WUZ5|TNNI1_MOUSE	Q9WUZ5	Troponin I, slow skeletal muscle OS=Mus musculus OX=10090 GN=Tnni1 PE=1 SV=3	772618	738694	884762	963495	974735	1.05435e+06	718677	1.29348e+06	909144	2.2774e+07	772618	738694	884762	963495	974735	1.05435e+06	718677	1.29348e+06	909144	2.2774e+07	4.96462e+07	4.14998e+07	3.78209e+07	2.94461e+07	3.87675e+07	3.52964e+07	4.19006e+07	4.66811e+07	3.67898e+07	2.84546e+07	4.63962e+07	3.84397e+07	3.54514e+07	2.70376e+07	3.59992e+07	3.26426e+07	3.95076e+07	4.38813e+07	3.48599e+07	2.64623e+07	1.79175e+07	3.55817e+07	3.77218e+07	4.12593e+07	3.96473e+07	3.30167e+07
SMRC2_MOUSE	sp|Q6PDG5|SMRC2_MOUSE	Q6PDG5	SWI/SNF complex subunit SMARCC2 OS=Mus musculus OX=10090 GN=Smarcc2 PE=1 SV=2	1.3281e+07	1.33835e+07	1.37327e+07	1.28565e+07	1.25992e+07	1.28839e+07	1.23239e+07	1.31224e+07	1.34019e+07	1.12237e+07	8.78517e+06	8.41709e+06	8.8719e+06	8.3965e+06	8.03285e+06	8.20556e+06	7.67383e+06	8.22914e+06	8.24715e+06	7.39167e+06	9.52998e+06	9.24614e+06	8.88586e+06	9.15281e+06	8.9492e+06	8.89662e+06	9.07332e+06	8.1383e+06	9.2168e+06	9.78722e+06	7.72379e+06	7.24478e+06	7.06313e+06	7.04614e+06	6.9407e+06	6.82232e+06	6.98056e+06	6.21622e+06	7.02526e+06	7.37099e+06	7.44391e+06	7.52514e+06	7.6733e+06	7.60135e+06	7.23008e+06	7.91713e+06
LPP_MOUSE	sp|Q8BFW7|LPP_MOUSE	Q8BFW7	Lipoma-preferred partner homolog OS=Mus musculus OX=10090 GN=Lpp PE=1 SV=1	1.72551e+07	1.90605e+07	1.41651e+07	1.83196e+07	1.56534e+07	1.76374e+07	1.75296e+07	1.75572e+07	1.64937e+07	1.4399e+07	1.72551e+07	1.90605e+07	1.41651e+07	1.83196e+07	1.56534e+07	1.76374e+07	1.75296e+07	1.75572e+07	1.64937e+07	1.4399e+07	1.06281e+07	1.19741e+07	1.02658e+07	1.22856e+07	1.04153e+07	1.16998e+07	1.41676e+07	1.2256e+07	1.37153e+07	1.34198e+07	1.06281e+07	1.19741e+07	1.02658e+07	1.22856e+07	1.04153e+07	1.16998e+07	1.41676e+07	1.2256e+07	1.37153e+07	1.34198e+07	7.37056e+06	8.0096e+06	9.2566e+06	8.76052e+06	7.9805e+06	8.81483e+06
CTNB1_MOUSE	sp|Q02248|CTNB1_MOUSE	Q02248	Catenin beta-1 OS=Mus musculus OX=10090 GN=Ctnnb1 PE=1 SV=1	1.30884e+07	1.224e+07	1.34448e+07	1.64719e+07	1.66371e+07	1.68605e+07	1.38625e+07	1.36339e+07	1.44246e+07	1.39048e+07	1.16898e+07	1.12524e+07	1.19313e+07	1.50259e+07	1.51066e+07	1.53601e+07	1.23153e+07	1.23233e+07	1.29551e+07	1.25056e+07	1.15635e+07	1.0552e+07	1.18585e+07	1.31676e+07	1.22655e+07	1.29507e+07	1.30155e+07	1.16809e+07	1.32184e+07	1.2727e+07	9.52324e+06	9.08229e+06	9.67544e+06	1.10086e+07	1.00694e+07	1.07405e+07	1.06737e+07	9.54024e+06	1.07868e+07	1.09251e+07	7.39893e+06	7.32123e+06	6.92074e+06	7.79314e+06	8.32387e+06	8.2583e+06
CYFP1_MOUSE	sp|Q7TMB8|CYFP1_MOUSE	Q7TMB8	Cytoplasmic FMR1-interacting protein 1 OS=Mus musculus OX=10090 GN=Cyfip1 PE=1 SV=1	8.36394e+06	6.58885e+06	9.16697e+06	6.85573e+06	7.80775e+06	7.68213e+06	8.68294e+06	8.96408e+06	9.19586e+06	7.65778e+06	3.30311e+06	2.41563e+06	3.65466e+06	2.54854e+06	2.982e+06	2.91517e+06	3.47896e+06	3.52551e+06	3.63511e+06	2.92011e+06	9.02401e+06	9.05838e+06	1.00114e+07	9.08826e+06	9.25547e+06	9.54214e+06	9.5156e+06	8.97657e+06	1.06626e+07	9.03797e+06	3.46928e+06	3.72754e+06	3.9409e+06	3.72544e+06	3.71434e+06	3.77284e+06	3.90905e+06	3.60916e+06	4.35342e+06	3.70867e+06	7.26596e+06	7.72965e+06	6.44416e+06	6.50534e+06	7.62043e+06	7.14071e+06
COF2_MOUSE	sp|P45591|COF2_MOUSE	P45591	Cofilin-2 OS=Mus musculus OX=10090 GN=Cfl2 PE=1 SV=1	1.71529e+08	1.76527e+08	1.73143e+08	1.6812e+08	1.68137e+08	1.64437e+08	1.75264e+08	1.7107e+08	1.80429e+08	1.4026e+08	1.16316e+07	1.06743e+07	1.32019e+07	1.12931e+07	1.19574e+07	1.20812e+07	1.26441e+07	1.30357e+07	1.45277e+07	2.52947e+07	7.51335e+07	6.92417e+07	8.21318e+07	8.2078e+07	8.24181e+07	7.85477e+07	8.076e+07	7.64577e+07	8.66578e+07	8.32121e+07	1.23377e+07	9.69452e+06	1.2604e+07	1.51137e+07	1.7979e+07	1.62069e+07	1.41268e+07	1.56561e+07	1.43554e+07	1.1595e+07	8.661e+07	9.44101e+07	9.12366e+07	8.93426e+07	9.26617e+07	8.85402e+07
SEPT2_MOUSE	sp|P42208|SEPT2_MOUSE	P42208	Septin-2 OS=Mus musculus OX=10090 GN=Septin2 PE=1 SV=2	4.15314e+07	4.08131e+07	4.13152e+07	4.52283e+07	4.28517e+07	4.41801e+07	4.21083e+07	4.2282e+07	4.12779e+07	4.28956e+07	3.72654e+07	3.68243e+07	3.7119e+07	4.13845e+07	3.90313e+07	4.06554e+07	3.82634e+07	3.85456e+07	3.7593e+07	3.93059e+07	2.765e+07	2.85379e+07	2.86001e+07	3.25737e+07	3.01519e+07	3.12698e+07	3.23161e+07	3.0471e+07	3.22456e+07	2.93253e+07	2.5195e+07	2.61485e+07	2.61906e+07	3.03522e+07	2.80611e+07	2.91226e+07	3.0021e+07	2.8338e+07	2.9967e+07	2.72598e+07	2.69058e+07	2.79673e+07	2.6476e+07	2.85392e+07	2.83609e+07	2.83501e+07
SEPT7_MOUSE	sp|O55131|SEPT7_MOUSE	O55131	Septin-7 OS=Mus musculus OX=10090 GN=Septin7 PE=1 SV=1	3.09519e+07	2.86192e+07	3.14753e+07	3.42254e+07	3.65375e+07	3.29931e+07	3.47595e+07	3.46863e+07	3.39174e+07	3.17568e+07	1.23648e+07	1.30366e+07	1.31602e+07	1.58004e+07	1.64387e+07	1.62628e+07	1.51939e+07	1.5024e+07	1.50474e+07	1.44969e+07	3.13481e+07	3.06772e+07	3.24329e+07	3.76009e+07	3.56946e+07	3.47719e+07	3.63697e+07	3.35006e+07	3.7411e+07	3.30848e+07	1.45309e+07	1.46501e+07	1.47309e+07	1.91499e+07	1.78781e+07	1.8329e+07	1.78886e+07	1.68487e+07	1.84405e+07	1.72481e+07	1.4237e+07	1.43562e+07	1.33586e+07	1.46944e+07	1.54941e+07	1.53056e+07
WASC2_MOUSE	sp|Q6PGL7|WASC2_MOUSE	Q6PGL7	WASH complex subunit 2 OS=Mus musculus OX=10090 GN=Washc2 PE=1 SV=1	1.4993e+07	1.59258e+07	1.45661e+07	1.76086e+07	1.62351e+07	1.71081e+07	1.24714e+07	1.28228e+07	1.31536e+07	1.22889e+07	1.4993e+07	1.59258e+07	1.45661e+07	1.76086e+07	1.62351e+07	1.71081e+07	1.24714e+07	1.28228e+07	1.31536e+07	1.22889e+07	8.52497e+06	9.10127e+06	8.29198e+06	7.66776e+06	7.81266e+06	7.37313e+06	8.01106e+06	7.94426e+06	7.68723e+06	8.69212e+06	8.52497e+06	9.10127e+06	8.29198e+06	7.66776e+06	7.81266e+06	7.37313e+06	8.01106e+06	7.94426e+06	7.68723e+06	8.69212e+06	4.6007e+06	6.76325e+06	7.20314e+06	7.67423e+06	6.74633e+06	6.87409e+06
IF4G3_MOUSE	sp|Q80XI3|IF4G3_MOUSE	Q80XI3	Eukaryotic translation initiation factor 4 gamma 3 OS=Mus musculus OX=10090 GN=Eif4g3 PE=1 SV=2	1.13361e+07	1.02128e+07	1.12018e+07	1.01591e+07	1.06587e+07	1.00662e+07	1.00327e+07	1.09716e+07	1.03898e+07	1.15167e+07	5.37944e+06	4.86963e+06	5.51818e+06	5.219e+06	5.47544e+06	5.31329e+06	5.00667e+06	5.43652e+06	5.45889e+06	6.77315e+06	1.16536e+07	1.10619e+07	1.10944e+07	9.48525e+06	1.08124e+07	1.04556e+07	1.02782e+07	1.03587e+07	1.0303e+07	9.46848e+06	7.91389e+06	7.75282e+06	7.58303e+06	6.57537e+06	7.56815e+06	7.34418e+06	7.00511e+06	7.14263e+06	7.0202e+06	6.271e+06	5.88591e+06	7.96098e+06	7.39181e+06	7.28381e+06	7.8714e+06	7.65523e+06
RL7A_MOUSE	sp|P12970|RL7A_MOUSE	P12970	60S ribosomal protein L7a OS=Mus musculus OX=10090 GN=Rpl7a PE=1 SV=2	8.93601e+07	1.05431e+08	8.57892e+07	9.14529e+07	9.23894e+07	9.28571e+07	8.96341e+07	9.05199e+07	9.12176e+07	7.2572e+07	8.93601e+07	1.05431e+08	8.57892e+07	9.14529e+07	9.23894e+07	9.28571e+07	8.96341e+07	9.05199e+07	9.12176e+07	7.2572e+07	5.30697e+07	5.06109e+07	4.9651e+07	4.95298e+07	4.90994e+07	4.93532e+07	5.24442e+07	5.04102e+07	5.27896e+07	5.3194e+07	5.30697e+07	5.06109e+07	4.9651e+07	4.95298e+07	4.90994e+07	4.93532e+07	5.24442e+07	5.04102e+07	5.27896e+07	5.3194e+07	3.54612e+07	4.08847e+07	4.3078e+07	4.19858e+07	3.9591e+07	3.76584e+07
AKAP9_MOUSE	sp|Q70FJ1|AKAP9_MOUSE	Q70FJ1	A-kinase anchor protein 9 OS=Mus musculus OX=10090 GN=Akap9 PE=1 SV=2	5.84596e+06	6.29158e+06	6.18942e+06	5.38926e+06	5.62316e+06	5.40449e+06	5.88518e+06	6.03099e+06	6.11583e+06	5.75943e+06	3.36516e+06	3.54835e+06	3.5975e+06	3.46907e+06	3.62677e+06	3.7498e+06	3.47066e+06	3.6992e+06	3.75612e+06	3.81945e+06	1.01891e+07	8.84996e+06	9.6795e+06	8.13872e+06	1.0127e+07	9.6142e+06	9.23412e+06	9.5353e+06	9.95744e+06	8.99503e+06	4.20673e+06	4.24252e+06	4.08218e+06	3.82786e+06	4.24945e+06	4.26542e+06	4.11078e+06	4.19362e+06	4.23433e+06	4.15244e+06	8.44541e+06	7.41575e+06	7.79524e+06	6.31181e+06	6.50721e+06	6.32833e+06
EHD2_MOUSE	sp|Q8BH64|EHD2_MOUSE	Q8BH64	EH domain-containing protein 2 OS=Mus musculus OX=10090 GN=Ehd2 PE=1 SV=1	2.24392e+07	2.29419e+07	2.13511e+07	2.17637e+07	2.07347e+07	2.08242e+07	2.04134e+07	2.06967e+07	2.05172e+07	1.74143e+07	2.14181e+07	2.20302e+07	2.03216e+07	2.07429e+07	1.98899e+07	2.0125e+07	1.95937e+07	1.98928e+07	1.97509e+07	1.64303e+07	1.1904e+07	1.37715e+07	1.28197e+07	1.2978e+07	1.08998e+07	1.19251e+07	1.03839e+07	9.13691e+06	1.11973e+07	1.43382e+07	1.11857e+07	1.30728e+07	1.21761e+07	1.23252e+07	1.0339e+07	1.13631e+07	9.76181e+06	8.44753e+06	1.06404e+07	1.37488e+07	9.78812e+06	9.73291e+06	9.46928e+06	7.68055e+06	7.58943e+06	8.58236e+06
FKBP4_MOUSE	sp|P30416|FKBP4_MOUSE	P30416	Peptidyl-prolyl cis-trans isomerase FKBP4 OS=Mus musculus OX=10090 GN=Fkbp4 PE=1 SV=5	2.4207e+07	2.26128e+07	2.62989e+07	2.6602e+07	3.00849e+07	3.03146e+07	4.12836e+07	3.83591e+07	3.78146e+07	2.09889e+07	2.4207e+07	2.26128e+07	2.62989e+07	2.6602e+07	3.00849e+07	3.03146e+07	4.12836e+07	3.83591e+07	3.78146e+07	2.09889e+07	1.11895e+07	1.14867e+07	1.3175e+07	1.72908e+07	1.5788e+07	1.51787e+07	1.94112e+07	1.92895e+07	2.02209e+07	1.94978e+07	1.09257e+07	1.11994e+07	1.28733e+07	1.70213e+07	1.54515e+07	1.48865e+07	1.91262e+07	1.90243e+07	1.9922e+07	1.92384e+07	1.09611e+07	1.04921e+07	9.05244e+06	1.27997e+07	1.36606e+07	1.32489e+07
HMGB1_MOUSE	sp|P63158|HMGB1_MOUSE	P63158	High mobility group protein B1 OS=Mus musculus OX=10090 GN=Hmgb1 PE=1 SV=2	1.67555e+08	1.86639e+08	1.69468e+08	1.66545e+08	1.55021e+08	1.59294e+08	1.41075e+08	1.37765e+08	1.51787e+08	1.17831e+08	1.65672e+08	1.84933e+08	1.67495e+08	1.64322e+08	1.52966e+08	1.56872e+08	1.38855e+08	1.35562e+08	1.48995e+08	1.16365e+08	4.78411e+07	4.95385e+07	4.67173e+07	5.19307e+07	4.35181e+07	4.36038e+07	4.40603e+07	3.90006e+07	4.28025e+07	5.39894e+07	4.6736e+07	4.85817e+07	4.58137e+07	5.06934e+07	4.25271e+07	4.24467e+07	4.27145e+07	3.77853e+07	4.16304e+07	5.25134e+07	7.8465e+07	6.82888e+07	7.38738e+07	5.74552e+07	5.74755e+07	6.24537e+07
H2B1A_MOUSE	sp|P70696|H2B1A_MOUSE	P70696	Histone H2B type 1-A OS=Mus musculus OX=10090 GN=H2bc1 PE=1 SV=3	8.3105e+08	9.29142e+08	8.38541e+08	7.2085e+08	7.04464e+08	7.52515e+08	6.41031e+08	6.31956e+08	6.35845e+08	5.3449e+08											3.25845e+08	3.4021e+08	3.0729e+08	3.66979e+08	2.72751e+08	2.92405e+08	2.5737e+08	2.39785e+08	2.64685e+08	3.66426e+08											4.06013e+08	3.11852e+08	3.26747e+08	2.47374e+08	2.40779e+08	2.76103e+08
RL10_MOUSE	sp|Q6ZWV3|RL10_MOUSE	Q6ZWV3	60S ribosomal protein L10 OS=Mus musculus OX=10090 GN=Rpl10 PE=1 SV=3	5.0094e+07	6.22151e+07	5.09737e+07	4.70173e+07	4.55494e+07	4.50918e+07	5.05648e+07	4.6012e+07	4.73826e+07	4.00044e+07	2.1007e+07	2.25791e+07	2.17733e+07	1.65119e+07	1.76675e+07	1.73992e+07	2.05479e+07	1.94118e+07	2.05518e+07	1.56676e+07	3.00098e+07	3.02586e+07	2.84719e+07	2.77778e+07	2.49624e+07	2.47477e+07	2.76792e+07	2.72856e+07	2.67767e+07	2.98034e+07	1.12406e+07	1.042e+07	1.10867e+07	8.53214e+06	9.02214e+06	8.74288e+06	9.7632e+06	9.70304e+06	1.00418e+07	1.05426e+07	2.00997e+07	2.37437e+07	2.17241e+07	2.08463e+07	2.02214e+07	1.87846e+07
PCM1_MOUSE	sp|Q9R0L6|PCM1_MOUSE	Q9R0L6	Pericentriolar material 1 protein OS=Mus musculus OX=10090 GN=Pcm1 PE=1 SV=2	7.51562e+06	7.98511e+06	7.0309e+06	6.81253e+06	6.53155e+06	6.65901e+06	6.73238e+06	6.84083e+06	6.82924e+06	6.44835e+06	7.25513e+06	7.88163e+06	6.74809e+06	6.69665e+06	6.41743e+06	6.56594e+06	6.59588e+06	6.62949e+06	6.63235e+06	6.31144e+06	5.92986e+06	5.43601e+06	5.14877e+06	4.49115e+06	5.40969e+06	5.04579e+06	4.92849e+06	4.98314e+06	4.69804e+06	5.49506e+06	5.73977e+06	5.30008e+06	4.95112e+06	4.3548e+06	5.23871e+06	4.91661e+06	4.80417e+06	4.86407e+06	4.53683e+06	5.36524e+06	3.53258e+06	5.06715e+06	5.28333e+06	4.81232e+06	4.65783e+06	4.58361e+06
MTOR_MOUSE	sp|Q9JLN9|MTOR_MOUSE	Q9JLN9	Serine/threonine-protein kinase mTOR OS=Mus musculus OX=10090 GN=Mtor PE=1 SV=2	5.08517e+06	4.70404e+06	5.10493e+06	4.75636e+06	4.77991e+06	4.77254e+06	4.82903e+06	5.06296e+06	5.10119e+06	6.77514e+06	5.08517e+06	4.70404e+06	5.10493e+06	4.75636e+06	4.77991e+06	4.77254e+06	4.82903e+06	5.06296e+06	5.10119e+06	6.77514e+06	8.10238e+06	8.57988e+06	7.98115e+06	7.10367e+06	7.96427e+06	8.27726e+06	7.7403e+06	8.07601e+06	7.84355e+06	7.57277e+06	8.02205e+06	8.47737e+06	7.88613e+06	6.99515e+06	7.86316e+06	8.16856e+06	7.63669e+06	7.97247e+06	7.74447e+06	7.47381e+06	5.83698e+06	6.84662e+06	6.28966e+06	6.42343e+06	6.81939e+06	6.56989e+06
UAP1L_MOUSE	sp|Q3TW96|UAP1L_MOUSE	Q3TW96	UDP-N-acetylhexosamine pyrophosphorylase-like protein 1 OS=Mus musculus OX=10090 GN=Uap1l1 PE=1 SV=1	8.84733e+06	9.14096e+06	8.16831e+06	1.58788e+07	1.5399e+07	1.63438e+07	8.16713e+06	8.64498e+06	7.88318e+06	1.49094e+07	6.88494e+06	7.30773e+06	6.33805e+06	1.26396e+07	1.2286e+07	1.31016e+07	6.50495e+06	6.84945e+06	6.18728e+06	1.19516e+07	1.968e+07	1.96754e+07	1.89863e+07	1.71592e+07	2.00136e+07	1.85319e+07	1.59001e+07	1.71429e+07	1.54746e+07	1.4712e+07	1.49047e+07	1.4936e+07	1.3969e+07	1.30621e+07	1.51954e+07	1.40578e+07	1.21174e+07	1.2851e+07	1.1743e+07	1.12694e+07	8.35893e+06	1.67e+07	1.71077e+07	1.92684e+07	1.79412e+07	1.47243e+07
THIKA_MOUSE	sp|Q921H8|THIKA_MOUSE	Q921H8	3-ketoacyl-CoA thiolase A, peroxisomal OS=Mus musculus OX=10090 GN=Acaa1a PE=1 SV=1	1.00821e+07	1.11039e+07	9.21544e+06	1.11492e+07	1.04335e+07	1.10688e+07	9.21802e+06	9.49899e+06	8.99357e+06	1.07894e+07	3.18936e+06	3.25798e+06	2.94446e+06	3.24038e+06	2.9673e+06	3.02054e+06	2.65281e+06	2.80925e+06	2.59816e+06	3.03959e+06	1.05908e+07	1.13138e+07	1.0526e+07	1.06959e+07	1.01118e+07	1.02296e+07	1.03286e+07	9.93423e+06	1.04883e+07	1.10467e+07	3.94104e+06	3.88552e+06	3.96696e+06	3.52846e+06	3.68886e+06	3.36539e+06	3.45715e+06	3.4092e+06	3.74066e+06	3.65547e+06	1.41561e+07	1.13453e+07	1.30222e+07	1.05647e+07	1.01764e+07	1.09303e+07
SRP54_MOUSE	sp|P14576|SRP54_MOUSE	P14576	Signal recognition particle 54 kDa protein OS=Mus musculus OX=10090 GN=Srp54 PE=1 SV=2	2.02033e+07	1.67976e+07	2.12163e+07	1.90116e+07	2.02083e+07	1.92159e+07	2.08484e+07	2.12653e+07	2.13394e+07	1.77603e+07	2.02033e+07	1.67976e+07	2.12163e+07	1.90116e+07	2.02083e+07	1.92159e+07	2.08484e+07	2.12653e+07	2.13394e+07	1.77603e+07	1.16931e+07	1.13088e+07	1.15261e+07	1.16996e+07	1.10312e+07	1.12795e+07	1.22069e+07	1.16683e+07	1.21256e+07	1.16366e+07	1.16931e+07	1.13088e+07	1.15261e+07	1.16996e+07	1.10312e+07	1.12795e+07	1.22069e+07	1.16683e+07	1.21256e+07	1.16366e+07	6.41965e+06	6.49262e+06	6.03534e+06	6.41113e+06	6.92149e+06	7.10938e+06
RS2_MOUSE	sp|P25444|RS2_MOUSE	P25444	40S ribosomal protein S2 OS=Mus musculus OX=10090 GN=Rps2 PE=1 SV=3	1.02483e+08	9.49386e+07	1.02718e+08	9.42895e+07	9.75186e+07	9.13441e+07	1.04625e+08	1.02868e+08	9.89234e+07	7.60887e+07	9.71768e+07	9.0237e+07	9.74419e+07	9.04285e+07	9.33014e+07	8.77367e+07	9.9748e+07	9.84689e+07	9.46548e+07	7.29639e+07	5.74143e+07	5.51474e+07	6.05866e+07	6.03514e+07	5.93087e+07	5.92288e+07	6.25555e+07	6.15508e+07	6.42908e+07	6.0064e+07	5.56059e+07	5.35747e+07	5.87241e+07	5.86814e+07	5.75676e+07	5.75443e+07	6.0731e+07	5.97698e+07	6.24777e+07	5.85031e+07	2.9051e+07	2.98989e+07	2.8856e+07	3.19853e+07	3.1965e+07	2.99062e+07
AKP13_MOUSE	sp|E9Q394|AKP13_MOUSE	E9Q394	A-kinase anchor protein 13 OS=Mus musculus OX=10090 GN=Akap13 PE=1 SV=1	4.95091e+06	5.09509e+06	5.00776e+06	5.31642e+06	5.28182e+06	5.56155e+06	4.71406e+06	4.77317e+06	5.24368e+06	6.14522e+06	4.95091e+06	5.09509e+06	5.00776e+06	5.31642e+06	5.28182e+06	5.56155e+06	4.71406e+06	4.77317e+06	5.24368e+06	6.14522e+06	8.72074e+06	9.12538e+06	8.5188e+06	6.99948e+06	8.49493e+06	8.25955e+06	9.18113e+06	9.3035e+06	9.38748e+06	7.60201e+06	8.72074e+06	9.12538e+06	8.5188e+06	6.99948e+06	8.49493e+06	8.25955e+06	9.18113e+06	9.3035e+06	9.38748e+06	7.60201e+06	2.64344e+06	4.15531e+06	4.14233e+06	4.13119e+06	4.06842e+06	3.87782e+06
BAP31_MOUSE	sp|Q61335|BAP31_MOUSE	Q61335	B-cell receptor-associated protein 31 OS=Mus musculus OX=10090 GN=Bcap31 PE=1 SV=4	2.80373e+07	2.69204e+07	2.61859e+07	2.85297e+07	2.75305e+07	2.73152e+07	2.30805e+07	2.47179e+07	2.33169e+07	2.89813e+07	2.80373e+07	2.69204e+07	2.61859e+07	2.85297e+07	2.75305e+07	2.73152e+07	2.30805e+07	2.47179e+07	2.33169e+07	2.89813e+07	3.19892e+07	3.01371e+07	3.0032e+07	3.05464e+07	3.02114e+07	2.73591e+07	2.85103e+07	2.76707e+07	2.67648e+07	2.60554e+07	3.19892e+07	3.01371e+07	3.0032e+07	3.05464e+07	3.02114e+07	2.73591e+07	2.85103e+07	2.76707e+07	2.67648e+07	2.60554e+07	2.37479e+07	2.22035e+07	2.152e+07	1.98628e+07	1.98103e+07	2.04313e+07
ABCF2_MOUSE	sp|Q99LE6|ABCF2_MOUSE	Q99LE6	ATP-binding cassette sub-family F member 2 OS=Mus musculus OX=10090 GN=Abcf2 PE=1 SV=1	1.79785e+07	1.60543e+07	1.8191e+07	1.73721e+07	1.84803e+07	1.73849e+07	2.07447e+07	2.06027e+07	2.03559e+07	1.4984e+07	1.79785e+07	1.60543e+07	1.8191e+07	1.73721e+07	1.84803e+07	1.73849e+07	2.07447e+07	2.06027e+07	2.03559e+07	1.4984e+07	1.27318e+07	1.25802e+07	1.27584e+07	1.33169e+07	1.43947e+07	1.41451e+07	1.44971e+07	1.47418e+07	1.47768e+07	1.44025e+07	1.27318e+07	1.25802e+07	1.27584e+07	1.33169e+07	1.43947e+07	1.41451e+07	1.44971e+07	1.47418e+07	1.47768e+07	1.44025e+07	7.03756e+06	7.44951e+06	6.73691e+06	8.65623e+06	9.40717e+06	8.9422e+06
FYCO1_MOUSE	sp|Q8VDC1|FYCO1_MOUSE	Q8VDC1	FYVE and coiled-coil domain-containing protein 1 OS=Mus musculus OX=10090 GN=Fyco1 PE=1 SV=1	3.1963e+06	2.57715e+06	3.4236e+06	2.96211e+06	3.21522e+06	3.21925e+06	3.18518e+06	3.41998e+06	3.4772e+06	4.28578e+06	2.01156e+06	1.69943e+06	2.09871e+06	2.11021e+06	2.16457e+06	2.29016e+06	2.31311e+06	2.46574e+06	2.28703e+06	2.99209e+06	6.31295e+06	6.11474e+06	6.54832e+06	6.99736e+06	7.41021e+06	7.44209e+06	7.02021e+06	6.99358e+06	7.11677e+06	6.13738e+06	5.27677e+06	5.11148e+06	5.48241e+06	6.11561e+06	6.54602e+06	6.70409e+06	6.19119e+06	6.32433e+06	6.31794e+06	5.3625e+06	4.88368e+06	5.51328e+06	5.2065e+06	5.87675e+06	6.08382e+06	6.29342e+06
HNRPD_MOUSE	sp|Q60668|HNRPD_MOUSE	Q60668	Heterogeneous nuclear ribonucleoprotein D0 OS=Mus musculus OX=10090 GN=Hnrnpd PE=1 SV=2	3.75329e+07	3.72073e+07	3.73699e+07	4.02261e+07	3.8234e+07	3.69395e+07	3.8474e+07	3.73333e+07	3.79187e+07	3.31224e+07	3.32074e+07	3.3393e+07	3.3101e+07	3.64396e+07	3.46641e+07	3.36366e+07	3.46333e+07	3.35561e+07	3.40932e+07	2.93688e+07	2.55761e+07	2.5321e+07	2.51416e+07	2.98698e+07	2.73116e+07	2.74264e+07	2.79255e+07	2.62721e+07	2.69724e+07	2.78346e+07	2.33851e+07	2.33208e+07	2.28659e+07	2.757e+07	2.52688e+07	2.5427e+07	2.58418e+07	2.42909e+07	2.5028e+07	2.58853e+07	2.46189e+07	2.24826e+07	2.25052e+07	2.38091e+07	2.26111e+07	2.27514e+07
[truncated: 9,880 more rows]
[truncated: 14 more columns]

## Sheet: D0_M Multiplex
name	ref	accession	description	tmt1_um[D0 Myoblasts]	tmt2_um[D0 Myoblasts]	tmt3_um[D0 Myoblasts]	tmt4_um[D0 Myoblasts]	tmt5_um[D0 Myoblasts]	tmt6_um[D0 Myoblasts]	tmt7_um[D0 Myoblasts]	tmt8_um[D0 Myoblasts]	tmt9_um[D0 Myoblasts]	tmt10_um[D0 Myoblasts]	Log2(TMT intensity):	D0C1	D0C2	D0C3	D0E1	D0E2	D0E3	D0T1	D0T2	D0T3	Uncorrected fold changes and pvalues:	log2FC_D0ET	neg_log10(pvalueD0ET)	log2FC_D0TMX	neg_log10(pvalueD0TMX)	Vehicle and TMX values corrected to average control value:	CorrectedD0E1	CorrectedD0E2	CorrectedD0E3	CorrectedD0T1	CorrectedD0T2	CorrectedD0T3	Corrected (EtOH effect-removed) FC and pvalues:	log2FC_D0TE	neg_log10pvalueD0TE
[truncated: 7,701 more rows]

[truncated: 5 more sheets: D5_EM Multiplex, D9_LM Multiplex, Bridged CTL_longitudinal, Bridged ETOH_longitudinal, Bridged TMX_longitudinal]
