# Supplementary material for: Effect of Tamoxifen on Proteome Expression during In Vitro Myogenesis in Murine Skeletal Muscle C2C12 Cells
Source: J Proteome Res. 2023 Aug 8;22(9):3040–53. doi: 10.1021/acs.jproteome.3c00340 (PMC10476267; doi:10.1021/acs.jproteome.3c00340)
Supplement: Supplementary file 4 — pr3c00340_si_004.xlsx [file pr3c00340_si_004.xlsx]

## Sheet: CTL MR All
accession	cluster	standardized(log2(M))	standardized(log2(EM/M))	standardized(log2(LM/M))
A2ASS6	3	1.33253	2.25674	2.23084
Q5SX40	5	-0.213755	3.24462	3.6612
Q5SX39	5	-0.455215	3.06343	3.05877
P13541	5	0.195632	3.72452	3.50903
P13542	5	-0.626706	3.1176	3.14138
P68134	5	-0.676472	3.26697	3.32646
Q8VHX6	3	2.42926	1.06475	1.09271
Q9QXZ0	3	1.55873	1.09296	0.830776
Q91Z83	5	-0.218901	2.49396	2.75266
P31001	3	2.43088	1.06012	0.957849
P20152	1	3.73509	-0.516334	-0.465248
P70670	5	0.0887809	3.51649	2.96963
E9PZQ0	5	-0.78077	2.1496	2.1293
Q91ZU6	3	1.47709	0.47483	0.394608
P56480	3	2.3005	0.330066	0.595964
A2AAJ9	5	-0.694087	2.04843	2.09175
P21550	3	2.14284	0.859537	0.725473
P58774	3	1.56387	1.24896	1.2243
P07901	1	2.16805	-0.473037	-0.511921
P05064	3	2.15826	0.540822	0.60027
Q8R429	5	-0.686772	3.52064	3.37396
Q9ERD7	1	1.07293	-0.61272	-0.809183
O55143	3	1.15279	0.658495	0.881801
Q99KI0	3	1.89367	0.705151	0.907853
Q61768	3	1.52568	0.476729	0.401761
P97457	5	-0.0991702	3.28308	3.23414
Q9JMH9	3	1.07479	0.59715	0.439291
O88990	3	0.970048	1.507	1.24201
P06745	3	1.92466	0.39369	0.532425
O08539	3	1.38233	1.21742	1.06517
Q8BMS1	3	1.55883	0.581619	0.833387
P17156	3	0.507484	0.610336	0.609736
P47857	3	0.444443	1.88383	1.75026
P19096	1	2.12963	-0.545924	-0.624567
P05977	5	-0.171925	3.33711	3.37293
P09405	1	2.65548	-0.588749	-0.597772
Q9DCN2	3	1.78768	0.45259	0.55782
Q9EQK5	3	1.40626	0.625103	0.619562
P07310	5	-0.375245	4.08315	3.53741
Q9ESD7	3	-0.176585	1.19011	1.325
P26040	1	1.7345	-0.470618	-0.456402
P17183	3	0.793114	0.998466	0.841073
Q7TQ48	5	-0.6148	3.62379	3.14498
Q9JI91	5	-1.12925	2.95492	2.48276
Q9WUB3	5	-0.0936861	2.08342	1.76588
O70373	5	-0.233371	1.9548	1.73367
P60843	1	1.69863	-0.399777	-0.517783
O08528	3	0.882767	0.504118	0.589235
Q1XH17	5	-0.493755	3.55217	3.23441
P11531	4	-1.55539	0.310618	0.73423
Q99JY0	3	1.12884	0.50884	0.745486
Q8BKC5	1	1.72777	-0.415553	-0.535246
Q9D0F9	3	1.54697	0.398578	0.550703
P10107	1	2.37487	-0.448399	-0.466855
Q05920	3	0.300889	0.969011	1.22545
Q61941	3	1.06816	0.542018	0.713361
Q61656	1	1.69322	-0.453363	-0.534972
Q80XB4	4	-1.73863	1.56237	1.50758
Q04447	3	1.28999	1.10826	0.682269
Q9D051	3	1.08692	0.631797	0.851398
P10630	3	-0.0333498	1.04679	0.705476
Q7TPV4	1	1.98971	-0.60996	-0.635908
Q62234	5	-2.24165	2.476	2.65335
Q9D154	3	0.374374	1.21973	1.15731
Q8CC88	3	0.440557	0.339042	0.529792
P21619	3	1.09825	0.465821	0.504762
P51174	3	1.0592	0.669728	0.976706
Q99KC8	3	1.07735	0.494824	0.618907
Q3U0V1	1	1.68962	-0.49915	-0.50562
Q91V92	1	1.7671	-0.358772	-0.539222
Q9JLM8	3	0.302028	2.01923	1.70317
O08749	3	1.27459	0.465948	0.689824
P97449	3	0.770572	0.185151	0.487062
O09165	5	-0.752893	2.97939	3.28904
P35486	3	0.769337	0.670165	0.862917
Q8K2B3	3	1.09692	0.331886	0.569823
O35350	3	0.934937	0.516316	0.373268
Q6PIE5	4	-1.736	1.51466	1.71116
P68510	1	1.50599	-0.500565	-0.519807
Q07417	3	0.72806	0.533031	0.705454
P18242	3	1.3261	0.655387	0.804695
Q9QZ47	5	-0.48192	3.17523	2.88196
O08532	3	0.450645	0.704232	0.851375
P18760	1	2.38698	-0.549165	-0.615096
O70250	5	-1.66648	4.36862	3.92866
P46935	1	1.56667	-0.509563	-0.549584
Q6ZQ73	3	0.279233	0.882198	0.674695
Q9Z2I9	3	0.980157	0.64958	0.82282
A2AUC9	5	-0.469208	2.98149	2.72348
D3YYU8	3	0.049	0.790715	0.650395
Q8C1A5	3	1.16644	0.532817	0.444142
Q9JIK5	1	1.88038	-0.840203	-0.930398
Q8BH59	3	0.981186	0.29261	0.540367
P70168	1	1.70182	-0.517075	-0.480479
Q8CGY6	5	-0.601383	2.77747	2.3352
Q61738	3	0.974275	0.516623	0.462032
A2ABU4	5	-2.35037	1.98872	1.95766
P09541	5	-1.25973	4.02957	3.63097
P28650	5	0.222368	1.97502	1.94133
Q8BMF4	3	0.998039	0.419973	0.67082
O54724	3	1.4341	0.399943	0.577553
Q8JZQ2	3	0.3684	0.446477	0.76331
P49312	1	1.60492	-0.567506	-0.555786
Q9CY58	1	1.88924	-0.372313	-0.559544
Q8BWB1	5	-0.576987	2.24029	1.64354
O09161	5	-0.965039	3.8783	3.84959
Q61937	1	2.41817	-0.707629	-0.837647
P14152	3	1.57537	0.454023	0.508844
Q3TVI8	3	0.190692	1.03399	1.10338
O70475	1	1.64785	-0.615004	-0.43089
P43276	1	2.4918	-0.557117	-0.548057
B2RQC6	1	1.52606	-0.661116	-0.695121
Q9CS72	5	-1.83581	2.09652	1.71526
O35640	3	0.795625	0.92897	0.731057
Q148W8	4	-0.595416	1.35155	1.01978
Q9JHI5	3	0.468251	0.694131	0.955829
Q8BZF8	5	-0.795155	2.58948	2.46739
Q61553	1	1.59123	-0.536545	-0.526166
P04247	5	-0.487955	3.77885	3.53926
E9QA62	5	-1.38795	2.17178	1.86423
P22315	3	0.867713	0.558054	0.870078
Q9D0M3	3	0.807747	0.336424	0.525932
P35385	5	-0.749631	2.26836	2.21471
F8VQB6	3	0.196293	0.622559	0.514486
Q9Z2I0	3	0.753854	0.21152	0.506406
P63325	1	1.88883	-0.386927	-0.481394
P14206	1	1.84781	-0.366364	-0.463448
Q9CYT6	5	-1.07754	2.81612	2.56343
Q91ZW3	1	1.21454	-0.498633	-0.553524
P62960	1	1.55792	-0.451547	-0.555664
Q9WUZ5	5	-0.413701	2.76979	2.41695
P45591	3	1.04873	0.508518	0.448323
P30416	1	1.44173	-0.54503	-0.52216
P70402	5	-1.40794	3.45614	3.25789
P52825	3	0.658331	0.444221	0.691581
P97384	3	0.820652	0.602847	0.508276
Q8CI43	5	-0.321748	3.17425	2.7451
P50752	5	-1.57103	3.64974	3.34825
Q99020	1	2.07538	-0.443407	-0.498878
P26350	1	1.66565	-1.084	-0.9846
P56695	3	0.707252	0.901378	0.706173
Q61033	1	0.878348	-0.564326	-0.527725
Q99JB8	3	0.221763	1.10779	1.13483
O35685	1	1.65435	-0.409747	-0.559484
Q61990	1	1.22185	-0.510838	-0.468684
P19123	5	-0.969354	2.9389	2.78407
P13412	5	-1.07059	3.41208	3.16699
Q9CZW4	3	0.753136	0.596273	0.497683
Q61576	1	1.34562	-0.511067	-0.473871
Q80VQ0	5	-0.771112	2.00881	2.0527
Q9D783	5	-1.46003	2.64731	2.3807
Q9DB73	3	0.146743	1.14922	1.34596
Q1HFZ0	1	1.30663	-0.521328	-0.494522
Q921G7	3	0.503492	0.45336	0.735588
Q9Z2X1	1	1.78712	-0.456035	-0.460768
Q9D666	3	0.324812	0.577689	0.669585
Q9ET78	3	0.264088	1.22693	1.13101
Q61029	1	1.19018	-0.38539	-0.494891
Q8R5J9	3	1.19381	0.876845	0.674886
Q9CZ13	3	1.11138	0.429394	0.573353
Q3UZ39	1	1.17564	-0.709905	-0.768665
Q924M7	3	-0.149124	0.807893	0.724801
Q9Z1E4	3	0.208034	1.11916	0.988552
P99027	1	1.98495	-0.477798	-0.582898
Q5SWU9	1	1.31458	-0.547688	-0.519742
Q91ZA3	3	0.352919	0.477713	0.655939
Q3UMR5	4	-0.47319	1.11374	1.26834
Q64518	5	-2.21329	4.25815	4.16978
Q9CQ62	3	0.857362	0.296789	0.635526
Q8VCX5	3	0.451299	0.465015	0.643312
Q00612	1	1.38667	-0.801225	-0.773878
Q61001	3	0.15496	0.237798	0.510286
P28656	1	1.7299	-0.783708	-0.769008
Q61425	3	0.886359	0.20331	0.490285
Q8VBT1	5	-1.42277	2.05719	1.74649
Q9WV91	3	0.311826	0.36099	0.567395
Q922Q8	1	1.68315	-0.433335	-0.539901
Q9WUM5	3	0.808049	0.449586	0.64357
P20801	5	-1.56343	2.96119	2.69387
P45952	3	0.929915	0.325375	0.549159
P18872	3	0.0353218	0.280755	0.544733
Q99MN9	3	0.213387	0.462948	0.581422
P41216	4	-0.726873	0.959438	1.08099
Q3MI48	5	-0.751747	2.2234	2.35937
O55126	3	0.210725	0.653975	0.842812
O88346	5	-1.74213	3.8737	3.59666
Q9Z2D6	3	0.0783922	0.795728	0.918078
Q6A068	1	1.10978	-0.37745	-0.460253
Q8QZS1	3	0.535447	0.363267	0.600634
Q9CR62	3	0.529726	0.282925	0.54721
Q9JIY5	3	0.373622	0.3243	0.630712
P40630	3	0.690497	0.208065	0.500998
E9Q5C9	1	1.30633	-0.599921	-0.64834
Q8BIW1	3	0.168215	0.948149	0.786019
P17225	1	1.55239	-0.652505	-0.593416
Q9EQ20	3	-0.193751	0.834246	1.08544
Q920B9	1	1.27879	-0.63447	-0.677287
Q64152	1	1.27105	-0.339508	-0.603523
Q8BZ98	4	-0.915003	0.453148	0.48986
Q9CZ42	3	0.313552	0.608958	0.754938
Q9DCL9	1	1.4241	-0.475091	-0.606262
Q9CX34	1	1.46351	-0.426844	-0.512946
Q5NBX1	4	-0.383827	1.48022	1.46413
O09174	3	0.27188	0.755503	0.908756
Q9CR68	3	1.05748	0.499755	0.594582
Q99L13	3	0.258368	0.421321	0.682998
Q60865	1	1.68062	-0.509692	-0.628678
Q3ULW8	3	0.369048	0.740739	0.629532
Q8BKZ9	3	0.0851149	0.621611	0.819999
P49813	3	-0.28446	1.49099	1.31975
Q9Z1Q5	1	1.37157	-0.590876	-0.547076
P23780	3	0.388955	0.489797	0.544424
Q9EPL9	3	0.120754	0.148803	0.498963
P23198	1	1.24292	-0.724907	-0.678691
P06802	3	-0.181968	0.629697	0.924639
P53564	2	0.248058	-0.483203	-0.517086
Q63918	3	0.302064	0.395588	0.591454
Q6A026	1	0.81104	-0.534108	-0.553541
E9Q6J5	2	0.323547	-0.342318	-0.461765
Q9CR42	4	-0.750722	1.27708	1.39148
Q62165	3	0.676076	0.544803	0.557219
Q8K1Z0	3	0.218801	0.582381	0.895273
Q9QYR9	4	-0.517606	0.623591	1.0259
P42125	3	0.992737	0.448712	0.696108
P29416	3	0.030476	0.58911	0.59337
P70698	1	1.02925	-0.460972	-0.556257
Q9R0H0	3	0.194155	0.46193	0.521619
Q03173	3	-0.25674	0.64838	0.674758
Q06185	3	0.692681	0.370684	0.575013
O70400	1	1.29708	-0.340751	-0.468867
Q8CG48	1	1.57999	-1.0475	-1.22334
P46061	1	1.39848	-0.660281	-0.713447
Q8R086	3	0.0405311	0.718093	1.05165
P46664	1	1.4427	-0.879867	-0.775424
P55012	3	-0.1406	0.746744	0.615999
P97496	1	0.900249	-0.730871	-0.831643
A2AMM0	3	0.189089	1.58783	1.28459
Q920E5	1	1.46052	-0.493447	-0.623039
P16460	1	1.60622	-0.76185	-0.823128
P38060	3	0.292704	0.447663	0.68065
Q9WV06	5	-2.20564	3.11094	2.68024
Q64191	3	0.0553685	0.40851	0.56319
P24547	1	1.4724	-0.657073	-0.712302
Q60675	4	-0.850044	0.274477	0.553496
Q99MD9	1	1.48095	-0.913062	-1.04502
Q3UV70	4	-0.392025	0.643299	0.818605
Q9CQF9	3	0.353246	0.448632	0.64813
Q8VDC0	3	-0.198912	0.362291	0.562189
Q8BK67	1	1.43165	-0.731693	-0.564424
P47934	3	-0.251385	0.860795	1.09426
Q60936	4	-1.7678	1.56548	1.81947
P26645	1	1.12273	-0.574853	-0.492325
Q9WV35	5	-1.29426	2.7812	2.48039
Q91V61	3	0.494808	0.357372	0.567125
Q99L88	4	-2.32632	1.40811	0.967925
E9Q9K5	4	-2.00122	1.30608	1.85535
Q01320	1	1.25352	-1.33733	-1.4108
P53395	3	0.07272	0.505863	0.685625
Q8R3Z5	5	-2.25107	2.2476	2.09839
O35855	3	0.152215	0.527443	0.766927
Q6PER3	3	0.319178	0.685965	0.676058
Q9D172	3	0.61458	0.757895	0.969311
Q9WTR5	4	-1.39212	1.51279	1.69733
Q8R127	3	0.0396658	0.807647	0.963158
Q61147	4	-2.5989	0.871394	1.25426
P10711	1	0.910432	-0.49079	-0.531086
P17918	1	1.81484	-1.05734	-1.24293
Q922Q1	3	0.501814	0.316373	0.603056
Q9Z277	1	1.32233	-0.653804	-0.699212
Q9WUQ2	3	0.241808	0.648084	0.735023
P22437	1	1.06851	-0.668941	-0.568278
Q8BFP9	4	-1.26444	0.815318	1.14944
Q7TSQ8	4	-0.588245	0.338957	0.553503
P16125	3	-0.0218799	0.911084	0.886746
Q920Q6	3	0.335986	0.929753	0.708148
Q3ULJ0	3	0.0193826	0.647904	0.621454
A2BH40	1	0.740063	-0.535409	-0.579734
P62900	1	1.74746	-0.451327	-0.45851
Q9D517	4	-0.454824	1.1266	1.00199
Q91V12	1	1.07115	-0.875598	-0.870033
P47226	1	1.46022	-0.636055	-0.586896
Q9WVJ3	4	-0.872583	0.893381	1.16099
Q91Z53	3	-0.00875589	0.750718	0.900543
P11798	5	-2.47077	2.45652	2.18291
P30681	1	1.73579	-0.923525	-0.965135
Q8CD10	3	0.0275541	0.584918	0.713034
Q9EP89	4	-0.393447	0.784549	0.898655
Q9R062	3	0.428324	0.473322	0.555814
P25206	1	1.15164	-1.06065	-1.29379
Q8CFI0	1	0.58947	-0.369766	-0.459019
P10639	1	2.00973	-0.53354	-0.508305
Q9Z2Z6	3	0.00810452	0.639856	0.847619
Q61881	1	1.31239	-1.09007	-1.22727
O08756	3	0.158518	0.402887	0.577983
P49717	1	1.56672	-1.04321	-1.14574
P35922	1	0.581662	-0.643832	-0.670077
P43275	1	1.35499	-0.78165	-0.798912
P07742	1	1.0177	-0.441788	-0.522021
Q9JJI8	1	1.17358	-0.458074	-0.539699
Q9WTQ5	1	1.35784	-0.942924	-1.23213
P21981	4	-0.839199	0.91427	1.01953
Q924C1	1	0.991796	-0.666837	-0.647436
Q7TNP2	1	0.661739	-0.883071	-0.850345
Q91WS0	3	0.699578	0.447243	0.586398
Q9D2V7	4	-0.597892	0.540439	0.473283
P10493	2	0.270602	-0.63025	-0.241938
Q66T02	3	0.146794	0.48029	0.31201
Q9QZF2	3	0.115135	0.507166	0.626114
P97310	1	1.38609	-1.21914	-1.12172
Q8BP40	4	-0.853288	0.964658	1.18346
Q791T5	3	0.0497127	0.370283	0.529732
Q8K010	4	-1.54038	0.58724	0.786206
Q6NS46	1	0.882306	-0.541168	-0.541115
Q08943	1	0.969106	-0.614932	-0.532346
Q9WVA3	1	0.851619	-0.421424	-0.476227
Q9R069	4	-1.9152	1.79138	1.65733
Q91VK1	1	1.00965	-0.457326	-0.513434
Q9ET22	4	-0.458998	0.960012	1.1665
Q8BVY0	1	1.29281	-0.572803	-0.693804
Q60973	1	1.0393	-0.754901	-0.74145
P54227	1	1.63149	-0.991818	-1.12987
Q9Z0U1	1	0.931477	-0.421313	-0.672295
Q9WUD1	1	0.734117	-0.378079	-0.465559
Q62009	4	-1.31122	1.11958	1.63142
Q60967	1	1.15734	-0.512886	-0.45289
Q3U9G9	1	0.980072	-0.50009	-0.567914
Q8BRN9	1	0.678639	-0.453615	-0.47152
P82349	4	-1.04079	0.639127	0.876291
P34022	1	1.35765	-0.716175	-0.762754
Q8BQ30	1	0.74506	-0.415807	-0.469667
Q8R2Q4	4	-0.511547	0.40553	0.620083
Q9QWR8	3	0.0108182	0.772305	0.882166
Q9QYI3	1	0.950029	-0.266481	-0.469827
Q9CW46	1	0.508379	-0.624673	-0.528502
Q9DBL1	3	-0.0993427	0.371261	0.590425
Q99M71	3	-0.0229342	0.586738	0.903598
O89017	3	0.479313	0.395374	0.504469
Q921N6	1	0.775119	-0.665531	-0.675482
Q8CI11	1	0.812775	-0.551813	-0.668806
Q9ET80	4	-2.41174	1.04883	1.08386
Q8BG81	1	1.08348	-0.542898	-0.546301
Q570Y9	3	0.205343	0.280419	0.567126
P52293	1	1.3018	-1.34846	-1.38827
O88531	3	0.515272	0.662948	0.722772
Q99ME9	1	0.920514	-0.505717	-0.546566
Q9QYG0	4	-0.852489	0.452885	0.819268
Q9CQR2	1	1.41558	-0.320655	-0.472388
O35343	2	0.272434	-0.35227	-0.45783
Q61234	3	0.166126	0.684756	0.753578
Q923D5	1	0.564725	-0.370562	-0.485053
Q8BIQ5	1	0.370558	-0.535491	-0.67305
P13439	1	0.920066	-0.629467	-0.584274
Q8CIM3	4	-1.12548	0.536493	0.810621
Q8R164	3	-0.0921198	0.477367	0.722185
P24472	1	1.61999	-1.00665	-0.846461
Q922W5	3	-0.318248	0.493949	0.849807
Q9CQ65	1	0.911866	-0.480817	-0.463488
P49817	3	0.389699	0.401045	0.760888
O35969	3	0.0912676	0.840368	0.255172
P08553	1	1.04227	-1.18324	-1.35126
Q6PGB6	1	0.954139	-0.334684	-0.45785
Q64674	1	0.883819	-0.60398	-0.542471
O08583	1	0.438668	-0.591933	-0.539885
P97822	1	0.985382	-0.566364	-0.527732
Q80XL6	4	-0.943257	0.361205	0.624369
Q6PAM0	4	-0.997636	0.61293	0.624955
Q9DC29	4	-0.656643	0.509466	0.60894
P13864	1	1.3791	-1.03587	-1.14406
Q9WUK2	1	1.00209	-0.651839	-0.680259
Q03145	1	0.792062	-0.646938	-0.492236
P21460	3	-0.237535	0.394896	0.534551
P52927	1	1.44244	-1.0467	-0.751167
P08551	1	1.11157	-1.32391	-1.48541
P98078	1	0.920146	-0.826701	-0.676889
P54276	1	0.74403	-0.811712	-0.723628
Q9EQ61	1	0.888352	-0.605723	-0.599594
Q07079	3	-0.0908783	0.678844	0.487373
Q8VDQ1	3	-0.0899512	0.529737	0.430407
P10922	3	1.38006	0.3342	0.568892
Q9JIH2	1	0.938661	-0.548758	-0.597161
Q8K2V1	2	0.306303	-0.394871	-0.5438
P11352	4	-0.911147	0.949545	1.04241
P48428	1	1.10469	-0.542192	-0.52253
Q64337	1	0.743348	-0.710724	-0.795508
Q8R0P4	4	-0.796357	1.55367	1.21448
P14094	3	0.311111	0.648614	0.70689
Q99LJ0	1	0.701913	-0.402669	-0.540186
Q7TNV0	1	1.1157	-0.671688	-0.623346
P29391	1	1.00894	-0.98229	-0.772595
Q8R4N0	4	-0.408782	0.768119	1.15997
P56135	3	0.115043	0.474293	0.67001
Q9JMC3	4	-0.798724	0.662957	0.810304
Q6P9Q4	1	0.703538	-0.518254	-0.495105
P49718	1	1.28642	-1.07137	-1.10593
Q08288	1	0.776612	-0.730995	-0.67109
Q9JIW9	2	0.289281	-0.417039	-0.455738
O70583	4	-1.26952	1.14022	0.928509
Q9EQU5	1	1.29394	-0.577024	-0.535603
Q8VEB4	4	-0.403835	0.586754	0.838637
O54692	1	0.491915	-0.530275	-0.486712
Q9WUZ7	4	-1.54542	1.87498	1.66892
Q9ERI6	4	-0.527622	0.607626	0.778603
P11440	1	1.53279	-1.48722	-1.63525
P50462	5	-1.25117	2.20918	2.1942
Q9CPQ8	3	0.938952	0.432201	0.713206
Q8VHK9	1	0.629027	-0.324636	-0.496622
Q8K363	1	0.981705	-0.596185	-0.557004
Q922K7	1	1.07116	-0.659528	-0.721793
Q8C3F2	4	-1.21227	0.466655	0.327125
O09106	1	0.839386	-0.533171	-0.507908
P97311	1	1.14722	-1.0943	-1.1753
Q8C0E2	3	-0.0933685	0.46263	0.486893
P04756	4	-1.65677	1.17356	0.962107
Q61686	1	1.40268	-0.474318	-0.60682
Q7TNG5	4	-0.715604	0.486304	0.57161
P08030	1	1.0879	-0.668503	-0.613013
Q9D824	1	0.496882	-0.509457	-0.517478
Q9D0M1	1	0.491768	-0.477629	-0.528315
Q8CH77	1	0.484955	-0.225615	-0.465544
P50428	4	-0.49815	0.509718	0.846669
Q9D0B6	1	0.889803	-0.552033	-0.616971
Q8K2T1	1	0.530578	-0.506742	-0.560169
P82347	3	-0.0387115	0.458081	0.75952
Q9DCV4	3	-0.319242	0.741198	0.907072
Q6ZPZ3	1	0.376218	-0.424226	-0.49875
Q6DID3	2	0.279683	-0.467706	-0.517998
Q9JIQ3	4	-0.400085	0.40971	0.619362
Q61140	1	0.419172	-0.707128	-0.63094
P97465	1	0.661873	-0.543059	-0.477428
P00375	1	1.16941	-0.848601	-0.968801
Q8BWW4	1	0.866715	-0.556466	-0.719616
Q8K012	1	0.416747	-0.56847	-0.552337
Q62470	1	0.56964	-0.714735	-0.423204
Q60759	3	-0.39142	0.316698	0.551443
O54879	1	1.10674	-0.736631	-0.87284
P43247	1	0.801091	-0.815954	-0.76178
Q922V4	1	0.501818	-0.452657	-0.472792
Q6P8I4	1	0.96677	-0.436732	-0.497262
Q9CSH3	1	0.631636	-0.589715	-0.630767
Q9D735	1	0.903538	-0.574111	-0.586953
Q9DBE9	1	0.760816	-0.62055	-0.672699
P84104	1	0.558125	-0.617395	-0.56928
Q8BKX1	1	1.0051	-0.894379	-0.905956
Q8R5A3	1	0.363602	-0.481685	-0.458676
Q8K2Z4	1	1.23824	-1.05278	-1.17876
Q5SWD9	1	0.539031	-0.527026	-0.566713
Q60648	3	0.0397556	0.845767	0.981001
P50171	4	-1.42188	0.599384	0.837247
Q9CYI4	2	0.113516	-0.684858	-0.754009
Q99KB8	3	-0.194706	0.352998	0.569891
Q8BWA5	4	-2.03812	1.37149	0.98359
O54901	4	-0.445391	0.688281	0.869818
Q8C522	4	-1.24022	1.18675	1.23993
Q99LH1	1	0.684934	-0.607368	-0.594448
Q8R059	2	0.339835	-0.399231	-0.59497
Q9DCB8	4	-0.403142	0.554271	0.72372
Q80W00	1	0.522381	-0.380288	-0.525532
Q8VEE1	4	-1.41026	0.545735	0.593556
Q566J8	4	-0.683196	0.527263	0.650316
Q9CRB6	1	1.28411	-0.879324	-1.09411
Q8CGC6	1	0.79225	-0.526208	-0.524159
Q8CHX7	4	-0.946701	0.606276	0.391252
Q8BKS9	1	0.488654	-0.5426	-0.610206
Q05816	1	1.0435	-0.771919	-0.935725
Q8R1V4	3	0.142066	0.378086	0.57023
Q3TMH2	4	-0.673505	0.621784	0.633653
Q8K3K8	1	0.494631	-0.450973	-0.508757
Q80X41	1	0.738712	-0.749273	-0.784595
Q99PR8	5	-1.32087	2.26356	2.1908
O70551	1	0.382406	-0.606593	-0.686145
Q920M5	4	-0.436372	0.972924	0.957141
Q9JJE7	3	-0.198693	0.343939	0.521627
Q8JZR0	1	0.445161	-0.619997	-0.485325
Q9CXI0	4	-0.644952	0.645492	0.796755
B9EJR8	1	0.375452	-0.438823	-0.565802
Q922J9	1	0.887438	-0.822359	-0.661125
O54825	1	0.485878	-0.47999	-0.482845
Q99L43	3	-0.199505	0.50856	0.535387
Q9QZL0	1	0.412796	-0.485741	-0.595028
Q9D023	3	0.382586	0.358496	0.640708
P56183	1	0.555153	-0.608362	-0.619756
Q80U58	2	0.0606195	-0.434655	-0.484432
P28667	1	0.708953	-0.799585	-0.899381
Q5XG71	1	0.65614	-0.448184	-0.565558
Q9DAT5	4	-1.17243	0.520597	0.591468
O70622	3	-0.178313	1.7032	1.74959
P97499	4	-0.478213	0.704851	0.788474
Q9CQY6	3	-0.217251	0.625708	0.861839
Q3UPF5	1	0.479135	-0.620289	-0.590932
Q8CG47	1	1.42483	-0.9634	-1.11156
Q8R2M2	1	0.586788	-0.425014	-0.488563
Q640M1	1	0.472052	-0.399281	-0.478853
Q5IRJ6	4	-1.32234	0.427616	0.594473
P51569	4	-0.800786	0.320207	0.525945
P60824	3	-0.246669	0.575747	0.359815
Q8CJ40	2	0.131962	-0.477211	-0.510737
Q8CGZ0	1	0.739915	-0.444244	-0.55275
Q9D6U8	3	0.646729	0.271974	0.791366
Q9WUU7	3	0.37264	0.397243	0.605084
Q9D2Y4	1	0.546162	-0.565156	-0.538383
Q9DBT5	1	0.529317	-0.379005	-0.491415
Q60838	2	0.322678	-0.602791	-0.550926
Q921G8	2	0.236219	-0.450413	-0.470191
P21956	1	0.72219	-0.657906	-0.736656
Q9WUR9	4	-0.911058	0.559705	1.03279
Q8C1D8	1	0.347829	-0.486092	-0.587298
P15105	4	-1.83852	0.423113	0.864485
Q8BHS6	2	0.248473	-0.208346	-0.541346
Q9CRC8	1	0.75237	-0.504328	-0.508884
Q8BY71	1	0.506497	-1.04423	-1.02785
P59481	4	-0.525892	0.549257	0.668041
Q8JZK9	1	1.03406	-0.598187	-0.807405
P19788	4	-0.584062	0.37799	0.625556
Q99JR1	1	0.375528	-0.557179	-0.454299
Q9ERP3	5	-2.10524	2.34267	1.95363
Q8BP27	1	0.651264	-0.724257	-0.615409
Q0VGB7	2	0.112464	-0.436163	-0.491143
O89023	3	0.374104	0.644413	0.866149
Q8C0L0	3	-0.117379	0.879254	0.838216
Q9D903	1	0.777141	-0.713316	-0.75399
Q61006	4	-1.13403	0.557935	0.637557
Q64669	1	1.26198	-1.11596	-1.1486
Q8K370	4	-1.8958	0.674915	1.15435
P30285	2	0.289318	-0.602807	-0.700362
Q9QYC0	1	0.471916	-0.719689	-0.875517
Q8BGF6	4	-1.03864	0.543537	0.650966
Q9ESV0	1	0.484336	-0.60793	-0.655502
Q8R1G2	4	-0.481103	0.811521	0.603008
P11404	4	-1.23108	1.61752	1.63713
Q922B1	4	-1.28265	1.58754	1.66539
Q3V1V3	1	0.478889	-0.561236	-0.590752
P54754	4	-0.938157	0.468294	0.53538
Q6PGH1	1	0.591494	-0.541573	-0.567372
Q91X20	2	0.198953	-0.497806	-0.466012
Q9D0A3	1	0.5715	-0.616274	-0.56132
E9PVX6	1	1.34946	-1.11314	-0.957712
Q8C3F7	4	-1.21102	0.838144	0.60113
P60762	2	0.304488	-0.545755	-0.575558
Q91WM2	4	-0.781026	0.471742	0.588805
Q8R4R6	1	0.521625	-0.518464	-0.535367
Q2YDW2	2	0.136858	-0.366566	-0.476092
P55065	4	-0.784817	0.795377	0.841322
Q8C6B2	1	0.422097	-0.52824	-0.535463
Q3UQS8	4	-1.11644	0.555973	0.340375
Q9D8M4	1	0.517167	-0.534171	-0.631747
P17125	4	-1.17425	0.707027	0.539542
P58021	3	-0.1439	0.555825	0.688777
Q6P9S0	4	-1.32334	0.877963	0.567888
Q9DAV9	4	-0.908466	1.18004	1.15841
Q8VEE4	1	0.8297	-0.837463	-0.785693
P02716	5	-1.81734	2.1853	1.90224
Q924D0	4	-0.926135	0.424188	0.62165
O88271	1	0.889273	-0.811016	-0.888374
A2AF47	2	0.173726	-0.280077	-0.474853
Q9JJY4	2	0.266361	-0.50103	-0.482775
P53996	1	0.588918	-0.49026	-0.700978
Q810D6	1	0.520819	-0.460862	-0.513826
Q8BGA5	1	0.365741	-0.471293	-0.486533
P15379	1	1.08227	-0.837036	-1.03479
Q9D1I2	4	-0.468065	0.344026	0.496495
P70441	1	0.606774	-0.62829	-0.557256
Q6PGH2	1	1.1282	-0.924342	-1.06711
P17095	1	0.971901	-1.1015	-1.08564
Q61398	1	0.460835	-0.599706	-0.724014
P33215	2	0.252333	-0.591713	-0.663543
Q9CPT5	1	0.571915	-0.584759	-0.536204
Q8R3G1	1	0.631758	-0.381115	-0.510861
Q9CYH6	1	0.336565	-0.638499	-0.688598
P55821	1	0.862165	-1.17678	-1.33189
Q9D0B0	1	0.887263	-0.665011	-0.599171
Q9JK23	2	0.0154817	-0.428288	-0.48933
Q91XU3	2	0.14929	-0.467172	-0.553838
Q8VC70	1	0.62807	-0.549366	-0.583163
Q9D273	4	-1.37522	0.426319	0.760262
P63280	1	1.14449	-0.630572	-0.570316
P61957	1	0.803937	-0.443879	-0.489537
P97443	5	-1.92091	2.68471	2.39292
Q60714	4	-1.38694	0.386391	0.592049
P97452	1	0.66329	-0.589589	-0.696635
P97377	1	0.594671	-0.512402	-0.673653
P56375	3	-0.108543	0.477922	0.397958
Q9JHZ2	2	0.310967	-0.495338	-0.476495
Q6ZQL4	1	0.591219	-0.412956	-0.455253
Q3TWF6	2	0.30051	-0.50721	-0.495682
Q9CYA6	2	0.23463	-0.513319	-0.50231
Q91XD7	4	-0.569908	0.647208	0.73837
P24288	1	0.842687	-1.14713	-1.28891
Q9CXL3	2	0.242722	-0.552055	-0.481506
Q9QZC8	4	-0.88531	0.752668	0.688681
P56542	4	-0.577904	0.686229	0.790676
Q9JHS9	1	0.825006	-0.440417	-0.490913
Q9D1R2	2	-0.18838	-0.384558	-0.514617
Q3TC72	4	-2.18009	0.64755	0.927882
Q9WV03	1	0.594591	-0.64402	-0.745307
Q80TN4	4	-2.90889	0.298133	0.497937
Q9Z2D8	1	0.529721	-0.539011	-0.539677
Q8BT07	1	0.865344	-1.06145	-1.20481
Q9DCA5	2	0.281852	-0.617869	-0.584982
Q9JLZ3	4	-1.08561	0.516238	0.626962
Q571E4	4	-0.623474	0.59034	0.713356
Q91VE6	1	0.731029	-0.667173	-0.717067
Q924K8	2	-0.402439	-0.378135	-0.459035
Q9D0S9	4	-0.703826	0.489821	0.637588
Q61809	4	-1.41139	0.442721	0.590814
Q921I2	1	0.490926	-0.571395	-0.687825
P22935	4	-0.467715	0.74426	0.525106
Q9CXJ4	4	-2.49164	0.427312	0.537325
Q7TNE3	1	0.551982	-0.667331	-0.674283
Q99PP7	2	-0.274575	-0.391145	-0.491227
Q8BNV1	2	0.190965	-0.49476	-0.526014
Q9R1K9	2	0.0489662	-0.656197	-0.446723
P51637	5	-1.90957	2.38517	2.43532
Q3URE1	4	-1.7912	0.44959	0.724164
P82348	4	-2.45916	1.14061	1.28715
Q9Z0R9	1	0.520148	-1.02578	-1.06453
Q8R001	2	0.0382423	-1.04685	-0.776874
P70424	4	-0.989491	0.561557	0.451628
Q91WN1	1	0.649399	-0.937867	-0.928619
Q9ER69	2	-0.12344	-0.548548	-0.560493
Q08509	1	1.04813	-1.05485	-0.89691
Q80VJ3	1	0.330846	-0.619171	-0.801886
P13707	4	-1.78202	1.72283	1.53694
Q99J31	4	-1.54419	0.469131	0.445509
Q61468	4	-2.73395	0.653377	0.57483
O09110	1	0.368018	-0.488218	-0.484536
A2A6T1	2	-0.434064	-0.552488	-0.559678
O35657	4	-2.24563	0.667858	0.7923
P47713	1	0.543232	-0.664885	-0.515397
P53690	1	0.668954	-0.456349	-0.728381
A2APB8	1	0.874455	-1.31995	-1.20483
Q99KW3	2	-0.128204	-0.593973	-0.709566
Q8C7V3	2	0.0698097	-0.399109	-0.452803
Q9D0D5	2	-0.146357	-0.362463	-0.503044
Q8K4J6	2	0.284047	-0.412357	-0.52744
A8C756	2	0.267874	-0.444913	-0.465402
Q9D0I8	1	0.896557	-0.660862	-0.797701
Q689Z5	2	0.326729	-0.407471	-0.542104
Q8CD92	2	-0.257268	-0.540271	-0.509322
Q61048	2	-0.0774925	-0.526608	-0.566835
Q00993	2	-0.210967	-0.592106	-0.596024
Q9Z2P8	4	-0.500642	1.20641	1.00565
Q64261	1	0.347872	-0.798232	-0.752944
Q61387	3	-0.117169	0.356476	0.494994
Q9JKX4	2	0.304581	-0.676741	-0.638801
Q9D0R4	1	0.420922	-0.575236	-0.695389
Q8CAK1	4	-1.20331	0.518313	0.714581
A2A6Q5	2	0.108333	-0.399454	-0.559752
O88286	2	-0.0314174	-0.443771	-0.48116
P39749	1	0.707164	-0.952522	-1.05135
Q8CHI8	2	-0.100336	-0.347818	-0.497831
O89110	2	-0.0114594	-0.538211	-0.594373
Q9Z2B9	1	0.510188	-0.479541	-0.500246
P53569	1	0.501982	-0.506001	-0.67781
Q8R422	2	0.205353	-0.703929	-0.503391
Q8C156	1	0.975191	-1.13898	-0.518455
Q9QZA0	4	-0.570395	0.522196	0.655155
Q8R3C0	1	0.373069	-0.568798	-0.573825
Q9DC48	2	0.0631446	-0.384961	-0.461395
O55003	4	-2.40409	0.966865	1.32819
Q62356	2	0.21406	-0.573353	-0.521249
Q8VDD9	2	0.00190718	-0.514526	-0.585218
Q8BMS4	4	-1.47833	0.721387	0.669893
Q9D7X8	4	-0.681109	0.192064	0.536178
P19973	4	-1.19483	0.493076	0.404677
Q810V0	1	0.609229	-0.488174	-0.52759
O09172	1	0.392001	-0.618271	-0.543709
O35516	2	0.165081	-0.714858	-0.717438
Q922R5	2	-0.0102776	-0.527758	-0.467991
Q91V88	4	-1.41668	1.14455	0.992408
Q8CHT1	2	-0.122875	-0.299971	-0.518676
Q9CQS5	2	-0.109283	-0.458223	-0.483271
Q922S4	4	-1.46659	0.700626	0.573178
P52432	2	-0.127296	-0.550511	-0.53445
P82343	4	-0.564081	0.641637	0.543073
Q9DCS2	4	-0.90808	0.485766	0.533329
Q8BU03	2	0.122966	-0.579209	-0.634648
Q62193	1	0.491295	-0.695578	-0.750142
Q8K0Q5	2	-0.0453164	-0.515778	-0.46606
Q3TQI7	2	0.251315	-0.525841	-0.473864
Q91WM3	1	0.473466	-0.406341	-0.45783
P60487	4	-1.30375	0.610455	0.783012
P70279	2	-0.114381	-0.448092	-0.532265
P46938	2	0.193396	-0.541169	-0.578506
Q91YN5	1	0.486144	-0.587078	-0.511663
Q60876	2	0.00566908	-0.443741	-0.45605
Q3U3R4	4	-1.26282	0.32619	0.498285
P62274	1	1.29265	-0.470712	-0.55629
Q80ZV0	1	0.304123	-0.832489	-0.811455
Q9JI13	2	0.0124454	-0.407448	-0.530589
P37913	1	0.977262	-0.94451	-1.01211
P40201	2	0.213731	-0.409384	-0.538431
P49025	1	0.898451	-0.764726	-0.740948
P39061	2	0.246954	-0.657018	-0.736649
Q80W68	2	-0.193058	-0.677992	-0.478537
P28867	2	-0.0236966	-0.588881	-0.548229
O09005	2	0.222873	-0.602861	-0.496509
Q91VR7	4	-0.528108	0.929119	0.892046
Q8CCH2	4	-0.910398	0.450086	0.671421
Q9CXD6	4	-0.841653	0.364772	0.569934
Q9D6T0	2	-0.0161264	-0.413513	-0.586497
Q8BXV2	4	-1.05755	0.38361	0.507707
Q5PSV9	2	0.237426	-0.559992	-0.613611
Q8VEL0	4	-1.104	0.977759	0.965562
Q9D7M8	2	0.221772	-0.473915	-0.515508
Q8VCB1	2	0.256734	-0.560234	-0.494432
P59759	2	0.0868109	-0.517558	-0.55463
A2ABV5	2	-0.329501	-0.292313	-0.514907
Q99J62	1	0.661004	-0.980217	-1.06644
Q9JJT9	2	0.270914	-0.606676	-0.56649
Q62084	2	-0.34926	-0.181067	-0.539058
Q9D7S7	2	0.0143292	-0.369861	-0.719082
Q99LL5	2	0.25698	-0.472879	-0.555417
O35929	2	-0.198872	-0.479467	-0.467849
Q8BG48	4	-0.669988	0.76285	0.404982
O08601	4	-2.33255	0.548343	0.741949
Q3USH5	2	-0.398916	-0.378731	-0.472863
Q8CE96	2	-0.108003	-0.348506	-0.46667
Q9R0Q4	2	0.291397	-0.684476	-0.825099
Q9JJ80	2	-0.146349	-0.493719	-0.606365
Q8K2C6	4	-1.72286	0.532451	0.59562
E1U8D0	2	0.327551	-0.605318	-0.493069
Q8C4B4	2	0.0962011	-0.487119	-0.555254
Q9CWY8	2	-0.128971	-0.872685	-0.835042
O35704	2	-0.194186	-0.499842	-0.456637
Q8BN21	2	0.283779	-0.478849	-0.51202
Q3UHX9	2	-0.397928	-0.576837	-0.549343
Q9D6N1	1	0.72736	-0.472452	-0.546535
Q9CWX9	2	0.153732	-0.608415	-0.531138
Q9Z148	2	-0.445766	-0.484542	-0.483937
Q5Y5T1	2	-0.615501	-0.49552	-0.590554
P58468	2	-0.155633	-0.453963	-0.476624
Q7TT18	2	-0.316098	-0.441993	-0.509263
Q9EQ28	2	0.237218	-0.845384	-0.698356
P97480	2	-0.296924	-0.414283	-0.560326
Q8BGS0	2	-0.365203	-0.627019	-0.685498
Q9CPS6	4	-0.650673	0.489736	0.461342
Q8K339	2	-0.0824027	-0.531215	-0.651687
O70279	2	-0.383283	-0.409941	-0.51988
Q8BTT6	2	-0.00601212	-0.517859	-0.546228
Q8VHZ7	2	-0.330731	-0.453105	-0.512223
Q8BL03	4	-1.30657	0.385083	0.598305
Q9ERI5	2	0.237805	-0.37994	-0.643693
Q6P9P6	1	0.504939	-1.42886	-1.30787
Q9JL56	4	-1.64624	0.487641	0.553167
Q8BVE8	2	-0.381555	-0.504831	-0.842982
P35601	1	0.671772	-0.713719	-0.730628
Q9CWV6	2	0.275412	-0.509888	-0.621811
Q8R323	2	0.217936	-0.931664	-0.948454
Q6NSQ7	2	0.160634	-0.633539	-0.786884
Q8R3N1	2	0.138562	-0.427049	-0.540277
P03930	3	0.211396	1.15603	1.37478
P63030	4	-0.429681	0.697106	0.792998
E9Q1P8	2	0.177504	-0.713267	-0.727688
P22777	1	0.31904	-0.97899	-0.821873
Q61183	2	0.00830235	-0.684361	-0.831086
O35130	2	-0.202559	-0.547908	-0.454316
Q8K202	2	-0.0251422	-0.453292	-0.512898
Q3USB7	5	-1.25583	3.79625	3.63984
Q9WUK4	1	0.717188	-0.862814	-0.911464
Q9Z0E0	2	0.19118	-0.640332	-0.561993
O88492	1	0.521158	-0.988093	-1.1391
Q9QXE0	4	-2.15418	0.116994	0.747893
Q9WV70	1	0.394466	-0.543992	-0.679443
Q5RJG1	2	-0.163376	-0.515157	-0.506315
Q9DCE5	2	-0.256127	-0.418156	-0.513698
Q9CQT2	2	-0.0952189	-0.565843	-0.544478
Q8C4J7	2	-0.0651132	-0.481977	-0.466396
Q3UUG6	4	-1.43178	0.702105	0.503886
P09926	2	-0.802572	-0.508383	-0.598908
Q8BK35	2	-0.333505	-0.535634	-0.821935
P97814	4	-3.51305	1.82393	1.53323
P52482	2	-1.98077	-0.751519	-0.648962
Q7TPE5	2	-0.672383	-0.567627	-0.580797
Q8BSN5	2	-0.321845	-0.641422	-0.653118
P60898	2	-0.642638	-0.322437	-0.504378
O88667	4	-1.5452	1.23124	1.14444
Q8K1H1	2	-0.0245155	-0.550321	-0.464909
P11157	1	0.960839	-1.20207	-1.5589
Q8K1I7	2	0.0101879	-0.431411	-0.554658
Q8R3C6	2	0.232107	-0.614394	-0.455359
P57724	2	-0.708336	-0.414068	-0.483664
Q64131	2	-1.5931	-0.419003	-0.618409
Q61329	2	-1.08868	-0.520853	-0.506745
Q91V57	4	-1.12105	0.513177	0.324639
Q63829	2	0.267263	-0.433717	-0.455516
Q8K4F5	3	-0.108102	0.212457	0.494632
Q9Z0H1	2	0.00170244	-0.542505	-0.550485
Q9CQU5	1	0.411095	-0.928879	-0.870009
Q9D115	1	0.501659	-0.632846	-0.726473
Q8BIZ6	2	-1.06542	-0.406074	-0.47807
Q8R0J7	1	0.318257	-0.645499	-0.817004
Q9D6K9	2	0.248006	-0.904098	-0.74696
Q9CWU4	2	-0.465457	-0.487693	-0.457581
O88379	2	-0.183484	-0.43101	-0.722371
O35654	2	0.0609126	-0.387618	-0.707079
P97329	2	-0.508498	-0.862221	-1.23083
P97864	2	-0.554173	-0.622769	-0.532728
Q9JJ89	2	0.23745	-0.491118	-0.684657
P33174	1	0.666448	-1.13802	-1.01565
Q920L1	2	0.0271165	-0.487464	-0.530977
Q3TGF2	1	0.38495	-0.90327	-0.79656
Q8CGC4	2	0.0496007	-0.578368	-0.683576
Q8CFE2	1	0.582701	-0.904422	-0.726827
Q99J23	4	-2.44471	0.490985	0.479204
Q9CQA5	2	-0.141777	-0.509094	-0.567219
Q60994	5	-2.31594	2.87284	3.06396
Q9D1I5	4	-1.35874	0.142055	0.572232
Q8CD15	1	0.311971	-0.73471	-0.841146
Q8C6B9	2	-0.0673287	-0.49981	-0.479745
A2APY7	4	-0.620551	0.459792	0.502492
Q99K43	2	-0.0913379	-0.729851	-0.79033
Q8BKT8	2	0.0246977	-0.653102	-0.762061
Q8C5P5	2	-0.307404	-0.670948	-0.657725
Q8VEJ4	2	-0.225309	-0.450934	-0.47558
Q922Q2	2	-0.260205	-0.418467	-0.469128
Q9D0F6	2	0.257337	-0.650278	-0.745513
P23249	1	0.620892	-0.539322	-0.687464
Q9CQJ4	2	-0.197637	-0.455233	-0.456571
Q8BW10	1	0.339488	-0.591275	-0.712088
Q6PAQ4	2	0.228847	-0.657067	-0.403828
Q8BHE8	4	-0.704028	0.419712	0.622536
Q5SVL6	4	-1.79668	0.950999	0.730735
Q8C3P7	2	-0.239657	-0.431044	-0.456111
P23949	2	-0.254175	-0.918265	-0.819439
Q8VHC3	4	-2.71904	0.42837	0.554981
Q9WVM1	1	0.3587	-1.46793	-1.13956
Q9QWH1	2	-0.21451	-0.506271	-0.492755
Q8CFE6	1	0.338048	-0.596193	-0.757519
P62488	2	-0.139569	-0.297864	-0.498873
O09117	3	-0.118269	0.502974	0.761976
Q9JJX6	2	-1.03548	0.276749	-0.515328
Q9CQ79	2	-0.0950657	-0.545593	-0.650239
Q8C1E7	2	-0.810967	-0.613315	-0.581123
Q64092	2	-0.892097	-0.696437	-0.461428
Q9D1C9	2	-0.22466	-0.53237	-0.566273
Q80U70	2	-0.36468	-0.458766	-0.60861
D3Z7Q2	4	-1.71025	0.937469	1.01433
Q99LQ7	4	-1.86753	0.92091	0.976036
P07607	1	0.465402	-1.02126	-0.951354
Q9D1C1	1	0.734917	-1.82929	-1.76997
Q9DB42	2	-0.432266	-0.596631	-0.659354
P53798	2	-0.513476	-0.325188	-0.658722
Q8BMZ5	2	-0.247759	-0.536378	-0.459959
Q91YU8	2	-0.228561	-0.586305	-0.583825
Q3TYX3	2	-0.0748132	-0.34332	-0.457715
O70404	2	0.0757136	-0.541751	-0.707012
Q9CR11	2	-0.143412	-0.441016	-0.570939
Q8BU11	2	-0.315525	-0.623152	-0.733328
Q9R0P9	2	-0.127773	-0.609988	-0.561888
Q9Z2R6	2	-0.502432	-0.647815	-0.653022
Q04692	2	0.0838824	-0.68401	-0.783846
Q99ME2	2	-0.52222	-0.387546	-0.546218
Q3U5F4	2	-0.550082	-0.456656	-0.467795
Q8BZ47	2	-0.591664	-0.56946	-0.696895
Q8BSZ2	4	-1.97368	0.945189	0.768929
P03958	2	0.0694732	-0.416198	-0.544074
P01029	1	0.953349	-2.81756	-2.26642
Q8R0F8	4	-1.05858	0.614301	0.815509
Q8VDF2	1	0.614476	-0.98387	-0.991401
Q9CRB0	2	-0.839789	-0.397978	-0.550592
Q3U821	2	0.0247293	-0.431098	-0.466079
Q9JJ94	2	-0.0251408	-0.937128	-1.18704
P59328	1	0.72246	-1.36299	-1.20737
Q8BHZ4	2	-1.04117	-0.308837	-0.506964
Q9D937	2	0.167291	-0.645367	-0.558911
Q8K298	1	1.0012	-1.43978	-1.62016
Q9JKP7	2	0.0940674	-0.943556	-0.958352
Q9CS74	2	-0.370199	-0.371024	-0.534869
P11627	2	-0.469498	-0.718226	-0.581077
Q3UE17	2	-0.338641	-0.276523	-0.506421
Q2VPQ9	2	-0.211259	-0.633555	-0.623851
Q3THJ3	2	-0.451964	-0.528967	-0.543603
Q3UFS4	2	-0.818217	-0.406688	-0.459673
P33609	1	0.643949	-0.595674	-0.639675
Q5DW34	2	-0.204468	-0.485962	-0.593002
P58462	2	-0.625857	-0.565395	-0.500403
Q8R0K4	2	-0.771948	-0.752157	-0.822801
P48771	4	-1.47026	0.448947	0.497135
Q8VDP2	2	-0.0756911	-0.487525	-0.469772
P17665	4	-0.767528	0.892288	0.794818
P49070	2	0.0642322	-0.438731	-0.487415
Q9QWF0	2	0.050439	-1.20311	-1.34077
Q80ZQ9	2	-0.892604	-0.589066	-0.615239
Q8BG15	2	-0.0924164	-0.753052	-0.788473
O35648	2	0.1576	-0.7462	-0.817948
Q924Z4	2	0.270298	-0.736155	-0.656097
Q61458	2	-0.675972	-0.605283	-0.532473
Q9CY21	2	-0.37599	-0.641739	-0.682887
P52431	1	0.3437	-0.668318	-0.589274
P15066	2	-0.816282	-0.610107	-0.686705
Q9D8X0	2	-0.353902	-0.544941	-0.592293
P28574	2	-0.527401	-0.646284	-0.644212
Q8C3Y4	2	0.271084	-0.978468	-0.778255
P00158	4	-1.71593	0.813984	0.930939
Q9D4J7	2	-0.673945	-0.626208	-0.578212
Q9D1N4	5	-2.45045	2.44351	2.27462
P51949	2	0.189042	-0.551884	-0.705865
Q924H2	2	-0.709888	-0.59937	-0.434714
Q9JJJ7	5	-2.28843	2.08175	2.11848
P02798	4	-2.33188	0.54691	0.59149
Q9CQ71	2	0.00740367	-0.674365	-0.690585
P20664	1	0.363148	-1.04787	-1.24994
Q05769	2	-0.89378	-0.524036	-0.592345
Q8BRM2	2	-0.274008	-0.444475	-0.606143
Q9DB96	2	-0.0716455	-0.636012	-0.686581
Q09143	2	-0.151316	-0.804374	-0.835771
Q9QUR8	2	-0.145225	-0.411057	-0.527594
Q8R2W9	2	-1.00375	-0.655817	-0.605546
A6X8Z5	1	0.378883	-0.739826	-0.868288
Q64324	2	-0.15739	-0.414866	-0.467772
P43135	2	-2.57709	-0.911809	-0.616709
P33610	2	0.262087	-0.461037	-0.85587
Q9WVB0	2	-1.22239	-0.426365	-0.584751
Q99N50	2	-0.219076	-0.487998	-0.482352
Q9Z120	2	-0.404688	-0.453672	-0.654505
Q91VL8	2	-0.706125	-0.292006	-0.468111
P56581	2	-0.322076	-0.283832	-0.469313
P12672	4	-0.816359	0.76538	0.698214
Q9D9A7	4	-1.64	0.799764	0.62372
Q5NC05	2	-0.229324	-0.418607	-0.520087
Q8C5L7	2	-0.186849	-0.655566	-0.734677
Q61704	1	0.599717	-2.89732	-3.25196
Q3U3Q1	4	-2.11146	0.524862	0.404482
Q9D1G2	2	0.111482	-0.686371	-0.834483
Q9JKP8	2	-0.51471	-0.801313	-0.892131
Q6PAT0	2	-0.952296	-0.381705	-0.492091
Q8R464	2	-0.592786	-1.21401	-0.518159
Q6F3F9	2	-0.472144	-0.48139	-0.481233
Q9D385	2	-1.9898	-0.660433	-0.388133
Q9JKW0	1	0.367248	-0.99379	-0.834712
Q8K301	2	0.136301	-0.57197	-0.580601
Q62147	4	-2.38751	0.250005	0.623365
Q3UFY0	2	-0.594772	-0.720589	-0.714947
Q3UFB2	2	-0.273146	-0.492628	-0.693945
P70459	2	-0.522395	-0.349052	-0.544802
Q9CZU4	2	-1.00268	-0.465284	-0.827517
Q9DBT4	4	-1.45758	0.509454	0.616663
Q91V16	4	-1.25231	0.482912	0.67681
P33611	2	0.0571961	-0.849907	-0.872114
Q8BN57	4	-1.8963	0.559277	0.846912
Q8BHE1	2	-0.826109	-0.652455	-0.465425
Q3UMG5	2	-0.103909	-0.648201	-0.487593
Q8R1L4	2	-0.766797	-0.387204	-0.506715
Q9JI59	2	-0.698752	-0.693752	-0.545158
Q922B9	2	-0.277286	-0.411202	-0.466638
Q8BHG9	1	0.368477	-0.792983	-0.770219
Q8BYR2	2	-0.381102	-0.638363	-0.628825
Q8BUI3	2	-0.41837	-0.988829	-0.525887
Q9D7Z3	2	0.0683901	-0.500348	-0.496404
Q8BLH7	2	-0.0752845	-0.853657	-1.0518
Q9D945	2	-0.297262	-0.650608	-0.581085
Q9D786	2	0.0151034	-0.752441	-0.873562
Q9CR20	4	-1.20436	0.393206	0.520664
P05627	2	-0.389853	-0.820839	-0.950685
P58801	2	-0.0205289	-0.761299	-0.426661
Q8VE10	2	-0.350128	-0.559904	-0.84531
Q8BFT2	2	-1.02816	-0.504691	-0.514513
Q8K0E1	2	-1.40333	-0.463912	-0.478352
Q9CYX7	2	0.048368	-0.648264	-0.825118
Q3TFD2	2	-0.552042	-1.08576	-0.770504
O88708	2	-0.748656	-0.575613	-0.495262
P63139	2	-0.358244	-0.551656	-0.503616
Q99L28	2	0.169894	-0.529656	-0.614598
Q9CQ25	2	-1.00732	-0.449169	-0.52617
Q91ZU1	2	-1.09874	-0.353069	-0.452636
P97304	2	-0.484078	-0.625113	-0.632362
Q9CZQ6	2	-0.9487	-1.04884	-0.946427
Q9DB85	2	-0.380785	-0.483553	-0.538352
P63002	2	-1.56224	-0.698895	-0.493745
Q6P5F7	2	-0.848202	-0.839754	-0.892421
Q9QY73	2	-0.648255	-0.819448	-0.576008
Q3TUU5	2	-0.4267	-0.632957	-0.63765
Q6DFV7	2	-0.270029	-0.353262	-0.531458
O08992	2	-0.250284	-0.875225	-1.038
Q6DID5	2	-0.665196	-0.749305	-0.582513
Q8BGE4	4	-2.05669	0.638214	0.673493
B8ZXI1	2	-0.746984	-0.458987	-0.496379
Q8VC52	2	-0.808186	-0.808241	-0.843875
Q9CZX5	2	-0.682439	-0.46071	-0.515977
Q8BIH0	2	-0.497407	-0.950325	-0.718962
Q8K072	2	-1.0882	-0.851602	-0.794978
Q9CPR8	2	-0.355579	-0.397514	-0.51143
Q99LX5	2	-0.627631	-0.367156	-0.700208
Q8BZA9	2	-0.150239	-0.422982	-0.506866
Q9R0G7	2	-0.27392	-0.54454	-0.475746
Q3V0J1	2	-0.625527	-0.600127	-0.512595
Q9CQE5	2	-1.44562	-0.975756	-0.926562
Q8CDM1	1	0.486786	-0.876569	-1.15918
Q02013	2	-0.0597119	-1.17799	-1.07583
Q9D818	2	-1.49272	-1.13996	-0.613444
O08664	2	-0.725498	-0.550714	-0.523676
Q8BSP2	2	-0.368381	-0.864342	-0.934052
Q8CGV9	2	-0.507588	-0.590624	-0.15971
Q9D3S3	3	-0.0769242	0.52562	0.887359
Q9CR80	2	-0.133931	-0.41139	-0.526133
Q8BWY9	1	0.636421	-1.12835	-1.63189
Q9CZT6	2	-0.181346	-0.631577	-0.596538
Q9DCQ7	4	-1.36965	1.09485	1.13218
Q07139	2	-0.90598	-0.427711	-0.483659
Q921E6	2	-0.524625	-0.574969	-0.494716
Q71KT5	4	-1.68272	0.523383	0.7844
Q9DBY0	2	-2.84121	-1.09029	-1.37849
Q9CQI9	2	-2.27794	-0.617262	-0.330125
Q61188	2	-0.830382	-0.811118	-0.804452
Q99J72	2	-2.10414	-0.802334	-0.62335
Q9D0N7	2	0.103721	-1.02892	-0.87268
Q6NS60	2	-1.05466	-0.702285	-0.782611
Q99L90	2	-0.358733	-0.641972	-0.216614
Q9Z2D3	2	-0.00481486	-0.778651	-0.65505
Q9Z207	1	0.367263	-1.16698	-1.05327
Q9CXU0	2	-0.299205	-0.651677	-0.339623
Q5EBG6	2	-0.0821199	-0.918666	-0.722467
Q5PRE5	4	-2.64959	-0.564404	-0.469388
Q9ERH4	2	-0.448686	-1.07649	-1.21921
P23708	2	-2.44831	-0.665121	-0.452115
O70126	2	0.0193253	-1.50732	-1.58921
Q9Z2C5	4	-2.81393	0.999535	1.05811
P10923	2	-0.631394	-0.857356	-0.721361
Q4VAC9	2	-0.853382	-0.752694	-0.599944
Q8BH51	4	-2.16547	0.612606	0.679139
Q3UA06	2	0.239611	-0.710038	-1.34452
Q8R1F9	2	0.0353958	-0.602745	-0.429379
Q9WU00	2	-0.651956	-0.512863	-0.470003
Q9D211	2	-1.70385	-0.586027	-0.604484
Q8BHL4	2	-0.475559	-1.76712	-1.59784
Q60943	2	-2.86694	-1.02797	-0.720908
Q9CQL7	2	-0.903934	-0.778911	-0.746078
Q9CQX4	2	-0.581597	-1.65856	-0.942151
Q9JJ00	2	-0.748599	-0.689887	-0.410571
Q9D1D6	2	-0.273485	-1.09617	-1.09084
Q91VT1	2	-0.38598	-0.527883	-0.740606
Q9CZY2	2	-1.39134	-0.690552	-1.09348
Q8C2E4	2	-0.870353	-0.419218	-0.492689
Q9CYV5	4	-1.64784	0.379889	0.620529
Q8BSU7	2	-0.439607	-0.460789	-0.737157
Q08639	2	-0.803531	-0.466527	-0.540106
Q9D975	2	-0.755422	-0.785326	-0.90539
Q8K2Y0	2	-0.451176	-0.736377	-0.612052
P97473	2	-0.681183	-0.261334	-0.670473
Q9JM05	2	-0.774925	-0.860476	-0.585325
P0CL69	2	-1.16915	-1.17988	-0.766213
Q0KL01	2	-1.31892	-0.340579	-0.542898
Q6P1E1	2	-1.70136	-0.555566	-0.50993
Q8BYK4	4	-1.56233	0.652015	0.819079
Q791N7	2	-0.873365	-0.364091	-0.599185
Q80T23	4	-2.22322	1.01471	0.696487
Q9DD24	2	-1.48068	-0.512997	-0.631336
Q9D083	2	-0.20427	-1.20149	-1.65307
Q8BWC0	2	-1.52877	-0.45056	-0.460635
Q8BYJ6	2	-1.83939	-0.248967	-0.578363
Q8K3D3	2	0.0253225	-0.758978	-0.85389
Q9JLJ0	2	-0.487624	-0.516074	-0.521806
Q6NXN1	2	-0.549705	-0.581493	-0.587864
Q9QXX8	2	-1.15328	-0.641565	-0.491553
Q9CQ18	2	-0.68004	-0.852961	-0.988901
Q06831	2	-1.42802	-0.433163	-0.658745
Q99LZ3	2	0.065853	-1.28217	-1.5765
P56873	2	-0.37979	-0.43421	-0.472266
Q921J4	2	-0.388043	-0.673206	-0.56807
Q8BGN6	2	-1.06494	-1.74399	-1.71107
Q924Z6	2	-1.21434	-0.50762	-0.709759
Q8BU04	2	-0.191222	-0.541322	-0.633344

## Sheet: EtOH MR ALL
accession	cluster	standardized(log2(M))	standardized(log2(EM/M))	standardized(log2(LM/M))
A2ASS6	3	1.50504	2.15317	2.12676
Q5SX40	5	-0.0732114	3.54997	3.87408
Q5SX39	5	-0.281419	2.76635	2.74748
P13541	5	0.537677	3.6134	3.31419
P13542	5	-0.536941	3.47077	3.38362
P68134	5	-0.453227	3.38534	3.30762
Q8VHX6	3	2.3825	1.14491	1.22417
Q9QXZ0	3	1.6097	1.07399	0.939751
Q91Z83	5	-0.140617	2.75592	2.82258
P31001	3	2.46424	0.988578	1.01379
P20152	1	3.62213	-0.627754	-0.692018
Q6P5H2	3	2.32468	0.481476	0.600708
P70670	5	0.349255	3.35955	3.11417
E9PZQ0	5	-0.376525	1.87723	1.90503
Q7TMM9	3	0.549165	0.512643	0.521718
P56480	3	2.32982	0.366953	0.526491
A2AAJ9	5	-0.479389	2.06301	2.13285
P21550	3	2.18874	0.810564	0.861601
Q03265	3	2.23732	0.479068	0.559889
P58774	3	1.61031	1.28696	1.20481
P07901	1	2.14327	-0.456475	-0.555127
Q922F4	3	1.13434	0.93848	0.900609
Q8R429	5	-0.501547	3.89335	3.65105
Q9ERD7	1	1.17362	-0.731569	-0.900622
P68368	3	0.539402	0.934518	1.10333
Q9JKF1	1	2.2457	-0.478396	-0.58452
P58771	3	1.70095	0.381455	0.583031
O55143	3	1.14291	1.01076	1.13211
Q99KI0	3	1.92371	0.797121	0.877772
P97457	5	0.245203	3.03571	3.08572
Q9JMH9	3	1.20498	0.53498	0.52493
O88990	3	1.16995	1.37067	1.20607
O08539	3	1.48733	1.17441	1.24829
Q99P72	3	1.4769	0.630319	0.666547
Q8BMS1	3	1.69033	0.568172	0.728236
Q60847	1	2.0202	-0.973423	-0.66394
Q99MS7	3	0.799376	1.16385	1.24881
P17156	3	0.593351	0.597954	0.598074
P47857	5	0.498288	2.11806	2.0713
P19096	1	2.29618	-0.802127	-0.916836
P05977	5	0.109342	3.28825	3.36226
P09405	1	2.5885	-0.595294	-0.615006
Q8K4L3	3	0.767415	0.598224	0.71173
Q9DCN2	3	1.77271	0.509626	0.550723
Q9EQK5	3	1.54965	0.529876	0.54889
Q9WVA4	1	2.39661	-0.566033	-0.579899
P07310	5	-0.0151969	3.83662	3.52019
Q9ESD7	3	0.0653557	1.14249	1.23785
P26040	1	1.72931	-0.55727	-0.521824
P17183	3	0.786652	0.879097	0.923781
Q7TQ48	5	-0.182881	3.42806	2.76573
Q9JI91	5	-1.02083	3.24731	2.73708
Q9WUB3	5	-0.0052973	2.29383	1.9975
O70373	5	-0.102841	1.85281	1.94971
O08528	3	1.16502	0.368751	0.505175
Q1XH17	5	-0.397117	3.93203	3.57244
P11531	4	-1.45112	0.336187	0.838233
Q62167	1	0.534027	-0.614352	-0.616758
Q99JY0	3	1.21264	0.589001	0.730196
Q9D0F9	3	1.63603	0.322899	0.481421
P10107	1	2.39253	-0.522712	-0.639426
Q05920	3	0.559959	0.869295	1.06325
Q61656	1	1.68929	-0.489224	-0.560853
P13595	3	1.06602	0.740413	1.05286
Q80XB4	4	-1.47471	1.4228	1.68686
Q9EQP2	3	1.23985	0.475054	0.528704
P50544	3	1.31025	0.527032	0.51554
Q04447	3	1.38411	0.950896	0.684799
Q9D051	3	1.20319	0.732082	0.785149
P10630	3	0.0724877	1.16737	1.08146
Q7TPV4	1	1.89713	-0.608523	-0.641776
Q60932	3	1.69889	0.42725	0.543803
Q62234	5	-1.84015	2.25358	2.46211
Q9D154	3	0.64082	1.13587	1.22355
Q8CC88	3	0.487176	0.397081	0.520678
P21619	3	1.27719	0.425703	0.491505
P51174	3	1.22998	0.690044	0.802321
Q3U0V1	1	1.61254	-0.532334	-0.567033
Q91V92	1	2.08994	-0.870263	-1.009
Q9JLM8	3	0.533466	1.84711	1.66575
P58281	3	0.872426	0.396247	0.498456
Q91XV3	1	1.941	-0.536201	-0.669857
Q9ERG0	1	1.83451	-0.397233	-0.580039
Q61584	3	1.15944	0.487915	0.597497
O08749	3	1.38813	0.529686	0.602481
Q91YE8	3	0.632259	1.14568	1.24393
O09165	5	-0.682901	3.49266	3.62347
P35486	3	0.946925	0.618015	0.747146
Q8K2B3	3	1.21332	0.434712	0.493081
O35350	3	0.979218	0.53852	0.509788
Q91VR2	3	1.23676	0.500706	0.527484
O08553	1	1.57918	-0.578724	-0.609314
Q6P549	3	0.821439	0.520455	0.562777
Q6PIE5	4	-1.58655	1.74503	1.85575
P68510	1	1.4614	-0.478335	-0.600129
Q07417	3	0.877326	0.638298	0.729299
P18242	3	1.41358	0.666123	0.758798
Q7TPW1	3	0.953528	0.853181	0.776719
Q9QZ47	5	-0.263163	3.15485	3.06218
O08532	3	0.446551	0.856903	0.955999
Q9DCX2	3	1.57404	0.539145	0.590193
P18760	1	2.41377	-0.504021	-0.637558
O70250	5	-1.11913	4.00867	3.82468
P46935	1	1.52873	-0.443168	-0.600328
Q6ZQ73	3	0.363427	0.895484	0.831818
Q9Z2I9	3	1.15731	0.700816	0.759178
A2AUC9	5	-0.172211	3.12549	2.96599
D3YYU8	3	0.154224	0.808067	0.794467
Q8C1A5	3	1.20226	0.705582	0.588344
Q9JIK5	1	1.75307	-0.723988	-0.806972
Q8BH59	3	0.962741	0.415931	0.642035
Q8CGY6	5	-0.330577	2.70126	2.41151
Q9R0Y5	3	1.47299	0.706212	0.785361
Q61738	3	0.967404	0.531492	0.484933
A2ABU4	5	-2.04904	1.94511	1.89422
P09541	5	-0.96805	3.86692	3.64271
P28650	5	0.285424	2.17497	2.10367
Q62417	3	0.434177	1.36117	1.37333
Q8BMF4	3	1.04225	0.613238	0.718158
P68254	1	0.950026	-0.358262	-0.563711
O54724	3	1.5059	0.335938	0.490136
Q8JZQ2	3	0.441668	0.459698	0.65531
P49312	1	1.73133	-0.669918	-0.710747
Q8BWB1	3	-0.130834	1.70627	1.60012
Q9R0X4	3	0.579241	0.599027	0.554308
Q8K4G5	3	0.747943	0.674875	0.756086
Q9WV92	1	1.4622	-0.531036	-0.525068
O09161	5	-0.674179	4.13206	3.89068
Q61937	1	2.29623	-0.721528	-0.803223
Q61543	3	0.543018	0.779322	0.633351
Q3TVI8	3	0.269615	1.13013	1.0071
O70475	1	1.77835	-0.593134	-0.565051
Q9DB20	3	1.53218	0.487012	0.59078
Q9DB77	3	1.61942	0.469112	0.512311
P43276	1	2.38157	-0.568871	-0.670296
B2RQC6	1	1.473	-0.661231	-0.713315
Q9CS72	5	-1.54294	1.98911	1.88266
O35640	3	1.02378	0.761828	0.524713
Q148W8	3	-0.254756	1.01535	1.0312
Q9JHI5	3	0.593224	0.8573	0.9401
Q8BZF8	5	-0.694559	2.93049	2.75382
P27661	1	1.46385	-0.687641	-0.698217
Q61553	1	1.69386	-0.465721	-0.58201
P04247	5	-0.341746	3.94551	3.84788
E9QA62	5	-0.998628	1.84502	1.87271
Q9JKS4	3	0.212938	1.18293	1.23878
P22315	3	0.927131	0.603649	0.844603
P23927	3	1.37503	0.686753	0.837284
Q9D0M3	3	0.887765	0.487099	0.480076
Q61792	1	1.4447	-0.505663	-0.53012
P35385	5	-0.39185	1.89708	2.26343
Q9CYT6	5	-0.898289	2.95663	2.73727
Q91ZW3	1	1.18812	-0.480831	-0.589595
E0CYV9	3	0.08593	0.323313	0.542239
Q9WUZ5	5	-0.200787	2.593	2.53696
P45591	3	1.08406	0.831271	0.718456
P30416	1	1.55231	-0.477007	-0.521475
P70402	5	-1.0167	3.50608	3.30773
Q62407	4	-0.877729	0.416961	0.625864
P52825	3	0.735378	0.502123	0.636441
P97384	3	0.898097	0.746824	0.649638
Q8CI43	5	0.143981	2.69404	2.43241
P40142	1	1.57856	-0.667176	-0.607465
P50752	5	-0.896079	2.97359	2.95568
Q99020	1	2.02093	-0.48556	-0.582843
P26350	1	1.60547	-1.09626	-1.20722
Q6ZWR6	3	-0.384836	0.504076	0.583032
P56695	3	0.751789	0.855567	0.75662
Q61033	1	0.8983	-0.506881	-0.587594
Q99JB8	3	0.332182	1.20643	1.31546
P19123	5	-0.842053	2.94789	2.80527
Q3UTJ2	3	0.811619	0.595031	0.783942
P13412	5	-0.834836	3.41984	3.2336
Q80VQ0	5	-0.622467	2.24642	2.10643
Q9D783	5	-1.17781	2.67843	2.5008
Q9DB73	3	0.231191	1.26755	1.34825
Q921G7	3	0.619866	0.672923	0.781468
Q9Z2X1	1	1.77117	-0.486417	-0.563618
Q91W90	1	1.51313	-0.402786	-0.557183
Q9CQA3	3	1.16324	0.569768	0.604455
Q9D666	3	0.379385	0.681236	0.653909
Q9ET78	3	0.35804	1.20691	1.19047
Q99LC5	3	1.33471	0.355121	0.481561
Q9CQQ7	3	0.876155	0.561272	0.65835
Q8R5J9	3	1.24108	0.823781	0.778152
Q3UZ39	1	1.26316	-0.888584	-1.03343
Q924M7	3	0.00129625	0.802653	0.866371
Q9Z1E4	3	0.303686	1.19191	1.1698
Q5SWU9	1	1.39433	-0.75517	-0.71433
Q91ZA3	3	0.438494	0.569756	0.572742
Q3UMR5	3	-0.331343	1.26209	1.27044
Q9D379	1	1.58674	-0.681442	-0.638739
O70209	3	0.631493	0.606171	0.766923
Q64518	5	-2.2547	5.14445	4.77635
Q9CQ62	3	0.970595	0.415993	0.522879
P63094	2	-1.18278	-0.649419	-0.436118
Q8VCX5	3	0.444236	0.587322	0.704005
Q9EPM5	3	0.439955	0.708609	0.659728
P08121	1	1.11888	-0.740761	-0.624384
Q00612	1	1.36179	-0.846288	-0.933471
Q61001	3	0.132712	0.306594	0.671196
Q0GNC1	1	1.26831	-0.571991	-0.568361
P28656	1	1.59244	-0.626693	-0.724558
Q9CXT8	3	0.57866	0.465007	0.515378
Q60930	3	1.16025	0.524451	0.583324
Q8VBT1	5	-1.37537	2.47011	2.27816
G5E8K5	3	-0.250633	0.457176	0.571864
Q922Q8	1	1.71791	-0.539865	-0.577561
Q78IK4	3	0.727019	0.544687	0.654979
Q9WUM5	3	0.833932	0.566366	0.647018
P20801	5	-1.4451	2.76224	2.77906
Q9EQX4	3	0.3556	0.775631	0.730497
Q99MN9	3	0.371935	0.572392	0.539437
P41216	4	-0.528785	1.1273	1.23022
Q3MI48	5	-0.515829	2.29672	2.36795
O55126	3	0.39193	0.592509	0.705093
O88346	5	-1.15063	3.46874	3.44795
Q9Z2D6	3	0.265333	0.643088	0.74161
Q8QZS1	3	0.676469	0.379512	0.525148
Q9CR62	3	0.547494	0.379154	0.629287
O08917	3	0.675318	0.309912	0.497788
Q9JIY5	3	0.402854	0.462248	0.659842
Q3TJD7	1	1.03524	-0.531371	-0.527132
Q8BIW1	3	0.330224	0.989377	0.870388
P17225	1	1.55454	-0.700036	-0.74073
Q9EQ20	3	-0.0143559	0.883102	0.960985
Q9JHJ0	1	1.25214	-0.563483	-0.552732
Q920B9	1	1.24915	-0.663269	-0.735815
Q9DC61	3	0.717053	0.636524	0.600016
Q9CZ42	3	0.427206	0.646501	0.62668
Q5NBX1	3	-0.163944	1.3912	1.59841
O09174	3	0.495149	0.580869	0.654221
Q9CR68	3	1.04569	0.580384	0.62838
Q99L13	3	0.365389	0.468864	0.574938
Q9Z247	1	1.18398	-0.410168	-0.539561
Q60865	1	1.64334	-0.558587	-0.630948
Q8BKZ9	3	0.205863	0.681506	0.830215
P49813	3	-0.121341	1.47014	1.42751
Q9Z1Q5	1	1.30028	-0.588262	-0.65364
P23780	3	0.479045	0.534377	0.425071
P23198	1	1.21444	-0.70214	-0.714764
P06802	3	-0.242591	0.723378	0.84136
Q63918	3	0.262342	0.466651	0.494912
Q6A026	1	0.775635	-0.453052	-0.59391
P62715	2	-0.541721	-0.4225	-0.702881
P10637	4	-1.573	0.885643	1.58314
Q8BFR4	3	0.663852	0.535193	0.309554
Q9CR42	5	-0.874651	1.80852	1.96183
Q8K1Z0	3	0.320423	0.678998	0.732554
Q9QYR9	3	-0.194289	0.565503	0.728503
P42125	3	1.06753	0.431937	0.560858
P29416	3	0.238256	0.630482	0.574146
P70698	1	1.03432	-0.512321	-0.545613
Q03173	3	-0.0759343	0.401976	0.492041
Q06185	3	0.585053	0.416965	0.573254
P56959	1	1.64978	-0.524258	-0.580189
Q99104	1	0.933971	-0.622626	-0.699552
Q8CG48	1	1.51828	-1.11931	-1.29052
P46061	1	1.37173	-0.653127	-0.710337
Q8R086	3	0.153329	0.83345	1.12443
P46664	1	1.41183	-0.913698	-0.898528
P55012	3	0.0216896	0.635755	0.604053
P97496	1	0.811745	-0.609498	-0.705475
A2AMM0	3	0.440824	1.425	1.41836
Q5SQX6	4	-1.08599	0.817065	0.859478
Q920E5	1	1.85143	-1.05569	-1.16398
P16460	1	1.71604	-0.8461	-1.13227
P38060	3	0.409964	0.49229	0.614342
Q9CYR0	3	0.645456	0.42673	0.481698
Q9WV06	5	-2.0094	3.27819	2.9107
Q64191	3	0.136853	0.566261	0.523298
P24547	1	1.48214	-0.720052	-0.748575
Q99MD9	1	1.39566	-0.847357	-0.98608
Q3UV70	3	-0.245153	0.741795	0.785922
P31324	1	0.674814	-0.353093	-0.518077
Q9CQF9	3	0.458183	0.60059	0.649928
Q8VDC0	3	-0.132837	0.473078	0.596596
Q8BK67	1	1.42688	-0.629396	-0.590822
Q60931	3	1.01083	0.484755	0.576543
P47934	3	-0.0947355	0.900694	0.983076
Q60936	4	-1.43232	1.59461	1.67174
P26645	1	1.19004	-0.742193	-0.766788
Q9WV35	5	-0.920978	2.58657	2.35799
Q99L88	4	-1.99949	1.29735	0.844422
E9Q9K5	4	-1.90842	1.5742	1.92784
Q01320	1	1.15012	-1.34145	-1.43197
P53395	3	0.20233	0.553484	0.536123
Q9D855	3	1.08781	0.52846	0.570912
Q9CQC6	1	1.39744	-0.355074	-0.540467
Q3UMF0	1	1.09937	-0.713112	-0.570111
Q8R3Z5	5	-1.95133	2.12525	1.95393
O35855	3	0.285814	0.644272	0.69879
Q6PER3	3	0.516673	0.544843	0.629961
Q9D172	3	0.689981	0.920267	0.955122
O35459	3	0.0789597	0.542867	0.5486
Q9WTR5	4	-1.03708	1.16141	1.5513
Q8R127	3	0.204934	0.925874	0.965558
Q61147	4	-2.20936	0.782386	0.969156
P10711	1	0.922696	-0.577665	-0.615812
P17918	1	1.72244	-1.08834	-1.23688
Q922Q1	3	0.5734	0.462215	0.635149
Q9Z277	1	1.27406	-0.600844	-0.753964
B1AZP2	3	0.091915	0.715863	0.641819
Q9WUQ2	3	0.296592	0.70547	0.84252
P22437	1	1.07903	-0.64215	-0.680246
Q8BFP9	4	-0.875352	0.55525	0.784437
Q7TSQ8	4	-0.449876	0.379795	0.497091
P16125	3	0.107362	0.88299	0.923828
Q920Q6	3	0.431035	1.03498	0.89914
Q3ULJ0	3	0.233588	0.674547	0.816219
A2BH40	1	0.722203	-0.562474	-0.588949
Q9D517	4	-0.433768	1.3223	1.05285
P16675	3	0.50184	0.388719	0.500092
Q91V12	1	1.05111	-0.87187	-0.921424
P47226	1	1.37131	-0.619306	-0.750397
Q9WVJ3	4	-0.652051	0.906103	0.992355
Q9D2N4	3	-0.340061	0.457119	0.627991
Q91Z53	3	0.190499	0.591555	0.884019
P11798	5	-2.34528	2.64492	2.42416
P30681	1	1.7435	-0.983832	-1.14823
Q8CD10	3	0.130116	0.777448	0.815773
Q9EP89	3	-0.310604	0.856954	0.924382
Q9R062	3	0.451261	0.530752	0.730078
P25206	1	1.17049	-1.15062	-1.38801
Q8CFI0	1	0.625204	-0.451283	-0.518645
P10639	1	1.9865	-0.556201	-0.561469
Q5H8C4	3	-0.275822	0.372848	0.526344
Q07813	1	0.870319	-0.532653	-0.531749
Q5U458	3	0.132505	0.419992	0.531184
Q9D2R0	1	1.31856	-0.623912	-0.757323
Q9Z2Z6	3	0.0673998	0.770078	0.865567
Q61881	1	1.35535	-1.13738	-1.30796
O08756	3	0.310035	0.5235	0.489389
P49717	1	1.55665	-1.12695	-1.22975
P35922	1	0.688449	-0.799473	-0.879309
P43275	1	1.35554	-0.825515	-1.03159
Q9WTQ5	1	1.2891	-1.0215	-1.27848
P21981	4	-0.542636	0.936297	0.969436
P54116	3	0.484987	0.42033	0.535018
Q924C1	1	0.959135	-0.599299	-0.580187
Q7TNP2	1	0.631693	-0.838114	-0.915673
Q91WS0	3	0.731685	0.582725	0.689011
Q9D2V7	4	-0.434495	0.465878	0.55118
P97310	1	1.36622	-1.2163	-1.28275
Q8BP40	4	-0.655538	0.930762	1.02281
Q62419	1	0.925925	-0.533457	-0.589275
Q791T5	3	0.0251969	0.487076	0.536229
Q8K010	4	-1.29262	0.531683	0.677476
Q8VH51	1	0.99991	-0.505035	-0.541531
Q91YH5	1	0.775186	-0.414103	-0.514682
Q3U962	1	0.8097	-0.674977	-0.551617
Q08943	1	1.00382	-0.62412	-0.712099
Q9R069	4	-1.77591	1.79895	1.77514
P70290	1	0.691381	-0.605646	-0.533945
P97447	3	1.12054	0.378188	0.492057
Q9ET22	3	-0.132725	0.847613	0.865822
Q9D0J8	1	1.34263	-0.47997	-0.565546
Q8BVY0	1	1.22892	-0.641898	-0.598456
Q60973	1	1.04496	-0.762445	-0.790939
P54227	1	1.62416	-1.19785	-1.38538
P70302	4	-0.556445	0.827694	0.936727
Q9Z0U1	1	0.921598	-0.508259	-0.754682
Q9WUD1	1	0.870446	-0.554809	-0.531607
P20108	3	0.766021	0.521714	0.580067
Q62009	4	-0.965081	0.802886	1.25143
Q60967	1	1.19004	-0.579673	-0.612169
Q3U9G9	1	1.02571	-0.626738	-0.618916
Q9JLQ0	1	1.00775	-0.57579	-0.571317
P82349	4	-0.918028	0.780937	0.852983
P34022	1	1.3707	-0.776453	-0.890929
Q9CRD0	3	0.122736	0.365634	0.506912
Q8R2Q4	4	-0.432837	0.566487	0.62432
Q9QWR8	3	0.0417825	0.953738	0.891218
O89086	1	1.19984	-0.794478	-0.78125
Q9CW46	1	0.562935	-0.697373	-0.677758
Q9DBL1	3	-0.0326175	0.585137	0.671039
Q99M71	3	-0.0676984	0.889539	1.01962
O89017	3	0.265093	0.688318	0.784742
Q921N6	1	0.742962	-0.637368	-0.599706
Q8CI11	1	0.844849	-0.641727	-0.745594
Q9ET80	4	-2.11145	0.895189	0.979725
Q8BG81	1	1.05674	-0.562174	-0.541157
Q570Y9	3	0.293256	0.456094	0.708392
P52293	1	1.14216	-1.32733	-1.0156
O88531	3	0.52755	0.78075	0.77766
Q99ME9	1	0.934605	-0.47282	-0.561826
Q9QYG0	4	-0.688191	0.352852	0.843472
P42232	3	-0.382451	0.510996	0.660892
Q61234	3	0.30508	0.713878	0.752592
Q9ER38	3	0.109087	0.666207	0.316776
Q8BIQ5	1	0.351023	-0.577528	-0.62935
P13439	1	1.0435	-0.614555	-0.590241
Q8CIM3	4	-0.952814	0.687029	0.750062
P12787	3	0.37484	0.430957	0.485111
Q8R164	3	0.040849	0.556894	0.612881
Q9JHQ5	3	-0.0800589	0.489922	0.485772
P24472	1	1.60155	-1.0695	-0.963954
Q922W5	3	-0.152213	0.432239	0.670328
Q9CQ65	1	0.970586	-0.464694	-0.543635
P49817	3	0.435197	0.603396	0.66568
O35969	3	0.295231	0.772803	0.30629
P08553	1	0.94026	-1.11124	-1.07072
Q8CAY6	1	1.70051	-0.985185	-0.912307
Q64674	1	0.914026	-0.552214	-0.604586
Q9R1T4	2	-0.64031	-0.640333	-0.183304
Q9CXF4	1	0.815316	-0.581856	-0.555971
P08074	1	0.843993	-0.367146	-0.542671
P97822	1	0.987908	-0.567585	-0.578861
Q80XL6	4	-0.806537	0.305016	0.50971
Q6PAM0	4	-0.909203	0.727899	0.8447
Q9DC29	4	-0.530018	0.518113	0.666504
P13864	1	1.24024	-0.975167	-1.01101
O08663	1	1.10409	-0.248058	-0.779372
Q9WUK2	1	0.980105	-0.640056	-0.646396
Q03145	1	0.784571	-0.624368	-0.443788
P52927	1	1.20525	-0.606309	-0.571684
P08551	1	0.951519	-1.29628	-1.32472
P98078	1	0.966117	-0.876892	-0.7204
P54276	1	0.714037	-0.792557	-0.763933
Q9EQ61	1	0.891116	-0.645341	-0.660067
P05622	1	0.681402	-0.823327	-0.682984
Q8VHL1	3	0.292219	0.504282	0.540737
Q9JIH2	1	0.963589	-0.630497	-0.60934
Q8K2V1	1	0.388023	-0.489463	-0.532128
P11352	4	-0.917856	1.07438	0.936931
P48428	1	1.08839	-0.646112	-0.61828
Q64337	1	1.07163	-1.21673	-1.06279
Q8R0P4	4	-0.593361	1.42594	1.31959
P14094	3	0.394123	0.816496	0.76888
Q7TNV0	1	1.03664	-0.571388	-0.673309
P29391	1	1.01795	-1.25044	-1.09195
Q8R4N0	3	-0.25423	0.955014	1.08432
P56135	3	0.155714	0.486984	0.554019
Q9JMC3	4	-0.615164	0.715824	0.872318
Q6P9Q4	1	0.769796	-0.644038	-0.555496
Q8BIE6	3	0.146814	0.79113	0.715913
P58044	1	1.41071	-0.752644	-0.912657
P49718	1	1.20476	-1.07408	-1.11449
Q08288	1	0.73923	-0.73198	-0.753903
Q69ZQ1	4	-0.934761	0.640172	0.381974
Q9JIW9	1	0.497297	-0.422084	-0.630922
O70583	4	-0.968133	0.912885	0.865991
Q8VEB4	3	-0.356297	0.703862	0.689494
Q9WUZ7	5	-1.42424	2.01451	1.93887
Q9ERI6	3	-0.398826	0.660936	0.655611
Q8BZ71	4	-2.56842	1.07459	1.08217
P11440	1	1.35603	-1.41468	-1.49286
P50462	5	-0.987608	2.33442	2.21267
P97450	3	0.332721	0.499965	0.521882
Q9CPQ8	3	0.907957	0.466868	0.652354
Q9CYL5	1	0.769045	-0.653415	-0.667445
Q8K0C4	1	1.34889	-0.701808	-0.937447
Q8K363	1	0.97915	-0.663948	-0.616917
Q64442	1	0.729861	-0.443019	-0.540002
Q922K7	1	1.034	-0.651231	-0.690708
P97311	1	1.18146	-1.07172	-1.19051
Q9DC77	5	-3.27378	3.49402	3.56859
Q8C0E2	3	-0.064553	0.425867	0.494891
Q8CI59	1	0.745132	-0.553111	-0.652379
P04756	4	-1.43929	1.22851	1.08909
Q61686	1	1.39484	-0.404762	-0.552207
Q7TNG5	4	-0.581026	0.519161	0.604281
O08599	1	0.586039	-0.724602	-0.580387
P08030	1	1.05132	-0.63549	-0.643911
Q9D0M1	1	0.522722	-0.459443	-0.535641
O08807	1	0.72846	-0.410807	-0.536634
Q9JLJ2	1	0.928821	-0.576432	-0.62418
P50428	3	-0.37757	0.456144	0.601646
Q8K0U4	1	0.437108	-0.503906	-0.552186
Q9JHU9	1	0.631553	-0.284329	-0.548936
Q9D0B6	1	0.974838	-0.609723	-0.666871
Q8K2T1	1	0.554269	-0.588951	-0.589292
P59017	3	0.168342	0.608199	0.717847
P82347	3	0.152579	0.433884	0.655651
Q9DCV4	3	-0.203666	0.934852	0.935576
Q6DID3	1	0.28721	-0.537817	-0.541828
Q9JIQ3	3	-0.307211	0.46804	0.544659
Q61140	1	0.380346	-0.639092	-0.613329
Q8C7V8	3	0.140492	0.93867	0.625153
P00375	1	1.15644	-0.89827	-1.05455
Q8BWW4	1	0.939404	-0.774575	-0.757522
Q8K012	1	0.432584	-0.65249	-0.662919
Q62470	1	0.543354	-0.619762	-0.566161
Q60759	3	-0.106637	0.473876	0.512615
O55022	1	0.339386	-0.644026	-0.398221
O54879	1	1.09473	-0.743943	-0.910118
P43247	1	0.778696	-0.760837	-0.766322
Q9D735	1	0.905865	-0.70358	-0.666611
Q91YL3	4	-0.712141	0.406844	0.477592
Q9DBE9	1	0.709769	-0.657933	-0.532464
Q5I043	4	-0.947459	0.743171	0.846434
P84104	1	0.823226	-0.651761	-0.624332
Q8BKX1	1	1.02571	-0.965703	-1.03202
Q8R5A3	1	0.403455	-0.508373	-0.531865
Q8K2Z4	1	1.18241	-1.05443	-1.09414
Q5SWD9	1	0.466575	-0.559789	-0.616944
Q60648	3	0.102955	1.12317	1.0494
Q91YT7	1	0.547312	-0.571541	-0.625071
P50171	4	-1.27915	0.658999	0.767695
P70677	1	0.966918	-0.508716	-0.652459
Q9CYI4	1	0.348415	-0.893072	-1.01032
Q99KB8	3	-0.00270809	0.240207	0.481251
Q8BWA5	4	-2.03364	1.75067	1.54513
O54901	3	-0.333954	0.626443	0.679505
Q62426	1	1.0388	-0.359199	-0.533049
Q8C522	4	-0.987312	1.13839	1.05742
Q99LH1	1	0.659384	-0.603292	-0.543231
Q99KK2	3	-0.0835293	0.4238	0.544843
Q8R059	1	0.497765	-0.545931	-0.711193
Q9DCB8	4	-0.432651	0.7842	0.823931
Q8VEE1	4	-1.14772	0.44753	0.634961
Q566J8	4	-0.493333	0.576495	0.607517
Q9CRB6	1	1.35333	-1.05686	-1.37233
Q8CGC6	1	0.823423	-0.562398	-0.563817
Q9CQF4	3	-0.359588	0.541283	0.58708
Q8CHX7	4	-0.73029	0.631845	0.413816
Q8BKS9	1	0.498938	-0.542069	-0.698676
Q05816	1	1.12566	-0.865147	-1.1333
Q8R1V4	3	0.105212	0.598862	0.664752
Q3TMH2	4	-0.51777	0.547568	0.619289
Q80X41	1	0.756448	-0.767405	-0.815276
Q99PR8	5	-1.17023	2.21653	2.47173
Q91WU5	4	-0.442591	0.460359	0.550512
P63082	3	0.0183034	0.556098	0.657503
O70551	1	0.350537	-0.601935	-0.637841
Q920M5	3	-0.328928	1.11032	1.23313
Q9JJE7	3	-0.278593	0.55552	0.659578
Q8JZR0	1	0.475353	-0.628894	-0.52319
Q9CXI0	4	-0.504437	0.595836	0.726307
P48024	2	-0.507763	-0.548788	-0.707276
O70309	4	-0.455395	0.456737	0.702664
Q922J9	1	0.910718	-0.927566	-0.752931
Q62000	1	0.454564	-0.520302	-0.574898
O54825	1	0.493151	-0.496283	-0.545408
P35951	1	0.581015	-0.550622	-0.607013
Q99L43	3	-0.174493	0.538857	0.591906
Q9QZL0	1	0.459417	-0.551634	-0.534521
Q9D023	3	0.416921	0.358159	0.618627
Q3URS9	4	-0.509253	0.401962	0.500237
Q80U58	2	0.0651188	-0.457364	-0.515868
P28667	1	0.605979	-0.776411	-0.996191
P06837	1	0.775013	-0.874763	-0.953916
P47915	1	1.82715	-0.505393	-0.524218
P50543	1	0.947885	-0.532342	-0.604601
Q5XG71	1	0.601752	-0.468246	-0.539189
Q9DAT5	4	-0.980595	0.484043	0.508611
O70622	5	-0.246783	1.98281	1.96466
P97499	3	-0.359931	0.622702	0.699569
Q9CQY6	3	-0.127242	0.745243	0.837495
P63044	4	-0.761991	0.524628	0.697068
Q3UPF5	1	0.530186	-0.72183	-0.710099
Q8CG47	1	1.4054	-0.986006	-1.24469
Q61127	1	0.719852	-0.418529	-0.549318
P60824	3	-0.159849	0.72916	0.626791
Q9CQR4	3	0.224981	0.524499	0.469271
Q571I9	1	0.470659	-0.505329	-0.560744
Q8CGZ0	1	0.774772	-0.510478	-0.579351
Q9WUU7	3	0.20232	0.78192	0.787702
Q9D2Y4	1	0.598108	-0.624928	-0.640776
Q9D6K8	3	0.190254	0.544712	0.664992
Q60838	1	0.461579	-0.829271	-0.768176
Q921G8	1	0.272987	-0.487417	-0.5312
P21956	1	0.859787	-0.952708	-1.11026
Q9WUR9	4	-0.591908	0.303559	0.696766
Q8C1D8	1	0.354126	-0.452664	-0.59144
P18608	1	1.47232	-0.755079	-0.690926
Q60855	2	0.209812	-0.528823	-0.618652
Q8BHS6	1	0.402984	-0.419182	-0.655969
Q61490	1	0.623497	-0.955033	-0.581726
Q8BY71	1	0.47554	-0.942079	-0.819862
P59481	4	-0.475287	0.700123	0.676352
Q8JZK9	1	1.50607	-1.19498	-1.44627
Q99JR1	1	0.34174	-0.648427	-0.54564
Q9ERP3	5	-1.80881	2.38636	2.13759
Q91WK1	4	-0.668446	0.913543	0.913331
Q91VC9	3	-0.212207	0.48723	0.660514
Q8BP27	1	0.670968	-0.741054	-0.812396
O89023	3	0.436255	0.729397	0.74934
Q62266	1	0.453763	-0.646404	-0.362946
Q8C0L0	3	-0.0826795	1.05751	0.889352
Q9D903	1	0.740865	-0.699639	-0.75892
Q9CQU0	1	0.865529	-0.45219	-0.563621
Q64669	1	1.30409	-1.05518	-1.19934
Q8K370	4	-1.71847	0.871683	1.16637
P30285	1	0.412994	-0.714154	-0.710244
Q9QYC0	1	0.50136	-0.729418	-0.542098
Q8BGF6	4	-0.881124	0.578732	0.678874
Q8R1G2	3	-0.374531	0.800592	0.79311
P11404	4	-0.80382	1.42434	1.67199
P98192	4	-0.510048	0.560124	0.406018
Q922B1	4	-0.984709	1.58781	1.61798
Q99J39	4	-1.23738	0.667807	0.575852
Q3V1V3	1	0.473171	-0.655289	-0.610685
Q6VGS5	4	-0.854224	0.563859	0.565477
P50431	2	0.205824	-0.679811	-0.371889
Q6PGH1	1	0.532552	-0.473414	-0.543795
Q8BLN5	1	0.339658	-0.631356	-0.657315
Q811L6	4	-0.664163	0.203461	0.584843
Q9D0A3	1	0.608375	-0.661781	-0.673744
P35569	1	0.423159	-0.615636	-0.706205
E9PVX6	1	1.2419	-1.12084	-0.804273
Q8C3F7	4	-0.956622	0.793492	0.616059
O55091	1	0.562885	-0.921732	-0.938341
P60762	2	0.23965	-0.467848	-0.540107
Q91WM2	4	-0.635194	0.518662	0.491231
Q2YDW2	2	0.22388	-0.513542	-0.570771
P47955	1	1.21277	-0.718157	-0.533833
P62746	1	0.809937	-0.507518	-0.665265
Q8QZY9	1	0.594227	-0.445782	-0.582837
Q9JHP7	1	0.516845	-0.526337	-0.614051
Q9D8M4	1	0.501308	-0.612885	-0.637798
P17125	4	-1.01289	0.683506	0.344602
P58021	3	-0.166087	0.987997	0.974493
Q6P9S0	4	-1.08768	0.713139	0.431435
Q6P069	1	1.09876	-0.489131	-0.608732
Q9CWU6	3	-0.316337	0.785512	0.797036
Q9DAV9	4	-0.716362	1.15181	1.31328
Q8VEE4	1	0.845471	-0.661461	-0.677989
Q9DCR2	1	0.317807	-0.4397	-0.614944
P02716	5	-1.48574	2.16959	1.95332
Q924D0	4	-0.855367	0.585792	0.592166
O88271	1	0.842876	-0.836498	-0.869641
O70325	4	-0.482486	0.724087	0.512022
A2AF47	1	0.247572	-0.371447	-0.600687
P53996	1	0.702319	-0.508628	-0.620974
Q8BGA5	1	0.345626	-0.445992	-0.519318
P15379	1	1.21962	-1.05985	-1.02633
Q9D4J1	2	-0.00366872	-0.5036	-0.555281
Q9D1I2	3	-0.366271	0.40798	0.479549
P70441	1	0.571212	-0.650674	-0.526404
Q6PGH2	1	1.10859	-1.1288	-1.1419
Q80WC7	2	-0.102235	-0.785015	-0.626945
P17095	1	0.78714	-0.95229	-0.919391
Q61398	1	0.678891	-0.866308	-1.16361
Q9D404	4	-0.822577	0.420248	0.525306
Q7TMR0	4	-0.790945	0.529016	0.384133
P55821	1	0.914867	-1.23861	-1.38086
Q9D0B0	1	0.83344	-0.678553	-0.532966
Q9DCD6	1	0.448183	-0.628044	-0.613957
Q91XU3	1	0.33433	-0.699213	-0.714
Q91VW3	1	1.20536	-0.574507	-0.684752
Q8VC70	1	0.595688	-0.582211	-0.6815
Q9D273	4	-1.09055	0.217265	0.477458
P63280	1	1.1595	-0.601059	-0.728451
P61957	1	0.771746	-0.450655	-0.542744
O55098	1	0.725716	-0.594635	-0.524354
P97443	5	-1.1695	2.01261	1.86544
Q60714	4	-1.12065	0.285703	0.495648
O35326	1	0.655646	-0.577721	-0.63538
P97452	1	0.58425	-0.576057	-0.596613
Q9QXX4	3	-0.0290191	0.492153	0.654481
P97377	1	0.604829	-0.420711	-0.574516
P56375	3	-0.069882	0.48746	0.504159
O08736	4	-1.65858	0.361214	0.537445
Q9JHZ2	1	0.49572	-0.770331	-0.814965
Q6ZQL4	1	0.72734	-0.648392	-0.626901
Q3TWF6	1	0.381529	-0.566819	-0.571728
Q91XD7	3	-0.3703	0.460271	0.659955
P24288	1	0.814164	-1.25113	-1.38923
Q99LN9	2	0.0967971	-0.646177	-0.58295
Q9QZC8	4	-0.897711	0.935612	0.914236
P56542	3	-0.396728	0.684518	0.481261
Q9D1R2	2	-0.12661	-0.51671	-0.573889
Q9WTY4	1	0.496174	-0.444509	-0.539481
Q3TC72	4	-2.02059	0.915841	1.00877
Q9WV03	1	0.802182	-0.961791	-0.951939
Q9QYI5	4	-0.529452	0.449639	0.521215
O88736	1	0.390283	-0.556484	-0.526021
Q9Z2D8	1	0.503939	-0.603602	-0.52301
Q8BT07	1	0.829479	-1.0632	-1.18383
Q9DCA5	2	0.226105	-0.510639	-0.553943
Q9JLZ3	4	-0.856517	0.554613	0.638231
Q571E4	4	-0.553694	0.738028	0.578847
Q91VE6	1	0.704299	-0.625348	-0.606577
Q9JKL4	4	-0.661212	0.504796	0.494004
Q9D0S9	4	-0.474318	0.553545	0.599088
Q61809	4	-1.30079	0.550462	0.621606
Q9DC28	2	-0.83475	-0.61779	-0.553892
Q921I2	1	0.504492	-0.513199	-0.660536
Q9CXJ4	4	-2.51113	0.761471	0.790925
Q7TNE3	1	0.527509	-0.655577	-0.687943
Q9D1H6	3	0.0215775	0.535882	0.5928
Q9QXE7	2	-0.0971734	-0.418619	-0.564693
Q99JR8	2	0.071237	-0.343455	-0.515624
Q60870	3	0.66863	0.513175	0.660032
Q8BNV1	1	0.311136	-0.771405	-0.680868
O88291	1	0.375721	-0.439386	-0.535171
Q9R1K9	2	0.135528	-0.745097	-0.600375
Q8BJ03	4	-0.863394	0.647846	0.730234
Q8VE95	4	-2.59983	0.780777	1.00051
P21995	1	0.25233	-0.790533	-0.654588
P51637	5	-1.52533	2.51916	2.3371
Q3URE1	4	-1.5907	0.409991	0.510442
P82348	4	-2.10214	1.19542	1.16715
Q9Z0R9	1	0.478348	-1.08262	-1.1332
Q8R001	2	0.0596099	-0.933936	-0.85414
Q91WN1	1	0.608868	-0.960113	-0.969001
Q9ER69	2	-0.153999	-0.52617	-0.516764
Q08509	1	1.06007	-1.08547	-1.11318
Q9Z0M5	1	0.261673	-0.31739	-0.596385
Q9R118	4	-1.58217	0.279874	0.52074
Q3TL44	4	-1.79181	0.31722	0.594275
Q80VJ3	1	0.300294	-0.600481	-0.678609
P13707	4	-1.37951	1.41196	1.41567
Q99J31	4	-1.39684	0.423152	0.53679
Q61468	4	-2.54281	0.685552	0.504489
A2A6T1	2	-0.395806	-0.510732	-0.567785
O35657	4	-2.07064	0.937433	0.802782
Q8BLR9	4	-0.764841	0.627433	0.561545
P47713	1	0.518265	-0.703119	-0.762546
P53690	1	0.973961	-0.848573	-1.10144
A2APB8	1	0.818331	-1.42456	-1.21346
Q99KW3	2	-0.065278	-0.66127	-0.604058
Q8C7V3	2	0.146601	-0.393077	-0.582366
Q9D0D5	2	-0.129144	-0.435567	-0.516327
Q8CA72	4	-2.20579	1.18015	1.0235
Q8K4J6	1	0.261319	-0.478632	-0.520393
Q91VZ6	1	0.671479	-0.425535	-0.540906
Q9D3E6	1	0.333946	-0.4727	-0.634614
Q9D0I8	1	0.789028	-0.549776	-0.629766
Q8R1I1	3	0.373747	0.605883	0.61949
Q689Z5	1	0.369573	-0.493108	-0.612307
Q8CD92	2	-0.212782	-0.508619	-0.558982
Q00993	2	0.093962	-0.974596	-0.936875
Q9Z2P8	3	-0.375481	1.07278	0.989212
Q64261	1	0.34639	-0.805053	-0.711542
P70444	2	0.197466	-0.621915	-0.40584
P56379	3	0.165918	0.670676	0.587868
Q61387	3	-0.12571	0.45351	0.550542
Q9JKX4	1	0.330574	-0.783835	-0.611325
Q9D0R4	1	0.37784	-0.532152	-0.592568
Q8CAK1	4	-1.03226	0.465639	0.570542
A2A6Q5	2	0.167388	-0.448624	-0.547266
O88286	2	0.00830252	-0.405436	-0.5225
P39749	1	0.733018	-1.05883	-1.23574
Q6DYE8	2	-0.151632	-0.677891	-0.529318
O89110	2	0.0775221	-0.473338	-0.601823
Q9Z2B9	1	0.507219	-0.562273	-0.607001
P53569	1	0.5171	-0.586597	-0.517208
Q8C156	1	0.913356	-1.17543	-0.78593
Q8VI64	4	-2.21428	0.478667	0.875163
Q91V01	3	0.158263	0.600028	0.506118
Q9QZA0	4	-0.539627	0.583857	0.57561
Q9DC48	2	0.135094	-0.413105	-0.592768
Q62356	2	0.224069	-0.506068	-0.537429
Q8VDD9	2	0.0147121	-0.596409	-0.66278
Q8R344	1	0.688835	-0.645325	-0.735028
Q8BMS4	4	-1.32633	0.733772	0.643799
Q810V0	1	0.644151	-0.564728	-0.561056
P17809	2	0.0813287	-0.708568	-0.51942
O09172	1	0.463934	-0.703975	-0.60912
O35516	1	0.285845	-0.988197	-1.05756
Q9R008	1	0.773306	-0.995187	-1.06871
Q8BHF7	4	-1.03091	0.402124	0.561536
Q922R5	2	0.0637725	-0.693753	-0.547921
Q91V88	4	-1.03224	0.796326	0.709521
Q9JJK2	2	-0.137679	-0.444095	-0.530983
Q922S4	4	-1.28733	0.752428	0.69906
Q8C0M9	4	-0.543001	0.231016	0.493039
Q3UBX0	3	-0.0625123	0.582589	0.442964
Q9DCS2	4	-0.814509	0.471052	0.563853
Q8BU03	2	0.0718834	-0.628425	-0.602501
Q62193	1	0.539425	-0.713642	-0.872781
Q8BPG6	1	0.56915	-0.59755	-0.576319
Q9CZ91	2	-0.00788444	-0.72356	-0.53548
Q3TQI7	1	0.287292	-0.586717	-0.544592
Q91V64	2	0.17891	-0.501367	-0.515337
Q91WM3	1	0.492681	-0.492973	-0.538389
P60487	4	-1.07989	0.544787	0.763169
P70279	2	-0.0779407	-0.452835	-0.519009
Q9D1N9	3	-0.311166	0.509772	0.55347
Q91YN5	1	0.595427	-0.636697	-0.592174
Q62231	2	-0.452432	-0.516257	-0.538242
Q9WV76	4	-2.14343	0.595116	0.593096
Q9JL26	4	-1.91867	0.603952	0.589045
P56565	4	-0.801458	0.639504	0.689078
P62274	1	1.22398	-0.382628	-0.530189
Q80ZV0	1	0.308489	-0.794093	-0.911207
P37913	1	0.900515	-0.94696	-1.00538
Q9Z2L7	2	0.0286524	-0.462739	-0.550394
P49025	1	0.925983	-0.96434	-0.714318
A2AJL3	4	-1.84984	0.45406	0.583332
Q91XC8	1	0.282987	-0.698557	-0.647178
P39061	1	0.21135	-0.858943	-0.860694
Q80W68	2	-0.113409	-0.882391	-0.589487
P25085	2	0.0567698	-0.622936	-0.847386
P28867	2	-0.0559775	-0.699005	-0.539626
Q60961	2	-0.152268	-0.814756	-0.84614
Q91VR7	4	-0.456492	0.915669	0.896113
Q9CXD6	4	-0.439439	0.336151	0.496287
Q9D6T0	2	0.154114	-0.623838	-0.650529
Q8VEL0	4	-0.974126	0.926824	0.822328
Q9DCB1	1	0.641229	-0.60675	-0.636886
Q9D8B4	4	-0.684097	0.73805	0.704417
Q99J62	1	0.577324	-1.02624	-1.0096
Q810S1	1	0.642953	-0.625952	-0.607099
Q9JJT9	1	0.251821	-0.600837	-0.566477
Q8BX09	2	0.182711	-0.433913	-0.556887
Q99JF5	1	0.573402	-0.868902	-0.810048
Q62084	2	0.0155761	-0.632577	-0.807775
Q9D7S7	2	-0.0152149	-0.392375	-0.770194
Q9ER99	4	-2.07785	0.774862	0.68489
Q8BTX9	4	-1.02681	0.386151	0.475043
Q8C3X4	4	-1.75053	0.274054	0.572638
P22907	2	0.129938	-0.401402	-0.525903
Q8BG48	4	-0.495295	0.700127	0.417671
O08601	4	-2.11176	0.578796	0.618212
P62774	2	0.199234	-0.368142	-0.531991
Q9R0Q4	1	0.301781	-0.842256	-0.846554
P97474	2	-0.639968	-0.612966	-0.608765
Q9JJ80	2	-0.156699	-0.506361	-0.560294
Q9DBV4	2	-0.21653	-0.467798	-0.540379
E1U8D0	1	0.440885	-0.585306	-0.556076
Q8C4B4	2	0.134628	-0.649077	-0.636817
Q9CWY8	2	-0.122842	-0.853076	-0.888812
O35704	2	-0.121322	-0.579318	-0.57544
Q9D6N1	1	0.810401	-0.616379	-0.903214
Q9ESC8	2	-1.22391	-0.44269	-0.513904
Q9CWX9	2	0.178176	-0.614572	-0.524321
Q5Y5T1	2	-0.453594	-0.695185	-0.635608
Q9EQ28	2	0.16369	-0.840975	-0.659387
Q9CPS6	4	-0.504128	0.5126	0.441454
D3YZV8	2	-0.342191	-0.481725	-0.589245
Q8R242	4	-1.36815	0.487964	0.4794
Q8K339	2	-0.116275	-0.565366	-0.615335
P62311	2	-0.803496	-0.454605	-0.568639
P28798	1	0.481719	-0.705321	-0.561674
Q8BL03	4	-1.09455	0.487333	0.616029
Q61164	2	-0.200605	-0.6138	-0.540351
O08573	2	-0.294705	-0.601949	-0.689393
Q9ERI5	1	0.306731	-0.500593	-0.646028
Q6P9P6	1	0.45274	-1.49692	-1.37552
Q9Z1B5	2	0.158127	-0.84893	-0.963689
Q9JL56	4	-1.46123	0.409589	0.494545
Q99JI1	3	-0.014124	1.07043	1.20122
P35601	1	0.687042	-0.771195	-0.870376
Q8R323	1	0.215714	-0.898493	-0.959489
Q6NSQ7	2	0.0961459	-0.717505	-0.723145
P03930	3	0.47608	0.636074	0.611468
P63030	3	-0.340388	0.639487	0.764788
E9Q1P8	2	0.177596	-0.693702	-0.743313
P22777	1	0.552324	-1.33477	-1.22046
P0C872	4	-2.05002	0.393694	0.669062
Q61183	2	0.0486775	-0.694109	-0.553473
Q8K202	2	0.0430781	-0.586623	-0.522038
Q3USB7	5	-0.91426	3.63194	3.55244
Q9WUK4	1	0.655875	-0.877247	-0.93619
Q9ES30	4	-1.2063	0.675017	0.564488
Q9Z0E0	1	0.340558	-0.675556	-0.589617
O88492	1	0.913299	-1.38816	-1.44464
Q9QXE0	4	-1.95382	0.34895	0.597811
O35448	4	-0.594135	0.527932	0.449217
Q9WV70	1	0.333439	-0.459453	-0.669503
Q9QZI8	2	-0.583698	-0.549767	-0.565493
Q8C1Z8	2	-0.120072	-0.380285	-0.565032
Q9DCE5	2	-0.208351	-0.556253	-0.635349
Q9CQT2	2	-0.1026	-0.559209	-0.723467
Q3UUG6	4	-1.21965	0.616872	0.496417
P09926	2	-0.713247	-0.587475	-0.664484
Q8BK35	2	-0.363414	-0.725857	-0.43034
Q5SUC9	4	-0.427991	0.462195	0.481983
Q8BSN5	2	-0.222061	-0.698633	-0.63754
Q80UZ2	2	-0.179857	-0.626252	-0.353244
O88667	4	-1.55936	1.53261	1.59514
P11157	1	0.782194	-1.1005	-1.23435
Q8R3C6	1	0.275587	-0.691623	-0.550351
Q9Z2U2	3	0.0884142	0.695404	0.445231
Q64131	2	-1.46059	-0.500403	-0.740048
Q61329	2	-1.01195	-0.618678	-0.621202
Q9JMB0	2	-0.401493	-0.476792	-0.534407
Q80VP5	4	-2.40982	0.428281	0.521633
Q67FY2	2	-0.224194	-0.476581	-0.528051
P28481	2	-0.626325	-0.997387	-1.03776
Q9D0B5	4	-2.4794	0.694361	0.688494
A2A8U2	4	-1.62708	0.540117	0.486901
Q9CQU5	1	0.40413	-1.03883	-0.961513
Q9D115	1	0.416571	-0.596502	-0.619337
Q8R0J7	1	0.301396	-0.637023	-0.741549
P54761	2	-1.22151	-0.711755	-0.510408
Q8BGB8	4	-0.881532	0.554703	0.664923
Q80WR5	2	-0.975218	-0.223278	-0.768935
Q9D6K9	1	0.280189	-0.926133	-0.971865
P59266	4	-1.97305	0.648061	0.674364
Q9CWU4	2	-0.364839	-0.659833	-0.433943
O88379	2	-0.125605	-0.490436	-0.547386
Q9JI44	2	-0.0737319	-0.381833	-0.54538
Q8R3B7	2	-0.157205	-0.59276	-0.709469
O35654	2	0.0219079	-0.417498	-0.58542
P97864	2	-0.471395	-0.76125	-0.571362
Q9JJ89	1	0.280845	-0.572057	-0.66954
P33174	1	0.653085	-1.22034	-1.12361
Q9QWT9	2	-0.0209424	-1.00217	-1.00286
Q920L1	2	-0.00410041	-0.48162	-0.622768
Q3TGF2	1	0.305942	-0.741445	-0.791203
Q8CGC4	2	0.0122958	-0.52277	-0.550899
Q9DC33	2	-0.310625	-0.488486	-0.529976
Q8CFE2	1	0.535266	-0.867128	-0.827641
Q61581	2	0.0317773	-0.666829	-0.778173
Q99J23	4	-2.23801	0.589865	0.719654
Q8BNW9	2	-0.811419	-0.516774	-0.626892
Q9CQA5	2	-0.163642	-0.478524	-0.515828
Q60994	5	-2.15209	3.11081	3.1499
Q8K2I4	4	-2.64614	0.439994	0.57137
Q8K2A1	2	-0.0494686	-0.604781	-0.631495
Q9D1I5	4	-1.29711	0.283662	0.534935
Q8CD15	1	0.303745	-0.73329	-0.831649
Q8C6B9	2	0.000163061	-0.641715	-0.635762
P04925	4	-1.73878	0.651758	0.62993
A2APY7	4	-0.529134	0.520893	0.42005
Q99K43	2	-0.0548941	-0.428191	-0.676383
Q8BKT8	2	0.134707	-0.761446	-0.731422
Q8C5P5	2	-0.21012	-0.855773	-0.774984
Q8VEJ4	2	-0.190024	-0.375062	-0.563824
Q922Q2	2	-0.111081	-0.552527	-0.574567
Q9D0F6	1	0.314873	-0.651306	-0.777161
Q8K4F6	2	-0.378446	-0.658729	-0.587971
P23249	1	0.584821	-0.52246	-0.772556
Q8BW10	1	0.373343	-0.765028	-0.759021
Q8BHE8	4	-0.672615	0.619127	0.584863
Q5SVL6	4	-1.63093	0.904089	0.682174
P03888	4	-1.11907	0.435945	0.574823
P23949	2	-0.289267	-0.947919	-0.916722
Q9D6L8	2	-0.030925	-0.444934	-0.547149
Q9WVM1	1	0.427137	-1.7315	-1.52286
Q9QWH1	2	-0.201834	-0.486819	-0.592063
Q8CFE6	1	0.650399	-1.01962	-1.07217
O09117	3	0.104273	0.74233	0.938708
Q9JJX6	2	-0.85059	0.223016	-0.663103
Q9CQ79	2	0.0229365	-0.75169	-0.720177
Q8C1E7	2	-0.738137	-0.555204	-0.571915
Q64092	2	-0.809937	-0.8133	-0.581421
O70494	2	-0.743204	-0.901673	-0.709011
P02802	2	-0.686918	-0.772472	-0.76327
Q9D6J3	2	-0.52788	-0.275886	-0.585971
D3Z7Q2	4	-1.50517	0.776422	0.760054
Q99LQ7	4	-1.78188	1.11413	1.03661
Q923E4	2	-0.364727	-0.579205	-0.673894
P07607	1	0.405435	-1.02585	-0.789241
Q9D1C1	1	0.622119	-1.66768	-1.62406
P53798	2	0.050782	-1.11197	-1.31299
Q8CFK2	2	-1.52049	-0.496108	-0.521105
Q8BMZ5	2	-0.271545	-0.499308	-0.59122
Q91YU8	2	-0.359488	-0.473061	-0.616571
O70404	2	0.0457651	-0.623838	-0.79065
Q9CR11	2	-0.0887431	-0.497345	-0.645699
P54818	4	-1.31316	0.61636	0.571848
Q8BU11	2	-0.328375	-0.616743	-0.686056
Q9R0P9	2	-0.178067	-0.60411	-0.720846
Q04692	2	0.0294014	-0.611495	-0.68952
Q99ME2	2	-0.325809	-0.550136	-0.570791
Q8BZ47	2	-0.556332	-0.590171	-0.661622
Q7JJ13	1	0.29576	-0.559019	-0.513345
Q99K95	2	-0.372266	-0.508757	-0.517456
Q8BSZ2	4	-1.66875	0.789702	0.699765
P03958	2	0.136314	-0.504416	-0.525929
Q6RUT7	4	-1.98133	0.42828	0.583042
Q62371	2	-0.232599	-0.945678	-0.445576
O88668	4	-0.961817	0.507106	0.272373
Q9D920	4	-1.00807	0.457316	0.585314
P01029	1	0.898061	-2.72251	-2.37733
Q8R0F8	4	-0.917202	0.641864	0.66486
Q8JZZ7	2	-0.616383	-0.872353	-0.781899
P13011	2	-0.809983	-1.06151	-1.08447
Q8VDF2	1	0.504357	-0.910453	-1.06482
Q9JJ94	2	-0.108981	-1.04092	-1.16945
P59328	1	0.621553	-1.37706	-0.954158
Q8K1S3	2	-0.706912	-0.692786	-0.577227
Q07231	2	-0.999136	-0.407085	-0.552619
Q9D032	2	-0.958974	-0.522056	-0.5704
Q9CX97	2	-0.819098	-0.403309	-0.585842
Q9D937	2	0.0658724	-0.547739	-0.631931
Q8K298	1	0.894834	-1.34586	-1.38853
Q9JKP7	2	-0.0355744	-0.707095	-0.856346
Q9CXV1	4	-0.532745	0.42947	0.679136
Q8K371	4	-1.00788	0.449878	0.485675
P11627	2	-0.451806	-0.954803	-0.45546
Q3UE17	2	-0.194965	-0.439984	-0.604108
Q9WU60	2	-0.839627	-0.390141	-0.61951
Q2VPQ9	2	-0.202596	-0.650119	-0.694356
O88662	4	-2.49505	0.594314	0.742938
Q3THJ3	2	-0.453799	-0.611611	-0.534127
P33609	1	0.637659	-0.585999	-0.755468
P97366	2	0.0822071	-0.78732	-0.654251
Q5DW34	2	-0.192198	-0.430186	-0.663463
P58462	2	-0.615869	-0.594913	-0.581071
Q8R0K4	2	-0.730092	-0.735329	-0.672403
Q9QWF0	2	-0.0432405	-1.22057	-0.86626
Q80ZQ9	2	-0.777401	-0.729697	-0.665109
Q76LL6	4	-2.83197	0.563041	0.443775
Q9CXV9	2	-0.0731718	-0.756347	-0.88069
Q8BG15	2	-0.156029	-0.674093	-0.579673
Q91VA1	4	-1.23981	0.61436	0.332569
O35648	2	0.131751	-0.685259	-0.79916
Q924Z4	1	0.26989	-0.800467	-0.59959
O35646	1	0.3222	-0.765202	-0.957478
Q61458	2	-0.632454	-0.613814	-0.56151
P52019	2	0.0630018	-0.914819	-0.810776
P11862	2	-0.285746	-0.707831	-0.797828
E9Q5G3	1	0.658548	-1.94148	-0.745051
O54790	2	-0.596419	-0.617902	-0.680522
Q8BGB5	2	-0.620069	-0.578444	-0.738959
P15066	2	-0.794694	-0.65259	-0.640656
P13808	2	-0.172777	-0.700218	-0.699043
Q9D8X0	2	-0.23799	-0.718062	-0.592331
O88874	2	-0.11254	-0.323143	-0.551096
P28574	2	-0.339862	-0.868646	-0.955642
Q8C3Y4	1	0.297167	-1.11949	-0.740357
Q07646	4	-1.636	0.827731	0.427307
Q9JHJ3	2	-0.614372	-0.540453	-0.533471
P00158	4	-1.6577	0.971658	0.982585
P61458	4	-2.13788	1.26671	1.03699
Q8R4S0	4	-1.66731	0.576621	0.543944
Q8CBY3	2	-0.728295	-0.345349	-0.553184
Q9D4J7	2	-0.458184	-0.624897	-0.705128
O88455	2	-0.0198403	-0.58089	-0.526976
Q9D1N4	5	-1.99445	2.3127	2.10971
P51949	1	0.255619	-0.617405	-0.680666
Q91VK4	2	-0.447852	-0.530409	-0.564368
Q9JJJ7	5	-2.17942	2.25426	2.32563
P02798	2	-1.28434	-0.810371	-0.72911
Q9CQ71	2	0.115205	-0.684782	-0.849788
Q91ZP6	2	-0.914786	-0.707233	-1.10352
P61219	2	-0.30835	-0.610941	-0.639823
P25425	2	-1.45242	-0.639576	-0.427298
P20664	1	0.326479	-1.07578	-1.28456
Q8BRM2	2	-0.138053	-0.601719	-0.655615
Q9DB96	2	-0.0381906	-0.65402	-0.794811
Q09143	2	-0.0578092	-1.10609	-0.9957
Q8R2W9	2	-0.647881	-1.00951	-0.895768
Q6NZL0	2	-0.786697	-1.28076	-0.718718
A6X8Z5	1	0.390339	-0.847417	-1.09708
Q9BCZ4	4	-2.43341	0.465093	0.511802
Q9WTK7	4	-1.18967	0.898657	0.986581
Q8BGG7	4	-2.11483	0.46562	0.595564
Q9CZB0	4	-0.938132	0.785649	0.870883
Q99N50	2	-0.1234	-0.486409	-0.620431
Q91VL8	2	-0.664434	-0.335053	-0.551526
P56581	2	-0.138664	-0.615833	-0.635444
Q920F6	2	-0.0547403	-0.449753	-0.532134
Q5NC05	2	-0.285894	-0.421402	-0.596025
Q8C5L7	2	-0.165299	-0.72444	-0.747926
Q9EPQ7	2	-0.904266	-0.678769	-0.490384
Q61704	1	0.789045	-2.87336	-3.60841
Q80TE4	4	-1.80442	0.302247	0.635738
Q9D1G2	1	0.354736	-1.12653	-1.24733
Q7TMI3	2	-0.696741	-0.651372	-0.486556
Q9JKP8	2	-0.530617	-0.810079	-0.824829
Q6PAT0	2	-0.778174	-0.545742	-0.660446
Q8R464	2	-0.398231	-1.43156	-0.700103
Q9WVD4	2	-0.41823	-0.312937	-0.579631
Q9D385	2	-1.86465	-0.626271	-0.508404
Q9JKW0	1	0.253227	-0.838083	-0.862374
Q8K301	2	0.15876	-0.576979	-0.575853
Q922G2	2	-1.43988	-0.830606	-0.704182
A3KMP2	4	-2.72133	0.745236	0.971304
Q3UFB2	2	-0.347117	-0.43307	-0.577822
Q8C180	2	-0.61122	-0.81869	-0.532865
Q6ZQK0	2	-0.134881	-1.01677	-0.704843
Q6PAC3	2	-0.385635	-0.567958	-0.532183
P56818	2	-0.920372	-0.389056	-0.683213
Q9CZU4	2	-0.900657	-0.540933	-0.741546
Q9DBT4	4	-1.30769	0.448833	0.551419
Q91V16	4	-1.25261	0.585533	0.520582
Q9QZK2	2	-0.158514	-0.646129	-0.373188
P33611	2	0.0206888	-0.825685	-0.795394
Q9CVI2	2	-0.923625	-0.630391	-0.488048
Q99M07	4	-1.8345	0.887695	0.829148
Q812F8	2	-1.56641	-0.55783	-0.617306
P70245	4	-1.36615	0.616466	0.550004
O70326	2	-1.21596	-0.955064	-0.602842
Q8BN57	4	-1.61236	0.431447	0.502237
Q3U3E2	2	-0.763533	-0.777419	-0.669568
Q9D8B6	4	-2.43734	0.293897	0.541003
Q8BHE1	2	-0.801169	-0.769018	-0.638641
Q8BGB7	2	-0.22802	-0.437588	-0.583645
P47931	2	-0.443166	-1.11363	-1.06597
Q3UIK4	2	-1.61012	-0.411524	-0.515903
Q3UMG5	2	-0.102157	-0.621801	-0.632707
Q9JL60	2	-0.744996	-0.402549	-0.528514
Q9JI59	2	-0.632349	-0.733621	-0.539328
Q922B9	2	-0.158539	-0.584873	-0.757248
Q8BHG9	1	0.37574	-0.816196	-0.578918
Q8BYR2	2	-0.368034	-0.663989	-0.445641
Q8BUI3	2	-0.47277	-0.855818	-0.335406
Q8R502	2	-0.830251	-0.686045	-0.778005
Q9D7Z3	2	0.0810911	-0.533477	-0.601559
Q8BLH7	2	-0.0372086	-1.03883	-1.13066
Q9D945	2	-0.151225	-0.744123	-0.744303
Q810K9	2	-0.731784	-0.660849	-0.927187
Q9D786	2	0.0482568	-0.722122	-0.950313
P05627	2	-0.566096	-0.656776	-0.748655
Q78IK2	4	-1.0662	0.579478	0.44204
P58801	2	-0.060245	-0.630208	-0.313053
Q8VE10	2	-0.380228	-0.498557	-0.834892
Q8K0E1	2	-1.42756	-0.440315	-0.591537
Q9CYX7	2	0.0282692	-0.751487	-0.745778
Q99KU1	2	-1.60843	-0.824318	-0.505278
Q3TFD2	2	-0.521619	-1.17064	-0.850554
O88708	2	-0.57111	-0.820998	-0.409151
Q8BHY2	2	-0.742271	-0.699555	-0.56979
Q9DBB5	2	-1.93339	-0.794861	-0.520573
P63139	2	-0.414551	-0.438747	-0.583791
Q99L28	2	0.190116	-0.445464	-0.571776
Q9CQ25	2	-0.876618	-0.599072	-0.563759
P97304	2	-0.546732	-0.468489	-0.606636
Q9CZQ6	2	-1.31628	-1.0078	-0.543654
P43407	1	0.205257	-0.789945	-0.95147
Q9QY73	2	0.048838	-1.76524	-1.45745
Q3TUU5	2	-0.428271	-0.683239	-0.53504
Q8K190	4	-1.29211	0.513184	0.528685
Q8BGV4	2	-1.12765	-0.458986	-0.528634
O08992	1	0.202147	-1.33995	-1.18549
Q9DAX2	2	-1.55123	-0.618931	-0.760341
Q6DID5	2	-0.640967	-0.625462	-0.593012
P59114	2	-0.513944	-0.556459	-0.51444
P23906	2	-0.999777	-0.591787	-0.566334
Q05909	2	-2.24248	-0.903034	-0.48263
P60603	4	-1.03833	0.603996	0.456992
Q8VC52	2	-0.959591	-0.64703	-0.704979
Q9CZX5	2	-0.513891	-0.681536	-0.565729
Q9WV98	3	-0.252112	0.546931	0.509634
Q8K072	2	-1.02693	-1.09422	-0.968548
Q9CPR8	2	-0.357185	-0.41885	-0.607233
Q8C1Q6	4	-1.99286	0.462336	0.57923
Q99LX5	2	-0.60383	-0.379316	-0.728769
Q8K039	2	-0.422231	-0.518386	-0.567171
Q8BZA9	2	-0.126693	-0.471574	-0.551016
Q9R0G7	2	-0.171735	-0.618275	-0.618325
Q62481	2	-0.864413	-0.586637	-0.570356
Q9EPR4	2	-0.381718	-0.434297	-0.543364
Q9R0C8	2	-0.721003	-0.458702	-0.60507
Q8C6I2	2	-0.132062	-0.633408	-0.719974
Q9CQE5	2	-1.40755	-1.01324	-1.17832
Q91XY4	2	-0.7874	-0.950722	-0.812074
Q61142	2	-0.660755	-0.39804	-0.533095
O89090	2	-0.582626	-0.478563	-0.618114
Q9DBH0	2	-0.0819711	-1.08097	-1.21017
P56394	3	-0.0942989	0.649393	0.714175
Q8CDM1	1	0.398669	-0.772622	-1.37376
Q02013	2	-0.0380638	-1.34853	-1.34195
Q9D818	2	-1.35629	-1.15724	-0.607997
O08664	2	-0.673865	-0.587004	-0.603297
Q8C025	4	-1.93142	0.549454	0.625971
O88879	2	-0.429378	-0.464756	-0.535308
Q8BSP2	2	-0.345334	-0.971068	-0.756221
Q60629	2	-0.0285833	-0.714337	-0.828247
Q8CGV9	2	-0.388857	-0.731266	-0.474144
Q9D3S3	3	0.0721224	0.559628	0.771644
Q6A098	2	-0.718703	-0.679288	-0.450187
Q8BK06	4	-2.96418	-0.404211	-0.630183
Q9CR80	2	-0.0345755	-0.617526	-0.763925
Q9QY33	2	-2.07479	-0.662255	-0.604211
Q8BYN3	2	-0.516167	-0.73855	-0.773164
Q9CZT6	2	-0.051501	-0.841175	-0.798152
Q9D8X5	2	-0.71734	-0.34551	-0.766557
Q9DCQ7	4	-1.2815	1.02176	1.00786
Q921E6	2	-0.516755	-0.348992	-0.610882
Q9JHQ0	2	-1.02031	-0.430129	-0.66335
P23242	2	-0.936187	-1.11128	-0.839714
Q8BJZ3	4	-0.546069	0.520597	0.467709
Q61188	2	-0.882343	-0.940862	-0.836391
Q5SV77	2	-1.36873	-0.548571	-0.531356
P32261	2	-0.0323576	-0.7096	-0.287651
Q9D2V8	2	-0.431397	-0.460576	-0.544224
Q9D0N7	2	-0.000575239	-1.03263	-0.641551
O88693	1	0.302004	-1.09055	-1.0849
Q99L90	2	-0.193237	-0.808816	-0.398471
Q9Z2D3	2	0.0748074	-0.673331	-0.733267
Q9Z207	1	0.269213	-1.0176	-0.939761
Q9CZV8	4	-1.7722	0.543184	0.352011
E9QAM5	2	-0.671861	-0.499145	-0.557098
Q03147	2	0.0144863	-0.462406	-0.550812
Q5EBG6	2	-0.175481	-0.820452	-0.796356
P46718	2	-0.513416	-0.645606	-0.441333
Q9ERH4	2	-0.390369	-1.27281	-1.33942
O70126	2	-0.0907117	-1.57563	-1.5729
Q9Z2C5	4	-2.49687	1.07544	0.927668
Q4VAC9	2	-0.857977	-0.92945	-0.712859
Q8R2U7	2	-2.03837	-0.776716	-0.787215
Q3UA06	1	0.301347	-0.662478	-1.37111
Q8R1F9	2	-0.0160788	-0.397316	-0.537229
P15261	2	-1.27877	-0.898066	-0.778377
Q3TDK6	4	-1.78401	0.575796	0.324945
Q8BHL4	2	-0.437372	-1.62686	-1.56879
P53668	2	-1.1807	-0.714039	-0.5726
Q60943	2	-2.69935	-1.07031	-0.981761
Q6PD10	2	-1.81868	-0.815006	-0.582652
Q9Z1J2	4	-2.07498	0.490759	-0.58804
Q9CQX4	2	-0.546994	-1.9989	-0.912033
Q3V1G4	2	-0.734244	-0.830922	-1.20128
Q9JJ00	2	-0.564934	-0.543485	-0.699243
Q01705	2	-1.33534	-0.669034	-0.554311
Q9D1D6	2	-0.0967282	-1.40828	-1.35077
Q9CPX8	4	-1.48598	0.649645	0.695489
Q8BGD6	4	-1.91037	0.471593	0.640008
Q91VT1	2	-0.41216	-0.607606	-0.903488
Q9CZY2	2	-1.1494	-0.712975	-0.774794
Q9JKX3	4	-2.44859	0.31288	0.559137
Q8BSU7	2	-0.281384	-0.681201	-0.807844
O35464	4	-3.21624	0.480305	0.521466
Q9D975	2	-0.736595	-0.696336	-1.02889
Q9JM05	2	-0.645916	-0.947383	-0.668981
P0CL69	2	-1.1463	-0.842221	-0.71391
Q0KL01	2	-1.28966	-0.286804	-0.554623
Q5BKP2	4	-3.0951	0.68993	0.347671
Q6P1E1	2	-1.50272	-0.445748	-0.625914
Q8BYK4	4	-1.47548	0.821799	0.821805
Q75N73	2	-1.28897	-0.480634	-0.526845
Q80T23	4	-2.11433	0.80864	0.802328
Q9DD24	2	-1.07175	-1.15359	-0.984331
Q6NXH3	2	-2.04043	-0.360541	-0.565821
Q8BWC0	2	-1.41659	-0.393568	-0.522072
Q921R7	2	-2.07911	-0.50731	-0.626072
Q8K3D3	2	-0.0574338	-0.847071	-0.75036
P01942	2	-0.91193	-1.94363	-1.11676
Q9JI99	2	-0.863873	-0.734213	-0.57545
Q922Y2	4	-1.23228	0.655546	0.781052
Q8C145	2	-0.926506	-0.665093	-0.544707
Q9JLJ0	2	-0.245662	-0.762592	-0.761086
Q9CQ18	2	-0.626008	-0.892108	-0.942627
Q99LZ3	2	0.087048	-1.30795	-1.82241
Q8CCN1	2	-0.949419	-0.770939	-0.648742
Q9Z0F6	2	-1.73513	-0.490466	-0.64551
Q8BGN6	2	-0.959775	-1.73584	-1.74179
Q9DCK3	2	-1.48993	-0.699271	-0.37968
Q8C1M2	2	-1.07468	-0.59722	-0.532352
Q9CX11	2	-0.638822	-0.578662	-0.522064
O35149	2	-0.722656	-0.820029	-0.4566
Q8BU04	2	-0.180933	-0.449578	-0.579678
Q0VF58	4	-1.64722	0.729879	1.18334

## Sheet: TMX MR ALL
accession	cluster	standardized(log2(M))	standardized(log2(EM/M))	standardized(log2(LM/M))
A2ASS6	3	1.4113	2.06679	2.18596
Q5SX40	5	0.0750843	3.03419	3.53768
Q5SX39	5	-0.222047	3.05476	3.19463
P13541	5	0.546918	3.35843	3.21334
P13542	5	-0.449698	3.01689	3.15654
P68134	5	-0.378514	3.34927	3.22146
Q8VHX6	3	2.37988	1.08695	1.08653
Q9QXZ0	3	1.6467	1.12308	0.808073
Q91Z83	5	0.048858	2.09459	2.422
P31001	3	2.40932	1.11177	0.87076
P20152	1	3.5731	-0.61079	-0.616003
P70670	5	0.3396	3.41437	2.81398
E9PZQ0	5	-0.605309	2.09373	2.1672
P56480	3	2.28324	0.329473	0.587767
A2AAJ9	5	-0.562403	2.02991	2.20996
P21550	3	2.14422	0.871572	0.705799
P58774	3	1.64647	1.18926	1.11893
P05064	3	2.15154	0.486691	0.528701
Q8R429	5	-0.31712	3.50729	3.40253
Q9ERD7	1	1.13561	-0.843365	-0.864573
O55143	3	1.38333	0.472453	0.700862
Q99KI0	3	1.94807	0.595746	0.863146
P97457	5	0.18494	3.20888	3.04011
Q9JMH9	3	1.19956	0.549187	0.350058
O88990	3	1.09227	1.53434	1.29589
O08539	3	1.39181	1.2561	1.024
Q8BMS1	3	1.6691	0.472229	0.762254
P17156	3	0.55558	0.59696	0.598975
P47857	3	0.648237	1.78454	1.69937
P19096	1	2.15979	-0.650556	-0.735965
P05977	5	0.145294	3.25692	3.27511
P09405	1	2.62383	-0.644952	-0.699626
P47738	3	1.92774	0.116728	0.5225
Q9DCN2	3	1.77279	0.369152	0.492485
P17751	3	2.08491	0.295172	0.506
Q9EQK5	3	1.50725	0.554482	0.522739
P07310	5	0.100085	3.66631	3.06595
Q9ESD7	3	0.0112739	1.20104	1.27799
P17183	3	0.853929	0.816084	0.739824
Q7TQ48	5	-0.258032	3.59744	3.03854
Q9JI91	5	-0.872366	2.96035	2.44532
Q9WUB3	5	0.00359885	2.19694	1.83162
O70373	5	-0.162394	2.17276	1.85581
Q8BWT1	3	1.35078	0.305501	0.474255
P60843	1	1.80507	-0.453083	-0.574789
Q8CGK3	3	1.15436	0.229801	0.503261
O08528	3	1.01168	0.308193	0.509248
Q1XH17	5	-0.115608	3.46469	3.09616
P11531	4	-1.40933	0.313954	0.750488
Q99JY0	3	1.17951	0.501351	0.769601
Q9D0F9	3	1.58204	0.380753	0.558344
Q05920	3	0.553413	0.934547	1.16143
Q61941	3	1.08938	0.425229	0.651734
Q61656	1	1.73981	-0.554549	-0.627439
Q80XB4	4	-1.54607	1.57043	1.55876
Q04447	3	1.36399	1.08518	0.657769
Q9D051	3	1.24393	0.559874	0.771024
P10630	3	0.164705	1.08353	0.947171
Q7TPV4	1	1.94868	-0.647844	-0.692129
Q62234	5	-1.98158	2.36043	2.71974
Q9D154	3	0.535321	1.21158	1.13551
Q8CC88	3	0.50922	0.356296	0.565098
P80315	1	1.76553	-0.422411	-0.577261
P51174	3	1.24426	0.634556	0.865151
Q99KC8	3	1.19134	0.446359	0.580913
Q91V92	1	1.83893	-0.496683	-0.67477
Q9JLM8	5	0.444624	2.08188	1.71992
P05202	3	1.83256	0.239909	0.577338
O08749	3	1.3838	0.455327	0.683436
P97449	3	0.860086	0.150739	0.503055
O09165	5	-0.491707	2.92866	3.38491
P35486	3	0.91148	0.532747	0.746188
Q6PIE5	4	-1.61131	1.65178	1.81937
P68510	1	1.54254	-0.638073	-0.596368
Q07417	3	0.94396	0.509997	0.704563
P18242	3	1.41235	0.772901	0.864398
Q9QZ47	5	-0.218218	3.09738	2.72355
O08532	3	0.503654	0.748433	0.82016
Q8BFR5	3	1.6323	0.321778	0.50435
P18760	1	2.44485	-0.551249	-0.64279
O70250	5	-1.19977	4.09201	3.67151
P46935	1	1.66953	-0.567989	-0.69947
Q6ZQ73	3	0.363774	0.84818	0.658452
P11983	1	1.94581	-0.403945	-0.571238
Q9Z2I9	3	1.16988	0.535008	0.73556
A2AUC9	5	-0.14524	2.99429	2.75971
D3YYU8	3	0.148828	0.870802	0.727638
Q8C1A5	3	1.30615	0.545727	0.438647
Q9JIK5	1	1.85922	-0.865753	-0.994272
Q8BH59	3	1.13758	0.236819	0.488324
Q8CGY6	5	-0.413577	2.82959	2.36953
P14602	1	2.17877	-0.636371	-0.559237
Q61738	3	0.995103	0.525261	0.435091
A2ABU4	5	-2.15524	2.0385	2.13878
P09541	5	-0.746209	3.77691	3.37507
P28650	5	0.363684	1.99049	1.92454
Q8BMF4	3	1.06369	0.468822	0.734893
Q8JZQ2	3	0.498031	0.36568	0.675518
P49312	1	1.72049	-0.623368	-0.693986
Q9CY58	1	1.82612	-0.39898	-0.576663
Q8BWB1	5	-0.49797	2.49183	1.79386
O09161	5	-0.460869	3.6689	3.73281
Q61937	1	2.31667	-0.785142	-0.852092
P14152	3	1.66279	0.47511	0.456689
Q3TVI8	3	0.247127	1.13192	1.09747
O70475	1	1.81625	-0.702371	-0.470177
P43276	1	2.31054	-0.611191	-0.551549
B2RQC6	1	1.60172	-0.776337	-0.818679
Q9CS72	5	-1.50305	2.02664	1.63657
O35640	3	0.834805	0.935995	0.834954
Q148W8	4	-0.499644	1.42102	1.07789
Q9JHI5	3	0.581966	0.639473	0.932173
Q8BZF8	5	-0.696915	2.8094	2.75207
Q61553	1	1.83653	-0.677249	-0.686457
P04247	5	-0.193391	3.5713	3.37842
E9QA62	5	-1.23611	2.27769	1.90253
P22315	3	0.909175	0.472601	0.836245
O35286	1	1.52603	-0.539904	-0.558412
P35385	5	-0.586998	2.26842	2.25796
Q922D8	1	1.78243	-0.476261	-0.547037
F8VQB6	3	0.363403	0.572023	0.44506
Q9Z2I0	3	0.796293	0.222258	0.496093
Q9CYT6	5	-0.895606	2.96466	2.67422
Q91ZW3	1	1.30059	-0.624064	-0.636309
P62960	1	1.49929	-0.482462	-0.59201
Q9WUZ5	5	-0.195298	2.81639	2.41899
P45591	3	1.16242	0.621699	0.459957
P30416	1	1.71225	-0.589356	-0.68374
Q0KL02	3	0.437977	0.479104	0.235856
P70402	5	-0.959623	3.46346	3.18694
P52825	3	0.729794	0.422805	0.713836
P97384	3	0.982004	0.544832	0.42645
Q8CI43	5	-0.135763	2.93861	2.43323
P50752	5	-1.1455	3.54703	3.08214
Q99020	1	2.05046	-0.507445	-0.592095
P26350	1	1.60789	-1.0691	-1.06151
P56695	3	0.696727	1.08547	0.829007
Q61033	1	0.921022	-0.642026	-0.581371
Q99JB8	3	0.266291	1.05281	1.06846
P19123	5	-0.867691	3.24481	2.86507
P13412	5	-0.744615	3.31266	2.99371
Q9CZW4	3	0.874277	0.490313	0.44046
Q61576	1	1.34379	-0.593065	-0.60793
Q80VQ0	5	-0.592435	2.01142	2.09461
Q9D783	5	-1.21935	2.76056	2.53659
Q9DB73	3	0.25719	1.08604	1.33289
Q1HFZ0	1	1.33434	-0.572518	-0.553514
Q921G7	3	0.648498	0.520656	0.78251
P99029	3	1.54835	0.266057	0.546428
Q9Z2X1	1	1.7968	-0.593888	-0.555354
Q9D666	3	0.406904	0.414601	0.605299
Q9ET78	3	0.316934	1.22631	1.06059
Q61029	1	1.12642	-0.454577	-0.603048
Q8R5J9	3	1.24737	0.80541	0.619872
Q9CZ13	3	1.16334	0.365165	0.519479
Q3UZ39	1	1.18384	-0.785532	-0.845368
Q924M7	3	0.059581	0.784064	0.703185
Q9Z1E4	3	0.323163	1.07079	0.973255
Q5SWU9	1	1.32887	-0.662149	-0.620537
Q91ZA3	3	0.507273	0.377988	0.574673
Q3UMR5	3	-0.0672487	0.852706	0.980823
Q64518	5	-1.61361	4.06059	3.91613
Q9CQ62	3	0.987964	0.295754	0.547538
Q8VCX5	3	0.504941	0.395279	0.601656
Q9WTP7	3	1.00831	0.410731	0.566534
Q00612	1	1.38029	-0.724741	-0.685422
P28656	1	1.71081	-0.724832	-0.827984
P15626	3	0.492389	0.226879	0.49947
Q9WV02	2	-0.348752	-0.423918	-0.744369
Q8VBT1	5	-1.29312	2.21818	1.88472
Q9WV91	3	0.414921	0.321941	0.524949
Q922Q8	1	1.70234	-0.415395	-0.588843
Q9WUM5	3	0.839807	0.439046	0.628243
P20801	5	-1.39377	2.91527	2.47127
P45952	3	1.04308	0.296414	0.504342
P18872	3	0.212891	0.198549	0.533256
Q99MN9	3	0.421791	0.379813	0.548395
P41216	4	-0.537508	0.997953	1.13577
Q3MI48	5	-0.588706	2.25413	2.36961
O55126	3	0.262714	0.560403	0.867359
O88346	5	-1.17622	3.61129	3.33228
Q9Z2D6	3	0.180063	0.706376	0.889925
Q8BWS5	3	-0.14554	0.22348	0.572155
Q8QZS1	3	0.5799	0.379454	0.668978
Q9CR62	3	0.677351	0.20376	0.484216
Q9JIY5	3	0.425325	0.33725	0.594997
P40630	3	0.649416	0.269411	0.505121
E9Q5C9	1	1.22176	-0.600904	-0.663491
Q8BIW1	3	0.357769	0.91667	0.692525
P17225	1	1.50606	-0.65857	-0.558784
Q9EQ20	3	-0.06886	0.862662	1.16633
P62082	1	1.66428	-0.403566	-0.576404
Q920B9	1	1.33601	-0.758698	-0.757731
Q64152	1	1.22388	-0.394675	-0.664575
Q9CZ42	3	0.379187	0.64009	0.784474
Q9DCL9	1	1.55619	-0.631855	-0.752281
Q5NBX1	3	-0.268022	1.51831	1.44136
O09174	3	0.357986	0.728808	0.885121
Q9CR68	3	1.05713	0.40346	0.576465
Q99L13	3	0.320972	0.51269	0.714605
Q8BGT5	3	0.18628	0.670512	0.595268
Q8VDW0	1	0.986594	-0.640387	-0.75739
Q60865	1	1.65687	-0.544333	-0.707397
Q3ULW8	3	0.534738	0.689138	0.5418
Q8BKZ9	3	0.194382	0.56451	0.819394
P49813	3	-0.201604	1.53999	1.33888
Q9Z1G4	3	0.0609572	0.360681	0.481022
P23780	3	0.508058	0.466806	0.609004
Q9EPL9	3	0.159357	0.210609	0.553196
P23198	1	1.22329	-0.740867	-0.668529
P06802	3	0.0102963	0.678866	1.01728
Q63918	3	0.329301	0.403312	0.562118
Q6A026	1	0.824314	-0.636905	-0.600397
Q6P5D8	1	1.37349	-0.677483	-0.5912
Q9D662	1	0.859389	-0.434128	-0.550913
Q9CR42	4	-0.571909	1.26058	1.34684
Q62165	3	0.753018	0.489575	0.414445
Q8K1Z0	3	0.321181	0.60951	0.888374
Q9QYR9	3	-0.351333	0.623838	0.970596
P42125	3	0.993324	0.406965	0.660726
P29416	3	0.210729	0.482135	0.553922
P63328	3	-0.0287035	0.408616	0.513424
P70698	1	1.09423	-0.521433	-0.617827
Q6NVE8	3	-0.109317	0.49882	0.321062
Q03173	3	-0.123008	0.692785	0.606995
Q06185	3	0.558887	0.468822	0.61035
Q8CG48	1	1.60773	-1.2394	-1.32549
P46061	1	1.46719	-0.756508	-0.73172
Q8R086	3	0.106139	0.697338	1.10451
P46664	1	1.44331	-0.977715	-0.83149
P55012	3	-0.0489566	0.754004	0.629141
P97496	1	0.902283	-0.725776	-0.865018
A2AMM0	3	0.364056	1.52072	1.24964
Q920E5	1	1.46494	-0.489866	-0.734654
P16460	1	1.6479	-0.915234	-0.964062
P38060	3	0.344325	0.397694	0.670805
Q9WV06	5	-1.90652	3.20369	2.66358
Q64191	3	0.173245	0.495562	0.616586
P24547	1	1.60736	-0.831473	-0.868372
Q99MD9	1	1.52552	-1.0234	-1.17352
Q3UV70	3	-0.212246	0.544001	0.759232
Q9CQF9	3	0.562587	0.436614	0.621493
Q8VDC0	3	-0.0979204	0.397432	0.638461
Q8BK67	1	1.51696	-0.797746	-0.638863
P47934	3	-0.114819	0.792892	1.08516
Q60936	5	-1.64363	1.7647	1.99999
Q9WV35	5	-0.99487	2.7299	2.46653
Q91V61	3	0.496783	0.39787	0.599186
Q99L88	4	-2.01835	1.27491	0.724985
E9Q9K5	4	-1.82167	1.32184	1.97626
O88746	3	-0.141876	0.553868	0.47304
Q01320	1	1.33638	-1.52949	-1.56124
P53395	3	0.16726	0.575671	0.702201
Q8R3Z5	5	-2.07318	2.39814	2.11441
O35855	3	0.241372	0.489153	0.716379
Q6PER3	3	0.519537	0.64129	0.57883
Q9D172	3	0.698791	0.672786	0.940224
Q9WTR5	4	-1.21007	1.58687	1.53816
Q8R127	3	0.25324	0.698366	0.842528
Q61147	4	-2.5195	1.21656	1.62807
P10711	1	0.871734	-0.526677	-0.564695
P17918	1	1.82495	-1.18871	-1.26673
Q922Q1	3	0.643553	0.227945	0.576309
Q9Z277	1	1.30713	-0.750459	-0.746442
Q9WUQ2	3	0.402359	0.561449	0.623728
P22437	1	1.12707	-0.717936	-0.531886
Q8BFP9	4	-1.08941	0.7492	1.23283
Q7TSQ8	4	-0.464818	0.303511	0.574473
P16125	3	0.194947	0.719575	0.767391
Q920Q6	3	0.501531	0.880345	0.736787
Q3ULJ0	3	0.195984	0.563853	0.582206
A2BH40	1	0.734295	-0.569175	-0.628739
Q9D517	4	-0.34312	1.1062	1.04584
Q91V12	1	1.14042	-1.00479	-0.970212
P47226	1	1.43322	-0.704667	-0.6079
Q9WVJ3	4	-0.591462	0.824929	1.22561
Q91Z53	3	0.163436	0.587819	0.840719
P11798	5	-2.30486	2.7864	2.43262
P30681	1	1.67762	-1.0038	-1.04143
Q8CD10	3	0.271978	0.479043	0.611964
Q9EP89	3	-0.19821	0.710221	0.858078
Q9R062	3	0.456003	0.487327	0.543855
P25206	1	1.25502	-1.2986	-1.43247
Q8CFI0	1	0.689854	-0.493604	-0.562938
Q9Z2Z6	3	0.143607	0.627672	0.84895
Q61881	1	1.46967	-1.29826	-1.3999
O08756	3	0.390218	0.331469	0.487129
P49717	1	1.60593	-1.21722	-1.2404
P35922	1	0.656744	-0.675235	-0.651363
P43275	1	1.29939	-0.87006	-0.811528
P07742	1	1.22372	-0.551932	-0.613729
Q9JJI8	1	1.15395	-0.390019	-0.547032
Q9WTQ5	1	1.36782	-1.10112	-1.25215
P21981	4	-0.627284	1.04889	1.12241
Q924C1	1	1.04918	-0.705826	-0.671002
Q7TNP2	1	0.72945	-0.839259	-0.822904
Q91WS0	3	0.826381	0.317505	0.504055
Q9QZF2	3	0.196556	0.562408	0.560336
P97310	1	1.44083	-1.34224	-1.32565
Q8BP40	4	-0.686121	1.02928	1.18315
Q791T5	3	0.119967	0.407582	0.58074
Q8K010	4	-1.37451	0.583244	0.835239
Q6NS46	1	0.948275	-0.59381	-0.596299
Q08943	1	1.10911	-0.682795	-0.694197
Q9R069	4	-1.6685	1.69734	1.51239
Q91VK1	1	1.08105	-0.508852	-0.606227
Q9ET22	3	-0.294943	1.02347	1.27794
Q8BVY0	1	1.27184	-0.66573	-0.741466
Q60973	1	1.0734	-0.808339	-0.837948
P54227	1	1.52372	-1.12024	-1.29259
Q8BMJ3	2	-0.0854345	-0.544031	-0.669565
Q9CT10	1	0.832912	-0.456362	-0.567473
Q9Z0U1	1	0.949227	-0.504679	-0.789535
Q62009	4	-1.06302	1.08957	1.57283
Q3U9G9	1	1.03217	-0.614374	-0.667018
P82349	4	-0.896058	0.669758	0.859656
P34022	1	1.33015	-0.666867	-0.844933
Q8R2Q4	3	-0.351152	0.393355	0.578257
Q9QWR8	3	0.116032	0.779882	0.939781
Q9CW46	1	0.565976	-0.653276	-0.594015
Q9DBL1	3	0.0887308	0.416324	0.646028
Q99M71	3	0.112959	0.578528	1.01576
Q921N6	1	0.816948	-0.687981	-0.72602
Q8CI11	1	0.926822	-0.682428	-0.760664
Q9ET80	4	-2.20329	1.01969	0.986724
Q8BG81	1	1.0336	-0.530557	-0.568384
Q570Y9	3	0.401375	0.209106	0.527534
P52293	1	1.23291	-1.36313	-1.36525
Q8K4Q8	3	-0.168473	0.503912	0.457071
O88531	3	0.626339	0.597435	0.752327
Q99ME9	1	1.02662	-0.566854	-0.646814
Q9QYG0	4	-0.748759	0.431497	0.849312
Q61234	3	0.357971	0.585302	0.585114
Q8BIQ5	1	0.365228	-0.439688	-0.64508
P13439	1	1.16608	-0.764333	-0.756032
Q8CIM3	4	-0.943489	0.609326	0.933225
Q8R164	3	-0.00662245	0.486552	0.770002
P24472	1	1.59892	-1.13175	-0.995589
Q922W5	3	-0.13991	0.507114	0.854287
Q9CQ65	1	1.11776	-0.595306	-0.580742
Q8C3X2	3	-0.203729	0.355586	0.495536
O35969	3	0.267687	0.888453	0.352324
P08553	1	1.19144	-1.59954	-1.54817
Q6PGB6	1	1.09367	-0.418896	-0.549744
Q64674	1	1.06402	-0.633876	-0.670567
Q9CWZ3	1	0.556434	-0.415255	-0.553119
E9Q555	1	1.005	-0.622383	-0.616682
P97822	1	0.932581	-0.550245	-0.594025
Q80XL6	4	-0.811335	0.33375	0.692426
Q6PAM0	4	-0.846136	0.584566	0.672317
Q9DC29	4	-0.513455	0.441442	0.563871
P13864	1	1.43585	-1.29256	-1.28362
Q9WUK2	1	1.06071	-0.555438	-0.780023
O09159	4	-0.623899	0.323416	0.548492
Q03145	1	0.886313	-0.821769	-0.654438
P52927	1	1.23663	-0.83783	-0.531845
P08551	1	1.19448	-1.77329	-1.66788
P98078	1	0.923181	-0.857032	-0.68502
P54276	1	0.822836	-0.975237	-0.828162
Q9EQ61	1	0.923484	-0.65626	-0.669188
Q07079	3	-0.101055	0.829874	0.553253
Q8VDQ1	3	0.11546	0.492509	0.458102
P10922	3	1.33833	0.286494	0.531884
Q9JIH2	1	0.972005	-0.593888	-0.652128
P70255	2	-0.195369	-0.582295	-0.552599
Q8K2V1	1	0.372322	-0.393067	-0.590225
P11352	4	-0.838128	1.01127	1.27968
P48428	1	1.08739	-0.507363	-0.630377
Q64337	1	0.798054	-0.709347	-0.888656
Q8R0P4	4	-0.621216	1.4696	1.14799
P14094	3	0.44566	0.48973	0.528692
Q99LJ0	1	0.750041	-0.508379	-0.664725
Q7TNV0	1	1.06664	-0.689828	-0.647815
P29391	1	0.962302	-0.968501	-0.667962
Q8R4N0	3	-0.286689	0.881395	1.24457
P56135	3	0.142625	0.42456	0.63114
Q9JMC3	4	-0.538708	0.582837	0.802631
P49718	1	1.3023	-1.18166	-1.23766
Q08288	1	0.807932	-0.774118	-0.783885
O70583	4	-0.95928	1.04328	0.791867
Q8VEB4	3	-0.3093	0.608287	0.961964
Q9WUZ7	4	-1.26999	1.75156	1.63617
Q9ERI6	3	-0.313919	0.517918	0.68756
P09671	3	0.682829	0.296327	0.528603
P11440	1	1.50173	-1.59342	-1.64338
P50462	5	-0.952363	1.98034	2.04366
Q9CPQ8	3	0.896245	0.424199	0.611999
Q8K363	1	1.03666	-0.69413	-0.664128
Q922K7	1	1.0807	-0.704184	-0.735363
Q91VT4	4	-0.657709	0.329036	0.53123
O09106	1	0.938612	-0.659406	-0.600114
P97311	1	1.33962	-1.3325	-1.35464
P04756	4	-1.35506	1.04732	0.78736
Q61686	1	1.41418	-0.509039	-0.640163
Q7TNG5	4	-0.517394	0.413274	0.507645
P08030	1	1.17403	-0.770114	-0.702194
P50428	4	-0.443883	0.562788	0.955221
Q9D0B6	1	0.983366	-0.587538	-0.656094
Q8K2T1	1	0.545646	-0.52681	-0.587975
P82347	3	0.158424	0.389958	0.661489
Q9DCV4	3	-0.131489	0.744062	0.909435
Q61140	1	0.448625	-0.658316	-0.665567
P00375	1	1.18031	-0.939185	-1.07152
Q8BWW4	1	0.878194	-0.526153	-0.753664
Q8K012	1	0.49118	-0.625238	-0.656571
Q62470	1	0.585393	-0.707217	-0.434747
Q60759	3	-0.16341	0.410462	0.580996
O54879	1	1.0587	-0.79246	-0.93097
P43247	1	0.960732	-1.05947	-0.946179
Q9CSH3	1	0.807234	-0.673344	-0.755212
Q9D735	1	0.903753	-0.579934	-0.645261
Q9DBE9	1	0.779801	-0.703714	-0.59675
P84104	1	0.713276	-0.591458	-0.662379
Q8BKX1	1	1.01158	-0.985562	-0.989776
Q8K2Z4	1	1.26478	-1.13548	-1.34331
Q5SWD9	1	0.543449	-0.51768	-0.570728
Q60648	3	0.126473	0.908668	1.11075
P50171	4	-1.29955	0.712321	0.92484
Q9CYI4	2	0.241655	-0.77147	-0.858274
Q99KB8	3	-0.0610614	0.346325	0.548349
Q8BWA5	4	-1.90561	1.55959	1.07637
O54901	3	-0.298157	0.740837	0.933854
Q8C522	4	-1.06153	1.21533	1.23641
Q99LH1	1	0.675281	-0.659158	-0.663051
Q8R059	1	0.372975	-0.458059	-0.605525
Q9DCB8	3	-0.332494	0.501402	0.707782
Q80W00	1	0.544859	-0.439325	-0.562366
Q8VEE1	4	-1.27402	0.67092	0.75993
Q566J8	4	-0.436837	0.461504	0.624151
Q9CRB6	1	1.1768	-0.923603	-1.07953
Q8CGC6	1	0.915071	-0.664526	-0.676123
Q8CHX7	4	-0.744521	0.595061	0.366105
Q8BKS9	1	0.585133	-0.638019	-0.667281
Q05816	1	1.11842	-0.960591	-1.07929
Q8R1V4	3	0.235302	0.368891	0.491446
Q3TMH2	4	-0.603872	0.585617	0.68268
Q8K3K8	1	0.604503	-0.62468	-0.624807
Q80X41	1	0.784451	-0.832142	-0.820667
Q99PR8	5	-1.12277	2.16513	2.11478
O70551	1	0.439989	-0.698602	-0.737366
Q920M5	4	-0.368059	1.1294	1.15688
Q8JZR0	1	0.548919	-0.700061	-0.600382
Q9CXI0	4	-0.598975	0.570578	0.871
B9EJR8	1	0.435348	-0.441281	-0.565489
Q922J9	1	0.972061	-0.94057	-0.819248
O54825	1	0.552209	-0.53338	-0.571659
P45481	2	-0.491514	-0.995002	-0.477834
Q99L43	3	-0.0900118	0.406468	0.520504
Q9QZL0	1	0.495543	-0.508612	-0.709105
P39688	3	-0.287479	0.322438	0.618966
Q9D023	3	0.408731	0.390738	0.591775
P56183	1	0.56173	-0.656915	-0.632805
Q80U58	2	0.103061	-0.446664	-0.582682
P28667	1	0.679181	-0.779388	-0.919546
Q5XG71	1	0.666474	-0.530102	-0.672063
Q9DAT5	4	-0.921739	0.440765	0.555284
O70622	3	-0.04395	1.62705	1.70836
P97499	4	-0.381033	0.637431	0.75014
Q9CQY6	3	-0.158355	0.620316	0.843368
Q3UPF5	1	0.491475	-0.636588	-0.616031
Q8CG47	1	1.57266	-1.20764	-1.36003
Q640M1	1	0.504992	-0.408289	-0.560979
P60824	3	-0.126533	0.560233	0.443528
Q8CGZ0	1	0.741963	-0.427796	-0.553223
Q9D6U8	3	0.641985	0.258427	0.76757
Q9WUU7	3	0.467019	0.419216	0.59185
Q9D2Y4	1	0.673574	-0.642817	-0.592696
Q7TSH2	4	-0.893839	0.607492	0.526812
Q9DBT5	1	0.623215	-0.514211	-0.595802
Q60838	1	0.355875	-0.664865	-0.667966
P21956	1	0.831889	-0.678071	-0.879809
Q9WUR9	4	-0.817799	0.491711	1.04399
Q8C1D8	1	0.369778	-0.51894	-0.625801
P15105	4	-1.5755	0.243604	0.827131
Q9CRC8	1	0.823029	-0.640569	-0.61657
Q8BY71	1	0.689653	-1.25242	-1.31428
P59481	4	-0.386167	0.566268	0.720552
Q8JZK9	1	1.18349	-0.719486	-1.03614
P19788	4	-0.500523	0.638356	0.646733
Q9ERP3	5	-1.81889	2.37718	1.94945
Q8BP27	1	0.668319	-0.728003	-0.669474
Q0VGB7	2	0.128577	-0.428979	-0.552113
O89023	3	0.417512	0.703252	0.956801
Q8C0L0	3	-0.0176341	0.833115	0.85774
Q9D903	1	0.771957	-0.741465	-0.754722
Q61006	4	-0.850133	0.539272	0.577453
Q64669	1	1.37118	-1.26247	-1.3524
Q04899	2	0.104361	-0.50556	-0.579798
Q8K370	4	-1.74426	0.75592	1.20615
P30285	1	0.34693	-0.610828	-0.617114
Q9QYC0	1	0.51474	-0.83935	-0.93803
Q922Q9	3	-0.301266	0.389594	0.545525
Q8BGF6	4	-0.792127	0.644921	0.598012
Q9ESV0	1	0.577138	-0.610612	-0.741894
Q8R1G2	3	-0.341657	0.571144	0.548427
P50285	4	-0.50888	0.598257	0.773147
P11404	4	-0.994893	1.73375	1.65012
Q922B1	5	-1.08708	1.70451	1.83608
Q3V1V3	1	0.493286	-0.621751	-0.657936
P54754	4	-0.772451	0.522677	0.463008
Q8BRK9	4	-2.3166	0.484644	0.61535
Q9DBY8	1	0.592344	-0.765186	-0.78817
E9PVX6	1	1.29893	-1.17798	-0.988108
Q8C3F7	4	-1.01291	1.02107	0.734317
P60762	1	0.339563	-0.636884	-0.613673
Q91WM2	4	-0.637873	0.448981	0.647922
Q2YDW2	2	0.215263	-0.425486	-0.563329
P55065	4	-0.563802	0.70339	0.71379
Q3UQS8	4	-0.93874	0.528934	0.259166
Q9D8M4	1	0.557179	-0.636048	-0.660539
P17125	4	-0.990816	0.570883	0.420505
P58021	3	0.0600794	0.716276	0.70978
Q6P9S0	4	-1.15328	0.990792	0.640108
Q9DAV9	4	-0.792459	1.2073	1.21381
Q8VEE4	1	1.07653	-1.01977	-0.987514
P02716	5	-1.67087	2.38165	2.0685
Q924D0	4	-0.773797	0.406514	0.606583
O88271	1	0.840204	-0.781943	-0.896229
Q9JJY4	1	0.392271	-0.581429	-0.644042
P53996	1	0.7793	-0.580974	-0.780989
Q810D6	1	0.540145	-0.511699	-0.563053
P15379	1	1.11815	-0.828582	-0.860284
Q91VN6	2	0.256274	-0.45264	-0.694537
Q9QXG4	4	-0.776734	0.424988	0.478944
O70578	4	-0.87448	0.415255	0.509333
P70441	1	0.574185	-0.634763	-0.586048
Q6PGH2	1	1.07823	-0.956244	-1.16376
P17095	1	0.80718	-1.09039	-0.96163
Q61398	1	0.526119	-0.579139	-0.780505
P33215	2	0.255212	-0.648601	-0.69878
Q9CPT5	1	0.564161	-0.520267	-0.639953
Q9CYH6	1	0.366777	-0.71637	-0.696203
P55821	1	0.794366	-1.23804	-1.40371
Q9D0B0	1	0.983147	-0.676605	-0.62999
Q9JK23	2	0.130682	-0.462277	-0.567516
Q64700	4	-1.87617	0.343962	0.511391
Q8VC70	1	0.64339	-0.55543	-0.614644
Q61189	2	0.0120375	-0.523335	-0.585372
Q9D273	4	-1.23823	0.366882	0.741474
P97443	5	-1.32158	2.42247	2.16974
Q60714	4	-1.25385	0.420423	0.646004
P97452	1	0.656786	-0.644255	-0.731276
P97377	1	0.715801	-0.636037	-0.737785
Q3TWF6	1	0.403663	-0.607037	-0.608777
Q9CYA6	2	0.272634	-0.547369	-0.597125
Q91XD7	3	-0.36041	0.522242	0.67741
P24288	1	0.893374	-1.2526	-1.32362
Q9QZC8	4	-0.692637	0.810987	0.673037
P56542	4	-0.467143	0.797969	0.938427
Q9D1R2	2	-0.14946	-0.415394	-0.557424
Q3TC72	4	-1.96781	0.791771	1.0962
Q9WV03	1	0.631583	-0.769004	-0.798485
Q80TN4	4	-2.78533	0.496834	0.759687
Q9Z2D8	1	0.520252	-0.595659	-0.598449
Q9CS42	2	-0.420854	-0.57782	-0.559167
Q8BT07	1	0.909697	-1.16119	-1.31692
Q99P31	2	0.0735758	-0.565428	-0.670758
Q9DCA5	1	0.372287	-0.574361	-0.641256
Q9JLZ3	4	-0.737307	0.386265	0.543648
Q571E4	4	-0.472432	0.524228	0.716993
Q91VE6	1	0.767588	-0.638046	-0.780292
Q924K8	2	-0.105559	-0.620492	-0.641776
Q9D0S9	4	-0.499991	0.59899	0.708286
Q61809	4	-1.27041	0.395808	0.565667
P60521	4	-0.667688	0.50759	0.266484
Q921I2	1	0.576534	-0.473267	-0.737623
P22935	3	-0.163556	0.910616	0.548998
Q7TNE3	1	0.588202	-0.723261	-0.72072
Q5SSI6	1	0.459618	-0.659664	-0.510168
P83887	2	-0.148194	-0.519741	-0.549569
Q8BNV1	1	0.371734	-0.803024	-0.683389
P51637	5	-1.52371	2.54511	2.64621
Q3URE1	4	-1.62186	0.467512	0.747234
P82348	4	-2.22112	1.39876	1.42998
Q9Z0R9	1	0.612011	-1.14928	-1.18755
P97930	1	0.394101	-0.544187	-0.599409
Q8R001	2	0.0560059	-0.892989	-0.698169
Q91WN1	1	0.674362	-1.05349	-1.0516
Q8VEH8	4	-1.22595	0.357628	0.531518
Q9ER69	2	-0.108432	-0.59797	-0.618672
Q8BZJ7	4	-0.599274	0.571763	0.449358
Q08509	1	1.00055	-1.1389	-1.03296
Q80VJ3	1	0.368423	-0.775355	-0.825295
P13707	4	-1.38405	1.55106	1.40581
Q99J31	4	-1.34538	0.491347	0.468539
Q9CPS7	1	0.369618	-0.518646	-0.640934
Q61468	4	-2.54162	0.951995	0.628307
O09110	1	0.488714	-0.431955	-0.608655
A2A6T1	2	-0.317607	-0.665386	-0.579724
P56212	1	0.722028	-0.586973	-0.906867
O35657	4	-1.94372	0.81	0.819686
P50429	3	-0.113821	0.294363	0.56707
P47713	1	0.614689	-0.815228	-0.711662
P53690	1	0.719361	-0.411648	-0.773069
A2APB8	1	0.85073	-1.47226	-1.26966
Q99KW3	2	-0.0384547	-0.637216	-0.65629
Q9D0D5	2	-0.0928727	-0.467584	-0.603484
Q8K4J6	2	0.298776	-0.508236	-0.581962
O35134	2	0.252706	-0.492368	-0.57117
Q8VCY6	2	0.175236	-0.471981	-0.550442
Q9D2E2	2	0.0106237	-0.568899	-0.553522
Q9D0I8	1	0.93587	-0.73104	-0.823464
Q689Z5	1	0.391678	-0.489423	-0.621702
Q8CD92	2	-0.112473	-0.617007	-0.579761
Q61048	2	-0.0217541	-0.581085	-0.645635
Q00993	2	0.0107301	-0.696916	-0.704139
Q9Z2P8	4	-0.368629	1.23327	0.938962
Q64261	1	0.425949	-0.898619	-0.87437
Q9JKX4	1	0.332497	-0.707393	-0.706591
Q9D0R4	1	0.511248	-0.702305	-0.783698
Q8K341	4	-1.71184	0.501068	0.379095
Q8CAK1	4	-1.06416	0.460845	0.700421
A2A6Q5	2	0.283792	-0.48186	-0.652541
Q9QUH0	3	0.518005	0.35881	0.656404
Q9JJA4	1	0.41106	-0.609876	-0.618056
O88286	2	0.0502781	-0.461757	-0.589114
P39749	1	0.732223	-1.09811	-1.14592
Q8CHI8	2	-0.0288716	-0.495849	-0.555676
O89110	2	0.252224	-0.64526	-0.704023
Q9Z2B9	1	0.546832	-0.708887	-0.538614
Q9D9K3	2	-0.353157	-0.360842	-0.585199
P53569	1	0.552056	-0.640621	-0.785713
Q8R422	1	0.322024	-0.78509	-0.778354
Q8C156	1	0.974695	-1.24441	-0.589681
Q640L3	4	-2.06781	0.370538	0.645021
Q9QZA0	4	-0.519563	0.474884	0.757705
Q8R3C0	1	0.495355	-0.583692	-0.61235
Q9DC48	2	0.186816	-0.464646	-0.578778
O55003	4	-2.27343	0.834846	1.29745
Q62356	1	0.379889	-0.700807	-0.611502
Q8BVW0	4	-2.11448	0.322264	0.575263
Q8VDD9	2	0.111584	-0.709658	-0.702893
Q8BMS4	4	-1.33626	0.638642	0.712533
P19973	4	-1.08917	0.597424	0.468342
Q810V0	1	0.639172	-0.511965	-0.568878
P07724	4	-0.505303	0.558318	0.483818
O09172	1	0.473726	-0.719785	-0.60053
O35516	2	0.167245	-0.744911	-0.58201
Q922R5	2	0.0795813	-0.6811	-0.537937
Q91V88	4	-1.07006	0.842219	0.75291
Q8CHT1	2	0.0624292	-0.514938	-0.753497
Q922S4	4	-1.20508	0.639844	0.484559
P61514	1	0.709489	-0.427511	-0.612054
P52432	2	-0.0396003	-0.552018	-0.569121
P82343	3	-0.224131	0.538752	0.382963
Q9DCS2	4	-0.780723	0.497329	0.567166
Q8BU03	2	0.137267	-0.614458	-0.656429
Q62193	1	0.574297	-0.79062	-0.836049
Q8K0Q5	2	0.0412028	-0.556656	-0.603475
Q9JLR1	4	-1.68704	0.578498	0.513908
Q3TQI7	2	0.258586	-0.596277	-0.576807
Q91WM3	1	0.496246	-0.411555	-0.575658
P60487	4	-0.975559	0.421979	0.589268
P70279	2	-0.004216	-0.476101	-0.570096
P46938	2	0.198786	-0.336843	-0.629778
Q91YN5	1	0.641055	-0.689441	-0.703639
Q3UIR3	4	-1.83178	0.313258	0.534963
P62274	1	1.24906	-0.404697	-0.571163
Q80ZV0	1	0.387041	-0.950104	-0.941772
Q9JI13	2	0.0995411	-0.563126	-0.660626
Q99L27	2	0.182053	-0.64914	-0.731783
P37913	1	1.04406	-1.0581	-1.05138
P40201	2	0.270848	-0.368776	-0.565372
P49025	1	1.00253	-0.958655	-0.858116
P39061	1	0.333266	-0.806448	-0.96881
Q80W68	2	-0.00372053	-0.689367	-0.612817
P28867	2	0.0800888	-0.677114	-0.705827
O09005	2	0.222063	-0.641905	-0.554647
O55135	1	0.623578	-0.454609	-0.547533
Q91VR7	4	-0.427485	1.02842	0.978381
Q8CCH2	4	-0.769638	0.391104	0.64529
Q9D6T0	2	0.0591923	-0.518698	-0.621157
Q5PSV9	2	0.268553	-0.60131	-0.57375
Q8VEL0	4	-1.03183	1.03117	0.836763
Q8VCB1	2	0.306737	-0.634292	-0.560948
A2ABV5	2	-0.182707	-0.486544	-0.66762
Q99J62	1	0.671811	-1.07334	-1.06971
Q91VH1	4	-1.32184	0.514996	0.515292
Q9JJT9	2	0.258285	-0.562914	-0.548333
Q62084	2	-0.0638856	-0.452189	-0.781072
Q8JZY4	4	-1.30938	0.377305	0.64973
P70158	4	-2.72867	0.636916	0.796765
O35929	2	-0.107604	-0.683368	-0.653973
Q80ZW2	2	-0.0947218	-0.692067	-0.47322
Q8BG48	4	-0.559326	0.822771	0.50306
O08601	4	-2.07248	0.570224	0.756999
Q9R0Q4	1	0.297188	-0.852552	-0.821739
Q5SSH8	4	-3.26933	0.655512	1.03968
Q9JJ80	2	-0.0384738	-0.716398	-0.666315
Q8K2C6	4	-1.555	0.58044	0.501346
E1U8D0	1	0.455912	-0.594715	-0.58559
Q8C4B4	2	0.158248	-0.553186	-0.617087
Q9CWY8	2	-0.0815188	-0.925736	-0.891063
Q8BN21	1	0.33566	-0.629958	-0.578683
Q3UHX9	2	-0.299864	-0.627523	-0.692757
Q9D6N1	1	0.720301	-0.461606	-0.570241
Q9CWX9	2	0.248187	-0.695405	-0.579301
Q9CZJ1	2	-0.0538359	-0.465313	-0.652037
Q9EQ28	2	0.264188	-0.948285	-0.731622
P97480	2	-0.138488	-0.451939	-0.55738
Q8BGS0	2	-0.268695	-0.664923	-0.745529
Q8K339	2	-0.0622522	-0.617824	-0.620751
Q99LJ1	4	-1.90175	0.272823	0.484262
O70279	2	-0.344136	-0.447326	-0.560194
Q8BTT6	2	0.0914651	-0.570013	-0.616772
Q99L48	2	0.269129	-0.490009	-0.582101
Q8BL03	4	-1.16315	0.414841	0.623918
Q9ERI5	2	0.305513	-0.486408	-0.724315
Q6P9P6	1	0.602153	-1.71841	-1.5627
Q9JL56	4	-1.50904	0.355918	0.482725
Q8BVE8	2	-0.276943	-0.632294	-0.956504
P35601	1	0.734961	-0.837057	-0.820374
Q9CWV6	2	0.274017	-0.491211	-0.617721
Q8R323	1	0.356201	-1.09361	-0.993191
Q8VCR8	4	-1.12594	0.562858	0.471722
Q6NSQ7	2	0.193544	-0.70262	-0.842756
Q8R3N1	2	0.217243	-0.494557	-0.603511
P03930	3	0.236654	0.832916	1.24392
P63030	3	-0.271148	0.578398	0.600732
E9Q1P8	2	0.192578	-0.685382	-0.722258
P22777	1	0.436176	-1.20876	-1.03023
Q61183	2	0.15179	-0.708511	-0.850303
P57787	4	-1.45129	0.266487	0.514468
Q8K202	2	0.073111	-0.612878	-0.576573
Q3USB7	5	-0.782064	3.46064	3.35581
Q9WUK4	1	0.724412	-0.988814	-0.962893
Q9Z0E0	1	0.336548	-0.650478	-0.571626
O88492	1	0.693897	-1.33982	-1.52649
Q9QXE0	4	-1.9529	0.436023	0.688177
Q9WV70	1	0.444119	-0.613943	-0.789178
Q5RJG1	2	-0.0563832	-0.552334	-0.648278
Q9CQT2	2	-0.0260923	-0.613994	-0.617856
Q3UUG6	4	-1.22426	0.568701	0.528693
P09926	2	-0.765243	-0.472051	-0.582682
Q6A0D4	4	-1.49016	0.533136	0.531804
Q99PP9	2	0.126007	-0.509829	-0.54681
Q8BK35	2	-0.330396	-0.690564	-0.877723
P97814	4	-3.10481	1.78111	1.59089
Q3V0C5	2	0.0643132	-0.705948	-0.54408
P52482	2	-1.7464	-0.621901	-0.665034
Q7TPE5	2	-0.697787	-0.394895	-0.551224
Q8BSN5	2	-0.253378	-0.66395	-0.65307
P60898	2	-0.378747	-0.391485	-0.572599
O88667	4	-1.4631	1.46312	1.42752
P11157	1	1.16262	-1.64518	-1.72873
Q64131	2	-1.51524	-0.484853	-0.62909
Q5SVD0	4	-0.866885	0.433925	0.555248
Q9Z0H1	2	0.0717131	-0.562382	-0.567522
Q9CQU5	1	0.441273	-1.0292	-0.943952
Q9D115	1	0.418439	-0.627808	-0.754648
Q8R0J7	2	0.312158	-0.59433	-0.739526
Q6PGG6	2	-0.480787	-0.83315	-0.35259
Q9D6K9	1	0.309537	-0.949135	-0.878297
Q9CWU4	2	-0.384014	-0.512674	-0.578167
O88379	2	-0.0635104	-0.592082	-0.763836
Q9CQE6	2	0.0589559	-0.68702	-0.677689
E9Q9R9	2	-0.474926	-0.497595	-0.723754
Q9DAA6	2	-0.391605	-0.723934	-0.511484
O35654	2	0.143819	-0.584707	-0.743269
P97329	2	-0.230574	-1.48068	-1.53567
P97864	2	-0.432659	-0.662625	-0.588668
Q80Y44	2	0.105185	-0.632359	-0.617495
Q9JJ89	2	0.281937	-0.489126	-0.684723
P33174	1	0.787486	-1.42727	-1.1945
Q920L1	2	0.122659	-0.672611	-0.599
Q3TGF2	1	0.377527	-0.905764	-0.880665
Q9QX60	4	-1.71769	0.441247	0.624559
Q8CGC4	2	0.0722486	-0.618684	-0.663725
Q8CFE2	1	0.672499	-1.08429	-0.933837
Q60994	5	-2.06226	2.80868	3.07339
Q8CD15	1	0.425283	-0.87049	-0.905092
P97470	2	0.052361	-0.460677	-0.553946
Q9EST4	2	0.0626257	-0.617878	-0.696314
Q99KX1	2	-0.591679	-0.55254	-0.568233
Q8C6B9	2	-0.0398317	-0.550306	-0.600271
Q99K43	2	0.0672151	-0.552566	-0.817027
Q8BKT8	2	0.127945	-0.74148	-0.837982
Q9CXK8	1	0.374081	-0.678667	-0.790608
Q8C5P5	2	-0.14865	-0.787089	-0.741748
Q8VEJ4	2	-0.0239665	-0.475053	-0.574368
Q9D0F6	1	0.458708	-0.752604	-0.858948
P23249	1	0.687265	-0.613585	-0.641152
Q8BW10	1	0.367761	-0.619461	-0.769219
Q6PAQ4	2	0.24999	-0.716568	-0.483848
Q8BHE8	4	-0.555294	0.444399	0.635113
Q5SVL6	4	-1.58316	0.963915	0.7312
P23949	2	-0.228019	-0.963594	-0.848564
Q8VHC3	4	-2.59133	0.684524	0.761516
Q9WVM1	1	0.338972	-1.59053	-1.38936
Q9QWH1	2	-0.111766	-0.656902	-0.669413
Q8CFE6	1	0.453163	-0.610661	-0.743711
O09117	3	0.244966	0.446177	0.711898
Q9R210	2	-2.53208	-0.854058	-1.01795
Q9JJX6	2	-0.856329	0.314351	-0.576392
Q9CQ79	2	-0.0378405	-0.604475	-0.591208
Q8C1E7	2	-0.656972	-0.627765	-0.582155
Q64092	2	-0.803707	-0.690153	-0.463607
P52483	2	-0.571009	-0.722617	-0.539925
Q9D1C9	2	-0.154043	-0.511206	-0.602019
Q80U70	2	-0.297152	-0.537373	-0.679861
D3Z7Q2	4	-1.60262	0.87171	0.98813
Q99LQ7	4	-1.7195	0.87118	1.01194
P07607	1	0.5434	-1.14641	-0.968668
Q9D1C1	1	0.841189	-1.88955	-1.76287
Q9DB42	2	-0.426233	-0.538682	-0.666883
P53798	2	-0.369635	-0.409441	-0.668543
Q91YU8	2	-0.116696	-0.662989	-0.761881
P97363	2	0.180909	-0.611021	-0.555759
O70404	2	0.0358786	-0.49217	-0.691365
Q9CR11	2	-0.0356119	-0.591929	-0.651185
Q8BU11	2	-0.329631	-0.476848	-0.714193
Q9R0P9	2	-0.0748615	-0.65049	-0.661238
Q04692	2	0.189195	-0.726411	-0.822044
Q8BZ47	2	-0.55852	-0.536809	-0.644949
P58158	4	-2.34216	0.481986	0.6017
Q8BSZ2	4	-1.65433	0.8497	0.672326
Q8R079	4	-1.47494	0.691654	0.486858
P01029	1	0.81341	-2.71723	-2.25675
Q8R0F8	4	-1.01832	0.590899	0.836319
Q9D842	2	-0.759435	-0.337893	-0.939281
Q9CR21	4	-0.534398	0.262684	0.513158
Q8VDF2	1	0.694388	-0.992963	-1.05098
Q9JJ94	2	-0.0345684	-1.01416	-1.22141
P59328	1	0.727943	-1.56361	-1.23886
Q8BHZ4	2	-0.928791	-0.372934	-0.574125
Q9D937	2	0.131678	-0.607682	-0.585874
Q8K298	1	1.05952	-1.5464	-1.6119
Q9JKP7	2	0.124031	-0.91275	-0.990182
Q8BVH9	2	-1.41136	-0.43853	-0.621331
Q7TMF2	2	-0.0730058	-0.505336	-0.748506
P11627	2	-0.399227	-1.02539	-0.743939
Q3UE17	2	-0.246943	-0.389471	-0.558047
Q2VPQ9	2	-0.189624	-0.656899	-0.688041
Q3THJ3	2	-0.391156	-0.52836	-0.593556
P33609	1	0.722773	-0.680643	-0.730101
Q8C2K1	2	-1.51541	-0.66319	-0.497324
Q5DW34	2	-0.120881	-0.53695	-0.655689
P58462	2	-0.534412	-0.658707	-0.553594
Q8R0K4	2	-0.679885	-0.68585	-0.810248
P17665	4	-0.652099	0.786122	0.771872
P49070	2	0.158044	-0.509192	-0.637249
Q9QWF0	2	0.122485	-1.44504	-1.31932
Q80ZQ9	2	-0.757826	-0.688928	-0.634266
Q8BG15	2	-0.0141509	-0.918636	-0.86466
O35648	2	0.235412	-0.791215	-0.940483
Q924Z4	2	0.274576	-0.738979	-0.674305
Q61458	2	-0.56855	-0.627741	-0.594299
Q9CY21	2	-0.310275	-0.677545	-0.762086
Q9CWD3	4	-1.68223	0.570985	0.699085
P52431	1	0.478595	-0.838701	-0.702971
P15066	2	-0.753419	-0.547559	-0.683631
Q9D8X0	2	-0.348212	-0.557574	-0.556393
P28574	2	-0.504444	-0.663189	-0.692397
Q8C3Y4	1	0.434545	-1.17475	-0.8319
P00158	4	-1.62343	0.857299	0.896062
Q61144	4	-2.11892	0.506242	0.484916
Q9D4J7	2	-0.311538	-0.725885	-0.742124
Q9D1N4	5	-2.25957	2.85176	2.65772
Q8CGE9	2	-0.554882	-0.363705	-0.61268
P51949	1	0.334223	-0.556829	-0.711679
Q9JJJ7	5	-2.10073	2.17519	2.37048
P02798	4	-1.83121	0.586547	0.504249
Q9CQ71	1	0.300865	-0.865611	-0.982759
O09000	2	-1.03812	-0.861342	0.22122
Q9DB40	2	-0.575495	-0.488528	-0.561453
Q9CR47	2	0.1916	-0.691839	-0.43084
P20664	1	0.492841	-1.33295	-1.33161
Q05769	2	-0.695467	-0.632802	-0.768197
Q8BRM2	2	-0.191571	-0.4064	-0.555583
Q9DB96	2	-0.0321282	-0.557127	-0.680821
Q09143	2	-0.0219925	-0.895116	-0.945026
Q9QUR8	2	0.026317	-0.594896	-0.645398
Q8R2W9	2	-0.732126	-0.779114	-0.802208
Q9D8P7	2	-0.598221	-0.462291	-0.602522
A6X8Z5	1	0.405948	-0.817755	-0.960615
P43135	2	-2.18676	-1.19057	-0.961939
P33610	1	0.364254	-0.553792	-0.907939
P12672	4	-0.555466	0.706752	0.484294
Q9D9A7	4	-1.33219	0.716251	0.547037
Q499X9	4	-0.968221	0.351864	0.531046
Q5NC05	2	-0.130388	-0.437026	-0.562187
Q9Z255	2	-0.3253	-0.4219	-0.551173
Q8C5L7	2	-0.126338	-0.713405	-0.799842
Q61704	1	0.667109	-3.0969	-3.38543
Q8CI15	4	-1.71736	0.592518	0.529643
Q9D1G2	2	0.134456	-0.803799	-0.953162
Q9JKP8	2	-0.503154	-0.738603	-0.917694
Q6PAT0	2	-0.820432	-0.365657	-0.585986
Q9JKW0	1	0.404593	-0.982332	-0.90373
Q8K301	2	0.201857	-0.558038	-0.632463
O09053	2	-1.37233	-0.683218	-0.741465
Q62147	4	-2.11418	0.249509	0.639435
P06869	2	-0.489625	-0.700483	-0.68671
Q3UFY0	2	-0.568929	-0.693495	-0.624444
Q3UFB2	2	-0.208886	-0.622755	-0.708624
Q9CZU4	2	-0.835383	-0.662159	-0.917171
Q8CII2	2	-0.320775	-0.565248	-0.659066
Q9DBT4	4	-1.33106	0.493555	0.600287
Q91V16	4	-1.08693	0.439223	0.614805
P33611	2	0.13525	-0.970009	-0.938162
Q9QYL7	2	-0.814557	-0.775212	-0.720659
Q8R088	2	-0.572049	-0.399069	-0.615714
Q9QXE2	4	-0.473849	0.314347	0.600725
Q8BN57	4	-1.7197	0.655093	0.814005
Q8BIG4	2	-0.875862	-0.427107	-0.765306
Q66JX5	2	-0.698806	-0.290333	-0.609781
Q3UMG5	2	-0.0342047	-0.739343	-0.765589
Q9JI59	2	-0.578662	-0.642356	-0.717065
Q922B9	2	-0.210988	-0.520487	-0.588794
Q8BHG9	1	0.389241	-0.863466	-0.801928
Q8BYR2	2	-0.330475	-0.644247	-0.621673
Q8BUI3	2	-0.334336	-0.940396	-0.441611
Q6NZQ4	2	-0.468348	-0.67518	-0.623453
O08983	2	-1.80035	-0.531928	-0.596956
Q9D7Z3	2	0.0638068	-0.539971	-0.624978
Q8BLH7	2	-0.0422992	-1.03487	-1.09509
Q9D945	2	-0.188063	-0.631331	-0.640664
Q9D786	2	0.0135392	-0.671053	-0.859094
P05627	2	-0.405367	-0.839867	-0.898896
O35245	2	-0.557788	-0.921018	-0.49012
P58801	2	0.0920972	-0.842104	-0.458799
Q8VE10	2	-0.214632	-0.683477	-0.918872
Q8BFT2	2	-0.701213	-0.70575	-0.72408
Q8K0E1	2	-1.32315	-0.512967	-0.591895
Q9CYX7	2	0.0171018	-0.681628	-0.775867
Q91WD0	4	-1.85107	0.402743	0.522901
Q91UZ5	2	-1.00874	-0.357526	-0.578865
Q3TFD2	2	-0.434389	-1.18817	-0.807766
O88708	2	-0.45093	-0.863083	-0.840862
Q99L28	2	0.215991	-0.497613	-0.655982
P97304	2	-0.425868	-0.622193	-0.668951
Q9CZQ6	2	-0.785217	-0.970471	-1.28934
Q9DB85	2	-0.205697	-0.595949	-0.567215
Q9WV85	4	-0.765755	0.215382	0.501521
Q6P5F7	2	-0.744616	-1.04074	-1.21466
Q9QY73	2	-0.614542	-0.757414	-0.545519
Q3TUU5	2	-0.337945	-0.734114	-0.718587
O88974	2	-0.549992	-0.464298	-0.581911
O08992	2	-0.104204	-0.904413	-0.849458
Q6DID5	2	-0.530506	-0.805274	-0.715442
Q8BGE4	4	-1.91105	0.83938	0.694496
Q8VC52	2	-0.719324	-0.76974	-0.773937
Q9CZX5	2	-0.548517	-0.65452	-0.682258
P29037	2	-0.676412	-0.657037	-0.523023
Q8K072	2	-1.01458	-1.03337	-0.880153
Q9CPR8	2	-0.264709	-0.343866	-0.548075
Q99LX5	2	-0.509686	-0.37904	-0.678956
Q8BZA9	2	-0.116366	-0.440367	-0.575801
Q3V0J1	2	-0.505024	-0.608507	-0.626045
Q9EPV8	2	-0.267461	-0.397257	-0.548674
A2AFR3	4	-0.788913	0.138471	0.518879
Q9JJH1	4	-2.20665	0.22892	0.788621
Q9CQE5	2	-1.31024	-0.962581	-1.01297
O70401	2	-0.429263	-0.585321	-0.679851
Q8CDM1	1	0.569496	-1.05712	-1.2927
Q02013	2	-0.016282	-1.52387	-1.21004
P97783	4	-2.60676	0.52104	-0.380345
Q80XD1	2	-1.5934	-0.34822	-0.739611
Q8BSP2	2	-0.264817	-0.850449	-0.969621
Q9D3S3	3	0.083427	0.432003	0.821687
Q8K385	4	-0.639605	0.224974	0.497252
Q8BWY9	1	0.812088	-1.30386	-1.88721
Q9CZT6	2	-0.0892301	-0.721837	-0.691573
Q921E6	2	-0.35628	-0.699309	-0.810261
P48760	2	-1.06393	-0.656213	-0.576967
Q07563	2	0.0534299	-0.611243	-0.551802
Q71KT5	4	-1.60356	0.409319	0.707041
Q9DBY0	2	-2.63136	-1.11069	-1.15121
Q920D3	2	-0.152608	-0.537208	-0.661882
Q61188	2	-0.759208	-1.02635	-0.815193
Q99J72	2	-1.92126	-0.933792	-0.896734
Q8VDY4	2	-1.02267	-0.669572	-0.495681
Q9D0N7	2	0.162098	-1.18067	-1.11406
Q6NS60	2	-0.894347	-0.823998	-0.888608
Q9Z2D3	2	0.185325	-0.921353	-0.943122
Q4FZF3	2	-0.34138	-0.70655	-0.687138
Q9D7B1	2	-0.820172	-0.381784	-0.586743
Q9Z207	1	0.498521	-1.3828	-1.19552
Q9DA69	2	-0.822549	-0.393846	-0.602972
Q5EBG6	2	-0.0226343	-1.04228	-0.919868
Q9ERH4	2	-0.376166	-1.3242	-1.14599
O70126	1	0.136559	-1.85308	-1.68467
Q9Z2C5	4	-2.32402	0.798388	0.754083
P10923	2	-0.573108	-0.856278	-0.779019
Q4VAC9	2	-0.796185	-0.914011	-0.819064
Q8BH51	4	-2.12192	0.558217	0.673759
Q3UA06	1	0.469569	-0.995641	-1.44616
Q9D211	2	-1.59238	-0.631598	-0.780377
Q61457	2	-1.38116	-1.06015	-0.494839
Q8BHL4	2	-0.42752	-1.78072	-1.81376
Q60943	2	-2.73018	-0.944808	-0.54188
Q9CV28	2	-0.504043	-0.95854	-0.657752
Q9D8C8	2	-1.40359	-0.390218	-0.572227
O70139	4	-2.27545	0.925847	0.381955
Q9CQX4	2	-0.399944	-2.00153	-1.06095
Q9D1D6	2	-0.0329741	-1.50635	-1.481
E9PV87	2	-2.22898	-1.07431	-0.957982
Q91VT1	2	-0.326394	-0.670522	-0.811213
Q9CZY2	2	-1.25503	-0.45868	-0.973727
O35375	2	-0.698923	-0.389965	-0.703298
Q8C2E4	2	-0.731651	-0.443004	-0.550514
Q4VA55	2	-1.95139	-0.384722	-0.659772
Q9CYV5	4	-1.55484	0.372357	0.543229
Q8BSU7	2	-0.323929	-0.565245	-0.775434
Q91W67	2	-0.394785	-0.412896	-0.546999
Q9D975	2	-0.683937	-0.651459	-0.926571
Q8K2Y0	2	-0.393672	-0.823746	-0.691502
Q9JM05	2	-0.68076	-0.936945	-0.593048
Q8BYH3	2	-1.46785	-0.988965	-0.957517
P0CL69	2	-1.00432	-1.16035	-0.866988
Q0KL01	2	-1.14992	-0.464783	-0.575034
Q8BYK4	4	-1.35666	0.658642	0.813967
Q791N7	2	-0.844153	-0.474016	-0.55269
P18911	2	-1.77337	-0.909765	-0.556503
Q80T23	4	-2.01388	0.938301	0.747606
Q9D083	2	-0.135498	-1.24428	-1.77072
Q8BWC0	2	-1.3758	-0.61027	-0.57355
Q8K3D3	2	0.0897562	-0.792793	-0.963773
Q9QXX8	2	-1.04903	-0.691459	-0.629321
Q9CQ18	2	-0.566341	-0.867173	-0.92482
Q99LZ3	1	0.187695	-1.51864	-1.66659
P56873	2	-0.320428	-0.312512	-0.689853
Q921J4	2	-0.303327	-0.798282	-0.565051
Q8R1M0	2	-0.753802	-0.627323	-0.600233
Q8C804	2	-0.280986	-0.670679	-0.432035
Q8BGN6	2	-1.05061	-1.6813	-1.70235
Q924Z6	2	-0.946426	-0.730487	-0.470117
Q8BU04	2	-0.012075	-0.737343	-0.748908

## Sheet: TMX MR--EtOH REMOVED
accession	cluster	standardized(log2(M))	standardized(log2(EM/M))	standardized(log2(LM/M))
A2ASS6	3	1.4113	2.06679	2.18596
Q5SX40	5	0.0750843	3.03419	3.53768
Q5SX39	5	-0.222047	3.05476	3.19463
P13541	5	0.546918	3.35843	3.21334
P13542	5	-0.449698	3.01689	3.15654
P68134	5	-0.378514	3.34927	3.22146
Q8VHX6	3	2.37988	1.08695	1.08653
Q9QXZ0	3	1.6467	1.12308	0.808073
Q91Z83	5	0.048858	2.09459	2.422
P31001	3	2.40932	1.11177	0.87076
P20152	1	3.5731	-0.61079	-0.616003
P70670	5	0.3396	3.41437	2.81398
E9PZQ0	5	-0.605309	2.09373	2.1672
P56480	3	2.28324	0.329473	0.587767
A2AAJ9	5	-0.562403	2.02991	2.20996
P21550	3	2.14422	0.871572	0.705799
P58774	3	1.64647	1.18926	1.11893
P05064	3	2.15154	0.486691	0.528701
Q8R429	5	-0.31712	3.50729	3.40253
Q9ERD7	1	1.13561	-0.843365	-0.864573
O55143	3	1.38333	0.472453	0.700862
Q99KI0	3	1.94807	0.595746	0.863146
P97457	5	0.18494	3.20888	3.04011
Q9JMH9	3	1.19956	0.549187	0.350058
O88990	3	1.09227	1.53434	1.29589
O08539	3	1.39181	1.2561	1.024
Q8BMS1	3	1.6691	0.472229	0.762254
P17156	3	0.55558	0.59696	0.598975
P47857	3	0.648237	1.78454	1.69937
P19096	1	2.15979	-0.650556	-0.735965
P05977	5	0.145294	3.25692	3.27511
P09405	1	2.62383	-0.644952	-0.699626
P47738	3	1.92774	0.116728	0.5225
Q9DCN2	3	1.77279	0.369152	0.492485
P17751	3	2.08491	0.295172	0.506
Q9EQK5	3	1.50725	0.554482	0.522739
P07310	5	0.100085	3.66631	3.06595
Q9ESD7	3	0.0112739	1.20104	1.27799
P17183	3	0.853929	0.816084	0.739824
Q7TQ48	5	-0.258032	3.59744	3.03854
Q9JI91	5	-0.872366	2.96035	2.44532
Q9WUB3	5	0.00359885	2.19694	1.83162
O70373	5	-0.162394	2.17276	1.85581
Q8BWT1	3	1.35078	0.305501	0.474255
P60843	1	1.80507	-0.453083	-0.574789
Q8CGK3	3	1.15436	0.229801	0.503261
O08528	3	1.01168	0.308193	0.509248
Q1XH17	5	-0.115608	3.46469	3.09616
P11531	4	-1.40933	0.313954	0.750488
Q99JY0	3	1.17951	0.501351	0.769601
Q9D0F9	3	1.58204	0.380753	0.558344
Q05920	3	0.553413	0.934547	1.16143
Q61941	3	1.08938	0.425229	0.651734
Q61656	1	1.73981	-0.554549	-0.627439
Q80XB4	4	-1.54607	1.57043	1.55876
Q04447	3	1.36399	1.08518	0.657769
Q9D051	3	1.24393	0.559874	0.771024
P10630	3	0.164705	1.08353	0.947171
Q7TPV4	1	1.94868	-0.647844	-0.692129
Q62234	5	-1.98158	2.36043	2.71974
Q9D154	3	0.535321	1.21158	1.13551
Q8CC88	3	0.50922	0.356296	0.565098
P80315	1	1.76553	-0.422411	-0.577261
P51174	3	1.24426	0.634556	0.865151
Q99KC8	3	1.19134	0.446359	0.580913
Q91V92	1	1.83893	-0.496683	-0.67477
Q9JLM8	5	0.444624	2.08188	1.71992
P05202	3	1.83256	0.239909	0.577338
O08749	3	1.3838	0.455327	0.683436
P97449	3	0.860086	0.150739	0.503055
O09165	5	-0.491707	2.92866	3.38491
P35486	3	0.91148	0.532747	0.746188
Q6PIE5	4	-1.61131	1.65178	1.81937
P68510	1	1.54254	-0.638073	-0.596368
Q07417	3	0.94396	0.509997	0.704563
P18242	3	1.41235	0.772901	0.864398
Q9QZ47	5	-0.218218	3.09738	2.72355
O08532	3	0.503654	0.748433	0.82016
Q8BFR5	3	1.6323	0.321778	0.50435
P18760	1	2.44485	-0.551249	-0.64279
O70250	5	-1.19977	4.09201	3.67151
P46935	1	1.66953	-0.567989	-0.69947
Q6ZQ73	3	0.363774	0.84818	0.658452
P11983	1	1.94581	-0.403945	-0.571238
Q9Z2I9	3	1.16988	0.535008	0.73556
A2AUC9	5	-0.14524	2.99429	2.75971
D3YYU8	3	0.148828	0.870802	0.727638
Q8C1A5	3	1.30615	0.545727	0.438647
Q9JIK5	1	1.85922	-0.865753	-0.994272
Q8BH59	3	1.13758	0.236819	0.488324
Q8CGY6	5	-0.413577	2.82959	2.36953
P14602	1	2.17877	-0.636371	-0.559237
Q61738	3	0.995103	0.525261	0.435091
A2ABU4	5	-2.15524	2.0385	2.13878
P09541	5	-0.746209	3.77691	3.37507
P28650	5	0.363684	1.99049	1.92454
Q8BMF4	3	1.06369	0.468822	0.734893
Q8JZQ2	3	0.498031	0.36568	0.675518
P49312	1	1.72049	-0.623368	-0.693986
Q9CY58	1	1.82612	-0.39898	-0.576663
Q8BWB1	5	-0.49797	2.49183	1.79386
O09161	5	-0.460869	3.6689	3.73281
Q61937	1	2.31667	-0.785142	-0.852092
P14152	3	1.66279	0.47511	0.456689
Q3TVI8	3	0.247127	1.13192	1.09747
O70475	1	1.81625	-0.702371	-0.470177
P43276	1	2.31054	-0.611191	-0.551549
B2RQC6	1	1.60172	-0.776337	-0.818679
Q9CS72	5	-1.50305	2.02664	1.63657
O35640	3	0.834805	0.935995	0.834954
Q148W8	4	-0.499644	1.42102	1.07789
Q9JHI5	3	0.581966	0.639473	0.932173
Q8BZF8	5	-0.696915	2.8094	2.75207
Q61553	1	1.83653	-0.677249	-0.686457
P04247	5	-0.193391	3.5713	3.37842
E9QA62	5	-1.23611	2.27769	1.90253
P22315	3	0.909175	0.472601	0.836245
O35286	1	1.52603	-0.539904	-0.558412
P35385	5	-0.586998	2.26842	2.25796
Q922D8	1	1.78243	-0.476261	-0.547037
F8VQB6	3	0.363403	0.572023	0.44506
Q9Z2I0	3	0.796293	0.222258	0.496093
Q9CYT6	5	-0.895606	2.96466	2.67422
Q91ZW3	1	1.30059	-0.624064	-0.636309
P62960	1	1.49929	-0.482462	-0.59201
Q9WUZ5	5	-0.195298	2.81639	2.41899
P45591	3	1.16242	0.621699	0.459957
P30416	1	1.71225	-0.589356	-0.68374
Q0KL02	3	0.437977	0.479104	0.235856
P70402	5	-0.959623	3.46346	3.18694
P52825	3	0.729794	0.422805	0.713836
P97384	3	0.982004	0.544832	0.42645
Q8CI43	5	-0.135763	2.93861	2.43323
P50752	5	-1.1455	3.54703	3.08214
Q99020	1	2.05046	-0.507445	-0.592095
P26350	1	1.60789	-1.0691	-1.06151
P56695	3	0.696727	1.08547	0.829007
Q61033	1	0.921022	-0.642026	-0.581371
Q99JB8	3	0.266291	1.05281	1.06846
P19123	5	-0.867691	3.24481	2.86507
P13412	5	-0.744615	3.31266	2.99371
Q9CZW4	3	0.874277	0.490313	0.44046
Q61576	1	1.34379	-0.593065	-0.60793
Q80VQ0	5	-0.592435	2.01142	2.09461
Q9D783	5	-1.21935	2.76056	2.53659
Q9DB73	3	0.25719	1.08604	1.33289
Q1HFZ0	1	1.33434	-0.572518	-0.553514
Q921G7	3	0.648498	0.520656	0.78251
P99029	3	1.54835	0.266057	0.546428
Q9Z2X1	1	1.7968	-0.593888	-0.555354
Q9D666	3	0.406904	0.414601	0.605299
Q9ET78	3	0.316934	1.22631	1.06059
Q61029	1	1.12642	-0.454577	-0.603048
Q8R5J9	3	1.24737	0.80541	0.619872
Q9CZ13	3	1.16334	0.365165	0.519479
Q3UZ39	1	1.18384	-0.785532	-0.845368
Q924M7	3	0.059581	0.784064	0.703185
Q9Z1E4	3	0.323163	1.07079	0.973255
Q5SWU9	1	1.32887	-0.662149	-0.620537
Q91ZA3	3	0.507273	0.377988	0.574673
Q3UMR5	3	-0.0672487	0.852706	0.980823
Q64518	5	-1.61361	4.06059	3.91613
Q9CQ62	3	0.987964	0.295754	0.547538
Q8VCX5	3	0.504941	0.395279	0.601656
Q9WTP7	3	1.00831	0.410731	0.566534
Q00612	1	1.38029	-0.724741	-0.685422
P28656	1	1.71081	-0.724832	-0.827984
P15626	3	0.492389	0.226879	0.49947
Q9WV02	2	-0.348752	-0.423918	-0.744369
Q8VBT1	5	-1.29312	2.21818	1.88472
Q9WV91	3	0.414921	0.321941	0.524949
Q922Q8	1	1.70234	-0.415395	-0.588843
Q9WUM5	3	0.839807	0.439046	0.628243
P20801	5	-1.39377	2.91527	2.47127
P45952	3	1.04308	0.296414	0.504342
P18872	3	0.212891	0.198549	0.533256
Q99MN9	3	0.421791	0.379813	0.548395
P41216	4	-0.537508	0.997953	1.13577
Q3MI48	5	-0.588706	2.25413	2.36961
O55126	3	0.262714	0.560403	0.867359
O88346	5	-1.17622	3.61129	3.33228
Q9Z2D6	3	0.180063	0.706376	0.889925
Q8BWS5	3	-0.14554	0.22348	0.572155
Q8QZS1	3	0.5799	0.379454	0.668978
Q9CR62	3	0.677351	0.20376	0.484216
Q9JIY5	3	0.425325	0.33725	0.594997
P40630	3	0.649416	0.269411	0.505121
E9Q5C9	1	1.22176	-0.600904	-0.663491
Q8BIW1	3	0.357769	0.91667	0.692525
P17225	1	1.50606	-0.65857	-0.558784
Q9EQ20	3	-0.06886	0.862662	1.16633
P62082	1	1.66428	-0.403566	-0.576404
Q920B9	1	1.33601	-0.758698	-0.757731
Q64152	1	1.22388	-0.394675	-0.664575
Q9CZ42	3	0.379187	0.64009	0.784474
Q9DCL9	1	1.55619	-0.631855	-0.752281
Q5NBX1	3	-0.268022	1.51831	1.44136
O09174	3	0.357986	0.728808	0.885121
Q9CR68	3	1.05713	0.40346	0.576465
Q99L13	3	0.320972	0.51269	0.714605
Q8BGT5	3	0.18628	0.670512	0.595268
Q8VDW0	1	0.986594	-0.640387	-0.75739
Q60865	1	1.65687	-0.544333	-0.707397
Q3ULW8	3	0.534738	0.689138	0.5418
Q8BKZ9	3	0.194382	0.56451	0.819394
P49813	3	-0.201604	1.53999	1.33888
Q9Z1G4	3	0.0609572	0.360681	0.481022
P23780	3	0.508058	0.466806	0.609004
Q9EPL9	3	0.159357	0.210609	0.553196
P23198	1	1.22329	-0.740867	-0.668529
P06802	3	0.0102963	0.678866	1.01728
Q63918	3	0.329301	0.403312	0.562118
Q6A026	1	0.824314	-0.636905	-0.600397
Q6P5D8	1	1.37349	-0.677483	-0.5912
Q9D662	1	0.859389	-0.434128	-0.550913
Q9CR42	4	-0.571909	1.26058	1.34684
Q62165	3	0.753018	0.489575	0.414445
Q8K1Z0	3	0.321181	0.60951	0.888374
Q9QYR9	3	-0.351333	0.623838	0.970596
P42125	3	0.993324	0.406965	0.660726
P29416	3	0.210729	0.482135	0.553922
P63328	3	-0.0287035	0.408616	0.513424
P70698	1	1.09423	-0.521433	-0.617827
Q6NVE8	3	-0.109317	0.49882	0.321062
Q03173	3	-0.123008	0.692785	0.606995
Q06185	3	0.558887	0.468822	0.61035
Q8CG48	1	1.60773	-1.2394	-1.32549
P46061	1	1.46719	-0.756508	-0.73172
Q8R086	3	0.106139	0.697338	1.10451
P46664	1	1.44331	-0.977715	-0.83149
P55012	3	-0.0489566	0.754004	0.629141
P97496	1	0.902283	-0.725776	-0.865018
A2AMM0	3	0.364056	1.52072	1.24964
Q920E5	1	1.46494	-0.489866	-0.734654
P16460	1	1.6479	-0.915234	-0.964062
P38060	3	0.344325	0.397694	0.670805
Q9WV06	5	-1.90652	3.20369	2.66358
Q64191	3	0.173245	0.495562	0.616586
P24547	1	1.60736	-0.831473	-0.868372
Q99MD9	1	1.52552	-1.0234	-1.17352
Q3UV70	3	-0.212246	0.544001	0.759232
Q9CQF9	3	0.562587	0.436614	0.621493
Q8VDC0	3	-0.0979204	0.397432	0.638461
Q8BK67	1	1.51696	-0.797746	-0.638863
P47934	3	-0.114819	0.792892	1.08516
Q60936	5	-1.64363	1.7647	1.99999
Q9WV35	5	-0.99487	2.7299	2.46653
Q91V61	3	0.496783	0.39787	0.599186
Q99L88	4	-2.01835	1.27491	0.724985
E9Q9K5	4	-1.82167	1.32184	1.97626
O88746	3	-0.141876	0.553868	0.47304
Q01320	1	1.33638	-1.52949	-1.56124
P53395	3	0.16726	0.575671	0.702201
Q8R3Z5	5	-2.07318	2.39814	2.11441
O35855	3	0.241372	0.489153	0.716379
Q6PER3	3	0.519537	0.64129	0.57883
Q9D172	3	0.698791	0.672786	0.940224
Q9WTR5	4	-1.21007	1.58687	1.53816
Q8R127	3	0.25324	0.698366	0.842528
Q61147	4	-2.5195	1.21656	1.62807
P10711	1	0.871734	-0.526677	-0.564695
P17918	1	1.82495	-1.18871	-1.26673
Q922Q1	3	0.643553	0.227945	0.576309
Q9Z277	1	1.30713	-0.750459	-0.746442
Q9WUQ2	3	0.402359	0.561449	0.623728
P22437	1	1.12707	-0.717936	-0.531886
Q8BFP9	4	-1.08941	0.7492	1.23283
Q7TSQ8	4	-0.464818	0.303511	0.574473
P16125	3	0.194947	0.719575	0.767391
Q920Q6	3	0.501531	0.880345	0.736787
Q3ULJ0	3	0.195984	0.563853	0.582206
A2BH40	1	0.734295	-0.569175	-0.628739
Q9D517	4	-0.34312	1.1062	1.04584
Q91V12	1	1.14042	-1.00479	-0.970212
P47226	1	1.43322	-0.704667	-0.6079
Q9WVJ3	4	-0.591462	0.824929	1.22561
Q91Z53	3	0.163436	0.587819	0.840719
P11798	5	-2.30486	2.7864	2.43262
P30681	1	1.67762	-1.0038	-1.04143
Q8CD10	3	0.271978	0.479043	0.611964
Q9EP89	3	-0.19821	0.710221	0.858078
Q9R062	3	0.456003	0.487327	0.543855
P25206	1	1.25502	-1.2986	-1.43247
Q8CFI0	1	0.689854	-0.493604	-0.562938
Q9Z2Z6	3	0.143607	0.627672	0.84895
Q61881	1	1.46967	-1.29826	-1.3999
O08756	3	0.390218	0.331469	0.487129
P49717	1	1.60593	-1.21722	-1.2404
P35922	1	0.656744	-0.675235	-0.651363
P43275	1	1.29939	-0.87006	-0.811528
P07742	1	1.22372	-0.551932	-0.613729
Q9JJI8	1	1.15395	-0.390019	-0.547032
Q9WTQ5	1	1.36782	-1.10112	-1.25215
P21981	4	-0.627284	1.04889	1.12241
Q924C1	1	1.04918	-0.705826	-0.671002
Q7TNP2	1	0.72945	-0.839259	-0.822904
Q91WS0	3	0.826381	0.317505	0.504055
Q9QZF2	3	0.196556	0.562408	0.560336
P97310	1	1.44083	-1.34224	-1.32565
Q8BP40	4	-0.686121	1.02928	1.18315
Q791T5	3	0.119967	0.407582	0.58074
Q8K010	4	-1.37451	0.583244	0.835239
Q6NS46	1	0.948275	-0.59381	-0.596299
Q08943	1	1.10911	-0.682795	-0.694197
Q9R069	4	-1.6685	1.69734	1.51239
Q91VK1	1	1.08105	-0.508852	-0.606227
Q9ET22	3	-0.294943	1.02347	1.27794
Q8BVY0	1	1.27184	-0.66573	-0.741466
Q60973	1	1.0734	-0.808339	-0.837948
P54227	1	1.52372	-1.12024	-1.29259
Q8BMJ3	2	-0.0854345	-0.544031	-0.669565
Q9CT10	1	0.832912	-0.456362	-0.567473
Q9Z0U1	1	0.949227	-0.504679	-0.789535
Q62009	4	-1.06302	1.08957	1.57283
Q3U9G9	1	1.03217	-0.614374	-0.667018
P82349	4	-0.896058	0.669758	0.859656
P34022	1	1.33015	-0.666867	-0.844933
Q8R2Q4	3	-0.351152	0.393355	0.578257
Q9QWR8	3	0.116032	0.779882	0.939781
Q9CW46	1	0.565976	-0.653276	-0.594015
Q9DBL1	3	0.0887308	0.416324	0.646028
Q99M71	3	0.112959	0.578528	1.01576
Q921N6	1	0.816948	-0.687981	-0.72602
Q8CI11	1	0.926822	-0.682428	-0.760664
Q9ET80	4	-2.20329	1.01969	0.986724
Q8BG81	1	1.0336	-0.530557	-0.568384
Q570Y9	3	0.401375	0.209106	0.527534
P52293	1	1.23291	-1.36313	-1.36525
Q8K4Q8	3	-0.168473	0.503912	0.457071
O88531	3	0.626339	0.597435	0.752327
Q99ME9	1	1.02662	-0.566854	-0.646814
Q9QYG0	4	-0.748759	0.431497	0.849312
Q61234	3	0.357971	0.585302	0.585114
Q8BIQ5	1	0.365228	-0.439688	-0.64508
P13439	1	1.16608	-0.764333	-0.756032
Q8CIM3	4	-0.943489	0.609326	0.933225
Q8R164	3	-0.00662245	0.486552	0.770002
P24472	1	1.59892	-1.13175	-0.995589
Q922W5	3	-0.13991	0.507114	0.854287
Q9CQ65	1	1.11776	-0.595306	-0.580742
Q8C3X2	3	-0.203729	0.355586	0.495536
O35969	3	0.267687	0.888453	0.352324
P08553	1	1.19144	-1.59954	-1.54817
Q6PGB6	1	1.09367	-0.418896	-0.549744
Q64674	1	1.06402	-0.633876	-0.670567
Q9CWZ3	1	0.556434	-0.415255	-0.553119
E9Q555	1	1.005	-0.622383	-0.616682
P97822	1	0.932581	-0.550245	-0.594025
Q80XL6	4	-0.811335	0.33375	0.692426
Q6PAM0	4	-0.846136	0.584566	0.672317
Q9DC29	4	-0.513455	0.441442	0.563871
P13864	1	1.43585	-1.29256	-1.28362
Q9WUK2	1	1.06071	-0.555438	-0.780023
O09159	4	-0.623899	0.323416	0.548492
Q03145	1	0.886313	-0.821769	-0.654438
P52927	1	1.23663	-0.83783	-0.531845
P08551	1	1.19448	-1.77329	-1.66788
P98078	1	0.923181	-0.857032	-0.68502
P54276	1	0.822836	-0.975237	-0.828162
Q9EQ61	1	0.923484	-0.65626	-0.669188
Q07079	3	-0.101055	0.829874	0.553253
Q8VDQ1	3	0.11546	0.492509	0.458102
P10922	3	1.33833	0.286494	0.531884
Q9JIH2	1	0.972005	-0.593888	-0.652128
P70255	2	-0.195369	-0.582295	-0.552599
Q8K2V1	1	0.372322	-0.393067	-0.590225
P11352	4	-0.838128	1.01127	1.27968
P48428	1	1.08739	-0.507363	-0.630377
Q64337	1	0.798054	-0.709347	-0.888656
Q8R0P4	4	-0.621216	1.4696	1.14799
P14094	3	0.44566	0.48973	0.528692
Q99LJ0	1	0.750041	-0.508379	-0.664725
Q7TNV0	1	1.06664	-0.689828	-0.647815
P29391	1	0.962302	-0.968501	-0.667962
Q8R4N0	3	-0.286689	0.881395	1.24457
P56135	3	0.142625	0.42456	0.63114
Q9JMC3	4	-0.538708	0.582837	0.802631
P49718	1	1.3023	-1.18166	-1.23766
Q08288	1	0.807932	-0.774118	-0.783885
O70583	4	-0.95928	1.04328	0.791867
Q8VEB4	3	-0.3093	0.608287	0.961964
Q9WUZ7	4	-1.26999	1.75156	1.63617
Q9ERI6	3	-0.313919	0.517918	0.68756
P09671	3	0.682829	0.296327	0.528603
P11440	1	1.50173	-1.59342	-1.64338
P50462	5	-0.952363	1.98034	2.04366
Q9CPQ8	3	0.896245	0.424199	0.611999
Q8K363	1	1.03666	-0.69413	-0.664128
Q922K7	1	1.0807	-0.704184	-0.735363
Q91VT4	4	-0.657709	0.329036	0.53123
O09106	1	0.938612	-0.659406	-0.600114
P97311	1	1.33962	-1.3325	-1.35464
P04756	4	-1.35506	1.04732	0.78736
Q61686	1	1.41418	-0.509039	-0.640163
Q7TNG5	4	-0.517394	0.413274	0.507645
P08030	1	1.17403	-0.770114	-0.702194
P50428	4	-0.443883	0.562788	0.955221
Q9D0B6	1	0.983366	-0.587538	-0.656094
Q8K2T1	1	0.545646	-0.52681	-0.587975
P82347	3	0.158424	0.389958	0.661489
Q9DCV4	3	-0.131489	0.744062	0.909435
Q61140	1	0.448625	-0.658316	-0.665567
P00375	1	1.18031	-0.939185	-1.07152
Q8BWW4	1	0.878194	-0.526153	-0.753664
Q8K012	1	0.49118	-0.625238	-0.656571
Q62470	1	0.585393	-0.707217	-0.434747
Q60759	3	-0.16341	0.410462	0.580996
O54879	1	1.0587	-0.79246	-0.93097
P43247	1	0.960732	-1.05947	-0.946179
Q9CSH3	1	0.807234	-0.673344	-0.755212
Q9D735	1	0.903753	-0.579934	-0.645261
Q9DBE9	1	0.779801	-0.703714	-0.59675
P84104	1	0.713276	-0.591458	-0.662379
Q8BKX1	1	1.01158	-0.985562	-0.989776
Q8K2Z4	1	1.26478	-1.13548	-1.34331
Q5SWD9	1	0.543449	-0.51768	-0.570728
Q60648	3	0.126473	0.908668	1.11075
P50171	4	-1.29955	0.712321	0.92484
Q9CYI4	2	0.241655	-0.77147	-0.858274
Q99KB8	3	-0.0610614	0.346325	0.548349
Q8BWA5	4	-1.90561	1.55959	1.07637
O54901	3	-0.298157	0.740837	0.933854
Q8C522	4	-1.06153	1.21533	1.23641
Q99LH1	1	0.675281	-0.659158	-0.663051
Q8R059	1	0.372975	-0.458059	-0.605525
Q9DCB8	3	-0.332494	0.501402	0.707782
Q80W00	1	0.544859	-0.439325	-0.562366
Q8VEE1	4	-1.27402	0.67092	0.75993
Q566J8	4	-0.436837	0.461504	0.624151
Q9CRB6	1	1.1768	-0.923603	-1.07953
Q8CGC6	1	0.915071	-0.664526	-0.676123
Q8CHX7	4	-0.744521	0.595061	0.366105
Q8BKS9	1	0.585133	-0.638019	-0.667281
Q05816	1	1.11842	-0.960591	-1.07929
Q8R1V4	3	0.235302	0.368891	0.491446
Q3TMH2	4	-0.603872	0.585617	0.68268
Q8K3K8	1	0.604503	-0.62468	-0.624807
Q80X41	1	0.784451	-0.832142	-0.820667
Q99PR8	5	-1.12277	2.16513	2.11478
O70551	1	0.439989	-0.698602	-0.737366
Q920M5	4	-0.368059	1.1294	1.15688
Q8JZR0	1	0.548919	-0.700061	-0.600382
Q9CXI0	4	-0.598975	0.570578	0.871
B9EJR8	1	0.435348	-0.441281	-0.565489
Q922J9	1	0.972061	-0.94057	-0.819248
O54825	1	0.552209	-0.53338	-0.571659
P45481	2	-0.491514	-0.995002	-0.477834
Q99L43	3	-0.0900118	0.406468	0.520504
Q9QZL0	1	0.495543	-0.508612	-0.709105
P39688	3	-0.287479	0.322438	0.618966
Q9D023	3	0.408731	0.390738	0.591775
P56183	1	0.56173	-0.656915	-0.632805
Q80U58	2	0.103061	-0.446664	-0.582682
P28667	1	0.679181	-0.779388	-0.919546
Q5XG71	1	0.666474	-0.530102	-0.672063
Q9DAT5	4	-0.921739	0.440765	0.555284
O70622	3	-0.04395	1.62705	1.70836
P97499	4	-0.381033	0.637431	0.75014
Q9CQY6	3	-0.158355	0.620316	0.843368
Q3UPF5	1	0.491475	-0.636588	-0.616031
Q8CG47	1	1.57266	-1.20764	-1.36003
Q640M1	1	0.504992	-0.408289	-0.560979
P60824	3	-0.126533	0.560233	0.443528
Q8CGZ0	1	0.741963	-0.427796	-0.553223
Q9D6U8	3	0.641985	0.258427	0.76757
Q9WUU7	3	0.467019	0.419216	0.59185
Q9D2Y4	1	0.673574	-0.642817	-0.592696
Q7TSH2	4	-0.893839	0.607492	0.526812
Q9DBT5	1	0.623215	-0.514211	-0.595802
Q60838	1	0.355875	-0.664865	-0.667966
P21956	1	0.831889	-0.678071	-0.879809
Q9WUR9	4	-0.817799	0.491711	1.04399
Q8C1D8	1	0.369778	-0.51894	-0.625801
P15105	4	-1.5755	0.243604	0.827131
Q9CRC8	1	0.823029	-0.640569	-0.61657
Q8BY71	1	0.689653	-1.25242	-1.31428
P59481	4	-0.386167	0.566268	0.720552
Q8JZK9	1	1.18349	-0.719486	-1.03614
P19788	4	-0.500523	0.638356	0.646733
Q9ERP3	5	-1.81889	2.37718	1.94945
Q8BP27	1	0.668319	-0.728003	-0.669474
Q0VGB7	2	0.128577	-0.428979	-0.552113
O89023	3	0.417512	0.703252	0.956801
Q8C0L0	3	-0.0176341	0.833115	0.85774
Q9D903	1	0.771957	-0.741465	-0.754722
Q61006	4	-0.850133	0.539272	0.577453
Q64669	1	1.37118	-1.26247	-1.3524
Q04899	2	0.104361	-0.50556	-0.579798
Q8K370	4	-1.74426	0.75592	1.20615
P30285	1	0.34693	-0.610828	-0.617114
Q9QYC0	1	0.51474	-0.83935	-0.93803
Q922Q9	3	-0.301266	0.389594	0.545525
Q8BGF6	4	-0.792127	0.644921	0.598012
Q9ESV0	1	0.577138	-0.610612	-0.741894
Q8R1G2	3	-0.341657	0.571144	0.548427
P50285	4	-0.50888	0.598257	0.773147
P11404	4	-0.994893	1.73375	1.65012
Q922B1	5	-1.08708	1.70451	1.83608
Q3V1V3	1	0.493286	-0.621751	-0.657936
P54754	4	-0.772451	0.522677	0.463008
Q8BRK9	4	-2.3166	0.484644	0.61535
Q9DBY8	1	0.592344	-0.765186	-0.78817
E9PVX6	1	1.29893	-1.17798	-0.988108
Q8C3F7	4	-1.01291	1.02107	0.734317
P60762	1	0.339563	-0.636884	-0.613673
Q91WM2	4	-0.637873	0.448981	0.647922
Q2YDW2	2	0.215263	-0.425486	-0.563329
P55065	4	-0.563802	0.70339	0.71379
Q3UQS8	4	-0.93874	0.528934	0.259166
Q9D8M4	1	0.557179	-0.636048	-0.660539
P17125	4	-0.990816	0.570883	0.420505
P58021	3	0.0600794	0.716276	0.70978
Q6P9S0	4	-1.15328	0.990792	0.640108
Q9DAV9	4	-0.792459	1.2073	1.21381
Q8VEE4	1	1.07653	-1.01977	-0.987514
P02716	5	-1.67087	2.38165	2.0685
Q924D0	4	-0.773797	0.406514	0.606583
O88271	1	0.840204	-0.781943	-0.896229
Q9JJY4	1	0.392271	-0.581429	-0.644042
P53996	1	0.7793	-0.580974	-0.780989
Q810D6	1	0.540145	-0.511699	-0.563053
P15379	1	1.11815	-0.828582	-0.860284
Q91VN6	2	0.256274	-0.45264	-0.694537
Q9QXG4	4	-0.776734	0.424988	0.478944
O70578	4	-0.87448	0.415255	0.509333
P70441	1	0.574185	-0.634763	-0.586048
Q6PGH2	1	1.07823	-0.956244	-1.16376
P17095	1	0.80718	-1.09039	-0.96163
Q61398	1	0.526119	-0.579139	-0.780505
P33215	2	0.255212	-0.648601	-0.69878
Q9CPT5	1	0.564161	-0.520267	-0.639953
Q9CYH6	1	0.366777	-0.71637	-0.696203
P55821	1	0.794366	-1.23804	-1.40371
Q9D0B0	1	0.983147	-0.676605	-0.62999
Q9JK23	2	0.130682	-0.462277	-0.567516
Q64700	4	-1.87617	0.343962	0.511391
Q8VC70	1	0.64339	-0.55543	-0.614644
Q61189	2	0.0120375	-0.523335	-0.585372
Q9D273	4	-1.23823	0.366882	0.741474
P97443	5	-1.32158	2.42247	2.16974
Q60714	4	-1.25385	0.420423	0.646004
P97452	1	0.656786	-0.644255	-0.731276
P97377	1	0.715801	-0.636037	-0.737785
Q3TWF6	1	0.403663	-0.607037	-0.608777
Q9CYA6	2	0.272634	-0.547369	-0.597125
Q91XD7	3	-0.36041	0.522242	0.67741
P24288	1	0.893374	-1.2526	-1.32362
Q9QZC8	4	-0.692637	0.810987	0.673037
P56542	4	-0.467143	0.797969	0.938427
Q9D1R2	2	-0.14946	-0.415394	-0.557424
Q3TC72	4	-1.96781	0.791771	1.0962
Q9WV03	1	0.631583	-0.769004	-0.798485
Q80TN4	4	-2.78533	0.496834	0.759687
Q9Z2D8	1	0.520252	-0.595659	-0.598449
Q9CS42	2	-0.420854	-0.57782	-0.559167
Q8BT07	1	0.909697	-1.16119	-1.31692
Q99P31	2	0.0735758	-0.565428	-0.670758
Q9DCA5	1	0.372287	-0.574361	-0.641256
Q9JLZ3	4	-0.737307	0.386265	0.543648
Q571E4	4	-0.472432	0.524228	0.716993
Q91VE6	1	0.767588	-0.638046	-0.780292
Q924K8	2	-0.105559	-0.620492	-0.641776
Q9D0S9	4	-0.499991	0.59899	0.708286
Q61809	4	-1.27041	0.395808	0.565667
P60521	4	-0.667688	0.50759	0.266484
Q921I2	1	0.576534	-0.473267	-0.737623
P22935	3	-0.163556	0.910616	0.548998
Q7TNE3	1	0.588202	-0.723261	-0.72072
Q5SSI6	1	0.459618	-0.659664	-0.510168
P83887	2	-0.148194	-0.519741	-0.549569
Q8BNV1	1	0.371734	-0.803024	-0.683389
P51637	5	-1.52371	2.54511	2.64621
Q3URE1	4	-1.62186	0.467512	0.747234
P82348	4	-2.22112	1.39876	1.42998
Q9Z0R9	1	0.612011	-1.14928	-1.18755
P97930	1	0.394101	-0.544187	-0.599409
Q8R001	2	0.0560059	-0.892989	-0.698169
Q91WN1	1	0.674362	-1.05349	-1.0516
Q8VEH8	4	-1.22595	0.357628	0.531518
Q9ER69	2	-0.108432	-0.59797	-0.618672
Q8BZJ7	4	-0.599274	0.571763	0.449358
Q08509	1	1.00055	-1.1389	-1.03296
Q80VJ3	1	0.368423	-0.775355	-0.825295
P13707	4	-1.38405	1.55106	1.40581
Q99J31	4	-1.34538	0.491347	0.468539
Q9CPS7	1	0.369618	-0.518646	-0.640934
Q61468	4	-2.54162	0.951995	0.628307
O09110	1	0.488714	-0.431955	-0.608655
A2A6T1	2	-0.317607	-0.665386	-0.579724
P56212	1	0.722028	-0.586973	-0.906867
O35657	4	-1.94372	0.81	0.819686
P50429	3	-0.113821	0.294363	0.56707
P47713	1	0.614689	-0.815228	-0.711662
P53690	1	0.719361	-0.411648	-0.773069
A2APB8	1	0.85073	-1.47226	-1.26966
Q99KW3	2	-0.0384547	-0.637216	-0.65629
Q9D0D5	2	-0.0928727	-0.467584	-0.603484
Q8K4J6	2	0.298776	-0.508236	-0.581962
O35134	2	0.252706	-0.492368	-0.57117
Q8VCY6	2	0.175236	-0.471981	-0.550442
Q9D2E2	2	0.0106237	-0.568899	-0.553522
Q9D0I8	1	0.93587	-0.73104	-0.823464
Q689Z5	1	0.391678	-0.489423	-0.621702
Q8CD92	2	-0.112473	-0.617007	-0.579761
Q61048	2	-0.0217541	-0.581085	-0.645635
Q00993	2	0.0107301	-0.696916	-0.704139
Q9Z2P8	4	-0.368629	1.23327	0.938962
Q64261	1	0.425949	-0.898619	-0.87437
Q9JKX4	1	0.332497	-0.707393	-0.706591
Q9D0R4	1	0.511248	-0.702305	-0.783698
Q8K341	4	-1.71184	0.501068	0.379095
Q8CAK1	4	-1.06416	0.460845	0.700421
A2A6Q5	2	0.283792	-0.48186	-0.652541
Q9QUH0	3	0.518005	0.35881	0.656404
Q9JJA4	1	0.41106	-0.609876	-0.618056
O88286	2	0.0502781	-0.461757	-0.589114
P39749	1	0.732223	-1.09811	-1.14592
Q8CHI8	2	-0.0288716	-0.495849	-0.555676
O89110	2	0.252224	-0.64526	-0.704023
Q9Z2B9	1	0.546832	-0.708887	-0.538614
Q9D9K3	2	-0.353157	-0.360842	-0.585199
P53569	1	0.552056	-0.640621	-0.785713
Q8R422	1	0.322024	-0.78509	-0.778354
Q8C156	1	0.974695	-1.24441	-0.589681
Q640L3	4	-2.06781	0.370538	0.645021
Q9QZA0	4	-0.519563	0.474884	0.757705
Q8R3C0	1	0.495355	-0.583692	-0.61235
Q9DC48	2	0.186816	-0.464646	-0.578778
O55003	4	-2.27343	0.834846	1.29745
Q62356	1	0.379889	-0.700807	-0.611502
Q8BVW0	4	-2.11448	0.322264	0.575263
Q8VDD9	2	0.111584	-0.709658	-0.702893
Q8BMS4	4	-1.33626	0.638642	0.712533
P19973	4	-1.08917	0.597424	0.468342
Q810V0	1	0.639172	-0.511965	-0.568878
P07724	4	-0.505303	0.558318	0.483818
O09172	1	0.473726	-0.719785	-0.60053
O35516	2	0.167245	-0.744911	-0.58201
Q922R5	2	0.0795813	-0.6811	-0.537937
Q91V88	4	-1.07006	0.842219	0.75291
Q8CHT1	2	0.0624292	-0.514938	-0.753497
Q922S4	4	-1.20508	0.639844	0.484559
P61514	1	0.709489	-0.427511	-0.612054
P52432	2	-0.0396003	-0.552018	-0.569121
P82343	3	-0.224131	0.538752	0.382963
Q9DCS2	4	-0.780723	0.497329	0.567166
Q8BU03	2	0.137267	-0.614458	-0.656429
Q62193	1	0.574297	-0.79062	-0.836049
Q8K0Q5	2	0.0412028	-0.556656	-0.603475
Q9JLR1	4	-1.68704	0.578498	0.513908
Q3TQI7	2	0.258586	-0.596277	-0.576807
Q91WM3	1	0.496246	-0.411555	-0.575658
P60487	4	-0.975559	0.421979	0.589268
P70279	2	-0.004216	-0.476101	-0.570096
P46938	2	0.198786	-0.336843	-0.629778
Q91YN5	1	0.641055	-0.689441	-0.703639
Q3UIR3	4	-1.83178	0.313258	0.534963
P62274	1	1.24906	-0.404697	-0.571163
Q80ZV0	1	0.387041	-0.950104	-0.941772
Q9JI13	2	0.0995411	-0.563126	-0.660626
Q99L27	2	0.182053	-0.64914	-0.731783
P37913	1	1.04406	-1.0581	-1.05138
P40201	2	0.270848	-0.368776	-0.565372
P49025	1	1.00253	-0.958655	-0.858116
P39061	1	0.333266	-0.806448	-0.96881
Q80W68	2	-0.00372053	-0.689367	-0.612817
P28867	2	0.0800888	-0.677114	-0.705827
O09005	2	0.222063	-0.641905	-0.554647
O55135	1	0.623578	-0.454609	-0.547533
Q91VR7	4	-0.427485	1.02842	0.978381
Q8CCH2	4	-0.769638	0.391104	0.64529
Q9D6T0	2	0.0591923	-0.518698	-0.621157
Q5PSV9	2	0.268553	-0.60131	-0.57375
Q8VEL0	4	-1.03183	1.03117	0.836763
Q8VCB1	2	0.306737	-0.634292	-0.560948
A2ABV5	2	-0.182707	-0.486544	-0.66762
Q99J62	1	0.671811	-1.07334	-1.06971
Q91VH1	4	-1.32184	0.514996	0.515292
Q9JJT9	2	0.258285	-0.562914	-0.548333
Q62084	2	-0.0638856	-0.452189	-0.781072
Q8JZY4	4	-1.30938	0.377305	0.64973
P70158	4	-2.72867	0.636916	0.796765
O35929	2	-0.107604	-0.683368	-0.653973
Q80ZW2	2	-0.0947218	-0.692067	-0.47322
Q8BG48	4	-0.559326	0.822771	0.50306
O08601	4	-2.07248	0.570224	0.756999
Q9R0Q4	1	0.297188	-0.852552	-0.821739
Q5SSH8	4	-3.26933	0.655512	1.03968
Q9JJ80	2	-0.0384738	-0.716398	-0.666315
Q8K2C6	4	-1.555	0.58044	0.501346
E1U8D0	1	0.455912	-0.594715	-0.58559
Q8C4B4	2	0.158248	-0.553186	-0.617087
Q9CWY8	2	-0.0815188	-0.925736	-0.891063
Q8BN21	1	0.33566	-0.629958	-0.578683
Q3UHX9	2	-0.299864	-0.627523	-0.692757
Q9D6N1	1	0.720301	-0.461606	-0.570241
Q9CWX9	2	0.248187	-0.695405	-0.579301
Q9CZJ1	2	-0.0538359	-0.465313	-0.652037
Q9EQ28	2	0.264188	-0.948285	-0.731622
P97480	2	-0.138488	-0.451939	-0.55738
Q8BGS0	2	-0.268695	-0.664923	-0.745529
Q8K339	2	-0.0622522	-0.617824	-0.620751
Q99LJ1	4	-1.90175	0.272823	0.484262
O70279	2	-0.344136	-0.447326	-0.560194
Q8BTT6	2	0.0914651	-0.570013	-0.616772
Q99L48	2	0.269129	-0.490009	-0.582101
Q8BL03	4	-1.16315	0.414841	0.623918
Q9ERI5	2	0.305513	-0.486408	-0.724315
Q6P9P6	1	0.602153	-1.71841	-1.5627
Q9JL56	4	-1.50904	0.355918	0.482725
Q8BVE8	2	-0.276943	-0.632294	-0.956504
P35601	1	0.734961	-0.837057	-0.820374
Q9CWV6	2	0.274017	-0.491211	-0.617721
Q8R323	1	0.356201	-1.09361	-0.993191
Q8VCR8	4	-1.12594	0.562858	0.471722
Q6NSQ7	2	0.193544	-0.70262	-0.842756
Q8R3N1	2	0.217243	-0.494557	-0.603511
P03930	3	0.236654	0.832916	1.24392
P63030	3	-0.271148	0.578398	0.600732
E9Q1P8	2	0.192578	-0.685382	-0.722258
P22777	1	0.436176	-1.20876	-1.03023
Q61183	2	0.15179	-0.708511	-0.850303
P57787	4	-1.45129	0.266487	0.514468
Q8K202	2	0.073111	-0.612878	-0.576573
Q3USB7	5	-0.782064	3.46064	3.35581
Q9WUK4	1	0.724412	-0.988814	-0.962893
Q9Z0E0	1	0.336548	-0.650478	-0.571626
O88492	1	0.693897	-1.33982	-1.52649
Q9QXE0	4	-1.9529	0.436023	0.688177
Q9WV70	1	0.444119	-0.613943	-0.789178
Q5RJG1	2	-0.0563832	-0.552334	-0.648278
Q9CQT2	2	-0.0260923	-0.613994	-0.617856
Q3UUG6	4	-1.22426	0.568701	0.528693
P09926	2	-0.765243	-0.472051	-0.582682
Q6A0D4	4	-1.49016	0.533136	0.531804
Q99PP9	2	0.126007	-0.509829	-0.54681
Q8BK35	2	-0.330396	-0.690564	-0.877723
P97814	4	-3.10481	1.78111	1.59089
Q3V0C5	2	0.0643132	-0.705948	-0.54408
P52482	2	-1.7464	-0.621901	-0.665034
Q7TPE5	2	-0.697787	-0.394895	-0.551224
Q8BSN5	2	-0.253378	-0.66395	-0.65307
P60898	2	-0.378747	-0.391485	-0.572599
O88667	4	-1.4631	1.46312	1.42752
P11157	1	1.16262	-1.64518	-1.72873
Q64131	2	-1.51524	-0.484853	-0.62909
Q5SVD0	4	-0.866885	0.433925	0.555248
Q9Z0H1	2	0.0717131	-0.562382	-0.567522
Q9CQU5	1	0.441273	-1.0292	-0.943952
Q9D115	1	0.418439	-0.627808	-0.754648
Q8R0J7	2	0.312158	-0.59433	-0.739526
Q6PGG6	2	-0.480787	-0.83315	-0.35259
Q9D6K9	1	0.309537	-0.949135	-0.878297
Q9CWU4	2	-0.384014	-0.512674	-0.578167
O88379	2	-0.0635104	-0.592082	-0.763836
Q9CQE6	2	0.0589559	-0.68702	-0.677689
E9Q9R9	2	-0.474926	-0.497595	-0.723754
Q9DAA6	2	-0.391605	-0.723934	-0.511484
O35654	2	0.143819	-0.584707	-0.743269
P97329	2	-0.230574	-1.48068	-1.53567
P97864	2	-0.432659	-0.662625	-0.588668
Q80Y44	2	0.105185	-0.632359	-0.617495
Q9JJ89	2	0.281937	-0.489126	-0.684723
P33174	1	0.787486	-1.42727	-1.1945
Q920L1	2	0.122659	-0.672611	-0.599
Q3TGF2	1	0.377527	-0.905764	-0.880665
Q9QX60	4	-1.71769	0.441247	0.624559
Q8CGC4	2	0.0722486	-0.618684	-0.663725
Q8CFE2	1	0.672499	-1.08429	-0.933837
Q60994	5	-2.06226	2.80868	3.07339
Q8CD15	1	0.425283	-0.87049	-0.905092
P97470	2	0.052361	-0.460677	-0.553946
Q9EST4	2	0.0626257	-0.617878	-0.696314
Q99KX1	2	-0.591679	-0.55254	-0.568233
Q8C6B9	2	-0.0398317	-0.550306	-0.600271
Q99K43	2	0.0672151	-0.552566	-0.817027
Q8BKT8	2	0.127945	-0.74148	-0.837982
Q9CXK8	1	0.374081	-0.678667	-0.790608
Q8C5P5	2	-0.14865	-0.787089	-0.741748
Q8VEJ4	2	-0.0239665	-0.475053	-0.574368
Q9D0F6	1	0.458708	-0.752604	-0.858948
P23249	1	0.687265	-0.613585	-0.641152
Q8BW10	1	0.367761	-0.619461	-0.769219
Q6PAQ4	2	0.24999	-0.716568	-0.483848
Q8BHE8	4	-0.555294	0.444399	0.635113
Q5SVL6	4	-1.58316	0.963915	0.7312
P23949	2	-0.228019	-0.963594	-0.848564
Q8VHC3	4	-2.59133	0.684524	0.761516
Q9WVM1	1	0.338972	-1.59053	-1.38936
Q9QWH1	2	-0.111766	-0.656902	-0.669413
Q8CFE6	1	0.453163	-0.610661	-0.743711
O09117	3	0.244966	0.446177	0.711898
Q9R210	2	-2.53208	-0.854058	-1.01795
Q9JJX6	2	-0.856329	0.314351	-0.576392
Q9CQ79	2	-0.0378405	-0.604475	-0.591208
Q8C1E7	2	-0.656972	-0.627765	-0.582155
Q64092	2	-0.803707	-0.690153	-0.463607
P52483	2	-0.571009	-0.722617	-0.539925
Q9D1C9	2	-0.154043	-0.511206	-0.602019
Q80U70	2	-0.297152	-0.537373	-0.679861
D3Z7Q2	4	-1.60262	0.87171	0.98813
Q99LQ7	4	-1.7195	0.87118	1.01194
P07607	1	0.5434	-1.14641	-0.968668
Q9D1C1	1	0.841189	-1.88955	-1.76287
Q9DB42	2	-0.426233	-0.538682	-0.666883
P53798	2	-0.369635	-0.409441	-0.668543
Q91YU8	2	-0.116696	-0.662989	-0.761881
P97363	2	0.180909	-0.611021	-0.555759
O70404	2	0.0358786	-0.49217	-0.691365
Q9CR11	2	-0.0356119	-0.591929	-0.651185
Q8BU11	2	-0.329631	-0.476848	-0.714193
Q9R0P9	2	-0.0748615	-0.65049	-0.661238
Q04692	2	0.189195	-0.726411	-0.822044
Q8BZ47	2	-0.55852	-0.536809	-0.644949
P58158	4	-2.34216	0.481986	0.6017
Q8BSZ2	4	-1.65433	0.8497	0.672326
Q8R079	4	-1.47494	0.691654	0.486858
P01029	1	0.81341	-2.71723	-2.25675
Q8R0F8	4	-1.01832	0.590899	0.836319
Q9D842	2	-0.759435	-0.337893	-0.939281
Q9CR21	4	-0.534398	0.262684	0.513158
Q8VDF2	1	0.694388	-0.992963	-1.05098
Q9JJ94	2	-0.0345684	-1.01416	-1.22141
P59328	1	0.727943	-1.56361	-1.23886
Q8BHZ4	2	-0.928791	-0.372934	-0.574125
Q9D937	2	0.131678	-0.607682	-0.585874
Q8K298	1	1.05952	-1.5464	-1.6119
Q9JKP7	2	0.124031	-0.91275	-0.990182
Q8BVH9	2	-1.41136	-0.43853	-0.621331
Q7TMF2	2	-0.0730058	-0.505336	-0.748506
P11627	2	-0.399227	-1.02539	-0.743939
Q3UE17	2	-0.246943	-0.389471	-0.558047
Q2VPQ9	2	-0.189624	-0.656899	-0.688041
Q3THJ3	2	-0.391156	-0.52836	-0.593556
P33609	1	0.722773	-0.680643	-0.730101
Q8C2K1	2	-1.51541	-0.66319	-0.497324
Q5DW34	2	-0.120881	-0.53695	-0.655689
P58462	2	-0.534412	-0.658707	-0.553594
Q8R0K4	2	-0.679885	-0.68585	-0.810248
P17665	4	-0.652099	0.786122	0.771872
P49070	2	0.158044	-0.509192	-0.637249
Q9QWF0	2	0.122485	-1.44504	-1.31932
Q80ZQ9	2	-0.757826	-0.688928	-0.634266
Q8BG15	2	-0.0141509	-0.918636	-0.86466
O35648	2	0.235412	-0.791215	-0.940483
Q924Z4	2	0.274576	-0.738979	-0.674305
Q61458	2	-0.56855	-0.627741	-0.594299
Q9CY21	2	-0.310275	-0.677545	-0.762086
Q9CWD3	4	-1.68223	0.570985	0.699085
P52431	1	0.478595	-0.838701	-0.702971
P15066	2	-0.753419	-0.547559	-0.683631
Q9D8X0	2	-0.348212	-0.557574	-0.556393
P28574	2	-0.504444	-0.663189	-0.692397
Q8C3Y4	1	0.434545	-1.17475	-0.8319
P00158	4	-1.62343	0.857299	0.896062
Q61144	4	-2.11892	0.506242	0.484916
Q9D4J7	2	-0.311538	-0.725885	-0.742124
Q9D1N4	5	-2.25957	2.85176	2.65772
Q8CGE9	2	-0.554882	-0.363705	-0.61268
P51949	1	0.334223	-0.556829	-0.711679
Q9JJJ7	5	-2.10073	2.17519	2.37048
P02798	4	-1.83121	0.586547	0.504249
Q9CQ71	1	0.300865	-0.865611	-0.982759
O09000	2	-1.03812	-0.861342	0.22122
Q9DB40	2	-0.575495	-0.488528	-0.561453
Q9CR47	2	0.1916	-0.691839	-0.43084
P20664	1	0.492841	-1.33295	-1.33161
Q05769	2	-0.695467	-0.632802	-0.768197
Q8BRM2	2	-0.191571	-0.4064	-0.555583
Q9DB96	2	-0.0321282	-0.557127	-0.680821
Q09143	2	-0.0219925	-0.895116	-0.945026
Q9QUR8	2	0.026317	-0.594896	-0.645398
Q8R2W9	2	-0.732126	-0.779114	-0.802208
Q9D8P7	2	-0.598221	-0.462291	-0.602522
A6X8Z5	1	0.405948	-0.817755	-0.960615
P43135	2	-2.18676	-1.19057	-0.961939
P33610	1	0.364254	-0.553792	-0.907939
P12672	4	-0.555466	0.706752	0.484294
Q9D9A7	4	-1.33219	0.716251	0.547037
Q499X9	4	-0.968221	0.351864	0.531046
Q5NC05	2	-0.130388	-0.437026	-0.562187
Q9Z255	2	-0.3253	-0.4219	-0.551173
Q8C5L7	2	-0.126338	-0.713405	-0.799842
Q61704	1	0.667109	-3.0969	-3.38543
Q8CI15	4	-1.71736	0.592518	0.529643
Q9D1G2	2	0.134456	-0.803799	-0.953162
Q9JKP8	2	-0.503154	-0.738603	-0.917694
Q6PAT0	2	-0.820432	-0.365657	-0.585986
Q9JKW0	1	0.404593	-0.982332	-0.90373
Q8K301	2	0.201857	-0.558038	-0.632463
O09053	2	-1.37233	-0.683218	-0.741465
Q62147	4	-2.11418	0.249509	0.639435
P06869	2	-0.489625	-0.700483	-0.68671
Q3UFY0	2	-0.568929	-0.693495	-0.624444
Q3UFB2	2	-0.208886	-0.622755	-0.708624
Q9CZU4	2	-0.835383	-0.662159	-0.917171
Q8CII2	2	-0.320775	-0.565248	-0.659066
Q9DBT4	4	-1.33106	0.493555	0.600287
Q91V16	4	-1.08693	0.439223	0.614805
P33611	2	0.13525	-0.970009	-0.938162
Q9QYL7	2	-0.814557	-0.775212	-0.720659
Q8R088	2	-0.572049	-0.399069	-0.615714
Q9QXE2	4	-0.473849	0.314347	0.600725
Q8BN57	4	-1.7197	0.655093	0.814005
Q8BIG4	2	-0.875862	-0.427107	-0.765306
Q66JX5	2	-0.698806	-0.290333	-0.609781
Q3UMG5	2	-0.0342047	-0.739343	-0.765589
Q9JI59	2	-0.578662	-0.642356	-0.717065
Q922B9	2	-0.210988	-0.520487	-0.588794
Q8BHG9	1	0.389241	-0.863466	-0.801928
Q8BYR2	2	-0.330475	-0.644247	-0.621673
Q8BUI3	2	-0.334336	-0.940396	-0.441611
Q6NZQ4	2	-0.468348	-0.67518	-0.623453
O08983	2	-1.80035	-0.531928	-0.596956
Q9D7Z3	2	0.0638068	-0.539971	-0.624978
Q8BLH7	2	-0.0422992	-1.03487	-1.09509
Q9D945	2	-0.188063	-0.631331	-0.640664
Q9D786	2	0.0135392	-0.671053	-0.859094
P05627	2	-0.405367	-0.839867	-0.898896
O35245	2	-0.557788	-0.921018	-0.49012
P58801	2	0.0920972	-0.842104	-0.458799
Q8VE10	2	-0.214632	-0.683477	-0.918872
Q8BFT2	2	-0.701213	-0.70575	-0.72408
Q8K0E1	2	-1.32315	-0.512967	-0.591895
Q9CYX7	2	0.0171018	-0.681628	-0.775867
Q91WD0	4	-1.85107	0.402743	0.522901
Q91UZ5	2	-1.00874	-0.357526	-0.578865
Q3TFD2	2	-0.434389	-1.18817	-0.807766
O88708	2	-0.45093	-0.863083	-0.840862
Q99L28	2	0.215991	-0.497613	-0.655982
P97304	2	-0.425868	-0.622193	-0.668951
Q9CZQ6	2	-0.785217	-0.970471	-1.28934
Q9DB85	2	-0.205697	-0.595949	-0.567215
Q9WV85	4	-0.765755	0.215382	0.501521
Q6P5F7	2	-0.744616	-1.04074	-1.21466
Q9QY73	2	-0.614542	-0.757414	-0.545519
Q3TUU5	2	-0.337945	-0.734114	-0.718587
O88974	2	-0.549992	-0.464298	-0.581911
O08992	2	-0.104204	-0.904413	-0.849458
Q6DID5	2	-0.530506	-0.805274	-0.715442
Q8BGE4	4	-1.91105	0.83938	0.694496
Q8VC52	2	-0.719324	-0.76974	-0.773937
Q9CZX5	2	-0.548517	-0.65452	-0.682258
P29037	2	-0.676412	-0.657037	-0.523023
Q8K072	2	-1.01458	-1.03337	-0.880153
Q9CPR8	2	-0.264709	-0.343866	-0.548075
Q99LX5	2	-0.509686	-0.37904	-0.678956
Q8BZA9	2	-0.116366	-0.440367	-0.575801
Q3V0J1	2	-0.505024	-0.608507	-0.626045
Q9EPV8	2	-0.267461	-0.397257	-0.548674
A2AFR3	4	-0.788913	0.138471	0.518879
Q9JJH1	4	-2.20665	0.22892	0.788621
Q9CQE5	2	-1.31024	-0.962581	-1.01297
O70401	2	-0.429263	-0.585321	-0.679851
Q8CDM1	1	0.569496	-1.05712	-1.2927
Q02013	2	-0.016282	-1.52387	-1.21004
P97783	4	-2.60676	0.52104	-0.380345
Q80XD1	2	-1.5934	-0.34822	-0.739611
Q8BSP2	2	-0.264817	-0.850449	-0.969621
Q9D3S3	3	0.083427	0.432003	0.821687
Q8K385	4	-0.639605	0.224974	0.497252
Q8BWY9	1	0.812088	-1.30386	-1.88721
Q9CZT6	2	-0.0892301	-0.721837	-0.691573
Q921E6	2	-0.35628	-0.699309	-0.810261
P48760	2	-1.06393	-0.656213	-0.576967
Q07563	2	0.0534299	-0.611243	-0.551802
Q71KT5	4	-1.60356	0.409319	0.707041
Q9DBY0	2	-2.63136	-1.11069	-1.15121
Q920D3	2	-0.152608	-0.537208	-0.661882
Q61188	2	-0.759208	-1.02635	-0.815193
Q99J72	2	-1.92126	-0.933792	-0.896734
Q8VDY4	2	-1.02267	-0.669572	-0.495681
Q9D0N7	2	0.162098	-1.18067	-1.11406
Q6NS60	2	-0.894347	-0.823998	-0.888608
Q9Z2D3	2	0.185325	-0.921353	-0.943122
Q4FZF3	2	-0.34138	-0.70655	-0.687138
Q9D7B1	2	-0.820172	-0.381784	-0.586743
Q9Z207	1	0.498521	-1.3828	-1.19552
Q9DA69	2	-0.822549	-0.393846	-0.602972
Q5EBG6	2	-0.0226343	-1.04228	-0.919868
Q9ERH4	2	-0.376166	-1.3242	-1.14599
O70126	1	0.136559	-1.85308	-1.68467
Q9Z2C5	4	-2.32402	0.798388	0.754083
P10923	2	-0.573108	-0.856278	-0.779019
Q4VAC9	2	-0.796185	-0.914011	-0.819064
Q8BH51	4	-2.12192	0.558217	0.673759
Q3UA06	1	0.469569	-0.995641	-1.44616
Q9D211	2	-1.59238	-0.631598	-0.780377
Q61457	2	-1.38116	-1.06015	-0.494839
Q8BHL4	2	-0.42752	-1.78072	-1.81376
Q60943	2	-2.73018	-0.944808	-0.54188
Q9CV28	2	-0.504043	-0.95854	-0.657752
Q9D8C8	2	-1.40359	-0.390218	-0.572227
O70139	4	-2.27545	0.925847	0.381955
Q9CQX4	2	-0.399944	-2.00153	-1.06095
Q9D1D6	2	-0.0329741	-1.50635	-1.481
E9PV87	2	-2.22898	-1.07431	-0.957982
Q91VT1	2	-0.326394	-0.670522	-0.811213
Q9CZY2	2	-1.25503	-0.45868	-0.973727
O35375	2	-0.698923	-0.389965	-0.703298
Q8C2E4	2	-0.731651	-0.443004	-0.550514
Q4VA55	2	-1.95139	-0.384722	-0.659772
Q9CYV5	4	-1.55484	0.372357	0.543229
Q8BSU7	2	-0.323929	-0.565245	-0.775434
Q91W67	2	-0.394785	-0.412896	-0.546999
Q9D975	2	-0.683937	-0.651459	-0.926571
Q8K2Y0	2	-0.393672	-0.823746	-0.691502
Q9JM05	2	-0.68076	-0.936945	-0.593048
Q8BYH3	2	-1.46785	-0.988965	-0.957517
P0CL69	2	-1.00432	-1.16035	-0.866988
Q0KL01	2	-1.14992	-0.464783	-0.575034
Q8BYK4	4	-1.35666	0.658642	0.813967
Q791N7	2	-0.844153	-0.474016	-0.55269
P18911	2	-1.77337	-0.909765	-0.556503
Q80T23	4	-2.01388	0.938301	0.747606
Q9D083	2	-0.135498	-1.24428	-1.77072
Q8BWC0	2	-1.3758	-0.61027	-0.57355
Q8K3D3	2	0.0897562	-0.792793	-0.963773
Q9QXX8	2	-1.04903	-0.691459	-0.629321
Q9CQ18	2	-0.566341	-0.867173	-0.92482
Q99LZ3	1	0.187695	-1.51864	-1.66659
P56873	2	-0.320428	-0.312512	-0.689853
Q921J4	2	-0.303327	-0.798282	-0.565051
Q8R1M0	2	-0.753802	-0.627323	-0.600233
Q8C804	2	-0.280986	-0.670679	-0.432035
Q8BGN6	2	-1.05061	-1.6813	-1.70235
Q924Z6	2	-0.946426	-0.730487	-0.470117
Q8BU04	2	-0.012075	-0.737343	-0.748908
