# Supplementary material for: Effect of Tamoxifen on Proteome Expression during In Vitro Myogenesis in Murine Skeletal Muscle C2C12 Cells
Source: J Proteome Res. 2023 Aug 8;22(9):3040–53. doi: 10.1021/acs.jproteome.3c00340 (PMC10476267; doi:10.1021/acs.jproteome.3c00340)
Supplement: Supplementary file 5 — pr3c00340_si_005.xlsx [file pr3c00340_si_005.xlsx]

## Sheet: Overlaps with Le Bihan 2015
Primary Uniprot Name_Le Bihan 2015	This Study		Overlaps (by protein name)
EF2_HUMAN	TITIN_MOUSE		TITIN
ACTC_HUMAN	MYH1_MOUSE		MYH3
AHNK_HUMAN	MYH4_MOUSE		MYH8
NEST_HUMAN	MYH3_MOUSE		MYH7
HSP7C_HUMAN	MYH8_MOUSE		DESM
DESM_HUMAN	ACTS_MOUSE		OBSCN
FLNB_HUMAN	FLNC_MOUSE		ENOB
HSPB1_HUMAN	MACF1_MOUSE		MY18A
IF4A1_HUMAN	MYH7_MOUSE		BIN1
TAGL_HUMAN	DESM_MOUSE		KCRM
AMPN_HUMAN	VIME_MOUSE		DYSF
MYH3_HUMAN	NACAM_MOUSE		SRCA
CATD_HUMAN	RYR1_MOUSE		ACTN2
KCRB_HUMAN	DYST_MOUSE		XIRP1
RRBP1_HUMAN	ATPB_MOUSE		IF4A1
LRP1_HUMAN	OBSCN_MOUSE		TRI72
PABP1_HUMAN	ENOB_MOUSE		DDX5
TGM2_HUMAN	TPM2_MOUSE		KCRB
TPM4_HUMAN	HS90A_MOUSE		DCLK1
PLOD2_HUMAN	ALDOA_MOUSE		AMPN
CO6A1_HUMAN	AT2A1_MOUSE		CATD
TITIN_HUMAN	TBB3_MOUSE		CAND2
PAI1_HUMAN	AT2A2_MOUSE		DDX21
TCTP_HUMAN	ACON_MOUSE		UN45B
PGBM_HUMAN	KINH_MOUSE		MYL4
DDX3X_HUMAN	MYL11_MOUSE		SYP2L
ACTN2_HUMAN	MY18A_MOUSE		PBIP1
CATB_HUMAN	ACTN3_MOUSE		CAP2
DDX5_HUMAN	G6PI_MOUSE		YBOX1
PLOD1_HUMAN	BIN1_MOUSE		TNNI1
MT2_HUMAN	ECHA_MOUSE		MYBPH
PCNA_HUMAN	HSP72_MOUSE		MYL6B
MAP1B_HUMAN	PFKAM_MOUSE		TNNC1
CO6A2_HUMAN	FAS_MOUSE		NB5R1
IF4G1_HUMAN	MYL1_MOUSE		GYS1
LAMP1_HUMAN	NUCL_MOUSE		MCU
VAT1_HUMAN	NB5R3_MOUSE		LAMA5
ALDR_HUMAN	MVP_MOUSE		FPRP
IPO7_HUMAN	KCRM_MOUSE		CAPR1
NCAM1_HUMAN	DYSF_MOUSE		BGAL
ZYX_HUMAN	EZRI_MOUSE		HEXA
FRIH_HUMAN	ENOG_MOUSE		PYRG1
CD109_HUMAN	SRCA_MOUSE		SMC2
HS105_HUMAN	ACTN2_MOUSE		S12A2
AKA12_HUMAN	PYGM_MOUSE		HMGCL
ACBP_HUMAN	XIRP1_MOUSE		PCYOX
KAD1_HUMAN	IF4A1_MOUSE		SNTB1
TFR1_HUMAN	HXK2_MOUSE		TOP2A
LEG3_HUMAN	TRI72_MOUSE		MARE3
FABPH_HUMAN	DMD_MOUSE		CAD13
NUMA1_HUMAN	ECHB_MOUSE		PCNA
KBTBA_HUMAN	IPO5_MOUSE		MCM3
NB5R1_HUMAN	PGM1_MOUSE		MCM7
PNPH_HUMAN	ANXA1_MOUSE		MCM4
ITA5_HUMAN	PYC_MOUSE		RIR1
S10A4_HUMAN	NNTM_MOUSE		AKA12
MYL4_HUMAN	DDX5_MOUSE		TGM2
UAP1_HUMAN	NRAP_MOUSE		CORO7
IDHP_HUMAN	KCRB_MOUSE		GPC1
TNNI1_HUMAN	ODPB_MOUSE		MCM2
GNS_HUMAN	IF4A2_MOUSE		BCAM
G3BP1_HUMAN	MBB1A_MOUSE		DNMT1
RS27_HUMAN	MYOM1_MOUSE		EPHA2
FRIL_HUMAN	ILEUA_MOUSE		MSH6
HTRA1_HUMAN	VWA8_MOUSE		MCM5
TRI72_HUMAN	LMNB2_MOUSE		CDK1
PDLI3_HUMAN	ACADL_MOUSE		MCM6
YBOX1_HUMAN	VMA5A_MOUSE		MSH2
PYRG1_HUMAN	FUBP2_MOUSE		CND1
SAP_HUMAN	ACLY_MOUSE		HSPB2
MYH8_HUMAN	DCLK1_MOUSE		SMC4
GSTM2_HUMAN	DLDH_MOUSE		MFGM
CSDE1_HUMAN	AMPN_MOUSE		TPP1
RBM3_HUMAN	CASQ1_MOUSE		FABPH
MAP1A_HUMAN	ODPA_MOUSE		KI67
DESP_HUMAN	SDHA_MOUSE		CD109
HSPB6_HUMAN	CAN1_MOUSE		YAP1
F13A_HUMAN	AT1A2_MOUSE		UAP1
EMIL1_HUMAN	1433F_MOUSE		COIA1
NEP_HUMAN	ACADS_MOUSE		RL22L
ENOB_HUMAN	CATD_MOUSE		KIF11
IDI1_HUMAN	TNNT3_MOUSE		PAI1
GLCM_HUMAN	CA2D1_MOUSE		TYSY
SODM_HUMAN	COF1_MOUSE		DPOD1
DYSF_HUMAN	PGAM2_MOUSE		KNTC1
CAP2_HUMAN	NEDD4_MOUSE		MT2
B2MG_HUMAN	CAND2_MOUSE		SEM7A
CRIP2_HUMAN	SUCB1_MOUSE		DIAP3
GYS1_HUMAN	KLH41_MOUSE		HSPB6
DDX21_HUMAN	OBSL1_MOUSE		CTHR1
DUT_HUMAN	THOP1_MOUSE
CAPR1_HUMAN	DDX21_MOUSE
AL1B1_HUMAN	S2512_MOUSE
CAD13_HUMAN	IMB1_MOUSE
PPGB_HUMAN	UN45B_MOUSE
XIRP1_HUMAN	ITA7_MOUSE
BGAL_HUMAN	MYOM3_MOUSE
PPM1G_HUMAN	MYL4_MOUSE
MYL6B_HUMAN	PURA1_MOUSE
MCM3_HUMAN	ODP2_MOUSE
MCM7_HUMAN	CAVN1_MOUSE
SMC4_HUMAN	AFG32_MOUSE
GPC1_HUMAN	ROA1_MOUSE
NCPR_HUMAN	SERB1_MOUSE
SCRB2_HUMAN	SYP2L_MOUSE
IMA2_HUMAN	CASQ2_MOUSE
MCM2_HUMAN	NPM_MOUSE
KCRM_HUMAN	MDHC_MOUSE
EGLN_HUMAN	PBIP1_MOUSE
MLRS_HUMAN	UGDH_MOUSE
PBIP1_HUMAN	H15_MOUSE
SMC2_HUMAN	PYR1_MOUSE
PSME3_HUMAN	FLIP1_MOUSE
TPP1_HUMAN	ANXA8_MOUSE
PGFRB_HUMAN	STYL2_MOUSE
NPC2_HUMAN	IVD_MOUSE
RAB18_HUMAN	PGM5_MOUSE
CSRP2_HUMAN	FSCN1_MOUSE
UN45B_HUMAN	MYG_MOUSE
PLD3_HUMAN	LMOD3_MOUSE
F8W6L8_HUMAN	HEMH_MOUSE
BDH2_HUMAN	CY1_MOUSE
FPRP_HUMAN	HSPB7_MOUSE
MYBPH_HUMAN	MYO10_MOUSE
ASNS_HUMAN	LETM1_MOUSE
TNNC1_HUMAN	RS10_MOUSE
CDK1_HUMAN	RSSA_MOUSE
MCM5_HUMAN	CAP2_MOUSE
ALDH2_HUMAN	SMCA5_MOUSE
HMOX1_HUMAN	YBOX1_MOUSE
F8WCL5_HUMAN	TNNI1_MOUSE
MCM6_HUMAN	COF2_MOUSE
ITA6_HUMAN	FKBP4_MOUSE
CLU_HUMAN	MYBPH_MOUSE
HEXA_HUMAN	CPT2_MOUSE
RS30_HUMAN	ANX11_MOUSE
DNJB4_HUMAN	MYL6B_MOUSE
SHIP2_HUMAN	TNNT2_MOUSE
HMGCL_HUMAN	ROAA_MOUSE
GNA1_HUMAN	PTMA_MOUSE
ECH1_HUMAN	WFS1_MOUSE
BIN1_HUMAN	LAP2A_MOUSE
MCM4_HUMAN	PACN3_MOUSE
HYEP_HUMAN	NUDC_MOUSE
CYR61_HUMAN	PCBP2_MOUSE
CND1_HUMAN	TNNC1_MOUSE
CHM4A_HUMAN	TNNI2_MOUSE
EPHA2_HUMAN	ACSL3_MOUSE
ABCF2_HUMAN	FKB10_MOUSE
CD81_HUMAN	AL3B1_MOUSE
GDE_HUMAN	KLH40_MOUSE
DNMBP_HUMAN	NB5R1_MOUSE
EIF1_HUMAN	NSUN2_MOUSE
AHNK2_HUMAN	ETFD_MOUSE
CO2A1_HUMAN	HNRPF_MOUSE
APOE_HUMAN	SUN1_MOUSE
MFGM_HUMAN	JPH2_MOUSE
ERG7_HUMAN	LAP2B_MOUSE
CORO7_HUMAN	PRAF3_MOUSE
PCYOX_HUMAN	QCR1_MOUSE
COCA1_HUMAN	LRRF1_MOUSE
TOP2A_HUMAN	MPI_MOUSE
MYH7_HUMAN	GYS1_MOUSE
RIR1_HUMAN	RLA2_MOUSE
LAMA5_HUMAN	ACACA_MOUSE
RL22L_HUMAN	PCCA_MOUSE
PAPS2_HUMAN	MCU_MOUSE
CTHR1_HUMAN	AT2A3_MOUSE
NOG1_HUMAN	DECR_MOUSE
BCAM_HUMAN	MICU1_MOUSE
FMNL_HUMAN	G6PD1_MOUSE
PURB_HUMAN	LAMA5_MOUSE
CE170_HUMAN	NP1L1_MOUSE
COIA1_HUMAN	HCDH_MOUSE
R4RL1_HUMAN	TXLNB_MOUSE
LG3BP_HUMAN	FPRP_MOUSE
NUCB1_HUMAN	LRC59_MOUSE
DCLK1_HUMAN	SUCA_MOUSE
LYAG_HUMAN	TNNC2_MOUSE
NID2_HUMAN	ACADM_MOUSE
PODXL_HUMAN	GNAO_MOUSE
FND3B_HUMAN	PCCB_MOUSE
PLBL2_HUMAN	ACSL1_MOUSE
DNMT1_HUMAN	JSPR1_MOUSE
PDCL3_HUMAN	NIPS2_MOUSE
MYH13_HUMAN	TNNT1_MOUSE
RAB3B_HUMAN	MECP2_MOUSE
GFPT2_HUMAN	CDC5L_MOUSE
SYP2L_HUMAN	HIBCH_MOUSE
TGFI1_HUMAN	M2OM_MOUSE
HSPB2_HUMAN	HTRA2_MOUSE
SPS2L_HUMAN	TFAM_MOUSE
MCU_HUMAN	NOLC1_MOUSE
YAP1_HUMAN	PRUN1_MOUSE
SYNP2_HUMAN	PTBP1_MOUSE
CD276_HUMAN	MMSA_MOUSE
RET1_HUMAN	SP16H_MOUSE
RAB3D_HUMAN	BTF3_MOUSE
SEM7A_HUMAN	DYN3_MOUSE
CTGF_HUMAN	NNRD_MOUSE
VASN_HUMAN	PUR6_MOUSE
CK054_HUMAN	SGT1_MOUSE
SNTB1_HUMAN	COBL_MOUSE
MY18A_HUMAN	AMACR_MOUSE
SRCA_HUMAN	UCRI_MOUSE
FYCO1_HUMAN	3HIDH_MOUSE
UCK2_HUMAN	CAPR1_MOUSE
ANK2_HUMAN	PARP3_MOUSE
SETD7_HUMAN	ODPX_MOUSE
PDCD4_HUMAN	TMOD1_MOUSE
E9PHH6_HUMAN	CLIC1_MOUSE
KIME_HUMAN	BGAL_MOUSE
CAD15_HUMAN	ACOX3_MOUSE
FA49B_HUMAN	CBX3_MOUSE
MSH2_HUMAN	ENPP1_MOUSE
MSH6_HUMAN	CUX1_MOUSE
INP4B_HUMAN	CAVN2_MOUSE
TOM34_HUMAN	PDS5A_MOUSE
MARE3_HUMAN	BD1L1_MOUSE
EH1L1_HUMAN	ANKR1_MOUSE
MT1H_HUMAN	DAG1_MOUSE
DBPA_HUMAN	COQ9_MOUSE
IQGA3_HUMAN	ACOT2_MOUSE
S12A2_HUMAN	ECI1_MOUSE
MAST3_HUMAN	HEXA_MOUSE
LDB3_HUMAN	PYRG1_MOUSE
KIF11_HUMAN	ACOX1_MOUSE
SMTN_HUMAN	ENAH_MOUSE
D6RGV7_HUMAN	ATP5I_MOUSE
DPOD1_HUMAN	PDLI1_MOUSE
SCUB3_HUMAN	SMC2_MOUSE
TYSY_HUMAN	RAGP1_MOUSE
SIR2_HUMAN	SUOX_MOUSE
1A33_HUMAN	PURA2_MOUSE
PLXA2_HUMAN	S12A2_MOUSE
PRUN2_HUMAN	SMRC1_MOUSE
KI67_HUMAN	CAVN4_MOUSE
OBSCN_HUMAN	FPPS_MOUSE
KNTC1_HUMAN	ASSY_MOUSE
CAND2_HUMAN	HMGCL_MOUSE
DIAP3_HUMAN	ANKR2_MOUSE
MY18B_HUMAN	ASPG_MOUSE
MYPN_HUMAN	IMDH2_MOUSE
	LAMA2_MOUSE
	NASP_MOUSE
	PDP1_MOUSE
	PCYOX_MOUSE
	SYLM_MOUSE
	RCC2_MOUSE
	CACP_MOUSE
	COQ8A_MOUSE
	MARCS_MOUSE
	ABEC2_MOUSE
	SFXN3_MOUSE
	SNTB1_MOUSE
	TRDN_MOUSE
	TOP2A_MOUSE
	ODB2_MOUSE
	CACB1_MOUSE
	BCAT2_MOUSE
	MARE3_MOUSE
	GAL3A_MOUSE
	CAD13_MOUSE
	SCPDL_MOUSE
	CERU_MOUSE
	TCEA1_MOUSE
	PCNA_MOUSE
	MARC2_MOUSE
	BAZ1B_MOUSE
	PREB_MOUSE
	PGH1_MOUSE
	PDK1_MOUSE
	PDPR_MOUSE
	LDHB_MOUSE
	MSI2H_MOUSE
	GPD1L_MOUSE
	ARI1A_MOUSE
	RL31_MOUSE
	PLCC_MOUSE
	BACH_MOUSE
	TES_MOUSE
	CBPQ_MOUSE
	GRHPR_MOUSE
	KCC2A_MOUSE
	HMGB2_MOUSE
	MICU2_MOUSE
	LACTB_MOUSE
	GLYG_MOUSE
	MCM3_MOUSE
	NED4L_MOUSE
	THIO_MOUSE
	MCAT_MOUSE
	MCM7_MOUSE
	HCD2_MOUSE
	MCM4_MOUSE
	FMR1_MOUSE
	H11_MOUSE
	RIR1_MOUSE
	RL38_MOUSE
	AKA12_MOUSE
	TGM2_MOUSE
	XPO5_MOUSE
	2AAB_MOUSE
	CISD1_MOUSE
	CORO7_MOUSE
	NID1_MOUSE
	PKHG5_MOUSE
	GPC1_MOUSE
	MCM2_MOUSE
	PPA6_MOUSE
	MTCH1_MOUSE
	OPLA_MOUSE
	RRP5_MOUSE
	SSRP1_MOUSE
	BUB3_MOUSE
	BCAM_MOUSE
	5MP1_MOUSE
	DPP2_MOUSE
	RL1D1_MOUSE
	RBBP7_MOUSE
	STMN1_MOUSE
	ZO2_MOUSE
	CHIP_MOUSE
	POSTN_MOUSE
	PAPS1_MOUSE
	LBR_MOUSE
	C2D1B_MOUSE
	SGCB_MOUSE
	RANG_MOUSE
	PPR18_MOUSE
	RRF2M_MOUSE
	NAGAB_MOUSE
	DNJC7_MOUSE
	RAVR1_MOUSE
	ACDSB_MOUSE
	EPDR1_MOUSE
	LGMN_MOUSE
	DDX27_MOUSE
	GNL3_MOUSE
	JPH1_MOUSE
	PDIP3_MOUSE
	DPTOR_MOUSE
	IMA1_MOUSE
	PPT1_MOUSE
	GTPB4_MOUSE
	NDRG2_MOUSE
	RS21_MOUSE
	IMA3_MOUSE
	SNTA1_MOUSE
	WBP11_MOUSE
	CSTF2_MOUSE
	UMPS_MOUSE
	D2HDH_MOUSE
	BPHL_MOUSE
	GSTA4_MOUSE
	P5CR1_MOUSE
	MTAP_MOUSE
	CAV1_MOUSE
	GAMT_MOUSE
	NFM_MOUSE
	NAA50_MOUSE
	SPEE_MOUSE
	THOC4_MOUSE
	AN32E_MOUSE
	ACD11_MOUSE
	AAKB2_MOUSE
	ABCB6_MOUSE
	DNMT1_MOUSE
	IF4H_MOUSE
	EPHA2_MOUSE
	CYTC_MOUSE
	HMGA2_MOUSE
	NFL_MOUSE
	DAB2_MOUSE
	MSH6_MOUSE
	PESC_MOUSE
	IBP5_MOUSE
	PTGR2_MOUSE
	H10_MOUSE
	NUP50_MOUSE
	PP4R1_MOUSE
	GPX1_MOUSE
	TBCA_MOUSE
	SQSTM_MOUSE
	AAMDC_MOUSE
	AT1B1_MOUSE
	CT2NL_MOUSE
	DEK_MOUSE
	FRIL1_MOUSE
	CLYBL_MOUSE
	ATPK_MOUSE
	DNJA4_MOUSE
	FHOD1_MOUSE
	MCM5_MOUSE
	LYAR_MOUSE
	RALB_MOUSE
	TRI18_MOUSE
	SET_MOUSE
	PAG15_MOUSE
	ZW10_MOUSE
	SH3BG_MOUSE
	RDH14_MOUSE
	CDK1_MOUSE
	CSRP3_MOUSE
	ATP5L_MOUSE
	DHX36_MOUSE
	DDX18_MOUSE
	NOP2_MOUSE
	F120C_MOUSE
	HDAC1_MOUSE
	MCM6_MOUSE
	VP26B_MOUSE
	ACHA_MOUSE
	CBX5_MOUSE
	EMAL2_MOUSE
	APT_MOUSE
	FIP1_MOUSE
	KPRA_MOUSE
	NAV1_MOUSE
	ARSA_MOUSE
	PBDC1_MOUSE
	NMRL1_MOUSE
	SGCD_MOUSE
	RMD1_MOUSE
	ZC3H4_MOUSE
	SCAF8_MOUSE
	DBLOH_MOUSE
	BCAR1_MOUSE
	DOK1_MOUSE
	DYR_MOUSE
	LARP4_MOUSE
	FBP1L_MOUSE
	ITA3_MOUSE
	GCDH_MOUSE
	HMGB3_MOUSE
	MSH2_MOUSE
	PLRG1_MOUSE
	PCNP_MOUSE
	RRP44_MOUSE
	TRIR_MOUSE
	SPB1_MOUSE
	SRSF3_MOUSE
	BAIP2_MOUSE
	AB1IP_MOUSE
	CND1_MOUSE
	TSR1_MOUSE
	SAP3_MOUSE
	DHB8_MOUSE
	LUC7L_MOUSE
	GLO2_MOUSE
	KLH31_MOUSE
	OX2G_MOUSE
	ENDD1_MOUSE
	NOG2_MOUSE
	GALE_MOUSE
	ISCA2_MOUSE
	PP1RA_MOUSE
	LMCD1_MOUSE
	COQ8B_MOUSE
	TPPP3_MOUSE
	RBM28_MOUSE
	RFTN2_MOUSE
	PUM3_MOUSE
	FABP5_MOUSE
	TMED4_MOUSE
	SCRN3_MOUSE
	OPTN_MOUSE
	VRK1_MOUSE
	HSPB2_MOUSE
	SRPK1_MOUSE
	CORO6_MOUSE
	FADS3_MOUSE
	ACSL5_MOUSE
	COQ5_MOUSE
	DAAF5_MOUSE
	FACR1_MOUSE
	BYST_MOUSE
	CDS2_MOUSE
	RIPK3_MOUSE
	MPC2_MOUSE
	RRP1_MOUSE
	PUM2_MOUSE
	MRP_MOUSE
	UTP20_MOUSE
	MTU1_MOUSE
	RTN2_MOUSE
	TEP1_MOUSE
	UQCC2_MOUSE
	ZCCHV_MOUSE
	SMC4_MOUSE
	TDIF2_MOUSE
	UT14A_MOUSE
	ZNT9_MOUSE
	AGAL_MOUSE
	CIRBP_MOUSE
	CROCC_MOUSE
	CHERP_MOUSE
	F162A_MOUSE
	CATZ_MOUSE
	MLKL_MOUSE
	AMPD2_MOUSE
	DVL2_MOUSE
	GCP2_MOUSE
	MFGM_MOUSE
	KAD4_MOUSE
	IWS1_MOUSE
	GLNA_MOUSE
	ARMX3_MOUSE
	LRC40_MOUSE
	HAT1_MOUSE
	LMA2L_MOUSE
	HMCS1_MOUSE
	MGP_MOUSE
	SFXN1_MOUSE
	TRI54_MOUSE
	SFR1_MOUSE
	PP4R2_MOUSE
	TPP1_MOUSE
	TMX4_MOUSE
	EBP2_MOUSE
	MUSK_MOUSE
	NQO1_MOUSE
	ACD10_MOUSE
	CDK4_MOUSE
	ADDA_MOUSE
	ELMD2_MOUSE
	DDX24_MOUSE
	CMBL_MOUSE
	FABPH_MOUSE
	MACD1_MOUSE
	ESF1_MOUSE
	EPHB3_MOUSE
	BUD31_MOUSE
	ASH2L_MOUSE
	ARPIN_MOUSE
	KI67_MOUSE
	KLH30_MOUSE
	MO4L1_MOUSE
	HDHD5_MOUSE
	NUP35_MOUSE
	MSTO1_MOUSE
	PLTP_MOUSE
	RTKN_MOUSE
	RBM20_MOUSE
	RL7L_MOUSE
	TGFB3_MOUSE
	TM9S2_MOUSE
	MTSS2_MOUSE
	TM38B_MOUSE
	RFA1_MOUSE
	ACHD_MOUSE
	RT4I1_MOUSE
	CFDP1_MOUSE
	DOC11_MOUSE
	DDX20_MOUSE
	CNBP_MOUSE
	GRWD1_MOUSE
	KRR1_MOUSE
	CD44_MOUSE
	CAR19_MOUSE
	NHRF1_MOUSE
	JUPI2_MOUSE
	HMGA1_MOUSE
	PCOC1_MOUSE
	NEDD1_MOUSE
	NOP16_MOUSE
	PP1R8_MOUSE
	RRS1_MOUSE
	STMN2_MOUSE
	SRSF9_MOUSE
	PSMG1_MOUSE
	PI42C_MOUSE
	RBMS2_MOUSE
	MMAB_MOUSE
	UBC9_MOUSE
	SUMO2_MOUSE
	SMYD1_MOUSE
	S27A1_MOUSE
	BOP1_MOUSE
	CDK2_MOUSE
	ACYP2_MOUSE
	ANKH_MOUSE
	WDR43_MOUSE
	WDR70_MOUSE
	ZCHC8_MOUSE
	CREL1_MOUSE
	BCAT1_MOUSE
	CG050_MOUSE
	ABHD1_MOUSE
	DNS2A_MOUSE
	CWC15_MOUSE
	KTI12_MOUSE
	FAHD2_MOUSE
	FA50A_MOUSE
	DJC16_MOUSE
	MBD3_MOUSE
	CEP55_MOUSE
	BRX1_MOUSE
	AUHM_MOUSE
	GALNS_MOUSE
	MK67I_MOUSE
	MTA3_MOUSE
	HINT2_MOUSE
	LRRN1_MOUSE
	KLDC4_MOUSE
	RABP2_MOUSE
	MITOS_MOUSE
	SPAG7_MOUSE
	TRI33_MOUSE
	TRM2A_MOUSE
	CETN2_MOUSE
	CAV3_MOUSE
	ACSF3_MOUSE
	SGCG_MOUSE
	FADS2_MOUSE
	MARE2_MOUSE
	ERBB2_MOUSE
	DNJC9_MOUSE
	FL2D_MOUSE
	EPS8_MOUSE
	DNPH1_MOUSE
	GPDA_MOUSE
	OPHN1_MOUSE
	MSLN_MOUSE
	MP2K3_MOUSE
	CDR2L_MOUSE
	NEUR1_MOUSE
	PA24A_MOUSE
	MMP14_MOUSE
	TPX2_MOUSE
	TARA_MOUSE
	UTP15_MOUSE
	T2EA_MOUSE
	MRTFA_MOUSE
	THADA_MOUSE
	MRT4_MOUSE
	SBNO1_MOUSE
	TTC27_MOUSE
	WBP4_MOUSE
	UFO_MOUSE
	VAMP5_MOUSE
	CDK6_MOUSE
	COX7R_MOUSE
	AATF_MOUSE
	DDX56_MOUSE
	CAF17_MOUSE
	CDC27_MOUSE
	WIZ_MOUSE
	FEN1_MOUSE
	EP400_MOUSE
	CASP8_MOUSE
	KS6A4_MOUSE
	CEBPZ_MOUSE
	CD109_MOUSE
	CND2_MOUSE
	CAH5B_MOUSE
	MCMBP_MOUSE
	PRP17_MOUSE
	BNIP3_MOUSE
	FSTL1_MOUSE
	PHIP_MOUSE
	COQ3_MOUSE
	GGCT_MOUSE
	LSP1_MOUSE
	MPP10_MOUSE
	GSH0_MOUSE
	NOTC2_MOUSE
	P4R3B_MOUSE
	NPNT_MOUSE
	NGEF_MOUSE
	RIOK2_MOUSE
	PDE2A_MOUSE
	RPAC1_MOUSE
	RENBP_MOUSE
	MTL26_MOUSE
	PWP2_MOUSE
	RFA2_MOUSE
	RHG18_MOUSE
	TLS1_MOUSE
	U3IP2_MOUSE
	PLPP_MOUSE
	SURF6_MOUSE
	YAP1_MOUSE
	UAP1_MOUSE
	4EBP1_MOUSE
	LMF1_MOUSE
	RS29_MOUSE
	RNH2B_MOUSE
	SAS10_MOUSE
	DNLI1_MOUSE
	CHD1_MOUSE
	CTRO_MOUSE
	COIA1_MOUSE
	KIRR1_MOUSE
	KPCD_MOUSE
	DEGS1_MOUSE
	MLP3A_MOUSE
	NHLC3_MOUSE
	MCUR1_MOUSE
	NOSIP_MOUSE
	BRI3B_MOUSE
	MDC1_MOUSE
	MSPD1_MOUSE
	RPB4_MOUSE
	NDC1_MOUSE
	MRTFB_MOUSE
	MED14_MOUSE
	RFC4_MOUSE
	PHAX_MOUSE
	PP14B_MOUSE
	RL22L_MOUSE
	PWP1_MOUSE
	REM1_MOUSE
	ST17B_MOUSE
	MTP_MOUSE
	SFSWA_MOUSE
	TRM6_MOUSE
	MO4L2_MOUSE
	RPF2_MOUSE
	SIR5_MOUSE
	SOGA1_MOUSE
	U119B_MOUSE
	RNH2A_MOUSE
	SPTC1_MOUSE
	VRK2_MOUSE
	CI114_MOUSE
	CAH13_MOUSE
	DDX47_MOUSE
	EHMT2_MOUSE
	ZDH20_MOUSE
	SLX9_MOUSE
	MCAF1_MOUSE
	DPOD3_MOUSE
	EYA3_MOUSE
	MAK16_MOUSE
	HINT3_MOUSE
	KIN17_MOUSE
	ESS2_MOUSE
	UTP25_MOUSE
	IMP4_MOUSE
	S2529_MOUSE
	JMJD6_MOUSE
	KIF11_MOUSE
	GDE1_MOUSE
	NSD2_MOUSE
	RFC1_MOUSE
	PKRI1_MOUSE
	RFC3_MOUSE
	LTV1_MOUSE
	NOP14_MOUSE
	ATP8_MOUSE
	MPC1_MOUSE
	I2BP2_MOUSE
	PAI1_MOUSE
	PAPOA_MOUSE
	NEP1_MOUSE
	RPA49_MOUSE
	PLCL1_MOUSE
	RFC2_MOUSE
	NCDN_MOUSE
	PLIN4_MOUSE
	HACL1_MOUSE
	NOC2L_MOUSE
	NOL10_MOUSE
	PK1IP_MOUSE
	RBM7_MOUSE
	TBL3_MOUSE
	TBC24_MOUSE
	SURF2_MOUSE
	NOP53_MOUSE
	PPIP1_MOUSE
	UB2E1_MOUSE
	S7A6O_MOUSE
	PHF23_MOUSE
	RPB9_MOUSE
	RAD_MOUSE
	TDRD7_MOUSE
	RIR2_MOUSE
	WIPF1_MOUSE
	RBM19_MOUSE
	PCBP4_MOUSE
	RUNX3_MOUSE
	ZFHX3_MOUSE
	CHIN_MOUSE
	COMD3_MOUSE
	ABHDB_MOUSE
	WDR46_MOUSE
	ZWINT_MOUSE
	ZN706_MOUSE
	SNIP1_MOUSE
	VP37B_MOUSE
	CERS5_MOUSE
	CA052_MOUSE
	BAZ1A_MOUSE
	DPOD2_MOUSE
	KI20A_MOUSE
	CASP7_MOUSE
	CCD86_MOUSE
	KIF4_MOUSE
	FADS1_MOUSE
	F107B_MOUSE
	LS14B_MOUSE
	HPF1_MOUSE
	GHDC_MOUSE
	MED4_MOUSE
	ADIPO_MOUSE
	MCEE_MOUSE
	RIOX2_MOUSE
	AROS_MOUSE
	NDUF5_MOUSE
	PRC1_MOUSE
	HAUS7_MOUSE
	NT5D1_MOUSE
	NLE1_MOUSE
	RIOK1_MOUSE
	RFC5_MOUSE
	MOV10_MOUSE
	RING2_MOUSE
	NOB1_MOUSE
	REXO4_MOUSE
	MAIP1_MOUSE
	RPGP2_MOUSE
	MTA70_MOUSE
	TISD_MOUSE
	SELM_MOUSE
	RGAP1_MOUSE
	PHC2_MOUSE
	S38A2_MOUSE
	RPB7_MOUSE
	SYPL1_MOUSE
	P2RX4_MOUSE
	TXND9_MOUSE
	TACAN_MOUSE
	TFE3_MOUSE
	RRP7A_MOUSE
	SUZ12_MOUSE
	SIM20_MOUSE
	PDES1_MOUSE
	TYSY_MOUSE
	UBE2C_MOUSE
	ZN593_MOUSE
	FDFT_MOUSE
	SEN34_MOUSE
	SSF1_MOUSE
	SMYD5_MOUSE
	VAMP8_MOUSE
	YETS4_MOUSE
	TOX4_MOUSE
	UCHL1_MOUSE
	U119A_MOUSE
	SMRCD_MOUSE
	WDR6_MOUSE
	YRDC_MOUSE
	ZN609_MOUSE
	AP3S2_MOUSE
	ADA_MOUSE
	CO4B_MOUSE
	FAHD1_MOUSE
	UHRF1_MOUSE
	SNX24_MOUSE
	WDR75_MOUSE
	SSNA1_MOUSE
	WDHD1_MOUSE
	ZN592_MOUSE
	CK098_MOUSE
	ANLN_MOUSE
	DPOE3_MOUSE
	ECD_MOUSE
	L1CAM_MOUSE
	MEX3D_MOUSE
	EAF6_MOUSE
	EIF1A_MOUSE
	GPT11_MOUSE
	DPOLA_MOUSE
	EHMT1_MOUSE
	FOXP1_MOUSE
	CC137_MOUSE
	CX7A2_MOUSE
	STEEP_MOUSE
	COX7C_MOUSE
	CAMLG_MOUSE
	CAF1A_MOUSE
	ABITM_MOUSE
	CTSL2_MOUSE
	CETN3_MOUSE
	CERS2_MOUSE
	CCNH_MOUSE
	BUD23_MOUSE
	DPOD1_MOUSE
	JUND_MOUSE
	MANBL_MOUSE
	MAX_MOUSE
	KNTC1_MOUSE
	CYB_MOUSE
	PHF6_MOUSE
	MYMK_MOUSE
	MAT1_MOUSE
	MED15_MOUSE
	PORCN_MOUSE
	MT2_MOUSE
	RFA3_MOUSE
	PRI1_MOUSE
	PGH2_MOUSE
	GORAB_MOUSE
	NGDN_MOUSE
	CTR1_MOUSE
	SEM7A_MOUSE
	PANK3_MOUSE
	RHG31_MOUSE
	STXB2_MOUSE
	COT2_MOUSE
	PRI2_MOUSE
	RBPMS_MOUSE
	SYTL2_MOUSE
	TRMB_MOUSE
	TE2IP_MOUSE
	TDG_MOUSE
	RAPSN_MOUSE
	PTG3L_MOUSE
	TTF2_MOUSE
	RBM34_MOUSE
	ITIH3_MOUSE
	ULK3_MOUSE
	PMVK_MOUSE
	CHRC1_MOUSE
	ADAT3_MOUSE
	CADM4_MOUSE
	AGRG6_MOUSE
	AR2BP_MOUSE
	AR6P1_MOUSE
	DDX52_MOUSE
	SSPN_MOUSE
	RRP36_MOUSE
	BCD1_MOUSE
	ERF_MOUSE
	ERAL1_MOUSE
	ENTP4_MOUSE
	ETFR1_MOUSE
	DPOA2_MOUSE
	CC033_MOUSE
	GEMI8_MOUSE
	LRCH2_MOUSE
	ERD23_MOUSE
	JAM2_MOUSE
	ITPI2_MOUSE
	CGBP1_MOUSE
	LATS1_MOUSE
	LRWD1_MOUSE
	NOL7_MOUSE
	HIRP3_MOUSE
	LLPH_MOUSE
	HAUS5_MOUSE
	IR3IP_MOUSE
	JUN_MOUSE
	RIPK2_MOUSE
	NAA40_MOUSE
	HAUS4_MOUSE
	KCD15_MOUSE
	RRP15_MOUSE
	PCAT1_MOUSE
	ORC4_MOUSE
	NFYB_MOUSE
	RLP24_MOUSE
	MZT2_MOUSE
	ASB6_MOUSE
	RPAC2_MOUSE
	RAE1E_MOUSE
	RRP8_MOUSE
	TLE5_MOUSE
	TTYH3_MOUSE
	TMM59_MOUSE
	TEX30_MOUSE
	NCOA7_MOUSE
	SDCB1_MOUSE
	PWP3A_MOUSE
	SUSD6_MOUSE
	QTRT2_MOUSE
	RBPS2_MOUSE
	PINX1_MOUSE
	SP130_MOUSE
	REEP4_MOUSE
	NSE3_MOUSE
	MMTA2_MOUSE
	TIGAR_MOUSE
	ZEB2_MOUSE
	TM237_MOUSE
	RGS10_MOUSE
	ATAD2_MOUSE
	AQP1_MOUSE
	SAPC2_MOUSE
	BCL7C_MOUSE
	CNDH2_MOUSE
	TSH3_MOUSE
	SNX29_MOUSE
	FA32A_MOUSE
	CIP2A_MOUSE
	CMS1_MOUSE
	A1AT6_MOUSE
	ECT2_MOUSE
	EED_MOUSE
	ERG24_MOUSE
	FOXP4_MOUSE
	MED30_MOUSE
	EZH2_MOUSE
	ABEC3_MOUSE
	CAF1B_MOUSE
	FBX41_MOUSE
	MCRS1_MOUSE
	GSDME_MOUSE
	DIAP3_MOUSE
	MED10_MOUSE
	HSPB6_MOUSE
	PRSR1_MOUSE
	NUSAP_MOUSE
	NFYA_MOUSE
	AURKB_MOUSE
	MTM1_MOUSE
	OSTP_MOUSE
	PKHG3_MOUSE
	COX14_MOUSE
	PCH2_MOUSE
	RPP40_MOUSE
	NRF1_MOUSE
	C2AIL_MOUSE
	RAI3_MOUSE
	I17RA_MOUSE
	MOFA1_MOUSE
	PAF15_MOUSE
	PLS1_MOUSE
	CTHR1_MOUSE
	NSE2_MOUSE
	TCAL8_MOUSE
	PTCD1_MOUSE
	TM135_MOUSE
	MOB3A_MOUSE
	TFDP1_MOUSE
	SRXN1_MOUSE
	OBI1_MOUSE
	TRBP2_MOUSE
	PIAS4_MOUSE
	ZN703_MOUSE
	UBX2B_MOUSE
	ZMIZ1_MOUSE
	RDH12_MOUSE
	RPA12_MOUSE
	SYTL5_MOUSE
	TCAL9_MOUSE
	SPC24_MOUSE
	TPC2_MOUSE
	TBCD4_MOUSE
	SWI5_MOUSE
	LITAF_MOUSE
	SZRD1_MOUSE
	NUFP1_MOUSE
	RNH2C_MOUSE
	SOX4_MOUSE
	SLD5_MOUSE
	ZNRD2_MOUSE
	UBE2S_MOUSE
	TMG4_MOUSE
	XPO6_MOUSE
	UBR7_MOUSE
