# Supplementary material for: Effect of Tamoxifen on Proteome Expression during In Vitro Myogenesis in Murine Skeletal Muscle C2C12 Cells
Source: J Proteome Res. 2023 Aug 8;22(9):3040–53. doi: 10.1021/acs.jproteome.3c00340 (PMC10476267; doi:10.1021/acs.jproteome.3c00340)
Supplement: Supplementary file 6 — pr3c00340_si_006.xlsx [file pr3c00340_si_006.xlsx]

## Sheet: CTL_Cluster1
accession	cluster
P20152	1
P07901	1
Q9ERD7	1
P19096	1
P09405	1
P26040	1
P60843	1
Q8BKC5	1
P10107	1
Q61656	1
Q7TPV4	1
Q3U0V1	1
Q91V92	1
P68510	1
P18760	1
P46935	1
Q9JIK5	1
P70168	1
P49312	1
Q9CY58	1
Q61937	1
O70475	1
P43276	1
B2RQC6	1
Q61553	1
P63325	1
P14206	1
Q91ZW3	1
P62960	1
P30416	1
Q99020	1
P26350	1
Q61033	1
O35685	1
Q61990	1
Q61576	1
Q1HFZ0	1
Q9Z2X1	1
Q61029	1
Q3UZ39	1
P99027	1
Q5SWU9	1
Q00612	1
P28656	1
Q922Q8	1
Q6A068	1
E9Q5C9	1
P17225	1
Q920B9	1
Q64152	1
Q9DCL9	1
Q9CX34	1
Q60865	1
Q9Z1Q5	1
P23198	1
Q6A026	1
P70698	1
O70400	1
Q8CG48	1
P46061	1
P46664	1
P97496	1
Q920E5	1
P16460	1
P24547	1
Q99MD9	1
Q8BK67	1
P26645	1
Q01320	1
P10711	1
P17918	1
Q9Z277	1
P22437	1
A2BH40	1
P62900	1
Q91V12	1
P47226	1
P30681	1
P25206	1
Q8CFI0	1
P10639	1
Q61881	1
P49717	1
P35922	1
P43275	1
P07742	1
Q9JJI8	1
Q9WTQ5	1
Q924C1	1
Q7TNP2	1
P97310	1
Q6NS46	1
Q08943	1
Q9WVA3	1
Q91VK1	1
Q8BVY0	1
Q60973	1
P54227	1
Q9Z0U1	1
Q9WUD1	1
Q60967	1
Q3U9G9	1
Q8BRN9	1
P34022	1
Q8BQ30	1
Q9QYI3	1
Q9CW46	1
Q921N6	1
Q8CI11	1
Q8BG81	1
P52293	1
Q99ME9	1
Q9CQR2	1
Q923D5	1
Q8BIQ5	1
P13439	1
P24472	1
Q9CQ65	1
P08553	1
Q6PGB6	1
Q64674	1
O08583	1
P97822	1
P13864	1
Q9WUK2	1
Q03145	1
P52927	1
P08551	1
P98078	1
P54276	1
Q9EQ61	1
Q9JIH2	1
P48428	1
Q64337	1
Q99LJ0	1
Q7TNV0	1
P29391	1
Q6P9Q4	1
P49718	1
Q08288	1
Q9EQU5	1
O54692	1
P11440	1
Q8VHK9	1
Q8K363	1
Q922K7	1
O09106	1
P97311	1
Q61686	1
P08030	1
Q9D824	1
Q9D0M1	1
Q8CH77	1
Q9D0B6	1
Q8K2T1	1
Q6ZPZ3	1
Q61140	1
P97465	1
P00375	1
Q8BWW4	1
Q8K012	1
Q62470	1
O54879	1
P43247	1
Q922V4	1
Q6P8I4	1
Q9CSH3	1
Q9D735	1
Q9DBE9	1
P84104	1
Q8BKX1	1
Q8R5A3	1
Q8K2Z4	1
Q5SWD9	1
Q99LH1	1
Q80W00	1
Q9CRB6	1
Q8CGC6	1
Q8BKS9	1
Q05816	1
Q8K3K8	1
Q80X41	1
O70551	1
Q8JZR0	1
B9EJR8	1
Q922J9	1
O54825	1
Q9QZL0	1
P56183	1
P28667	1
Q5XG71	1
Q3UPF5	1
Q8CG47	1
Q8R2M2	1
Q640M1	1
Q8CGZ0	1
Q9D2Y4	1
Q9DBT5	1
P21956	1
Q8C1D8	1
Q9CRC8	1
Q8BY71	1
Q8JZK9	1
Q99JR1	1
Q8BP27	1
Q9D903	1
Q64669	1
Q9QYC0	1
Q9ESV0	1
Q3V1V3	1
Q6PGH1	1
Q9D0A3	1
E9PVX6	1
Q8R4R6	1
Q8C6B2	1
Q9D8M4	1
Q8VEE4	1
O88271	1
P53996	1
Q810D6	1
Q8BGA5	1
P15379	1
P70441	1
Q6PGH2	1
P17095	1
Q61398	1
Q9CPT5	1
Q8R3G1	1
Q9CYH6	1
P55821	1
Q9D0B0	1
Q8VC70	1
P63280	1
P61957	1
P97452	1
P97377	1
Q6ZQL4	1
P24288	1
Q9JHS9	1
Q9WV03	1
Q9Z2D8	1
Q8BT07	1
Q91VE6	1
Q921I2	1
Q7TNE3	1
Q9Z0R9	1
Q91WN1	1
Q08509	1
Q80VJ3	1
O09110	1
P47713	1
P53690	1
A2APB8	1
Q9D0I8	1
Q64261	1
Q9D0R4	1
P39749	1
Q9Z2B9	1
P53569	1
Q8C156	1
Q8R3C0	1
Q810V0	1
O09172	1
Q62193	1
Q91WM3	1
Q91YN5	1
P62274	1
Q80ZV0	1
P37913	1
P49025	1
Q99J62	1
Q9D6N1	1
Q6P9P6	1
P35601	1
P22777	1
Q9WUK4	1
O88492	1
Q9WV70	1
P11157	1
Q9CQU5	1
Q9D115	1
Q8R0J7	1
P33174	1
Q3TGF2	1
Q8CFE2	1
Q8CD15	1
P23249	1
Q8BW10	1
Q9WVM1	1
Q8CFE6	1
P07607	1
Q9D1C1	1
P01029	1
Q8VDF2	1
P59328	1
Q8K298	1
P33609	1
P52431	1
P20664	1
A6X8Z5	1
Q61704	1
Q9JKW0	1
Q8BHG9	1
Q8CDM1	1
Q8BWY9	1
Q9Z207	1

## Sheet: EtOH_Cluster1
accession	cluster
P20152	1
P07901	1
Q9ERD7	1
Q9JKF1	1
Q60847	1
P19096	1
P09405	1
Q9WVA4	1
P26040	1
Q62167	1
P10107	1
Q61656	1
Q7TPV4	1
Q3U0V1	1
Q91V92	1
Q91XV3	1
Q9ERG0	1
O08553	1
P68510	1
P18760	1
P46935	1
Q9JIK5	1
P68254	1
P49312	1
Q9WV92	1
Q61937	1
O70475	1
P43276	1
B2RQC6	1
P27661	1
Q61553	1
Q61792	1
Q91ZW3	1
P30416	1
P40142	1
Q99020	1
P26350	1
Q61033	1
Q9Z2X1	1
Q91W90	1
Q3UZ39	1
Q5SWU9	1
Q9D379	1
P08121	1
Q00612	1
Q0GNC1	1
P28656	1
Q922Q8	1
Q3TJD7	1
P17225	1
Q9JHJ0	1
Q920B9	1
Q9Z247	1
Q60865	1
Q9Z1Q5	1
P23198	1
Q6A026	1
P70698	1
P56959	1
Q99104	1
Q8CG48	1
P46061	1
P46664	1
P97496	1
Q920E5	1
P16460	1
P24547	1
Q99MD9	1
P31324	1
Q8BK67	1
P26645	1
Q01320	1
Q9CQC6	1
Q3UMF0	1
P10711	1
P17918	1
Q9Z277	1
P22437	1
A2BH40	1
Q91V12	1
P47226	1
P30681	1
P25206	1
Q8CFI0	1
P10639	1
Q07813	1
Q9D2R0	1
Q61881	1
P49717	1
P35922	1
P43275	1
Q9WTQ5	1
Q924C1	1
Q7TNP2	1
P97310	1
Q62419	1
Q8VH51	1
Q91YH5	1
Q3U962	1
Q08943	1
P70290	1
Q9D0J8	1
Q8BVY0	1
Q60973	1
P54227	1
Q9Z0U1	1
Q9WUD1	1
Q60967	1
Q3U9G9	1
Q9JLQ0	1
P34022	1
O89086	1
Q9CW46	1
Q921N6	1
Q8CI11	1
Q8BG81	1
P52293	1
Q99ME9	1
Q8BIQ5	1
P13439	1
P24472	1
Q9CQ65	1
P08553	1
Q8CAY6	1
Q64674	1
Q9CXF4	1
P08074	1
P97822	1
P13864	1
O08663	1
Q9WUK2	1
Q03145	1
P52927	1
P08551	1
P98078	1
P54276	1
Q9EQ61	1
P05622	1
Q9JIH2	1
Q8K2V1	1
P48428	1
Q64337	1
Q7TNV0	1
P29391	1
Q6P9Q4	1
P58044	1
P49718	1
Q08288	1
Q9JIW9	1
P11440	1
Q9CYL5	1
Q8K0C4	1
Q8K363	1
Q64442	1
Q922K7	1
P97311	1
Q8CI59	1
Q61686	1
O08599	1
P08030	1
Q9D0M1	1
O08807	1
Q9JLJ2	1
Q8K0U4	1
Q9JHU9	1
Q9D0B6	1
Q8K2T1	1
Q6DID3	1
Q61140	1
P00375	1
Q8BWW4	1
Q8K012	1
Q62470	1
O55022	1
O54879	1
P43247	1
Q9D735	1
Q9DBE9	1
P84104	1
Q8BKX1	1
Q8R5A3	1
Q8K2Z4	1
Q5SWD9	1
Q91YT7	1
P70677	1
Q9CYI4	1
Q62426	1
Q99LH1	1
Q8R059	1
Q9CRB6	1
Q8CGC6	1
Q8BKS9	1
Q05816	1
Q80X41	1
O70551	1
Q8JZR0	1
Q922J9	1
Q62000	1
O54825	1
P35951	1
Q9QZL0	1
P28667	1
P06837	1
P47915	1
P50543	1
Q5XG71	1
Q3UPF5	1
Q8CG47	1
Q61127	1
Q571I9	1
Q8CGZ0	1
Q9D2Y4	1
Q60838	1
Q921G8	1
P21956	1
Q8C1D8	1
P18608	1
Q8BHS6	1
Q61490	1
Q8BY71	1
Q8JZK9	1
Q99JR1	1
Q8BP27	1
Q62266	1
Q9D903	1
Q9CQU0	1
Q64669	1
P30285	1
Q9QYC0	1
Q3V1V3	1
Q6PGH1	1
Q8BLN5	1
Q9D0A3	1
P35569	1
E9PVX6	1
O55091	1
P47955	1
P62746	1
Q8QZY9	1
Q9JHP7	1
Q9D8M4	1
Q6P069	1
Q8VEE4	1
Q9DCR2	1
O88271	1
A2AF47	1
P53996	1
Q8BGA5	1
P15379	1
P70441	1
Q6PGH2	1
P17095	1
Q61398	1
P55821	1
Q9D0B0	1
Q9DCD6	1
Q91XU3	1
Q91VW3	1
Q8VC70	1
P63280	1
P61957	1
O55098	1
O35326	1
P97452	1
P97377	1
Q9JHZ2	1
Q6ZQL4	1
Q3TWF6	1
P24288	1
Q9WTY4	1
Q9WV03	1
O88736	1
Q9Z2D8	1
Q8BT07	1
Q91VE6	1
Q921I2	1
Q7TNE3	1
Q8BNV1	1
O88291	1
P21995	1
Q9Z0R9	1
Q91WN1	1
Q08509	1
Q9Z0M5	1
Q80VJ3	1
P47713	1
P53690	1
A2APB8	1
Q8K4J6	1
Q91VZ6	1
Q9D3E6	1
Q9D0I8	1
Q689Z5	1
Q64261	1
Q9JKX4	1
Q9D0R4	1
P39749	1
Q9Z2B9	1
P53569	1
Q8C156	1
Q8R344	1
Q810V0	1
O09172	1
O35516	1
Q9R008	1
Q62193	1
Q8BPG6	1
Q3TQI7	1
Q91WM3	1
Q91YN5	1
P62274	1
Q80ZV0	1
P37913	1
P49025	1
Q91XC8	1
P39061	1
Q9DCB1	1
Q99J62	1
Q810S1	1
Q9JJT9	1
Q99JF5	1
Q9R0Q4	1
E1U8D0	1
Q9D6N1	1
P28798	1
Q9ERI5	1
Q6P9P6	1
P35601	1
Q8R323	1
P22777	1
Q9WUK4	1
Q9Z0E0	1
O88492	1
Q9WV70	1
P11157	1
Q8R3C6	1
Q9CQU5	1
Q9D115	1
Q8R0J7	1
Q9D6K9	1
Q9JJ89	1
P33174	1
Q3TGF2	1
Q8CFE2	1
Q8CD15	1
Q9D0F6	1
P23249	1
Q8BW10	1
Q9WVM1	1
Q8CFE6	1
P07607	1
Q9D1C1	1
Q7JJ13	1
P01029	1
Q8VDF2	1
P59328	1
Q8K298	1
P33609	1
Q924Z4	1
O35646	1
E9Q5G3	1
Q8C3Y4	1
P51949	1
P20664	1
A6X8Z5	1
Q61704	1
Q9D1G2	1
Q9JKW0	1
Q8BHG9	1
P43407	1
O08992	1
Q8CDM1	1
O88693	1
Q9Z207	1
Q3UA06	1

## Sheet: TMX_Cluster1
accession	cluster
P20152	1
Q9ERD7	1
P19096	1
P09405	1
P60843	1
Q61656	1
Q7TPV4	1
P80315	1
Q91V92	1
P68510	1
P18760	1
P46935	1
P11983	1
Q9JIK5	1
P14602	1
P49312	1
Q9CY58	1
Q61937	1
O70475	1
P43276	1
B2RQC6	1
Q61553	1
O35286	1
Q922D8	1
Q91ZW3	1
P62960	1
P30416	1
Q99020	1
P26350	1
Q61033	1
Q61576	1
Q1HFZ0	1
Q9Z2X1	1
Q61029	1
Q3UZ39	1
Q5SWU9	1
Q00612	1
P28656	1
Q922Q8	1
E9Q5C9	1
P17225	1
P62082	1
Q920B9	1
Q64152	1
Q9DCL9	1
Q8VDW0	1
Q60865	1
P23198	1
Q6A026	1
Q6P5D8	1
Q9D662	1
P70698	1
Q8CG48	1
P46061	1
P46664	1
P97496	1
Q920E5	1
P16460	1
P24547	1
Q99MD9	1
Q8BK67	1
Q01320	1
P10711	1
P17918	1
Q9Z277	1
P22437	1
A2BH40	1
Q91V12	1
P47226	1
P30681	1
P25206	1
Q8CFI0	1
Q61881	1
P49717	1
P35922	1
P43275	1
P07742	1
Q9JJI8	1
Q9WTQ5	1
Q924C1	1
Q7TNP2	1
P97310	1
Q6NS46	1
Q08943	1
Q91VK1	1
Q8BVY0	1
Q60973	1
P54227	1
Q9CT10	1
Q9Z0U1	1
Q3U9G9	1
P34022	1
Q9CW46	1
Q921N6	1
Q8CI11	1
Q8BG81	1
P52293	1
Q99ME9	1
Q8BIQ5	1
P13439	1
P24472	1
Q9CQ65	1
P08553	1
Q6PGB6	1
Q64674	1
Q9CWZ3	1
E9Q555	1
P97822	1
P13864	1
Q9WUK2	1
Q03145	1
P52927	1
P08551	1
P98078	1
P54276	1
Q9EQ61	1
Q9JIH2	1
Q8K2V1	1
P48428	1
Q64337	1
Q99LJ0	1
Q7TNV0	1
P29391	1
P49718	1
Q08288	1
P11440	1
Q8K363	1
Q922K7	1
O09106	1
P97311	1
Q61686	1
P08030	1
Q9D0B6	1
Q8K2T1	1
Q61140	1
P00375	1
Q8BWW4	1
Q8K012	1
Q62470	1
O54879	1
P43247	1
Q9CSH3	1
Q9D735	1
Q9DBE9	1
P84104	1
Q8BKX1	1
Q8K2Z4	1
Q5SWD9	1
Q99LH1	1
Q8R059	1
Q80W00	1
Q9CRB6	1
Q8CGC6	1
Q8BKS9	1
Q05816	1
Q8K3K8	1
Q80X41	1
O70551	1
Q8JZR0	1
B9EJR8	1
Q922J9	1
O54825	1
Q9QZL0	1
P56183	1
P28667	1
Q5XG71	1
Q3UPF5	1
Q8CG47	1
Q640M1	1
Q8CGZ0	1
Q9D2Y4	1
Q9DBT5	1
Q60838	1
P21956	1
Q8C1D8	1
Q9CRC8	1
Q8BY71	1
Q8JZK9	1
Q8BP27	1
Q9D903	1
Q64669	1
P30285	1
Q9QYC0	1
Q9ESV0	1
Q3V1V3	1
Q9DBY8	1
E9PVX6	1
P60762	1
Q9D8M4	1
Q8VEE4	1
O88271	1
Q9JJY4	1
P53996	1
Q810D6	1
P15379	1
P70441	1
Q6PGH2	1
P17095	1
Q61398	1
Q9CPT5	1
Q9CYH6	1
P55821	1
Q9D0B0	1
Q8VC70	1
P97452	1
P97377	1
Q3TWF6	1
P24288	1
Q9WV03	1
Q9Z2D8	1
Q8BT07	1
Q9DCA5	1
Q91VE6	1
Q921I2	1
Q7TNE3	1
Q5SSI6	1
Q8BNV1	1
Q9Z0R9	1
P97930	1
Q91WN1	1
Q08509	1
Q80VJ3	1
Q9CPS7	1
O09110	1
P56212	1
P47713	1
P53690	1
A2APB8	1
Q9D0I8	1
Q689Z5	1
Q64261	1
Q9JKX4	1
Q9D0R4	1
Q9JJA4	1
P39749	1
Q9Z2B9	1
P53569	1
Q8R422	1
Q8C156	1
Q8R3C0	1
Q62356	1
Q810V0	1
O09172	1
P61514	1
Q62193	1
Q91WM3	1
Q91YN5	1
P62274	1
Q80ZV0	1
P37913	1
P49025	1
P39061	1
O55135	1
Q99J62	1
Q9R0Q4	1
E1U8D0	1
Q8BN21	1
Q9D6N1	1
Q6P9P6	1
P35601	1
Q8R323	1
P22777	1
Q9WUK4	1
Q9Z0E0	1
O88492	1
Q9WV70	1
P11157	1
Q9CQU5	1
Q9D115	1
Q9D6K9	1
P33174	1
Q3TGF2	1
Q8CFE2	1
Q8CD15	1
Q9CXK8	1
Q9D0F6	1
P23249	1
Q8BW10	1
Q9WVM1	1
Q8CFE6	1
P07607	1
Q9D1C1	1
P01029	1
Q8VDF2	1
P59328	1
Q8K298	1
P33609	1
P52431	1
Q8C3Y4	1
P51949	1
Q9CQ71	1
P20664	1
A6X8Z5	1
P33610	1
Q61704	1
Q9JKW0	1
Q8BHG9	1
Q8CDM1	1
Q8BWY9	1
Q9Z207	1
O70126	1
Q3UA06	1
Q99LZ3	1

## Sheet: CTL_Cluster2
accession	cluster
P53564	2
E9Q6J5	2
P10493	2
O35343	2
Q8K2V1	2
Q9JIW9	2
Q6DID3	2
Q9CYI4	2
Q8R059	2
Q80U58	2
Q8CJ40	2
Q60838	2
Q921G8	2
Q8BHS6	2
Q0VGB7	2
P30285	2
Q91X20	2
P60762	2
Q2YDW2	2
A2AF47	2
Q9JJY4	2
P33215	2
Q9JK23	2
Q91XU3	2
Q9JHZ2	2
Q3TWF6	2
Q9CYA6	2
Q9CXL3	2
Q9D1R2	2
Q9DCA5	2
Q924K8	2
Q99PP7	2
Q8BNV1	2
Q9R1K9	2
Q8R001	2
Q9ER69	2
A2A6T1	2
Q99KW3	2
Q8C7V3	2
Q9D0D5	2
Q8K4J6	2
A8C756	2
Q689Z5	2
Q8CD92	2
Q61048	2
Q00993	2
Q9JKX4	2
A2A6Q5	2
O88286	2
Q8CHI8	2
O89110	2
Q8R422	2
Q9DC48	2
Q62356	2
Q8VDD9	2
O35516	2
Q922R5	2
Q8CHT1	2
Q9CQS5	2
P52432	2
Q8BU03	2
Q8K0Q5	2
Q3TQI7	2
P70279	2
P46938	2
Q60876	2
Q9JI13	2
P40201	2
P39061	2
Q80W68	2
P28867	2
O09005	2
Q9D6T0	2
Q5PSV9	2
Q9D7M8	2
Q8VCB1	2
P59759	2
A2ABV5	2
Q9JJT9	2
Q62084	2
Q9D7S7	2
Q99LL5	2
O35929	2
Q3USH5	2
Q8CE96	2
Q9R0Q4	2
Q9JJ80	2
E1U8D0	2
Q8C4B4	2
Q9CWY8	2
O35704	2
Q8BN21	2
Q3UHX9	2
Q9CWX9	2
Q9Z148	2
Q5Y5T1	2
P58468	2
Q7TT18	2
Q9EQ28	2
P97480	2
Q8BGS0	2
Q8K339	2
O70279	2
Q8BTT6	2
Q8VHZ7	2
Q9ERI5	2
Q8BVE8	2
Q9CWV6	2
Q8R323	2
Q6NSQ7	2
Q8R3N1	2
E9Q1P8	2
Q61183	2
O35130	2
Q8K202	2
Q9Z0E0	2
Q5RJG1	2
Q9DCE5	2
Q9CQT2	2
Q8C4J7	2
P09926	2
Q8BK35	2
P52482	2
Q7TPE5	2
Q8BSN5	2
P60898	2
Q8K1H1	2
Q8K1I7	2
Q8R3C6	2
P57724	2
Q64131	2
Q61329	2
Q63829	2
Q9Z0H1	2
Q8BIZ6	2
Q9D6K9	2
Q9CWU4	2
O88379	2
O35654	2
P97329	2
P97864	2
Q9JJ89	2
Q920L1	2
Q8CGC4	2
Q9CQA5	2
Q8C6B9	2
Q99K43	2
Q8BKT8	2
Q8C5P5	2
Q8VEJ4	2
Q922Q2	2
Q9D0F6	2
Q9CQJ4	2
Q6PAQ4	2
Q8C3P7	2
P23949	2
Q9QWH1	2
P62488	2
Q9JJX6	2
Q9CQ79	2
Q8C1E7	2
Q64092	2
Q9D1C9	2
Q80U70	2
Q9DB42	2
P53798	2
Q8BMZ5	2
Q91YU8	2
Q3TYX3	2
O70404	2
Q9CR11	2
Q8BU11	2
Q9R0P9	2
Q9Z2R6	2
Q04692	2
Q99ME2	2
Q3U5F4	2
Q8BZ47	2
P03958	2
Q9CRB0	2
Q3U821	2
Q9JJ94	2
Q8BHZ4	2
Q9D937	2
Q9JKP7	2
Q9CS74	2
P11627	2
Q3UE17	2
Q2VPQ9	2
Q3THJ3	2
Q3UFS4	2
Q5DW34	2
P58462	2
Q8R0K4	2
Q8VDP2	2
P49070	2
Q9QWF0	2
Q80ZQ9	2
Q8BG15	2
O35648	2
Q924Z4	2
Q61458	2
Q9CY21	2
P15066	2
Q9D8X0	2
P28574	2
Q8C3Y4	2
Q9D4J7	2
P51949	2
Q924H2	2
Q9CQ71	2
Q05769	2
Q8BRM2	2
Q9DB96	2
Q09143	2
Q9QUR8	2
Q8R2W9	2
Q64324	2
P43135	2
P33610	2
Q9WVB0	2
Q99N50	2
Q9Z120	2
Q91VL8	2
P56581	2
Q5NC05	2
Q8C5L7	2
Q9D1G2	2
Q9JKP8	2
Q6PAT0	2
Q8R464	2
Q6F3F9	2
Q9D385	2
Q8K301	2
Q3UFY0	2
Q3UFB2	2
P70459	2
Q9CZU4	2
P33611	2
Q8BHE1	2
Q3UMG5	2
Q8R1L4	2
Q9JI59	2
Q922B9	2
Q8BYR2	2
Q8BUI3	2
Q9D7Z3	2
Q8BLH7	2
Q9D945	2
Q9D786	2
P05627	2
P58801	2
Q8VE10	2
Q8BFT2	2
Q8K0E1	2
Q9CYX7	2
Q3TFD2	2
O88708	2
P63139	2
Q99L28	2
Q9CQ25	2
Q91ZU1	2
P97304	2
Q9CZQ6	2
Q9DB85	2
P63002	2
Q6P5F7	2
Q9QY73	2
Q3TUU5	2
Q6DFV7	2
O08992	2
Q6DID5	2
B8ZXI1	2
Q8VC52	2
Q9CZX5	2
Q8BIH0	2
Q8K072	2
Q9CPR8	2
Q99LX5	2
Q8BZA9	2
Q9R0G7	2
Q3V0J1	2
Q9CQE5	2
Q02013	2
Q9D818	2
O08664	2
Q8BSP2	2
Q8CGV9	2
Q9CR80	2
Q9CZT6	2
Q07139	2
Q921E6	2
Q9DBY0	2
Q9CQI9	2
Q61188	2
Q99J72	2
Q9D0N7	2
Q6NS60	2
Q99L90	2
Q9Z2D3	2
Q9CXU0	2
Q5EBG6	2
Q9ERH4	2
P23708	2
O70126	2
P10923	2
Q4VAC9	2
Q3UA06	2
Q8R1F9	2
Q9WU00	2
Q9D211	2
Q8BHL4	2
Q60943	2
Q9CQL7	2
Q9CQX4	2
Q9JJ00	2
Q9D1D6	2
Q91VT1	2
Q9CZY2	2
Q8C2E4	2
Q8BSU7	2
Q08639	2
Q9D975	2
Q8K2Y0	2
P97473	2
Q9JM05	2
P0CL69	2
Q0KL01	2
Q6P1E1	2
Q791N7	2
Q9DD24	2
Q9D083	2
Q8BWC0	2
Q8BYJ6	2
Q8K3D3	2
Q9JLJ0	2
Q6NXN1	2
Q9QXX8	2
Q9CQ18	2
Q06831	2
Q99LZ3	2
P56873	2
Q921J4	2
Q8BGN6	2
Q924Z6	2
Q8BU04	2

## Sheet: EtOH_Cluster2
accession	cluster
P63094	2
P62715	2
Q9R1T4	2
P48024	2
Q80U58	2
Q60855	2
P50431	2
P60762	2
Q2YDW2	2
Q9D4J1	2
Q80WC7	2
Q99LN9	2
Q9D1R2	2
Q9DCA5	2
Q9DC28	2
Q9QXE7	2
Q99JR8	2
Q9R1K9	2
Q8R001	2
Q9ER69	2
A2A6T1	2
Q99KW3	2
Q8C7V3	2
Q9D0D5	2
Q8CD92	2
Q00993	2
P70444	2
A2A6Q5	2
O88286	2
Q6DYE8	2
O89110	2
Q9DC48	2
Q62356	2
Q8VDD9	2
P17809	2
Q922R5	2
Q9JJK2	2
Q8BU03	2
Q9CZ91	2
Q91V64	2
P70279	2
Q62231	2
Q9Z2L7	2
Q80W68	2
P25085	2
P28867	2
Q60961	2
Q9D6T0	2
Q8BX09	2
Q62084	2
Q9D7S7	2
P22907	2
P62774	2
P97474	2
Q9JJ80	2
Q9DBV4	2
Q8C4B4	2
Q9CWY8	2
O35704	2
Q9ESC8	2
Q9CWX9	2
Q5Y5T1	2
Q9EQ28	2
D3YZV8	2
Q8K339	2
P62311	2
Q61164	2
O08573	2
Q9Z1B5	2
Q6NSQ7	2
E9Q1P8	2
Q61183	2
Q8K202	2
Q9QZI8	2
Q8C1Z8	2
Q9DCE5	2
Q9CQT2	2
P09926	2
Q8BK35	2
Q8BSN5	2
Q80UZ2	2
Q64131	2
Q61329	2
Q9JMB0	2
Q67FY2	2
P28481	2
P54761	2
Q80WR5	2
Q9CWU4	2
O88379	2
Q9JI44	2
Q8R3B7	2
O35654	2
P97864	2
Q9QWT9	2
Q920L1	2
Q8CGC4	2
Q9DC33	2
Q61581	2
Q8BNW9	2
Q9CQA5	2
Q8K2A1	2
Q8C6B9	2
Q99K43	2
Q8BKT8	2
Q8C5P5	2
Q8VEJ4	2
Q922Q2	2
Q8K4F6	2
P23949	2
Q9D6L8	2
Q9QWH1	2
Q9JJX6	2
Q9CQ79	2
Q8C1E7	2
Q64092	2
O70494	2
P02802	2
Q9D6J3	2
Q923E4	2
P53798	2
Q8CFK2	2
Q8BMZ5	2
Q91YU8	2
O70404	2
Q9CR11	2
Q8BU11	2
Q9R0P9	2
Q04692	2
Q99ME2	2
Q8BZ47	2
Q99K95	2
P03958	2
Q62371	2
Q8JZZ7	2
P13011	2
Q9JJ94	2
Q8K1S3	2
Q07231	2
Q9D032	2
Q9CX97	2
Q9D937	2
Q9JKP7	2
P11627	2
Q3UE17	2
Q9WU60	2
Q2VPQ9	2
Q3THJ3	2
P97366	2
Q5DW34	2
P58462	2
Q8R0K4	2
Q9QWF0	2
Q80ZQ9	2
Q9CXV9	2
Q8BG15	2
O35648	2
Q61458	2
P52019	2
P11862	2
O54790	2
Q8BGB5	2
P15066	2
P13808	2
Q9D8X0	2
O88874	2
P28574	2
Q9JHJ3	2
Q8CBY3	2
Q9D4J7	2
O88455	2
Q91VK4	2
P02798	2
Q9CQ71	2
Q91ZP6	2
P61219	2
P25425	2
Q8BRM2	2
Q9DB96	2
Q09143	2
Q8R2W9	2
Q6NZL0	2
Q99N50	2
Q91VL8	2
P56581	2
Q920F6	2
Q5NC05	2
Q8C5L7	2
Q9EPQ7	2
Q7TMI3	2
Q9JKP8	2
Q6PAT0	2
Q8R464	2
Q9WVD4	2
Q9D385	2
Q8K301	2
Q922G2	2
Q3UFB2	2
Q8C180	2
Q6ZQK0	2
Q6PAC3	2
P56818	2
Q9CZU4	2
Q9QZK2	2
P33611	2
Q9CVI2	2
Q812F8	2
O70326	2
Q3U3E2	2
Q8BHE1	2
Q8BGB7	2
P47931	2
Q3UIK4	2
Q3UMG5	2
Q9JL60	2
Q9JI59	2
Q922B9	2
Q8BYR2	2
Q8BUI3	2
Q8R502	2
Q9D7Z3	2
Q8BLH7	2
Q9D945	2
Q810K9	2
Q9D786	2
P05627	2
P58801	2
Q8VE10	2
Q8K0E1	2
Q9CYX7	2
Q99KU1	2
Q3TFD2	2
O88708	2
Q8BHY2	2
Q9DBB5	2
P63139	2
Q99L28	2
Q9CQ25	2
P97304	2
Q9CZQ6	2
Q9QY73	2
Q3TUU5	2
Q8BGV4	2
Q9DAX2	2
Q6DID5	2
P59114	2
P23906	2
Q05909	2
Q8VC52	2
Q9CZX5	2
Q8K072	2
Q9CPR8	2
Q99LX5	2
Q8K039	2
Q8BZA9	2
Q9R0G7	2
Q62481	2
Q9EPR4	2
Q9R0C8	2
Q8C6I2	2
Q9CQE5	2
Q91XY4	2
Q61142	2
O89090	2
Q9DBH0	2
Q02013	2
Q9D818	2
O08664	2
O88879	2
Q8BSP2	2
Q60629	2
Q8CGV9	2
Q6A098	2
Q9CR80	2
Q9QY33	2
Q8BYN3	2
Q9CZT6	2
Q9D8X5	2
Q921E6	2
Q9JHQ0	2
P23242	2
Q61188	2
Q5SV77	2
P32261	2
Q9D2V8	2
Q9D0N7	2
Q99L90	2
Q9Z2D3	2
E9QAM5	2
Q03147	2
Q5EBG6	2
P46718	2
Q9ERH4	2
O70126	2
Q4VAC9	2
Q8R2U7	2
Q8R1F9	2
P15261	2
Q8BHL4	2
P53668	2
Q60943	2
Q6PD10	2
Q9CQX4	2
Q3V1G4	2
Q9JJ00	2
Q01705	2
Q9D1D6	2
Q91VT1	2
Q9CZY2	2
Q8BSU7	2
Q9D975	2
Q9JM05	2
P0CL69	2
Q0KL01	2
Q6P1E1	2
Q75N73	2
Q9DD24	2
Q6NXH3	2
Q8BWC0	2
Q921R7	2
Q8K3D3	2
P01942	2
Q9JI99	2
Q8C145	2
Q9JLJ0	2
Q9CQ18	2
Q99LZ3	2
Q8CCN1	2
Q9Z0F6	2
Q8BGN6	2
Q9DCK3	2
Q8C1M2	2
Q9CX11	2
O35149	2
Q8BU04	2

## Sheet: TMX_Cluster2
accession	cluster
Q9WV02	2
Q8BMJ3	2
P70255	2
Q9CYI4	2
P45481	2
Q80U58	2
Q0VGB7	2
Q04899	2
Q2YDW2	2
Q91VN6	2
P33215	2
Q9JK23	2
Q61189	2
Q9CYA6	2
Q9D1R2	2
Q9CS42	2
Q99P31	2
Q924K8	2
P83887	2
Q8R001	2
Q9ER69	2
A2A6T1	2
Q99KW3	2
Q9D0D5	2
Q8K4J6	2
O35134	2
Q8VCY6	2
Q9D2E2	2
Q8CD92	2
Q61048	2
Q00993	2
A2A6Q5	2
O88286	2
Q8CHI8	2
O89110	2
Q9D9K3	2
Q9DC48	2
Q8VDD9	2
O35516	2
Q922R5	2
Q8CHT1	2
P52432	2
Q8BU03	2
Q8K0Q5	2
Q3TQI7	2
P70279	2
P46938	2
Q9JI13	2
Q99L27	2
P40201	2
Q80W68	2
P28867	2
O09005	2
Q9D6T0	2
Q5PSV9	2
Q8VCB1	2
A2ABV5	2
Q9JJT9	2
Q62084	2
O35929	2
Q80ZW2	2
Q9JJ80	2
Q8C4B4	2
Q9CWY8	2
Q3UHX9	2
Q9CWX9	2
Q9CZJ1	2
Q9EQ28	2
P97480	2
Q8BGS0	2
Q8K339	2
O70279	2
Q8BTT6	2
Q99L48	2
Q9ERI5	2
Q8BVE8	2
Q9CWV6	2
Q6NSQ7	2
Q8R3N1	2
E9Q1P8	2
Q61183	2
Q8K202	2
Q5RJG1	2
Q9CQT2	2
P09926	2
Q99PP9	2
Q8BK35	2
Q3V0C5	2
P52482	2
Q7TPE5	2
Q8BSN5	2
P60898	2
Q64131	2
Q9Z0H1	2
Q8R0J7	2
Q6PGG6	2
Q9CWU4	2
O88379	2
Q9CQE6	2
E9Q9R9	2
Q9DAA6	2
O35654	2
P97329	2
P97864	2
Q80Y44	2
Q9JJ89	2
Q920L1	2
Q8CGC4	2
P97470	2
Q9EST4	2
Q99KX1	2
Q8C6B9	2
Q99K43	2
Q8BKT8	2
Q8C5P5	2
Q8VEJ4	2
Q6PAQ4	2
P23949	2
Q9QWH1	2
Q9R210	2
Q9JJX6	2
Q9CQ79	2
Q8C1E7	2
Q64092	2
P52483	2
Q9D1C9	2
Q80U70	2
Q9DB42	2
P53798	2
Q91YU8	2
P97363	2
O70404	2
Q9CR11	2
Q8BU11	2
Q9R0P9	2
Q04692	2
Q8BZ47	2
Q9D842	2
Q9JJ94	2
Q8BHZ4	2
Q9D937	2
Q9JKP7	2
Q8BVH9	2
Q7TMF2	2
P11627	2
Q3UE17	2
Q2VPQ9	2
Q3THJ3	2
Q8C2K1	2
Q5DW34	2
P58462	2
Q8R0K4	2
P49070	2
Q9QWF0	2
Q80ZQ9	2
Q8BG15	2
O35648	2
Q924Z4	2
Q61458	2
Q9CY21	2
P15066	2
Q9D8X0	2
P28574	2
Q9D4J7	2
Q8CGE9	2
O09000	2
Q9DB40	2
Q9CR47	2
Q05769	2
Q8BRM2	2
Q9DB96	2
Q09143	2
Q9QUR8	2
Q8R2W9	2
Q9D8P7	2
P43135	2
Q5NC05	2
Q9Z255	2
Q8C5L7	2
Q9D1G2	2
Q9JKP8	2
Q6PAT0	2
Q8K301	2
O09053	2
P06869	2
Q3UFY0	2
Q3UFB2	2
Q9CZU4	2
Q8CII2	2
P33611	2
Q9QYL7	2
Q8R088	2
Q8BIG4	2
Q66JX5	2
Q3UMG5	2
Q9JI59	2
Q922B9	2
Q8BYR2	2
Q8BUI3	2
Q6NZQ4	2
O08983	2
Q9D7Z3	2
Q8BLH7	2
Q9D945	2
Q9D786	2
P05627	2
O35245	2
P58801	2
Q8VE10	2
Q8BFT2	2
Q8K0E1	2
Q9CYX7	2
Q91UZ5	2
Q3TFD2	2
O88708	2
Q99L28	2
P97304	2
Q9CZQ6	2
Q9DB85	2
Q6P5F7	2
Q9QY73	2
Q3TUU5	2
O88974	2
O08992	2
Q6DID5	2
Q8VC52	2
Q9CZX5	2
P29037	2
Q8K072	2
Q9CPR8	2
Q99LX5	2
Q8BZA9	2
Q3V0J1	2
Q9EPV8	2
Q9CQE5	2
O70401	2
Q02013	2
Q80XD1	2
Q8BSP2	2
Q9CZT6	2
Q921E6	2
P48760	2
Q07563	2
Q9DBY0	2
Q920D3	2
Q61188	2
Q99J72	2
Q8VDY4	2
Q9D0N7	2
Q6NS60	2
Q9Z2D3	2
Q4FZF3	2
Q9D7B1	2
Q9DA69	2
Q5EBG6	2
Q9ERH4	2
P10923	2
Q4VAC9	2
Q9D211	2
Q61457	2
Q8BHL4	2
Q60943	2
Q9CV28	2
Q9D8C8	2
Q9CQX4	2
Q9D1D6	2
E9PV87	2
Q91VT1	2
Q9CZY2	2
O35375	2
Q8C2E4	2
Q4VA55	2
Q8BSU7	2
Q91W67	2
Q9D975	2
Q8K2Y0	2
Q9JM05	2
Q8BYH3	2
P0CL69	2
Q0KL01	2
Q791N7	2
P18911	2
Q9D083	2
Q8BWC0	2
Q8K3D3	2
Q9QXX8	2
Q9CQ18	2
P56873	2
Q921J4	2
Q8R1M0	2
Q8C804	2
Q8BGN6	2
Q924Z6	2
Q8BU04	2

## Sheet: CTL_Cluster3
accession	cluster
A2ASS6	3
Q8VHX6	3
Q9QXZ0	3
P31001	3
Q91ZU6	3
P56480	3
P21550	3
P58774	3
P05064	3
O55143	3
Q99KI0	3
Q61768	3
Q9JMH9	3
O88990	3
P06745	3
O08539	3
Q8BMS1	3
P17156	3
P47857	3
Q9DCN2	3
Q9EQK5	3
Q9ESD7	3
P17183	3
O08528	3
Q99JY0	3
Q9D0F9	3
Q05920	3
Q61941	3
Q04447	3
Q9D051	3
P10630	3
Q9D154	3
Q8CC88	3
P21619	3
P51174	3
Q99KC8	3
Q9JLM8	3
O08749	3
P97449	3
P35486	3
Q8K2B3	3
O35350	3
Q07417	3
P18242	3
O08532	3
Q6ZQ73	3
Q9Z2I9	3
D3YYU8	3
Q8C1A5	3
Q8BH59	3
Q61738	3
Q8BMF4	3
O54724	3
Q8JZQ2	3
P14152	3
Q3TVI8	3
O35640	3
Q9JHI5	3
P22315	3
Q9D0M3	3
F8VQB6	3
Q9Z2I0	3
P45591	3
P52825	3
P97384	3
P56695	3
Q99JB8	3
Q9CZW4	3
Q9DB73	3
Q921G7	3
Q9D666	3
Q9ET78	3
Q8R5J9	3
Q9CZ13	3
Q924M7	3
Q9Z1E4	3
Q91ZA3	3
Q9CQ62	3
Q8VCX5	3
Q61001	3
Q61425	3
Q9WV91	3
Q9WUM5	3
P45952	3
P18872	3
Q99MN9	3
O55126	3
Q9Z2D6	3
Q8QZS1	3
Q9CR62	3
Q9JIY5	3
P40630	3
Q8BIW1	3
Q9EQ20	3
Q9CZ42	3
O09174	3
Q9CR68	3
Q99L13	3
Q3ULW8	3
Q8BKZ9	3
P49813	3
P23780	3
Q9EPL9	3
P06802	3
Q63918	3
Q62165	3
Q8K1Z0	3
P42125	3
P29416	3
Q9R0H0	3
Q03173	3
Q06185	3
Q8R086	3
P55012	3
A2AMM0	3
P38060	3
Q64191	3
Q9CQF9	3
Q8VDC0	3
P47934	3
Q91V61	3
P53395	3
O35855	3
Q6PER3	3
Q9D172	3
Q8R127	3
Q922Q1	3
Q9WUQ2	3
P16125	3
Q920Q6	3
Q3ULJ0	3
Q91Z53	3
Q8CD10	3
Q9R062	3
Q9Z2Z6	3
O08756	3
Q91WS0	3
Q66T02	3
Q9QZF2	3
Q791T5	3
Q9QWR8	3
Q9DBL1	3
Q99M71	3
O89017	3
Q570Y9	3
O88531	3
Q61234	3
Q8R164	3
Q922W5	3
P49817	3
O35969	3
P21460	3
Q07079	3
Q8VDQ1	3
P10922	3
P14094	3
P56135	3
Q9CPQ8	3
Q8C0E2	3
P82347	3
Q9DCV4	3
Q60759	3
Q60648	3
Q99KB8	3
Q8R1V4	3
Q9JJE7	3
Q99L43	3
Q9D023	3
O70622	3
Q9CQY6	3
P60824	3
Q9D6U8	3
Q9WUU7	3
O89023	3
Q8C0L0	3
P58021	3
P56375	3
Q61387	3
P03930	3
Q8K4F5	3
O09117	3
Q9D3S3	3

## Sheet: EtOH_Cluster3
accession	cluster
A2ASS6	3
Q8VHX6	3
Q9QXZ0	3
P31001	3
Q6P5H2	3
Q7TMM9	3
P56480	3
P21550	3
Q03265	3
P58774	3
Q922F4	3
P68368	3
P58771	3
O55143	3
Q99KI0	3
Q9JMH9	3
O88990	3
O08539	3
Q99P72	3
Q8BMS1	3
Q99MS7	3
P17156	3
Q8K4L3	3
Q9DCN2	3
Q9EQK5	3
Q9ESD7	3
P17183	3
O08528	3
Q99JY0	3
Q9D0F9	3
Q05920	3
P13595	3
Q9EQP2	3
P50544	3
Q04447	3
Q9D051	3
P10630	3
Q60932	3
Q9D154	3
Q8CC88	3
P21619	3
P51174	3
Q9JLM8	3
P58281	3
Q61584	3
O08749	3
Q91YE8	3
P35486	3
Q8K2B3	3
O35350	3
Q91VR2	3
Q6P549	3
Q07417	3
P18242	3
Q7TPW1	3
O08532	3
Q9DCX2	3
Q6ZQ73	3
Q9Z2I9	3
D3YYU8	3
Q8C1A5	3
Q8BH59	3
Q9R0Y5	3
Q61738	3
Q62417	3
Q8BMF4	3
O54724	3
Q8JZQ2	3
Q8BWB1	3
Q9R0X4	3
Q8K4G5	3
Q61543	3
Q3TVI8	3
Q9DB20	3
Q9DB77	3
O35640	3
Q148W8	3
Q9JHI5	3
Q9JKS4	3
P22315	3
P23927	3
Q9D0M3	3
E0CYV9	3
P45591	3
P52825	3
P97384	3
Q6ZWR6	3
P56695	3
Q99JB8	3
Q3UTJ2	3
Q9DB73	3
Q921G7	3
Q9CQA3	3
Q9D666	3
Q9ET78	3
Q99LC5	3
Q9CQQ7	3
Q8R5J9	3
Q924M7	3
Q9Z1E4	3
Q91ZA3	3
Q3UMR5	3
O70209	3
Q9CQ62	3
Q8VCX5	3
Q9EPM5	3
Q61001	3
Q9CXT8	3
Q60930	3
G5E8K5	3
Q78IK4	3
Q9WUM5	3
Q9EQX4	3
Q99MN9	3
O55126	3
Q9Z2D6	3
Q8QZS1	3
Q9CR62	3
O08917	3
Q9JIY5	3
Q8BIW1	3
Q9EQ20	3
Q9DC61	3
Q9CZ42	3
Q5NBX1	3
O09174	3
Q9CR68	3
Q99L13	3
Q8BKZ9	3
P49813	3
P23780	3
P06802	3
Q63918	3
Q8BFR4	3
Q8K1Z0	3
Q9QYR9	3
P42125	3
P29416	3
Q03173	3
Q06185	3
Q8R086	3
P55012	3
A2AMM0	3
P38060	3
Q9CYR0	3
Q64191	3
Q3UV70	3
Q9CQF9	3
Q8VDC0	3
Q60931	3
P47934	3
P53395	3
Q9D855	3
O35855	3
Q6PER3	3
Q9D172	3
O35459	3
Q8R127	3
Q922Q1	3
B1AZP2	3
Q9WUQ2	3
P16125	3
Q920Q6	3
Q3ULJ0	3
P16675	3
Q9D2N4	3
Q91Z53	3
Q8CD10	3
Q9EP89	3
Q9R062	3
Q5H8C4	3
Q5U458	3
Q9Z2Z6	3
O08756	3
P54116	3
Q91WS0	3
Q791T5	3
P97447	3
Q9ET22	3
P20108	3
Q9CRD0	3
Q9QWR8	3
Q9DBL1	3
Q99M71	3
O89017	3
Q570Y9	3
O88531	3
P42232	3
Q61234	3
Q9ER38	3
P12787	3
Q8R164	3
Q9JHQ5	3
Q922W5	3
P49817	3
O35969	3
Q8VHL1	3
P14094	3
Q8R4N0	3
P56135	3
Q8BIE6	3
Q8VEB4	3
Q9ERI6	3
P97450	3
Q9CPQ8	3
Q8C0E2	3
P50428	3
P59017	3
P82347	3
Q9DCV4	3
Q9JIQ3	3
Q8C7V8	3
Q60759	3
Q60648	3
Q99KB8	3
O54901	3
Q99KK2	3
Q9CQF4	3
Q8R1V4	3
P63082	3
Q920M5	3
Q9JJE7	3
Q99L43	3
Q9D023	3
P97499	3
Q9CQY6	3
P60824	3
Q9CQR4	3
Q9WUU7	3
Q9D6K8	3
Q91VC9	3
O89023	3
Q8C0L0	3
Q8R1G2	3
P58021	3
Q9CWU6	3
Q9D1I2	3
Q9QXX4	3
P56375	3
Q91XD7	3
P56542	3
Q9D1H6	3
Q60870	3
Q8R1I1	3
Q9Z2P8	3
P56379	3
Q61387	3
Q91V01	3
Q3UBX0	3
Q9D1N9	3
Q99JI1	3
P03930	3
P63030	3
Q9Z2U2	3
O09117	3
Q9WV98	3
P56394	3
Q9D3S3	3

## Sheet: TMX_Cluster3
accession	cluster
A2ASS6	3
Q8VHX6	3
Q9QXZ0	3
P31001	3
P56480	3
P21550	3
P58774	3
P05064	3
O55143	3
Q99KI0	3
Q9JMH9	3
O88990	3
O08539	3
Q8BMS1	3
P17156	3
P47857	3
P47738	3
Q9DCN2	3
P17751	3
Q9EQK5	3
Q9ESD7	3
P17183	3
Q8BWT1	3
Q8CGK3	3
O08528	3
Q99JY0	3
Q9D0F9	3
Q05920	3
Q61941	3
Q04447	3
Q9D051	3
P10630	3
Q9D154	3
Q8CC88	3
P51174	3
Q99KC8	3
P05202	3
O08749	3
P97449	3
P35486	3
Q07417	3
P18242	3
O08532	3
Q8BFR5	3
Q6ZQ73	3
Q9Z2I9	3
D3YYU8	3
Q8C1A5	3
Q8BH59	3
Q61738	3
Q8BMF4	3
Q8JZQ2	3
P14152	3
Q3TVI8	3
O35640	3
Q9JHI5	3
P22315	3
F8VQB6	3
Q9Z2I0	3
P45591	3
Q0KL02	3
P52825	3
P97384	3
P56695	3
Q99JB8	3
Q9CZW4	3
Q9DB73	3
Q921G7	3
P99029	3
Q9D666	3
Q9ET78	3
Q8R5J9	3
Q9CZ13	3
Q924M7	3
Q9Z1E4	3
Q91ZA3	3
Q3UMR5	3
Q9CQ62	3
Q8VCX5	3
Q9WTP7	3
P15626	3
Q9WV91	3
Q9WUM5	3
P45952	3
P18872	3
Q99MN9	3
O55126	3
Q9Z2D6	3
Q8BWS5	3
Q8QZS1	3
Q9CR62	3
Q9JIY5	3
P40630	3
Q8BIW1	3
Q9EQ20	3
Q9CZ42	3
Q5NBX1	3
O09174	3
Q9CR68	3
Q99L13	3
Q8BGT5	3
Q3ULW8	3
Q8BKZ9	3
P49813	3
Q9Z1G4	3
P23780	3
Q9EPL9	3
P06802	3
Q63918	3
Q62165	3
Q8K1Z0	3
Q9QYR9	3
P42125	3
P29416	3
P63328	3
Q6NVE8	3
Q03173	3
Q06185	3
Q8R086	3
P55012	3
A2AMM0	3
P38060	3
Q64191	3
Q3UV70	3
Q9CQF9	3
Q8VDC0	3
P47934	3
Q91V61	3
O88746	3
P53395	3
O35855	3
Q6PER3	3
Q9D172	3
Q8R127	3
Q922Q1	3
Q9WUQ2	3
P16125	3
Q920Q6	3
Q3ULJ0	3
Q91Z53	3
Q8CD10	3
Q9EP89	3
Q9R062	3
Q9Z2Z6	3
O08756	3
Q91WS0	3
Q9QZF2	3
Q791T5	3
Q9ET22	3
Q8R2Q4	3
Q9QWR8	3
Q9DBL1	3
Q99M71	3
Q570Y9	3
Q8K4Q8	3
O88531	3
Q61234	3
Q8R164	3
Q922W5	3
Q8C3X2	3
O35969	3
Q07079	3
Q8VDQ1	3
P10922	3
P14094	3
Q8R4N0	3
P56135	3
Q8VEB4	3
Q9ERI6	3
P09671	3
Q9CPQ8	3
P82347	3
Q9DCV4	3
Q60759	3
Q60648	3
Q99KB8	3
O54901	3
Q9DCB8	3
Q8R1V4	3
Q99L43	3
P39688	3
Q9D023	3
O70622	3
Q9CQY6	3
P60824	3
Q9D6U8	3
Q9WUU7	3
O89023	3
Q8C0L0	3
Q922Q9	3
Q8R1G2	3
P58021	3
Q91XD7	3
P22935	3
P50429	3
Q9QUH0	3
P82343	3
P03930	3
P63030	3
O09117	3
Q9D3S3	3

## Sheet: CTL_Cluster4
accession	cluster
P11531	4
Q80XB4	4
Q6PIE5	4
Q148W8	4
Q3UMR5	4
P41216	4
Q8BZ98	4
Q5NBX1	4
Q9CR42	4
Q9QYR9	4
Q60675	4
Q3UV70	4
Q60936	4
Q99L88	4
E9Q9K5	4
Q9WTR5	4
Q61147	4
Q8BFP9	4
Q7TSQ8	4
Q9D517	4
Q9WVJ3	4
Q9EP89	4
P21981	4
Q9D2V7	4
Q8BP40	4
Q8K010	4
Q9R069	4
Q9ET22	4
Q62009	4
P82349	4
Q8R2Q4	4
Q9ET80	4
Q9QYG0	4
Q8CIM3	4
Q80XL6	4
Q6PAM0	4
Q9DC29	4
P11352	4
Q8R0P4	4
Q8R4N0	4
Q9JMC3	4
O70583	4
Q8VEB4	4
Q9WUZ7	4
Q9ERI6	4
Q8C3F2	4
P04756	4
Q7TNG5	4
P50428	4
Q9JIQ3	4
P50171	4
Q8BWA5	4
O54901	4
Q8C522	4
Q9DCB8	4
Q8VEE1	4
Q566J8	4
Q8CHX7	4
Q3TMH2	4
Q920M5	4
Q9CXI0	4
Q9DAT5	4
P97499	4
Q5IRJ6	4
P51569	4
Q9WUR9	4
P15105	4
P59481	4
P19788	4
Q61006	4
Q8K370	4
Q8BGF6	4
Q8R1G2	4
P11404	4
Q922B1	4
P54754	4
Q8C3F7	4
Q91WM2	4
P55065	4
Q3UQS8	4
P17125	4
Q6P9S0	4
Q9DAV9	4
Q924D0	4
Q9D1I2	4
Q9D273	4
Q60714	4
Q91XD7	4
Q9QZC8	4
P56542	4
Q3TC72	4
Q80TN4	4
Q9JLZ3	4
Q571E4	4
Q9D0S9	4
Q61809	4
P22935	4
Q9CXJ4	4
Q3URE1	4
P82348	4
P70424	4
P13707	4
Q99J31	4
Q61468	4
O35657	4
Q9Z2P8	4
Q8CAK1	4
Q9QZA0	4
O55003	4
Q8BMS4	4
Q9D7X8	4
P19973	4
Q91V88	4
Q922S4	4
P82343	4
Q9DCS2	4
P60487	4
Q3U3R4	4
Q91VR7	4
Q8CCH2	4
Q9CXD6	4
Q8BXV2	4
Q8VEL0	4
Q8BG48	4
O08601	4
Q8K2C6	4
Q9CPS6	4
Q8BL03	4
Q9JL56	4
P63030	4
Q9QXE0	4
Q3UUG6	4
P97814	4
O88667	4
Q91V57	4
Q99J23	4
Q9D1I5	4
A2APY7	4
Q8BHE8	4
Q5SVL6	4
Q8VHC3	4
D3Z7Q2	4
Q99LQ7	4
Q8BSZ2	4
Q8R0F8	4
P48771	4
P17665	4
P00158	4
P02798	4
P12672	4
Q9D9A7	4
Q3U3Q1	4
Q62147	4
Q9DBT4	4
Q91V16	4
Q8BN57	4
Q9CR20	4
Q8BGE4	4
Q9DCQ7	4
Q71KT5	4
Q5PRE5	4
Q9Z2C5	4
Q8BH51	4
Q9CYV5	4
Q8BYK4	4
Q80T23	4

[truncated: 5 more sheets: EtOH_Cluster4, TMX_Cluster4, CTL_Cluster5, EtOH_Cluster5, TMX_Cluster5]
