# Supplementary material for: Effect of Tamoxifen on Proteome Expression during In Vitro Myogenesis in Murine Skeletal Muscle C2C12 Cells
Source: J Proteome Res. 2023 Aug 8;22(9):3040–53. doi: 10.1021/acs.jproteome.3c00340 (PMC10476267; doi:10.1021/acs.jproteome.3c00340)
Supplement: Supplementary file 7 — pr3c00340_si_007.xlsx [file pr3c00340_si_007.xlsx]

## Sheet: CTL_cluster1_enrichment_all
#category	term ID	term description	observed gene count	background gene count	strength	false discovery rate	matching proteins in your network (IDs)	matching proteins in your network (labels)
GO Process	GO:0006139	Nucleobase-containing compound metabolic process	124	2205	0.61	1.01e-39	10090.ENSMUSP00000000505,10090.ENSMUSP00000000767,10090.ENSMUSP00000001258,10090.ENSMUSP00000001724,10090.ENSMUSP00000003946,10090.ENSMUSP00000004200,10090.ENSMUSP00000004202,10090.ENSMUSP00000004327,10090.ENSMUSP00000004470,10090.ENSMUSP00000004507,10090.ENSMUSP00000005503,10090.ENSMUSP00000006614,10090.ENSMUSP00000006764,10090.ENSMUSP00000006856,10090.ENSMUSP00000007814,10090.ENSMUSP00000007993…	Mcm7,Rpa1,Uhrf1,Ddx18,Nob1,Cwc15,Dnmt1,G6pdx,Utp20,Ddx56,Msh6,Epha2,Aprt,Pola1,Khsrp,Rbm28,Cad,Adss,Ddx27,Rrm2,Ftsj3,Ddx5,Gtpbp4,Rnaseh2b,Bop1,Mcm4,Umps,Rfc4,Rfc2,Cdc5l,Bysl,Msh2,Iws1,Fen1,Alyref,Cdk2,Prim1,Tyms,Mcm6,Nifk,Pcna,Dhx36,Papss1,Ctps,Ebna1bp2,Ppp1r8,Rfc1,Ugdh,Pds5a,Paics,Srsf9,Mphosph10,Rrm1,Cstf2,Esf1,Rrp9,Tsr1,Pold1,Stub1,Dis3,Supt16,Hnrnpa1,Ddx21,Trir,Smarca5,Dnph1,Acsl5,Nop2,Smc4,W…
GO Process	GO:0034641	Cellular nitrogen compound metabolic process	137	2805	0.55	8.43e-39	10090.ENSMUSP00000000505,10090.ENSMUSP00000000767,10090.ENSMUSP00000001258,10090.ENSMUSP00000001724,10090.ENSMUSP00000003946,10090.ENSMUSP00000004200,10090.ENSMUSP00000004202,10090.ENSMUSP00000004327,10090.ENSMUSP00000004470,10090.ENSMUSP00000004507,10090.ENSMUSP00000005503,10090.ENSMUSP00000006611,10090.ENSMUSP00000006614,10090.ENSMUSP00000006764,10090.ENSMUSP00000006856,10090.ENSMUSP00000007814…	Mcm7,Rpa1,Uhrf1,Ddx18,Nob1,Cwc15,Dnmt1,G6pdx,Utp20,Ddx56,Msh6,Srm,Epha2,Aprt,Pola1,Khsrp,Rbm28,Cad,Adss,Ddx27,Rrm2,Ftsj3,Ddx5,Gtpbp4,Dhfr,Rnaseh2b,Bop1,Mcm4,Umps,Rfc4,Rfc2,Cdc5l,Bysl,Msh2,Iws1,Fen1,Alyref,Cdk2,Prim1,Tyms,Mcm6,Nifk,Pcna,Dhx36,Papss1,Gclm,Ctps,Ebna1bp2,Ppp1r8,Rfc1,Ugdh,Pds5a,Paics,Srsf9,Mphosph10,Rrm1,Cstf2,Gsta4,Rpsa,Esf1,Rps29,Rrp9,Tsr1,Pold1,Stub1,Dis3,Supt16,Hnrnpa1,Ddx21,Trir,…
GO Process	GO:0046483	Heterocycle metabolic process	125	2347	0.59	3.15e-38	10090.ENSMUSP00000000505,10090.ENSMUSP00000000767,10090.ENSMUSP00000001258,10090.ENSMUSP00000001724,10090.ENSMUSP00000003946,10090.ENSMUSP00000004200,10090.ENSMUSP00000004202,10090.ENSMUSP00000004327,10090.ENSMUSP00000004470,10090.ENSMUSP00000004507,10090.ENSMUSP00000005503,10090.ENSMUSP00000006614,10090.ENSMUSP00000006764,10090.ENSMUSP00000006856,10090.ENSMUSP00000007814,10090.ENSMUSP00000007993…	Mcm7,Rpa1,Uhrf1,Ddx18,Nob1,Cwc15,Dnmt1,G6pdx,Utp20,Ddx56,Msh6,Epha2,Aprt,Pola1,Khsrp,Rbm28,Cad,Adss,Ddx27,Rrm2,Ftsj3,Ddx5,Gtpbp4,Dhfr,Rnaseh2b,Bop1,Mcm4,Umps,Rfc4,Rfc2,Cdc5l,Bysl,Msh2,Iws1,Fen1,Alyref,Cdk2,Prim1,Tyms,Mcm6,Nifk,Pcna,Dhx36,Papss1,Ctps,Ebna1bp2,Ppp1r8,Rfc1,Ugdh,Pds5a,Paics,Srsf9,Mphosph10,Rrm1,Cstf2,Esf1,Rrp9,Tsr1,Pold1,Stub1,Dis3,Supt16,Hnrnpa1,Ddx21,Trir,Smarca5,Dnph1,Acsl5,Nop2,S…
GO Process	GO:0006725	Cellular aromatic compound metabolic process	125	2412	0.57	3.67e-37	10090.ENSMUSP00000000505,10090.ENSMUSP00000000767,10090.ENSMUSP00000001258,10090.ENSMUSP00000001724,10090.ENSMUSP00000003946,10090.ENSMUSP00000004200,10090.ENSMUSP00000004202,10090.ENSMUSP00000004327,10090.ENSMUSP00000004470,10090.ENSMUSP00000004507,10090.ENSMUSP00000005503,10090.ENSMUSP00000006614,10090.ENSMUSP00000006764,10090.ENSMUSP00000006856,10090.ENSMUSP00000007814,10090.ENSMUSP00000007993…	Mcm7,Rpa1,Uhrf1,Ddx18,Nob1,Cwc15,Dnmt1,G6pdx,Utp20,Ddx56,Msh6,Epha2,Aprt,Pola1,Khsrp,Rbm28,Cad,Adss,Ddx27,Rrm2,Ftsj3,Ddx5,Gtpbp4,Dhfr,Rnaseh2b,Bop1,Mcm4,Umps,Rfc4,Rfc2,Cdc5l,Bysl,Msh2,Iws1,Fen1,Alyref,Cdk2,Prim1,Tyms,Mcm6,Nifk,Pcna,Dhx36,Papss1,Ctps,Ebna1bp2,Ppp1r8,Rfc1,Ugdh,Pds5a,Paics,Srsf9,Mphosph10,Rrm1,Cstf2,Esf1,Rrp9,Tsr1,Pold1,Stub1,Dis3,Supt16,Hnrnpa1,Ddx21,Trir,Smarca5,Dnph1,Acsl5,Nop2,S…
GO Process	GO:1901360	Organic cyclic compound metabolic process	128	2614	0.55	6.47e-36	10090.ENSMUSP00000000505,10090.ENSMUSP00000000767,10090.ENSMUSP00000001258,10090.ENSMUSP00000001724,10090.ENSMUSP00000003946,10090.ENSMUSP00000004200,10090.ENSMUSP00000004202,10090.ENSMUSP00000004327,10090.ENSMUSP00000004470,10090.ENSMUSP00000004507,10090.ENSMUSP00000005003,10090.ENSMUSP00000005503,10090.ENSMUSP00000006614,10090.ENSMUSP00000006764,10090.ENSMUSP00000006856,10090.ENSMUSP00000007814…	Mcm7,Rpa1,Uhrf1,Ddx18,Nob1,Cwc15,Dnmt1,G6pdx,Utp20,Ddx56,Lbr,Msh6,Epha2,Aprt,Pola1,Khsrp,Rbm28,Cad,Adss,Ddx27,Ywhah,Rrm2,Ftsj3,Ddx5,Gtpbp4,Dhfr,Rnaseh2b,Bop1,Mcm4,Umps,Rfc4,Rfc2,Cdc5l,Bysl,Msh2,Iws1,Fen1,Alyref,Cdk2,Prim1,Tyms,Mcm6,Nifk,Pcna,Dhx36,Papss1,Ctps,Ebna1bp2,Ppp1r8,Rfc1,Ugdh,Pds5a,Paics,Srsf9,Mphosph10,Rrm1,Cstf2,Esf1,Rrp9,Tsr1,Pold1,Stub1,Dis3,Supt16,Hnrnpa1,Ddx21,Trir,Smarca5,Dnph1,Ac…
GO Process	GO:0090304	Nucleic acid metabolic process	98	1777	0.6	1.77e-29	10090.ENSMUSP00000000505,10090.ENSMUSP00000000767,10090.ENSMUSP00000001258,10090.ENSMUSP00000001724,10090.ENSMUSP00000003946,10090.ENSMUSP00000004200,10090.ENSMUSP00000004202,10090.ENSMUSP00000004470,10090.ENSMUSP00000004507,10090.ENSMUSP00000005503,10090.ENSMUSP00000006856,10090.ENSMUSP00000007814,10090.ENSMUSP00000007993,10090.ENSMUSP00000018143,10090.ENSMUSP00000021048,10090.ENSMUSP00000021062…	Mcm7,Rpa1,Uhrf1,Ddx18,Nob1,Cwc15,Dnmt1,Utp20,Ddx56,Msh6,Pola1,Khsrp,Rbm28,Ddx27,Ftsj3,Ddx5,Gtpbp4,Rnaseh2b,Bop1,Mcm4,Rfc4,Rfc2,Cdc5l,Bysl,Msh2,Iws1,Fen1,Alyref,Cdk2,Prim1,Mcm6,Nifk,Pcna,Dhx36,Ebna1bp2,Ppp1r8,Rfc1,Pds5a,Srsf9,Mphosph10,Cstf2,Esf1,Rrp9,Tsr1,Pold1,Stub1,Dis3,Supt16,Hnrnpa1,Ddx21,Trir,Smarca5,Nop2,Smc4,Wdr43,Rps21,Rrp1,Mcm3,Mcm2,Hmgb2,Top2a,Rrs1,Pdcd11,Hmga2,Npm1,Ssrp1,Cherp,Ybx1,Utp…
GO Process	GO:0009987	Cellular process	276	13330	0.18	1.4e-28	10090.ENSMUSP00000000505,10090.ENSMUSP00000000767,10090.ENSMUSP00000001258,10090.ENSMUSP00000001479,10090.ENSMUSP00000001548,10090.ENSMUSP00000001595,10090.ENSMUSP00000001724,10090.ENSMUSP00000002825,10090.ENSMUSP00000003946,10090.ENSMUSP00000003947,10090.ENSMUSP00000004200,10090.ENSMUSP00000004202,10090.ENSMUSP00000004327,10090.ENSMUSP00000004470,10090.ENSMUSP00000004507,10090.ENSMUSP00000005003…	Mcm7,Rpa1,Uhrf1,Kpnb1,Itga3,Fkbp10,Ddx18,Baz1b,Nob1,Nqo1,Cwc15,Dnmt1,G6pdx,Utp20,Ddx56,Lbr,Cd44,Msh6,Srm,Epha2,Itih3,Aprt,Pola1,Clic1,Khsrp,Rbm28,Kif11,Cad,Apbb1ip,Dnajc7,Fhod1,Tppp3,Adss,Ddx27,Kpna2,Map2k3,Ywhah,Cdk1,Bzw2,Rrm2,Ftsj3,Ddx5,Slc9a3r1,Vrk1,Gtpbp4,Dek,Sfxn1,Dhfr,Rnaseh2b,Diap3,Nefm,Nefl,Ripk3,Slc38a2,Bop1,Mcm4,Mina,Arhgap31,Umps,Rfc4,Racgap1,Rfc2,Cdc5l,Bysl,Cebpz,Msh2,Iws1,Anxa1,Fads2…
GO Process	GO:0044237	Cellular metabolic process	189	6445	0.33	1.4e-28	10090.ENSMUSP00000000505,10090.ENSMUSP00000000767,10090.ENSMUSP00000001258,10090.ENSMUSP00000001595,10090.ENSMUSP00000001724,10090.ENSMUSP00000002825,10090.ENSMUSP00000003946,10090.ENSMUSP00000003947,10090.ENSMUSP00000004200,10090.ENSMUSP00000004202,10090.ENSMUSP00000004327,10090.ENSMUSP00000004470,10090.ENSMUSP00000004507,10090.ENSMUSP00000005218,10090.ENSMUSP00000005503,10090.ENSMUSP00000006611…	Mcm7,Rpa1,Uhrf1,Fkbp10,Ddx18,Baz1b,Nob1,Nqo1,Cwc15,Dnmt1,G6pdx,Utp20,Ddx56,Cd44,Msh6,Srm,Epha2,Itih3,Aprt,Pola1,Khsrp,Rbm28,Cad,Adss,Ddx27,Map2k3,Cdk1,Rrm2,Ftsj3,Ddx5,Vrk1,Gtpbp4,Sfxn1,Dhfr,Rnaseh2b,Ripk3,Bop1,Mcm4,Mina,Umps,Rfc4,Rfc2,Cdc5l,Bysl,Msh2,Iws1,Anxa1,Fads2,Fen1,Rps6ka4,Alyref,Cdk2,Prim1,Tyms,Mcm6,Nifk,Optn,Pcna,Fabp5,Car13,Dhx36,Papss1,Gclm,Ctps,Nasp,Ebna1bp2,Ppp1r8,Rfc1,Ugdh,Pds5a,Pai…
GO Process	GO:0071840	Cellular component organization or biogenesis	162	4954	0.37	1.39e-27	10090.ENSMUSP00000000505,10090.ENSMUSP00000000767,10090.ENSMUSP00000001258,10090.ENSMUSP00000001479,10090.ENSMUSP00000001548,10090.ENSMUSP00000001724,10090.ENSMUSP00000002825,10090.ENSMUSP00000003946,10090.ENSMUSP00000004202,10090.ENSMUSP00000004470,10090.ENSMUSP00000004507,10090.ENSMUSP00000005218,10090.ENSMUSP00000005503,10090.ENSMUSP00000006614,10090.ENSMUSP00000012587,10090.ENSMUSP00000014922…	Mcm7,Rpa1,Uhrf1,Kpnb1,Itga3,Ddx18,Baz1b,Nob1,Dnmt1,Utp20,Ddx56,Cd44,Msh6,Epha2,Kif11,Fhod1,Tppp3,Ddx27,Ywhah,Cdk1,Rrm2,Ftsj3,Slc9a3r1,Vrk1,Gtpbp4,Dek,Dhfr,Diap3,Nefm,Nefl,Ripk3,Bop1,Mcm4,Mina,Rfc4,Racgap1,Rfc2,Bysl,Cebpz,Msh2,Anxa1,Rps6ka4,Cdk2,Baiap2,Heatr2,Nop16,Mcm6,Nifk,Optn,Vim,Nup35,Pcna,Stmn2,Dhx36,Gclm,Nasp,Ebna1bp2,Stmn1,Gnl2,Ugdh,Pds5a,Fscn1,Cbx3,Fkbp4,Mphosph10,Mfge8,Arl6ip1,Rrm1,Rbbp7…
GO Process	GO:0006807	Nitrogen compound metabolic process	176	5878	0.34	1.49e-26	10090.ENSMUSP00000000505,10090.ENSMUSP00000000767,10090.ENSMUSP00000001258,10090.ENSMUSP00000001595,10090.ENSMUSP00000001724,10090.ENSMUSP00000002825,10090.ENSMUSP00000003946,10090.ENSMUSP00000004200,10090.ENSMUSP00000004202,10090.ENSMUSP00000004327,10090.ENSMUSP00000004470,10090.ENSMUSP00000004507,10090.ENSMUSP00000005218,10090.ENSMUSP00000005503,10090.ENSMUSP00000006611,10090.ENSMUSP00000006614…	Mcm7,Rpa1,Uhrf1,Fkbp10,Ddx18,Baz1b,Nob1,Cwc15,Dnmt1,G6pdx,Utp20,Ddx56,Cd44,Msh6,Srm,Epha2,Itih3,Aprt,Pola1,Khsrp,Rbm28,Cad,Adss,Ddx27,Map2k3,Cdk1,Rrm2,Ftsj3,Ddx5,Vrk1,Gtpbp4,Dhfr,Rnaseh2b,Ripk3,Bop1,Mcm4,Mina,Umps,Rfc4,Rfc2,Cdc5l,Bysl,Msh2,Iws1,Anxa1,Fen1,Rps6ka4,Alyref,Cdk2,Prim1,Tyms,Mcm6,Nifk,Pcna,Fabp5,Dhx36,Papss1,Gclm,Ctps,Ebna1bp2,Ppp1r8,Rfc1,Ugdh,Pds5a,Paics,Srsf9,Pcolce,Zc3hav1,Bcat1,Fkb…
GO Process	GO:0071704	Organic substance metabolic process	189	6824	0.3	2.25e-25	10090.ENSMUSP00000000505,10090.ENSMUSP00000000767,10090.ENSMUSP00000001258,10090.ENSMUSP00000001595,10090.ENSMUSP00000001724,10090.ENSMUSP00000002825,10090.ENSMUSP00000003946,10090.ENSMUSP00000004200,10090.ENSMUSP00000004202,10090.ENSMUSP00000004327,10090.ENSMUSP00000004470,10090.ENSMUSP00000004507,10090.ENSMUSP00000005003,10090.ENSMUSP00000005218,10090.ENSMUSP00000005503,10090.ENSMUSP00000006611…	Mcm7,Rpa1,Uhrf1,Fkbp10,Ddx18,Baz1b,Nob1,Cwc15,Dnmt1,G6pdx,Utp20,Ddx56,Lbr,Cd44,Msh6,Srm,Epha2,Itih3,Aprt,Pola1,Khsrp,Rbm28,Cad,Adss,Ddx27,Map2k3,Ywhah,Cdk1,Rrm2,Ftsj3,Ddx5,Vrk1,Gtpbp4,Dhfr,Rnaseh2b,Ripk3,Bop1,Mcm4,Mina,Umps,Rfc4,Rfc2,Cdc5l,Bysl,Msh2,Iws1,Anxa1,Fads2,Fen1,Rps6ka4,Alyref,Cdk2,Prim1,Tyms,Mcm6,Nifk,Optn,Pcna,Fabp5,Dhx36,Papss1,Gclm,Txn1,Ctps,Nasp,Ebna1bp2,Ppp1r8,Rfc1,Ugdh,Pds5a,Paics…
GO Process	GO:0042254	Ribosome biogenesis	41	278	1.03	8.16e-25	10090.ENSMUSP00000001724,10090.ENSMUSP00000003946,10090.ENSMUSP00000004470,10090.ENSMUSP00000004507,10090.ENSMUSP00000018143,10090.ENSMUSP00000021048,10090.ENSMUSP00000021574,10090.ENSMUSP00000023217,10090.ENSMUSP00000023407,10090.ENSMUSP00000024783,10090.ENSMUSP00000024885,10090.ENSMUSP00000026987,10090.ENSMUSP00000027626,10090.ENSMUSP00000030501,10090.ENSMUSP00000030684,10090.ENSMUSP00000032735…	Ddx18,Nob1,Utp20,Ddx56,Ddx27,Ftsj3,Gtpbp4,Bop1,Mina,Bysl,Cebpz,Nop16,Nifk,Ebna1bp2,Gnl2,Mphosph10,Rpsa,Esf1,Rrp9,Tsr1,Dis3,Ddx21,Mybbp1a,Nop2,Wdr43,Rps21,Rrp1,Rrs1,Pdcd11,Npm1,Utp14a,Lyar,Rpl7l1,Mrto4,Rpl38,Pes1,Rps10,Wbp11,Rsl1d1,Krr1,Noc2l
GO Process	GO:0051276	Chromosome organization	67	946	0.71	1.22e-24	10090.ENSMUSP00000000505,10090.ENSMUSP00000000767,10090.ENSMUSP00000001258,10090.ENSMUSP00000001479,10090.ENSMUSP00000002825,10090.ENSMUSP00000004202,10090.ENSMUSP00000005503,10090.ENSMUSP00000020099,10090.ENSMUSP00000021539,10090.ENSMUSP00000021807,10090.ENSMUSP00000023353,10090.ENSMUSP00000023407,10090.ENSMUSP00000023598,10090.ENSMUSP00000023756,10090.ENSMUSP00000023867,10090.ENSMUSP00000024967…	Mcm7,Rpa1,Uhrf1,Kpnb1,Baz1b,Dnmt1,Msh6,Cdk1,Vrk1,Dek,Mcm4,Mina,Rfc4,Racgap1,Rfc2,Msh2,Anxa1,Rps6ka4,Cdk2,Mcm6,Pcna,Dhx36,Nasp,Pds5a,Cbx3,Rbbp7,Zw10,Ncapd2,Supt16,Atad2,Ptma,Smarca5,Smc4,Kif4,Mcm3,Mcm2,Hist1h1a,Cit,Mcmbp,Hmgb2,Top2a,Naa50,Rrs1,Hmga2,Npm1,Hist1h1b,Bub3,Smarcc1,Mbd3,Hsp90aa1,Rpa2,Hdac1,Set,Smc2,Hmga1-rs1,Zwint,Ncaph,Wdhd1,Hat1,Fam50a,Hmgb3,Grwd1,Arid1a,Mcm5,Nap1l1,Anp32e,Noc2l
GO Process	GO:0008152	Metabolic process	195	7331	0.28	1.62e-24	10090.ENSMUSP00000000505,10090.ENSMUSP00000000767,10090.ENSMUSP00000001258,10090.ENSMUSP00000001595,10090.ENSMUSP00000001724,10090.ENSMUSP00000002825,10090.ENSMUSP00000003946,10090.ENSMUSP00000003947,10090.ENSMUSP00000004200,10090.ENSMUSP00000004202,10090.ENSMUSP00000004327,10090.ENSMUSP00000004470,10090.ENSMUSP00000004507,10090.ENSMUSP00000005003,10090.ENSMUSP00000005218,10090.ENSMUSP00000005503…	Mcm7,Rpa1,Uhrf1,Fkbp10,Ddx18,Baz1b,Nob1,Nqo1,Cwc15,Dnmt1,G6pdx,Utp20,Ddx56,Lbr,Cd44,Msh6,Srm,Epha2,Itih3,Aprt,Pola1,Khsrp,Rbm28,Cad,Adss,Ddx27,Map2k3,Ywhah,Cdk1,Rrm2,Ftsj3,Ddx5,Vrk1,Gtpbp4,Sfxn1,Dhfr,Rnaseh2b,Ripk3,Bop1,Mcm4,Mina,Umps,Rfc4,Rfc2,Cdc5l,Bysl,Msh2,Iws1,Anxa1,Fads2,Fen1,Rps6ka4,Alyref,Cdk2,Prim1,Tyms,Mcm6,Nifk,Optn,Pcna,Fabp5,Car13,Dhx36,Papss1,Gclm,Txn1,Ctps,Nasp,Ebna1bp2,Ppp1r8,Rfc1…
GO Process	GO:0044238	Primary metabolic process	176	6369	0.3	2.19e-22	10090.ENSMUSP00000000505,10090.ENSMUSP00000000767,10090.ENSMUSP00000001258,10090.ENSMUSP00000001595,10090.ENSMUSP00000001724,10090.ENSMUSP00000002825,10090.ENSMUSP00000003946,10090.ENSMUSP00000004200,10090.ENSMUSP00000004202,10090.ENSMUSP00000004327,10090.ENSMUSP00000004470,10090.ENSMUSP00000004507,10090.ENSMUSP00000005003,10090.ENSMUSP00000005503,10090.ENSMUSP00000006614,10090.ENSMUSP00000006764…	Mcm7,Rpa1,Uhrf1,Fkbp10,Ddx18,Baz1b,Nob1,Cwc15,Dnmt1,G6pdx,Utp20,Ddx56,Lbr,Msh6,Epha2,Aprt,Pola1,Khsrp,Rbm28,Cad,Adss,Ddx27,Map2k3,Ywhah,Cdk1,Rrm2,Ftsj3,Ddx5,Vrk1,Gtpbp4,Rnaseh2b,Ripk3,Bop1,Mcm4,Mina,Umps,Rfc4,Rfc2,Cdc5l,Bysl,Msh2,Iws1,Anxa1,Fads2,Fen1,Rps6ka4,Alyref,Cdk2,Prim1,Tyms,Mcm6,Nifk,Pcna,Fabp5,Dhx36,Papss1,Gclm,Ctps,Ebna1bp2,Ppp1r8,Rfc1,Ugdh,Pds5a,Paics,Srsf9,Pcolce,Zc3hav1,Bcat1,Fkbp4,M…
GO Process	GO:0044085	Cellular component biogenesis	96	2201	0.5	1.17e-21	10090.ENSMUSP00000000505,10090.ENSMUSP00000001479,10090.ENSMUSP00000001724,10090.ENSMUSP00000003946,10090.ENSMUSP00000004470,10090.ENSMUSP00000004507,10090.ENSMUSP00000012587,10090.ENSMUSP00000014990,10090.ENSMUSP00000018143,10090.ENSMUSP00000020099,10090.ENSMUSP00000020980,10090.ENSMUSP00000021048,10090.ENSMUSP00000021077,10090.ENSMUSP00000021574,10090.ENSMUSP00000022599,10090.ENSMUSP00000022638…	Mcm7,Kpnb1,Ddx18,Nob1,Utp20,Ddx56,Kif11,Tppp3,Ddx27,Cdk1,Rrm2,Ftsj3,Slc9a3r1,Gtpbp4,Diap3,Nefm,Nefl,Bop1,Mcm4,Mina,Racgap1,Bysl,Cebpz,Cdk2,Baiap2,Heatr2,Nop16,Mcm6,Nifk,Nasp,Ebna1bp2,Gnl2,Ugdh,Fscn1,Fkbp4,Mphosph10,Arl6ip1,Rrm1,Zw10,Rpsa,Esf1,Rrp9,Tbca,Tsr1,Dis3,Ddx21,Smarca5,Mybbp1a,Anln,Nop2,Wdr43,Kif4,Eps8,Mlkl,Rps21,Rrp1,Mcm3,Mcm2,Hist1h1a,Ezr,Pdlim1,Rtkn,Rcc2,Rrs1,Pdcd11,Hmga2,Npm1,Hist1h1b,…
GO Process	GO:0006396	RNA processing	56	735	0.74	1.36e-21	10090.ENSMUSP00000001724,10090.ENSMUSP00000003946,10090.ENSMUSP00000004200,10090.ENSMUSP00000004470,10090.ENSMUSP00000004507,10090.ENSMUSP00000007814,10090.ENSMUSP00000007993,10090.ENSMUSP00000018143,10090.ENSMUSP00000021048,10090.ENSMUSP00000021062,10090.ENSMUSP00000021574,10090.ENSMUSP00000023217,10090.ENSMUSP00000024727,10090.ENSMUSP00000024783,10090.ENSMUSP00000025243,10090.ENSMUSP00000026125…	Ddx18,Nob1,Cwc15,Utp20,Ddx56,Khsrp,Rbm28,Ddx27,Ftsj3,Ddx5,Gtpbp4,Bop1,Cdc5l,Bysl,Iws1,Alyref,Nifk,Ebna1bp2,Ppp1r8,Srsf9,Mphosph10,Cstf2,Esf1,Rrp9,Tsr1,Dis3,Hnrnpa1,Ddx21,Nop2,Wdr43,Rps21,Rrp1,Rrs1,Pdcd11,Npm1,Cherp,Ybx1,Utp14a,Lyar,Fmr1,Rpl7l1,Mrto4,Nsun2,Pes1,Wdhd1,Fip1l1,Raver1,Wbp11,Rsl1d1,Plrg1,Srpk1,Srsf3,Bud31,Krr1,Ptbp1,Hnrnpf
GO Process	GO:0022613	Ribonucleoprotein complex biogenesis	43	399	0.89	2.32e-21	10090.ENSMUSP00000001724,10090.ENSMUSP00000003946,10090.ENSMUSP00000004470,10090.ENSMUSP00000004507,10090.ENSMUSP00000018143,10090.ENSMUSP00000021048,10090.ENSMUSP00000021574,10090.ENSMUSP00000023217,10090.ENSMUSP00000023407,10090.ENSMUSP00000024783,10090.ENSMUSP00000024885,10090.ENSMUSP00000026987,10090.ENSMUSP00000027626,10090.ENSMUSP00000030501,10090.ENSMUSP00000030684,10090.ENSMUSP00000032735…	Ddx18,Nob1,Utp20,Ddx56,Ddx27,Ftsj3,Gtpbp4,Bop1,Mina,Bysl,Cebpz,Nop16,Nifk,Ebna1bp2,Gnl2,Mphosph10,Rpsa,Esf1,Rrp9,Tsr1,Dis3,Ddx21,Mybbp1a,Nop2,Wdr43,Rps21,Rrp1,Rrs1,Pdcd11,Npm1,Utp14a,Lyar,Hsp90aa1,Rpl7l1,Mrto4,Rpl38,Pes1,Rps10,Wbp11,Rsl1d1,Srpk1,Krr1,Noc2l
GO Process	GO:0043170	Macromolecule metabolic process	156	5313	0.33	3.44e-21	10090.ENSMUSP00000000505,10090.ENSMUSP00000000767,10090.ENSMUSP00000001258,10090.ENSMUSP00000001595,10090.ENSMUSP00000001724,10090.ENSMUSP00000002825,10090.ENSMUSP00000003946,10090.ENSMUSP00000004200,10090.ENSMUSP00000004202,10090.ENSMUSP00000004327,10090.ENSMUSP00000004470,10090.ENSMUSP00000004507,10090.ENSMUSP00000005218,10090.ENSMUSP00000005503,10090.ENSMUSP00000006614,10090.ENSMUSP00000006697…	Mcm7,Rpa1,Uhrf1,Fkbp10,Ddx18,Baz1b,Nob1,Cwc15,Dnmt1,G6pdx,Utp20,Ddx56,Cd44,Msh6,Epha2,Itih3,Pola1,Khsrp,Rbm28,Cad,Ddx27,Map2k3,Cdk1,Rrm2,Ftsj3,Ddx5,Vrk1,Gtpbp4,Rnaseh2b,Ripk3,Bop1,Mcm4,Mina,Rfc4,Rfc2,Cdc5l,Bysl,Msh2,Iws1,Anxa1,Fen1,Rps6ka4,Alyref,Cdk2,Prim1,Mcm6,Nifk,Optn,Pcna,Dhx36,Nasp,Ebna1bp2,Ppp1r8,Rfc1,Ugdh,Pds5a,Srsf9,Pcolce,Zc3hav1,Fkbp4,Mphosph10,Rrm1,Cstf2,Rbbp7,Ppp2r1b,Nedd4,Rpsa,Esf1,…
GO Process	GO:0016072	rRNA metabolic process	33	203	1.07	6.15e-21	10090.ENSMUSP00000001724,10090.ENSMUSP00000003946,10090.ENSMUSP00000004470,10090.ENSMUSP00000004507,10090.ENSMUSP00000018143,10090.ENSMUSP00000021048,10090.ENSMUSP00000021574,10090.ENSMUSP00000023217,10090.ENSMUSP00000024783,10090.ENSMUSP00000027626,10090.ENSMUSP00000030501,10090.ENSMUSP00000032735,10090.ENSMUSP00000036523,10090.ENSMUSP00000038580,10090.ENSMUSP00000039027,10090.ENSMUSP00000041906…	Ddx18,Nob1,Utp20,Ddx56,Ddx27,Ftsj3,Gtpbp4,Bop1,Bysl,Nifk,Ebna1bp2,Mphosph10,Esf1,Rrp9,Tsr1,Dis3,Ddx21,Trir,Nop2,Wdr43,Rps21,Rrp1,Rrs1,Pdcd11,Npm1,Utp14a,Lyar,Rpl7l1,Mrto4,Pes1,Wbp11,Rsl1d1,Krr1
GO Process	GO:0006364	rRNA processing	32	194	1.08	1.94e-20	10090.ENSMUSP00000001724,10090.ENSMUSP00000003946,10090.ENSMUSP00000004470,10090.ENSMUSP00000004507,10090.ENSMUSP00000018143,10090.ENSMUSP00000021048,10090.ENSMUSP00000021574,10090.ENSMUSP00000023217,10090.ENSMUSP00000024783,10090.ENSMUSP00000027626,10090.ENSMUSP00000030501,10090.ENSMUSP00000032735,10090.ENSMUSP00000036523,10090.ENSMUSP00000038580,10090.ENSMUSP00000039027,10090.ENSMUSP00000041906…	Ddx18,Nob1,Utp20,Ddx56,Ddx27,Ftsj3,Gtpbp4,Bop1,Bysl,Nifk,Ebna1bp2,Mphosph10,Esf1,Rrp9,Tsr1,Dis3,Ddx21,Nop2,Wdr43,Rps21,Rrp1,Rrs1,Pdcd11,Npm1,Utp14a,Lyar,Rpl7l1,Mrto4,Pes1,Wbp11,Rsl1d1,Krr1
GO Process	GO:0006996	Organelle organization	111	3066	0.42	1.23e-19	10090.ENSMUSP00000000505,10090.ENSMUSP00000000767,10090.ENSMUSP00000001258,10090.ENSMUSP00000001479,10090.ENSMUSP00000002825,10090.ENSMUSP00000004202,10090.ENSMUSP00000005503,10090.ENSMUSP00000012587,10090.ENSMUSP00000014922,10090.ENSMUSP00000014990,10090.ENSMUSP00000019109,10090.ENSMUSP00000020099,10090.ENSMUSP00000021077,10090.ENSMUSP00000021539,10090.ENSMUSP00000021807,10090.ENSMUSP00000022599…	Mcm7,Rpa1,Uhrf1,Kpnb1,Baz1b,Dnmt1,Msh6,Kif11,Fhod1,Tppp3,Ywhah,Cdk1,Slc9a3r1,Vrk1,Dek,Diap3,Nefm,Nefl,Bop1,Mcm4,Mina,Rfc4,Racgap1,Rfc2,Msh2,Anxa1,Rps6ka4,Cdk2,Baiap2,Heatr2,Mcm6,Optn,Vim,Nup35,Pcna,Stmn2,Dhx36,Gclm,Nasp,Stmn1,Pds5a,Fscn1,Cbx3,Arl6ip1,Rbbp7,Zw10,Rpsa,Serbp1,Ncapd2,Supt16,Atad2,Ptma,Smarca5,Anln,Nop2,Smc4,Kif4,Eps8,Mcm3,Mcm2,Hist1h1a,Cit,Mcmbp,Ezr,Pdlim1,Rtkn,Hmgb2,Nav1,Top2a,Naa50…
GO Process	GO:0071103	DNA conformation change	34	246	1	1.23e-19	10090.ENSMUSP00000000505,10090.ENSMUSP00000000767,10090.ENSMUSP00000020099,10090.ENSMUSP00000023353,10090.ENSMUSP00000023598,10090.ENSMUSP00000023867,10090.ENSMUSP00000025561,10090.ENSMUSP00000027601,10090.ENSMUSP00000029336,10090.ENSMUSP00000030456,10090.ENSMUSP00000042260,10090.ENSMUSP00000044361,10090.ENSMUSP00000047872,10090.ENSMUSP00000059192,10090.ENSMUSP00000061923,10090.ENSMUSP00000062030…	Mcm7,Rpa1,Cdk1,Mcm4,Rfc4,Rfc2,Anxa1,Mcm6,Dhx36,Nasp,Ncapd2,Smarca5,Smc4,Mcm3,Mcm2,Hist1h1a,Hmgb2,Top2a,Hmga2,Npm1,Hist1h1b,Smarcc1,Mbd3,Hdac1,Set,Smc2,Hmga1-rs1,Ncaph,Hat1,Hmgb3,Grwd1,Mcm5,Nap1l1,Noc2l
GO Process	GO:0016070	RNA metabolic process	67	1240	0.59	1.1e-18	10090.ENSMUSP00000001724,10090.ENSMUSP00000003946,10090.ENSMUSP00000004200,10090.ENSMUSP00000004470,10090.ENSMUSP00000004507,10090.ENSMUSP00000006856,10090.ENSMUSP00000007814,10090.ENSMUSP00000007993,10090.ENSMUSP00000018143,10090.ENSMUSP00000021048,10090.ENSMUSP00000021062,10090.ENSMUSP00000021574,10090.ENSMUSP00000022499,10090.ENSMUSP00000023217,10090.ENSMUSP00000024727,10090.ENSMUSP00000024783…	Ddx18,Nob1,Cwc15,Utp20,Ddx56,Pola1,Khsrp,Rbm28,Ddx27,Ftsj3,Ddx5,Gtpbp4,Rnaseh2b,Bop1,Cdc5l,Bysl,Iws1,Fen1,Alyref,Prim1,Nifk,Dhx36,Ebna1bp2,Ppp1r8,Srsf9,Mphosph10,Cstf2,Esf1,Rrp9,Tsr1,Dis3,Supt16,Hnrnpa1,Ddx21,Trir,Smarca5,Nop2,Wdr43,Rps21,Rrp1,Rrs1,Pdcd11,Npm1,Cherp,Ybx1,Utp14a,Lyar,Fmr1,Rpl7l1,Mrto4,Nsun2,Pes1,Wdhd1,Fip1l1,Raver1,Wbp11,Rsl1d1,Plrg1,Srpk1,Srsf3,Bud31,Krr1,Ptbp1,Mov10,Nolc1,Tcea1,…
GO Process	GO:0006260	DNA replication	26	168	1.05	9.59e-16	10090.ENSMUSP00000000505,10090.ENSMUSP00000000767,10090.ENSMUSP00000006856,10090.ENSMUSP00000020980,10090.ENSMUSP00000023353,10090.ENSMUSP00000023598,10090.ENSMUSP00000023867,10090.ENSMUSP00000025651,10090.ENSMUSP00000026461,10090.ENSMUSP00000027601,10090.ENSMUSP00000028817,10090.ENSMUSP00000030456,10090.ENSMUSP00000031092,10090.ENSMUSP00000033283,10090.ENSMUSP00000033720,10090.ENSMUSP00000039776…	Mcm7,Rpa1,Pola1,Rrm2,Mcm4,Rfc4,Rfc2,Fen1,Prim1,Mcm6,Pcna,Nasp,Rfc1,Rrm1,Rbbp7,Pold1,Supt16,Mcm3,Mcm2,Mcmbp,Ssrp1,Rpa2,Wdhd1,Grwd1,Mcm5,Lig1
GO Process	GO:0000278	Mitotic cell cycle	41	527	0.75	1.25e-15	10090.ENSMUSP00000001479,10090.ENSMUSP00000006856,10090.ENSMUSP00000012587,10090.ENSMUSP00000020099,10090.ENSMUSP00000023353,10090.ENSMUSP00000023756,10090.ENSMUSP00000024727,10090.ENSMUSP00000024967,10090.ENSMUSP00000026416,10090.ENSMUSP00000027601,10090.ENSMUSP00000028817,10090.ENSMUSP00000030456,10090.ENSMUSP00000030636,10090.ENSMUSP00000031104,10090.ENSMUSP00000033283,10090.ENSMUSP00000034803…	Kpnb1,Pola1,Kif11,Cdk1,Mcm4,Racgap1,Cdc5l,Msh2,Cdk2,Mcm6,Pcna,Nasp,Stmn1,Pds5a,Rrm1,Zw10,Ncapd2,Anln,Smc4,Kif4,Eps8,Mcm3,Mcm2,Cit,Rtkn,Top2a,Naa50,Tubb3,Rrs1,Hmga2,Bub3,Ube2c,Rpa2,Smc2,Zwint,Ncaph,Wdhd1,Cfl1,Cep55,Tpx2,Lig1
GO Process	GO:0034470	ncRNA processing	33	338	0.85	6.61e-15	10090.ENSMUSP00000001724,10090.ENSMUSP00000003946,10090.ENSMUSP00000004470,10090.ENSMUSP00000004507,10090.ENSMUSP00000018143,10090.ENSMUSP00000021048,10090.ENSMUSP00000021574,10090.ENSMUSP00000023217,10090.ENSMUSP00000024783,10090.ENSMUSP00000027626,10090.ENSMUSP00000030501,10090.ENSMUSP00000032735,10090.ENSMUSP00000036523,10090.ENSMUSP00000038580,10090.ENSMUSP00000039027,10090.ENSMUSP00000041906…	Ddx18,Nob1,Utp20,Ddx56,Ddx27,Ftsj3,Gtpbp4,Bop1,Bysl,Nifk,Ebna1bp2,Mphosph10,Esf1,Rrp9,Tsr1,Dis3,Ddx21,Nop2,Wdr43,Rps21,Rrp1,Rrs1,Pdcd11,Npm1,Utp14a,Lyar,Rpl7l1,Mrto4,Nsun2,Pes1,Wbp11,Rsl1d1,Krr1
GO Process	GO:0034660	ncRNA metabolic process	36	416	0.8	7.02e-15	10090.ENSMUSP00000001724,10090.ENSMUSP00000003946,10090.ENSMUSP00000004470,10090.ENSMUSP00000004507,10090.ENSMUSP00000007814,10090.ENSMUSP00000018143,10090.ENSMUSP00000021048,10090.ENSMUSP00000021574,10090.ENSMUSP00000023217,10090.ENSMUSP00000024783,10090.ENSMUSP00000027626,10090.ENSMUSP00000030501,10090.ENSMUSP00000032735,10090.ENSMUSP00000036523,10090.ENSMUSP00000038580,10090.ENSMUSP00000039027…	Ddx18,Nob1,Utp20,Ddx56,Khsrp,Ddx27,Ftsj3,Gtpbp4,Bop1,Bysl,Nifk,Ebna1bp2,Mphosph10,Esf1,Rrp9,Tsr1,Dis3,Ddx21,Trir,Nop2,Wdr43,Rps21,Rrp1,Rrs1,Pdcd11,Npm1,Utp14a,Lyar,Rpl7l1,Mrto4,Nsun2,Pes1,Wbp11,Rsl1d1,Krr1,Nolc1
GO Process	GO:0007049	Cell cycle	58	1138	0.57	9.49e-15	10090.ENSMUSP00000000505,10090.ENSMUSP00000000767,10090.ENSMUSP00000001258,10090.ENSMUSP00000001479,10090.ENSMUSP00000005503,10090.ENSMUSP00000006856,10090.ENSMUSP00000012587,10090.ENSMUSP00000020099,10090.ENSMUSP00000021539,10090.ENSMUSP00000023353,10090.ENSMUSP00000023756,10090.ENSMUSP00000024727,10090.ENSMUSP00000024967,10090.ENSMUSP00000026416,10090.ENSMUSP00000027601,10090.ENSMUSP00000028817…	Mcm7,Rpa1,Uhrf1,Kpnb1,Msh6,Pola1,Kif11,Cdk1,Vrk1,Mcm4,Racgap1,Cdc5l,Msh2,Cdk2,Mcm6,Pcna,Nasp,Stmn1,Nudc,Pds5a,Rrm1,Mki67,Zw10,Ncapd2,Anln,Smc4,Kif4,Eps8,Mcm3,Mcm2,Cit,Mcmbp,Ezr,Rtkn,Top2a,Naa50,Tubb3,Rcc2,Rrs1,Hmga2,Npm1,Bub3,Ube2c,Rpa2,Smc2,Zwint,Nsun2,Ncaph,Wdhd1,Pcnp,Ranbp1,Cfl1,Cdk6,Mcm5,Cep55,Tpx2,Ube2i,Lig1
GO Process	GO:0010467	Gene expression	73	1743	0.48	9.49e-15	10090.ENSMUSP00000001724,10090.ENSMUSP00000003946,10090.ENSMUSP00000004200,10090.ENSMUSP00000004327,10090.ENSMUSP00000004470,10090.ENSMUSP00000004507,10090.ENSMUSP00000007814,10090.ENSMUSP00000007993,10090.ENSMUSP00000018143,10090.ENSMUSP00000021048,10090.ENSMUSP00000021062,10090.ENSMUSP00000021574,10090.ENSMUSP00000023217,10090.ENSMUSP00000024727,10090.ENSMUSP00000024783,10090.ENSMUSP00000025243…	Ddx18,Nob1,Cwc15,G6pdx,Utp20,Ddx56,Khsrp,Rbm28,Ddx27,Ftsj3,Ddx5,Gtpbp4,Bop1,Cdc5l,Bysl,Iws1,Alyref,Nifk,Optn,Ebna1bp2,Ppp1r8,Srsf9,Mphosph10,Cstf2,Rpsa,Esf1,Rps29,Rrp9,Tsr1,Stub1,Dis3,Supt16,Hnrnpa1,Ddx21,Smarca5,Nop2,Wdr43,Eif4h,Poldip3,Rps21,Rrp1,Naa50,Rrs1,Pdcd11,Npm1,Cherp,Ybx1,Utp14a,Rplp2,Lyar,Fmr1,Mmp14,Rpl7l1,Larp4,Mrto4,Rpl38,Nsun2,Pes1,Wdhd1,Fip1l1,Raver1,Wbp11,Rsl1d1,Plrg1,Srpk1,Srsf3,…
GO Process	GO:1903047	Mitotic cell cycle process	37	454	0.77	1.34e-14	10090.ENSMUSP00000001479,10090.ENSMUSP00000006856,10090.ENSMUSP00000012587,10090.ENSMUSP00000020099,10090.ENSMUSP00000023353,10090.ENSMUSP00000023756,10090.ENSMUSP00000024967,10090.ENSMUSP00000026416,10090.ENSMUSP00000027601,10090.ENSMUSP00000028817,10090.ENSMUSP00000030456,10090.ENSMUSP00000030636,10090.ENSMUSP00000031104,10090.ENSMUSP00000034803,10090.ENSMUSP00000042260,10090.ENSMUSP00000045873…	Kpnb1,Pola1,Kif11,Cdk1,Mcm4,Racgap1,Msh2,Cdk2,Mcm6,Pcna,Nasp,Stmn1,Pds5a,Zw10,Ncapd2,Anln,Smc4,Kif4,Eps8,Mcm3,Mcm2,Cit,Rtkn,Top2a,Naa50,Rrs1,Hmga2,Bub3,Ube2c,Rpa2,Smc2,Zwint,Ncaph,Cfl1,Cep55,Tpx2,Lig1
GO Process	GO:0016043	Cellular component organization	132	4769	0.3	1.75e-14	10090.ENSMUSP00000000505,10090.ENSMUSP00000000767,10090.ENSMUSP00000001258,10090.ENSMUSP00000001479,10090.ENSMUSP00000001548,10090.ENSMUSP00000002825,10090.ENSMUSP00000004202,10090.ENSMUSP00000005218,10090.ENSMUSP00000005503,10090.ENSMUSP00000006614,10090.ENSMUSP00000012587,10090.ENSMUSP00000014922,10090.ENSMUSP00000014990,10090.ENSMUSP00000019109,10090.ENSMUSP00000020099,10090.ENSMUSP00000020980…	Mcm7,Rpa1,Uhrf1,Kpnb1,Itga3,Baz1b,Dnmt1,Cd44,Msh6,Epha2,Kif11,Fhod1,Tppp3,Ywhah,Cdk1,Rrm2,Slc9a3r1,Vrk1,Dek,Dhfr,Diap3,Nefm,Nefl,Ripk3,Bop1,Mcm4,Mina,Rfc4,Racgap1,Rfc2,Msh2,Anxa1,Rps6ka4,Cdk2,Baiap2,Heatr2,Mcm6,Optn,Vim,Nup35,Pcna,Stmn2,Dhx36,Gclm,Nasp,Stmn1,Ugdh,Pds5a,Fscn1,Cbx3,Fkbp4,Mfge8,Arl6ip1,Rrm1,Rbbp7,Nedd4,Zw10,Rpsa,Tbca,Serbp1,Ncapd2,Supt16,Atad2,Ptma,Smarca5,Anln,Nop2,Smc4,Kif4,Arpin,…
GO Process	GO:0022402	Cell cycle process	45	784	0.62	9.26e-13	10090.ENSMUSP00000000505,10090.ENSMUSP00000001479,10090.ENSMUSP00000005503,10090.ENSMUSP00000006856,10090.ENSMUSP00000012587,10090.ENSMUSP00000020099,10090.ENSMUSP00000023353,10090.ENSMUSP00000023756,10090.ENSMUSP00000024967,10090.ENSMUSP00000026416,10090.ENSMUSP00000027601,10090.ENSMUSP00000028817,10090.ENSMUSP00000030456,10090.ENSMUSP00000030636,10090.ENSMUSP00000031104,10090.ENSMUSP00000034803…	Mcm7,Kpnb1,Msh6,Pola1,Kif11,Cdk1,Mcm4,Racgap1,Msh2,Cdk2,Mcm6,Pcna,Nasp,Stmn1,Pds5a,Zw10,Ncapd2,Anln,Smc4,Kif4,Eps8,Mcm3,Mcm2,Cit,Mcmbp,Ezr,Rtkn,Top2a,Naa50,Rrs1,Hmga2,Npm1,Bub3,Ube2c,Rpa2,Smc2,Zwint,Nsun2,Ncaph,Ranbp1,Cfl1,Mcm5,Cep55,Tpx2,Lig1
GO Process	GO:0006974	Cellular response to DNA damage stimulus	41	667	0.65	2.05e-12	10090.ENSMUSP00000000505,10090.ENSMUSP00000000767,10090.ENSMUSP00000001258,10090.ENSMUSP00000002825,10090.ENSMUSP00000005503,10090.ENSMUSP00000006614,10090.ENSMUSP00000006856,10090.ENSMUSP00000020099,10090.ENSMUSP00000023353,10090.ENSMUSP00000023598,10090.ENSMUSP00000023867,10090.ENSMUSP00000024727,10090.ENSMUSP00000024967,10090.ENSMUSP00000025651,10090.ENSMUSP00000026416,10090.ENSMUSP00000027601…	Mcm7,Rpa1,Uhrf1,Baz1b,Msh6,Epha2,Pola1,Cdk1,Mcm4,Rfc4,Rfc2,Cdc5l,Msh2,Fen1,Cdk2,Mcm6,Pcna,Rfc1,Pds5a,Cbx3,Nedd4,Pold1,Stub1,Supt16,Hpf1,Smc4,Mcm3,Mcm2,Top2a,Hmga2,Npm1,Ssrp1,Fmr1,Sfr1,Rpa2,Smc2,Hmga1-rs1,Wdhd1,Cbx5,Mcm5,Lig1
GO Process	GO:0006323	DNA packaging	22	158	1	2.23e-12	10090.ENSMUSP00000020099,10090.ENSMUSP00000030456,10090.ENSMUSP00000042260,10090.ENSMUSP00000044361,10090.ENSMUSP00000047872,10090.ENSMUSP00000061923,10090.ENSMUSP00000062030,10090.ENSMUSP00000068896,10090.ENSMUSP00000072556,10090.ENSMUSP00000075067,10090.ENSMUSP00000079356,10090.ENSMUSP00000086094,10090.ENSMUSP00000089948,10090.ENSMUSP00000099657,10090.ENSMUSP00000099930,10090.ENSMUSP00000099979…	Cdk1,Nasp,Ncapd2,Smarca5,Smc4,Mcm2,Hist1h1a,Top2a,Hmga2,Npm1,Hist1h1b,Smarcc1,Mbd3,Hdac1,Set,Smc2,Hmga1-rs1,Ncaph,Hat1,Grwd1,Nap1l1,Noc2l
GO Process	GO:0044249	Cellular biosynthetic process	74	2025	0.42	4.87e-12	10090.ENSMUSP00000000505,10090.ENSMUSP00000000767,10090.ENSMUSP00000004327,10090.ENSMUSP00000006611,10090.ENSMUSP00000006764,10090.ENSMUSP00000006856,10090.ENSMUSP00000013773,10090.ENSMUSP00000016105,10090.ENSMUSP00000020980,10090.ENSMUSP00000021062,10090.ENSMUSP00000022218,10090.ENSMUSP00000023353,10090.ENSMUSP00000023510,10090.ENSMUSP00000023598,10090.ENSMUSP00000023867,10090.ENSMUSP00000025567…	Mcm7,Rpa1,G6pdx,Srm,Aprt,Pola1,Cad,Adss,Rrm2,Ddx5,Dhfr,Mcm4,Umps,Rfc4,Rfc2,Fads2,Fen1,Prim1,Tyms,Mcm6,Pcna,Fabp5,Papss1,Gclm,Ctps,Nasp,Rfc1,Ugdh,Paics,Bcat1,Rrm1,Rbbp7,Rpsa,Rps29,Pold1,Supt16,Ddx21,Smarca5,Dnph1,Acsl5,Eif4h,Fasn,Rps21,Mcm3,Ptgs1,Mtap,Mcm2,Mcmbp,Far1,Pla2g4a,Acot7,Npm1,Ssrp1,Impdh2,Fdps,Rplp2,Hsp90aa1,Larp4,Acaca,Rpa2,Ampd2,Ass1,Prpsap1,Rpl38,Acly,Uap1,Wdhd1,Grwd1,Mcm5,Eif4a1,Tcea…
GO Process	GO:0006259	DNA metabolic process	39	638	0.65	1.1e-11	10090.ENSMUSP00000000505,10090.ENSMUSP00000000767,10090.ENSMUSP00000001258,10090.ENSMUSP00000004202,10090.ENSMUSP00000005503,10090.ENSMUSP00000006856,10090.ENSMUSP00000023353,10090.ENSMUSP00000023598,10090.ENSMUSP00000023867,10090.ENSMUSP00000024727,10090.ENSMUSP00000024967,10090.ENSMUSP00000025651,10090.ENSMUSP00000026416,10090.ENSMUSP00000026461,10090.ENSMUSP00000027601,10090.ENSMUSP00000028817…	Mcm7,Rpa1,Uhrf1,Dnmt1,Msh6,Pola1,Mcm4,Rfc4,Rfc2,Cdc5l,Msh2,Fen1,Cdk2,Prim1,Mcm6,Pcna,Rfc1,Pds5a,Pold1,Stub1,Supt16,Smc4,Mcm3,Mcm2,Hmgb2,Top2a,Hmga2,Npm1,Ssrp1,Hsp90aa1,Sfr1,Rpa2,Smc2,Hmga1-rs1,Wdhd1,Hmgb3,Mcm5,Ptbp1,Lig1
GO Process	GO:0050794	Regulation of cellular process	198	9541	0.18	1.17e-11	10090.ENSMUSP00000000505,10090.ENSMUSP00000000767,10090.ENSMUSP00000001258,10090.ENSMUSP00000001479,10090.ENSMUSP00000001548,10090.ENSMUSP00000003947,10090.ENSMUSP00000004202,10090.ENSMUSP00000004327,10090.ENSMUSP00000004507,10090.ENSMUSP00000005218,10090.ENSMUSP00000005503,10090.ENSMUSP00000006614,10090.ENSMUSP00000006697,10090.ENSMUSP00000007257,10090.ENSMUSP00000007814,10090.ENSMUSP00000007993…	Mcm7,Rpa1,Uhrf1,Kpnb1,Itga3,Nqo1,Dnmt1,G6pdx,Ddx56,Cd44,Msh6,Epha2,Itih3,Clic1,Khsrp,Rbm28,Kif11,Apbb1ip,Fhod1,Tppp3,Kpna2,Map2k3,Ywhah,Cdk1,Tmpo,Ddx5,Slc9a3r1,Vrk1,Gtpbp4,Dek,Dhfr,Rnaseh2b,Nefm,Nefl,Ripk3,Slc38a2,Bop1,Mina,Arhgap31,Rfc4,Racgap1,Rfc2,Cdc5l,Cebpz,Msh2,Iws1,Anxa1,Fen1,Rps6ka4,Cdk2,Baiap2,Tyms,Ncl,Optn,Vim,Nup35,Caprin1,Pcna,Stmn2,Fabp5,Dhx36,Gclm,Txn1,Cc2d1b,Stmn1,Ppp1r8,Rfc1,Pds5a…
GO Process	GO:0065007	Biological regulation	212	10591	0.16	1.31e-11	10090.ENSMUSP00000000505,10090.ENSMUSP00000000767,10090.ENSMUSP00000001258,10090.ENSMUSP00000001479,10090.ENSMUSP00000001548,10090.ENSMUSP00000003947,10090.ENSMUSP00000004202,10090.ENSMUSP00000004327,10090.ENSMUSP00000004507,10090.ENSMUSP00000005218,10090.ENSMUSP00000005503,10090.ENSMUSP00000006614,10090.ENSMUSP00000006697,10090.ENSMUSP00000006764,10090.ENSMUSP00000006856,10090.ENSMUSP00000007257…	Mcm7,Rpa1,Uhrf1,Kpnb1,Itga3,Nqo1,Dnmt1,G6pdx,Ddx56,Cd44,Msh6,Epha2,Itih3,Aprt,Pola1,Clic1,Khsrp,Rbm28,Kif11,Cad,Apbb1ip,Fhod1,Tppp3,Kpna2,Map2k3,Ywhah,Cdk1,Tmpo,Ddx5,Slc9a3r1,Vrk1,Gtpbp4,Dek,Sfxn1,Dhfr,Dnajc9,Rnaseh2b,Nefm,Nefl,Ripk3,Slc38a2,Bop1,Mina,Arhgap31,Umps,Rfc4,Racgap1,Rfc2,Cdc5l,Cebpz,Msh2,Iws1,Anxa1,Fen1,Rps6ka4,Cdk2,Baiap2,Tyms,Ncl,Optn,Vim,Nup35,Caprin1,Pcna,Stmn2,Fabp5,Dhx36,Gclm,Tx…
GO Process	GO:1901576	Organic substance biosynthetic process	75	2121	0.41	1.44e-11	10090.ENSMUSP00000000505,10090.ENSMUSP00000000767,10090.ENSMUSP00000004327,10090.ENSMUSP00000005003,10090.ENSMUSP00000006611,10090.ENSMUSP00000006764,10090.ENSMUSP00000006856,10090.ENSMUSP00000013773,10090.ENSMUSP00000016105,10090.ENSMUSP00000020980,10090.ENSMUSP00000021062,10090.ENSMUSP00000022218,10090.ENSMUSP00000023353,10090.ENSMUSP00000023510,10090.ENSMUSP00000023598,10090.ENSMUSP00000023867…	Mcm7,Rpa1,G6pdx,Lbr,Srm,Aprt,Pola1,Cad,Adss,Rrm2,Ddx5,Dhfr,Mcm4,Umps,Rfc4,Rfc2,Fads2,Fen1,Prim1,Tyms,Mcm6,Pcna,Fabp5,Papss1,Gclm,Ctps,Nasp,Rfc1,Ugdh,Paics,Bcat1,Rrm1,Rbbp7,Rpsa,Rps29,Pold1,Supt16,Ddx21,Smarca5,Dnph1,Acsl5,Eif4h,Fasn,Rps21,Mcm3,Ptgs1,Mtap,Mcm2,Mcmbp,Far1,Pla2g4a,Acot7,Npm1,Ssrp1,Impdh2,Fdps,Rplp2,Hsp90aa1,Larp4,Acaca,Rpa2,Ampd2,Ass1,Prpsap1,Rpl38,Acly,Uap1,Wdhd1,Grwd1,Mcm5,Eif4a1,…
GO Process	GO:0042273	Ribosomal large subunit biogenesis	16	72	1.21	1.83e-11	10090.ENSMUSP00000001724,10090.ENSMUSP00000021048,10090.ENSMUSP00000021574,10090.ENSMUSP00000023217,10090.ENSMUSP00000026987,10090.ENSMUSP00000027626,10090.ENSMUSP00000030501,10090.ENSMUSP00000047123,10090.ENSMUSP00000071955,10090.ENSMUSP00000075067,10090.ENSMUSP00000092888,10090.ENSMUSP00000099561,10090.ENSMUSP00000102213,10090.ENSMUSP00000105612,10090.ENSMUSP00000113431,10090.ENSMUSP00000137253	Ddx18,Ftsj3,Gtpbp4,Bop1,Nop16,Nifk,Ebna1bp2,Nop2,Rrs1,Npm1,Rpl7l1,Mrto4,Rpl38,Pes1,Rsl1d1,Noc2l
GO Process	GO:0006281	DNA repair	32	435	0.73	2.19e-11	10090.ENSMUSP00000000505,10090.ENSMUSP00000000767,10090.ENSMUSP00000001258,10090.ENSMUSP00000005503,10090.ENSMUSP00000006856,10090.ENSMUSP00000023353,10090.ENSMUSP00000023598,10090.ENSMUSP00000023867,10090.ENSMUSP00000024727,10090.ENSMUSP00000024967,10090.ENSMUSP00000025651,10090.ENSMUSP00000026416,10090.ENSMUSP00000027601,10090.ENSMUSP00000028817,10090.ENSMUSP00000031092,10090.ENSMUSP00000031104…	Mcm7,Rpa1,Uhrf1,Msh6,Pola1,Mcm4,Rfc4,Rfc2,Cdc5l,Msh2,Fen1,Cdk2,Mcm6,Pcna,Rfc1,Pds5a,Pold1,Stub1,Supt16,Smc4,Mcm3,Mcm2,Hmga2,Npm1,Ssrp1,Sfr1,Rpa2,Smc2,Hmga1-rs1,Wdhd1,Mcm5,Lig1
GO Process	GO:0033554	Cellular response to stress	60	1493	0.46	4.75e-11	10090.ENSMUSP00000000505,10090.ENSMUSP00000000767,10090.ENSMUSP00000001258,10090.ENSMUSP00000002825,10090.ENSMUSP00000003947,10090.ENSMUSP00000004327,10090.ENSMUSP00000005503,10090.ENSMUSP00000006614,10090.ENSMUSP00000006856,10090.ENSMUSP00000019076,10090.ENSMUSP00000020099,10090.ENSMUSP00000022218,10090.ENSMUSP00000022639,10090.ENSMUSP00000022830,10090.ENSMUSP00000023099,10090.ENSMUSP00000023353…	Mcm7,Rpa1,Uhrf1,Baz1b,Nqo1,G6pdx,Msh6,Epha2,Pola1,Map2k3,Cdk1,Dhfr,Nefl,Ripk3,Slc38a2,Mcm4,Rfc4,Rfc2,Cdc5l,Msh2,Anxa1,Fen1,Cdk2,Mcm6,Optn,Pcna,Dhx36,Rfc1,Pds5a,Cbx3,Rbbp7,Nedd4,Pold1,Stub1,Supt16,Mybbp1a,Hpf1,Smc4,Mcm3,Mcm2,Top2a,Hmga2,Npm1,Ssrp1,Dab2,Fmr1,Hsp90aa1,Sfr1,Rpa2,Hdac1,Sqstm1,Ass1,Smc2,Hmga1-rs1,Wdhd1,Cfl1,Cbx5,Mcm5,Bcar1,Lig1
GO Process	GO:0006333	Chromatin assembly or disassembly	19	133	1.01	8.49e-11	10090.ENSMUSP00000002825,10090.ENSMUSP00000030456,10090.ENSMUSP00000042283,10090.ENSMUSP00000044361,10090.ENSMUSP00000061923,10090.ENSMUSP00000062030,10090.ENSMUSP00000072556,10090.ENSMUSP00000075067,10090.ENSMUSP00000079356,10090.ENSMUSP00000086094,10090.ENSMUSP00000089948,10090.ENSMUSP00000099657,10090.ENSMUSP00000099930,10090.ENSMUSP00000100667,10090.ENSMUSP00000107750,10090.ENSMUSP00000116252…	Baz1b,Nasp,Supt16,Smarca5,Mcm2,Hist1h1a,Hmga2,Npm1,Hist1h1b,Smarcc1,Mbd3,Hdac1,Set,Hmga1-rs1,Hat1,Grwd1,Arid1a,Nap1l1,Noc2l
GO Process	GO:0006325	Chromatin organization	37	625	0.63	1.06e-10	10090.ENSMUSP00000001258,10090.ENSMUSP00000002825,10090.ENSMUSP00000004202,10090.ENSMUSP00000020099,10090.ENSMUSP00000021539,10090.ENSMUSP00000021807,10090.ENSMUSP00000023407,10090.ENSMUSP00000025903,10090.ENSMUSP00000026416,10090.ENSMUSP00000030456,10090.ENSMUSP00000031862,10090.ENSMUSP00000033720,10090.ENSMUSP00000042283,10090.ENSMUSP00000043691,10090.ENSMUSP00000044188,10090.ENSMUSP00000044361…	Uhrf1,Baz1b,Dnmt1,Cdk1,Vrk1,Dek,Mina,Rps6ka4,Cdk2,Nasp,Cbx3,Rbbp7,Supt16,Atad2,Ptma,Smarca5,Mcm2,Hist1h1a,Hmgb2,Naa50,Hmga2,Npm1,Hist1h1b,Smarcc1,Mbd3,Hdac1,Set,Hmga1-rs1,Wdhd1,Hat1,Fam50a,Hmgb3,Grwd1,Arid1a,Nap1l1,Anp32e,Noc2l
GO Process	GO:0050789	Regulation of biological process	201	9973	0.16	1.17e-10	10090.ENSMUSP00000000505,10090.ENSMUSP00000000767,10090.ENSMUSP00000001258,10090.ENSMUSP00000001479,10090.ENSMUSP00000001548,10090.ENSMUSP00000003947,10090.ENSMUSP00000004202,10090.ENSMUSP00000004327,10090.ENSMUSP00000004507,10090.ENSMUSP00000005218,10090.ENSMUSP00000005503,10090.ENSMUSP00000006614,10090.ENSMUSP00000006697,10090.ENSMUSP00000006856,10090.ENSMUSP00000007257,10090.ENSMUSP00000007814…	Mcm7,Rpa1,Uhrf1,Kpnb1,Itga3,Nqo1,Dnmt1,G6pdx,Ddx56,Cd44,Msh6,Epha2,Itih3,Pola1,Clic1,Khsrp,Rbm28,Kif11,Apbb1ip,Fhod1,Tppp3,Kpna2,Map2k3,Ywhah,Cdk1,Tmpo,Ddx5,Slc9a3r1,Vrk1,Gtpbp4,Dek,Dhfr,Rnaseh2b,Nefm,Nefl,Ripk3,Slc38a2,Bop1,Mina,Arhgap31,Rfc4,Racgap1,Rfc2,Cdc5l,Cebpz,Msh2,Iws1,Anxa1,Fen1,Rps6ka4,Cdk2,Baiap2,Tyms,Ncl,Optn,Vim,Nup35,Caprin1,Pcna,Stmn2,Fabp5,Dhx36,Gclm,Txn1,Cc2d1b,Stmn1,Ppp1r8,Rfc1…
GO Process	GO:0051301	Cell division	32	484	0.68	2.87e-10	10090.ENSMUSP00000012587,10090.ENSMUSP00000020099,10090.ENSMUSP00000021539,10090.ENSMUSP00000023756,10090.ENSMUSP00000026416,10090.ENSMUSP00000030636,10090.ENSMUSP00000030665,10090.ENSMUSP00000031104,10090.ENSMUSP00000034803,10090.ENSMUSP00000042260,10090.ENSMUSP00000045873,10090.ENSMUSP00000047119,10090.ENSMUSP00000047872,10090.ENSMUSP00000048383,10090.ENSMUSP00000062049,10090.ENSMUSP00000062843…	Kif11,Cdk1,Vrk1,Racgap1,Cdk2,Stmn1,Nudc,Pds5a,Zw10,Ncapd2,Anln,Gnl3,Smc4,Kif4,Cit,Mcmbp,Rtkn,Top2a,Rcc2,Hmga2,Bub3,Ube2c,Smc2,Zwint,Nsun2,Ncaph,Cfl1,Cdk6,Cep55,Tpx2,Ube2i,Lig1
GO Process	GO:0043933	Protein-containing complex subunit organization	50	1164	0.49	6.28e-10	10090.ENSMUSP00000000505,10090.ENSMUSP00000014990,10090.ENSMUSP00000020099,10090.ENSMUSP00000020980,10090.ENSMUSP00000022599,10090.ENSMUSP00000022638,10090.ENSMUSP00000022639,10090.ENSMUSP00000023217,10090.ENSMUSP00000023353,10090.ENSMUSP00000026975,10090.ENSMUSP00000027601,10090.ENSMUSP00000028382,10090.ENSMUSP00000029002,10090.ENSMUSP00000030456,10090.ENSMUSP00000030636,10090.ENSMUSP00000031103…	Mcm7,Tppp3,Cdk1,Rrm2,Diap3,Nefm,Nefl,Bop1,Mcm4,Heatr2,Mcm6,Nup35,Stmn2,Nasp,Stmn1,Ugdh,Fkbp4,Rrm1,Zw10,Rpsa,Tbca,Supt16,Ptma,Smarca5,Nop2,Mlkl,Mcm3,Mcm2,Hist1h1a,Rrs1,Npm1,Hist1h1b,Dab2,Ube2c,Smarcc1,Hsp90aa1,Acaca,Mrto4,Set,Rpl38,Hat1,Rps10,Cfl1,Grwd1,Srpk1,Arid1a,Mcm5,Nap1l1,Anp32e,Tpx2
GO Process	GO:0071824	protein-DNA complex subunit organization	20	179	0.91	1.12e-09	10090.ENSMUSP00000000505,10090.ENSMUSP00000023353,10090.ENSMUSP00000027601,10090.ENSMUSP00000030456,10090.ENSMUSP00000042283,10090.ENSMUSP00000044188,10090.ENSMUSP00000044361,10090.ENSMUSP00000059192,10090.ENSMUSP00000061923,10090.ENSMUSP00000062030,10090.ENSMUSP00000075067,10090.ENSMUSP00000079356,10090.ENSMUSP00000086094,10090.ENSMUSP00000099930,10090.ENSMUSP00000107750,10090.ENSMUSP00000116252…	Mcm7,Mcm4,Mcm6,Nasp,Supt16,Ptma,Smarca5,Mcm3,Mcm2,Hist1h1a,Npm1,Hist1h1b,Smarcc1,Set,Hat1,Grwd1,Arid1a,Mcm5,Nap1l1,Anp32e
GO Process	GO:0140014	Mitotic nuclear division	18	138	0.97	1.28e-09	10090.ENSMUSP00000001479,10090.ENSMUSP00000012587,10090.ENSMUSP00000023756,10090.ENSMUSP00000031104,10090.ENSMUSP00000034803,10090.ENSMUSP00000042260,10090.ENSMUSP00000047872,10090.ENSMUSP00000048383,10090.ENSMUSP00000052776,10090.ENSMUSP00000062049,10090.ENSMUSP00000070140,10090.ENSMUSP00000071955,10090.ENSMUSP00000081547,10090.ENSMUSP00000085581,10090.ENSMUSP00000099979,10090.ENSMUSP00000101071…	Kpnb1,Kif11,Racgap1,Pds5a,Zw10,Ncapd2,Smc4,Kif4,Eps8,Cit,Naa50,Rrs1,Bub3,Ube2c,Smc2,Zwint,Ncaph,Tpx2
GO Process	GO:0006261	DNA-dependent DNA replication	16	103	1.05	1.84e-09	10090.ENSMUSP00000000505,10090.ENSMUSP00000000767,10090.ENSMUSP00000006856,10090.ENSMUSP00000023353,10090.ENSMUSP00000023598,10090.ENSMUSP00000023867,10090.ENSMUSP00000026461,10090.ENSMUSP00000027601,10090.ENSMUSP00000028817,10090.ENSMUSP00000039776,10090.ENSMUSP00000059192,10090.ENSMUSP00000061923,10090.ENSMUSP00000062843,10090.ENSMUSP00000107421,10090.ENSMUSP00000126135,10090.ENSMUSP00000136972	Mcm7,Rpa1,Pola1,Mcm4,Rfc4,Rfc2,Prim1,Mcm6,Pcna,Pold1,Mcm3,Mcm2,Mcmbp,Wdhd1,Mcm5,Lig1
GO Process	GO:0044271	Cellular nitrogen compound biosynthetic process	48	1156	0.48	5.31e-09	10090.ENSMUSP00000000767,10090.ENSMUSP00000004327,10090.ENSMUSP00000006611,10090.ENSMUSP00000006764,10090.ENSMUSP00000006856,10090.ENSMUSP00000013773,10090.ENSMUSP00000016105,10090.ENSMUSP00000020980,10090.ENSMUSP00000021062,10090.ENSMUSP00000022218,10090.ENSMUSP00000023510,10090.ENSMUSP00000026461,10090.ENSMUSP00000026846,10090.ENSMUSP00000028817,10090.ENSMUSP00000029666,10090.ENSMUSP00000029769…	Rpa1,G6pdx,Srm,Aprt,Pola1,Cad,Adss,Rrm2,Ddx5,Dhfr,Umps,Prim1,Tyms,Pcna,Papss1,Gclm,Ctps,Ugdh,Paics,Rrm1,Rpsa,Rps29,Pold1,Supt16,Ddx21,Smarca5,Dnph1,Acsl5,Eif4h,Rps21,Mtap,Acot7,Npm1,Impdh2,Rplp2,Hsp90aa1,Larp4,Acaca,Ampd2,Ass1,Prpsap1,Rpl38,Acly,Uap1,Eif4a1,Tcea1,Lig1,Rpl31
GO Process	GO:0031323	Regulation of cellular metabolic process	129	5479	0.23	6.99e-09	10090.ENSMUSP00000000505,10090.ENSMUSP00000001258,10090.ENSMUSP00000004202,10090.ENSMUSP00000004327,10090.ENSMUSP00000005218,10090.ENSMUSP00000005503,10090.ENSMUSP00000006614,10090.ENSMUSP00000006697,10090.ENSMUSP00000007814,10090.ENSMUSP00000007993,10090.ENSMUSP00000014922,10090.ENSMUSP00000019076,10090.ENSMUSP00000019109,10090.ENSMUSP00000020099,10090.ENSMUSP00000020123,10090.ENSMUSP00000021062…	Mcm7,Uhrf1,Dnmt1,G6pdx,Cd44,Msh6,Epha2,Itih3,Khsrp,Rbm28,Fhod1,Map2k3,Ywhah,Cdk1,Tmpo,Ddx5,Slc9a3r1,Gtpbp4,Dek,Dhfr,Ripk3,Slc38a2,Mina,Rfc4,Rfc2,Cdc5l,Cebpz,Msh2,Iws1,Anxa1,Rps6ka4,Cdk2,Tyms,Ncl,Optn,Vim,Nup35,Caprin1,Pcna,Fabp5,Dhx36,Txn1,Cc2d1b,Ppp1r8,Rfc1,Pds5a,Srsf9,Pcolce,Zc3hav1,Cbx3,Cnbp,Mphosph10,Arl6ip1,Rbbp7,Ppp2r1b,Nedd4,Akap12,Serpine1,Stub1,Supt16,Hnrnpa1,Atad2,Smarca5,Mybbp1a,Acsl5,…
GO Process	GO:0034654	Nucleobase-containing compound biosynthetic process	35	689	0.56	2.28e-08	10090.ENSMUSP00000000767,10090.ENSMUSP00000004327,10090.ENSMUSP00000006764,10090.ENSMUSP00000006856,10090.ENSMUSP00000013773,10090.ENSMUSP00000016105,10090.ENSMUSP00000020980,10090.ENSMUSP00000021062,10090.ENSMUSP00000023510,10090.ENSMUSP00000026461,10090.ENSMUSP00000026846,10090.ENSMUSP00000028817,10090.ENSMUSP00000029666,10090.ENSMUSP00000030381,10090.ENSMUSP00000031103,10090.ENSMUSP00000031160…	Rpa1,G6pdx,Aprt,Pola1,Cad,Adss,Rrm2,Ddx5,Umps,Prim1,Tyms,Pcna,Papss1,Ctps,Ugdh,Paics,Rrm1,Pold1,Supt16,Ddx21,Smarca5,Dnph1,Acsl5,Mtap,Acot7,Npm1,Impdh2,Hsp90aa1,Acaca,Ampd2,Prpsap1,Acly,Uap1,Tcea1,Lig1
GO Process	GO:0019222	Regulation of metabolic process	137	6085	0.21	2.5e-08	10090.ENSMUSP00000000505,10090.ENSMUSP00000001258,10090.ENSMUSP00000001548,10090.ENSMUSP00000004202,10090.ENSMUSP00000004327,10090.ENSMUSP00000005218,10090.ENSMUSP00000005503,10090.ENSMUSP00000006614,10090.ENSMUSP00000006697,10090.ENSMUSP00000006856,10090.ENSMUSP00000007814,10090.ENSMUSP00000007993,10090.ENSMUSP00000014922,10090.ENSMUSP00000019076,10090.ENSMUSP00000019109,10090.ENSMUSP00000020099…	Mcm7,Uhrf1,Itga3,Dnmt1,G6pdx,Cd44,Msh6,Epha2,Itih3,Pola1,Khsrp,Rbm28,Fhod1,Map2k3,Ywhah,Cdk1,Tmpo,Ddx5,Slc9a3r1,Gtpbp4,Dek,Dhfr,Rnaseh2b,Ripk3,Slc38a2,Mina,Rfc4,Rfc2,Cdc5l,Cebpz,Msh2,Iws1,Anxa1,Rps6ka4,Cdk2,Tyms,Ncl,Optn,Vim,Nup35,Caprin1,Pcna,Fabp5,Dhx36,Txn1,Cc2d1b,Ppp1r8,Rfc1,Pds5a,Srsf9,Pcolce,Zc3hav1,Cbx3,Cnbp,Mphosph10,Arl6ip1,Rbbp7,Ppp2r1b,Nedd4,Akap12,Serpine1,Stub1,Supt16,Hnrnpa1,Ddx21,A…
GO Process	GO:0080090	Regulation of primary metabolic process	124	5290	0.23	3e-08	10090.ENSMUSP00000001258,10090.ENSMUSP00000004202,10090.ENSMUSP00000004327,10090.ENSMUSP00000005218,10090.ENSMUSP00000005503,10090.ENSMUSP00000006614,10090.ENSMUSP00000006697,10090.ENSMUSP00000007814,10090.ENSMUSP00000007993,10090.ENSMUSP00000014922,10090.ENSMUSP00000019076,10090.ENSMUSP00000019109,10090.ENSMUSP00000020123,10090.ENSMUSP00000021062,10090.ENSMUSP00000021077,10090.ENSMUSP00000021574…	Uhrf1,Dnmt1,G6pdx,Cd44,Msh6,Epha2,Itih3,Khsrp,Rbm28,Fhod1,Map2k3,Ywhah,Tmpo,Ddx5,Slc9a3r1,Gtpbp4,Dek,Dhfr,Ripk3,Slc38a2,Mina,Rfc4,Rfc2,Cdc5l,Cebpz,Msh2,Iws1,Anxa1,Rps6ka4,Cdk2,Tyms,Ncl,Vim,Nup35,Caprin1,Pcna,Fabp5,Dhx36,Txn1,Cc2d1b,Ppp1r8,Rfc1,Srsf9,Pcolce,Zc3hav1,Cbx3,Cnbp,Arl6ip1,Rbbp7,Ppp2r1b,Nedd4,Akap12,Serpine1,Stub1,Supt16,Hnrnpa1,Atad2,Smarca5,Mybbp1a,Acsl5,Gnl3,Hpf1,Wdr43,Eif4h,Poldip3,H…
GO Process	GO:0000819	Sister chromatid segregation	16	128	0.96	3.1e-08	10090.ENSMUSP00000001479,10090.ENSMUSP00000023756,10090.ENSMUSP00000031104,10090.ENSMUSP00000034803,10090.ENSMUSP00000042260,10090.ENSMUSP00000047872,10090.ENSMUSP00000048383,10090.ENSMUSP00000062049,10090.ENSMUSP00000062843,10090.ENSMUSP00000068896,10090.ENSMUSP00000070140,10090.ENSMUSP00000071955,10090.ENSMUSP00000081547,10090.ENSMUSP00000099979,10090.ENSMUSP00000101071,10090.ENSMUSP00000106017	Kpnb1,Racgap1,Pds5a,Zw10,Ncapd2,Smc4,Kif4,Cit,Mcmbp,Top2a,Naa50,Rrs1,Bub3,Smc2,Zwint,Ncaph
GO Process	GO:0000470	Maturation of LSU-rRNA	10	31	1.37	3.25e-08	10090.ENSMUSP00000001724,10090.ENSMUSP00000021048,10090.ENSMUSP00000021574,10090.ENSMUSP00000023217,10090.ENSMUSP00000027626,10090.ENSMUSP00000047123,10090.ENSMUSP00000075067,10090.ENSMUSP00000092888,10090.ENSMUSP00000105612,10090.ENSMUSP00000113431	Ddx18,Ftsj3,Gtpbp4,Bop1,Nifk,Nop2,Npm1,Rpl7l1,Pes1,Rsl1d1
GO Process	GO:0019219	Regulation of nucleobase-containing compound metabolic process	89	3265	0.29	3.4e-08	10090.ENSMUSP00000001258,10090.ENSMUSP00000004202,10090.ENSMUSP00000005503,10090.ENSMUSP00000007814,10090.ENSMUSP00000007993,10090.ENSMUSP00000014922,10090.ENSMUSP00000019076,10090.ENSMUSP00000019109,10090.ENSMUSP00000020123,10090.ENSMUSP00000021062,10090.ENSMUSP00000021807,10090.ENSMUSP00000022830,10090.ENSMUSP00000023099,10090.ENSMUSP00000023407,10090.ENSMUSP00000023598,10090.ENSMUSP00000023867…	Uhrf1,Dnmt1,Msh6,Khsrp,Rbm28,Fhod1,Map2k3,Ywhah,Tmpo,Ddx5,Dek,Ripk3,Slc38a2,Mina,Rfc4,Rfc2,Cdc5l,Cebpz,Msh2,Iws1,Rps6ka4,Cdk2,Ncl,Vim,Nup35,Pcna,Dhx36,Txn1,Cc2d1b,Rfc1,Srsf9,Zc3hav1,Cbx3,Cnbp,Rbbp7,Nedd4,Supt16,Hnrnpa1,Atad2,Smarca5,Mybbp1a,Gnl3,Wdr43,Hist1h1a,Ezr,Pdlim1,Cggbp1,Hmgb2,Top2a,Hmga2,Npm1,Pcbp2,Zfp706,Ybx1,Hist1h1b,Dab2,Ppp1r10,Lyar,Fmr1,Smarcc1,Mbd3,Hsp90aa1,Lrrfip1,Zc3h4,Sfr1,Rpa2,H…
GO Process	GO:0060255	Regulation of macromolecule metabolic process	129	5618	0.22	3.55e-08	10090.ENSMUSP00000001258,10090.ENSMUSP00000001548,10090.ENSMUSP00000004202,10090.ENSMUSP00000004327,10090.ENSMUSP00000005218,10090.ENSMUSP00000005503,10090.ENSMUSP00000006614,10090.ENSMUSP00000006697,10090.ENSMUSP00000006856,10090.ENSMUSP00000007814,10090.ENSMUSP00000007993,10090.ENSMUSP00000014922,10090.ENSMUSP00000019076,10090.ENSMUSP00000019109,10090.ENSMUSP00000020099,10090.ENSMUSP00000020123…	Uhrf1,Itga3,Dnmt1,G6pdx,Cd44,Msh6,Epha2,Itih3,Pola1,Khsrp,Rbm28,Fhod1,Map2k3,Ywhah,Cdk1,Tmpo,Ddx5,Slc9a3r1,Gtpbp4,Dek,Dhfr,Rnaseh2b,Ripk3,Slc38a2,Mina,Rfc4,Rfc2,Cdc5l,Cebpz,Msh2,Iws1,Anxa1,Rps6ka4,Cdk2,Tyms,Ncl,Optn,Vim,Nup35,Caprin1,Pcna,Dhx36,Txn1,Cc2d1b,Ppp1r8,Rfc1,Pds5a,Srsf9,Pcolce,Zc3hav1,Cbx3,Cnbp,Arl6ip1,Rbbp7,Ppp2r1b,Nedd4,Akap12,Serpine1,Stub1,Supt16,Hnrnpa1,Ddx21,Atad2,Smarca5,Mybbp1a,…
GO Process	GO:0022607	Cellular component assembly	64	1983	0.37	4.62e-08	10090.ENSMUSP00000000505,10090.ENSMUSP00000001479,10090.ENSMUSP00000012587,10090.ENSMUSP00000014990,10090.ENSMUSP00000020099,10090.ENSMUSP00000020980,10090.ENSMUSP00000021077,10090.ENSMUSP00000022599,10090.ENSMUSP00000022638,10090.ENSMUSP00000022639,10090.ENSMUSP00000023217,10090.ENSMUSP00000023353,10090.ENSMUSP00000023756,10090.ENSMUSP00000026416,10090.ENSMUSP00000026436,10090.ENSMUSP00000026975…	Mcm7,Kpnb1,Kif11,Tppp3,Cdk1,Rrm2,Slc9a3r1,Diap3,Nefm,Nefl,Bop1,Mcm4,Racgap1,Cdk2,Baiap2,Heatr2,Mcm6,Nasp,Ugdh,Fscn1,Fkbp4,Arl6ip1,Rrm1,Zw10,Rpsa,Tbca,Smarca5,Anln,Nop2,Kif4,Eps8,Mlkl,Mcm3,Mcm2,Hist1h1a,Ezr,Pdlim1,Rtkn,Rcc2,Rrs1,Hmga2,Npm1,Hist1h1b,Dab2,Ube2c,Mbd3,Marcks,Hsp90aa1,Acaca,Mrto4,Hdac1,Set,Hmga1-rs1,Rpl38,Hat1,Add1,Rps10,Grwd1,Srpk1,Fnbp1l,Mcm5,Nap1l1,Tpx2,Noc2l
GO Process	GO:0048523	Negative regulation of cellular process	113	4672	0.24	5.01e-08	10090.ENSMUSP00000001258,10090.ENSMUSP00000001548,10090.ENSMUSP00000003947,10090.ENSMUSP00000004202,10090.ENSMUSP00000004327,10090.ENSMUSP00000005218,10090.ENSMUSP00000005503,10090.ENSMUSP00000006614,10090.ENSMUSP00000006697,10090.ENSMUSP00000007814,10090.ENSMUSP00000019109,10090.ENSMUSP00000020099,10090.ENSMUSP00000021062,10090.ENSMUSP00000021077,10090.ENSMUSP00000021574,10090.ENSMUSP00000022218…	Uhrf1,Itga3,Nqo1,Dnmt1,G6pdx,Cd44,Msh6,Epha2,Itih3,Khsrp,Ywhah,Cdk1,Ddx5,Slc9a3r1,Gtpbp4,Dhfr,Nefl,Mina,Cdc5l,Msh2,Anxa1,Cdk2,Tyms,Ncl,Optn,Vim,Caprin1,Pcna,Stmn2,Fabp5,Dhx36,Gclm,Txn1,Cc2d1b,Stmn1,Ppp1r8,Rfc1,Pds5a,Srsf9,Cbx3,Cnbp,Fkbp4,Mphosph10,Arl6ip1,Rbbp7,Cfdp1,Nedd4,Zw10,Serpine1,Stub1,Atad2,Ptma,Smarca5,Mybbp1a,Arpin,Eps8,Ptgs1,Mcm2,Hist1h1a,Cit,Ezr,Cggbp1,Hmgb2,Top2a,C4b,Rcc2,Hmga2,Npm1,…
GO Process	GO:0018130	Heterocycle biosynthetic process	36	755	0.54	5.45e-08	10090.ENSMUSP00000000767,10090.ENSMUSP00000004327,10090.ENSMUSP00000006764,10090.ENSMUSP00000006856,10090.ENSMUSP00000013773,10090.ENSMUSP00000016105,10090.ENSMUSP00000020980,10090.ENSMUSP00000021062,10090.ENSMUSP00000022218,10090.ENSMUSP00000023510,10090.ENSMUSP00000026461,10090.ENSMUSP00000026846,10090.ENSMUSP00000028817,10090.ENSMUSP00000029666,10090.ENSMUSP00000030381,10090.ENSMUSP00000031103…	Rpa1,G6pdx,Aprt,Pola1,Cad,Adss,Rrm2,Ddx5,Dhfr,Umps,Prim1,Tyms,Pcna,Papss1,Ctps,Ugdh,Paics,Rrm1,Pold1,Supt16,Ddx21,Smarca5,Dnph1,Acsl5,Mtap,Acot7,Npm1,Impdh2,Hsp90aa1,Acaca,Ampd2,Prpsap1,Acly,Uap1,Tcea1,Lig1
GO Process	GO:0009889	Regulation of biosynthetic process	93	3526	0.28	5.72e-08	10090.ENSMUSP00000001258,10090.ENSMUSP00000004202,10090.ENSMUSP00000007814,10090.ENSMUSP00000014922,10090.ENSMUSP00000019076,10090.ENSMUSP00000019109,10090.ENSMUSP00000020099,10090.ENSMUSP00000020123,10090.ENSMUSP00000021062,10090.ENSMUSP00000021574,10090.ENSMUSP00000022218,10090.ENSMUSP00000022830,10090.ENSMUSP00000023407,10090.ENSMUSP00000023598,10090.ENSMUSP00000023867,10090.ENSMUSP00000024727…	Uhrf1,Dnmt1,Khsrp,Fhod1,Map2k3,Ywhah,Cdk1,Tmpo,Ddx5,Gtpbp4,Dhfr,Ripk3,Mina,Rfc4,Rfc2,Cdc5l,Cebpz,Anxa1,Rps6ka4,Cdk2,Tyms,Ncl,Vim,Nup35,Caprin1,Pcna,Fabp5,Dhx36,Txn1,Cc2d1b,Rfc1,Pds5a,Cbx3,Cnbp,Rbbp7,Nedd4,Akap12,Serpine1,Supt16,Atad2,Smarca5,Mybbp1a,Acsl5,Gnl3,Wdr43,Eif4h,Poldip3,Hist1h1a,Ezr,Pdlim1,Cggbp1,Hmgb2,Top2a,Pla2g4a,Hmga2,Npm1,Pum3,Zfp706,Ybx1,Hist1h1b,Dab2,Fdps,Lyar,Fmr1,Smarcc1,Mbd3,H…
GO Process	GO:0048519	Negative regulation of biological process	120	5108	0.23	5.72e-08	10090.ENSMUSP00000001258,10090.ENSMUSP00000001548,10090.ENSMUSP00000003947,10090.ENSMUSP00000004202,10090.ENSMUSP00000004327,10090.ENSMUSP00000005218,10090.ENSMUSP00000005503,10090.ENSMUSP00000006614,10090.ENSMUSP00000006697,10090.ENSMUSP00000007814,10090.ENSMUSP00000019109,10090.ENSMUSP00000020099,10090.ENSMUSP00000021062,10090.ENSMUSP00000021077,10090.ENSMUSP00000021574,10090.ENSMUSP00000022218…	Uhrf1,Itga3,Nqo1,Dnmt1,G6pdx,Cd44,Msh6,Epha2,Itih3,Khsrp,Ywhah,Cdk1,Ddx5,Slc9a3r1,Gtpbp4,Dhfr,Rnaseh2b,Nefl,Mina,Cdc5l,Msh2,Anxa1,Cdk2,Tyms,Ncl,Optn,Vim,Caprin1,Pcna,Stmn2,Fabp5,Dhx36,Gclm,Txn1,Cc2d1b,Stmn1,Ppp1r8,Rfc1,Pds5a,Srsf9,Zc3hav1,Cbx3,Cnbp,Fkbp4,Mphosph10,Arl6ip1,Rbbp7,Cfdp1,Nedd4,Zw10,Serpine1,Stub1,Atad2,Ptma,Smarca5,Mybbp1a,Arpin,Eps8,Ptgs1,Mcm2,Hist1h1a,Cit,Ezr,Rtkn,Cggbp1,Hmgb2,Top2…
GO Process	GO:0031497	Chromatin assembly	15	115	0.97	5.96e-08	10090.ENSMUSP00000030456,10090.ENSMUSP00000044361,10090.ENSMUSP00000061923,10090.ENSMUSP00000062030,10090.ENSMUSP00000072556,10090.ENSMUSP00000075067,10090.ENSMUSP00000079356,10090.ENSMUSP00000089948,10090.ENSMUSP00000099657,10090.ENSMUSP00000099930,10090.ENSMUSP00000100667,10090.ENSMUSP00000107750,10090.ENSMUSP00000116252,10090.ENSMUSP00000126850,10090.ENSMUSP00000137253	Nasp,Smarca5,Mcm2,Hist1h1a,Hmga2,Npm1,Hist1h1b,Mbd3,Hdac1,Set,Hmga1-rs1,Hat1,Grwd1,Nap1l1,Noc2l
GO Process	GO:0033260	Nuclear DNA replication	9	23	1.45	5.96e-08	10090.ENSMUSP00000000505,10090.ENSMUSP00000006856,10090.ENSMUSP00000023353,10090.ENSMUSP00000027601,10090.ENSMUSP00000028817,10090.ENSMUSP00000059192,10090.ENSMUSP00000061923,10090.ENSMUSP00000126135,10090.ENSMUSP00000136972	Mcm7,Pola1,Mcm4,Mcm6,Pcna,Mcm3,Mcm2,Mcm5,Lig1
GO Process	GO:0055086	Nucleobase-containing small molecule metabolic process	27	440	0.65	6.14e-08	10090.ENSMUSP00000004327,10090.ENSMUSP00000006614,10090.ENSMUSP00000006764,10090.ENSMUSP00000013773,10090.ENSMUSP00000016105,10090.ENSMUSP00000020980,10090.ENSMUSP00000022499,10090.ENSMUSP00000023510,10090.ENSMUSP00000026846,10090.ENSMUSP00000029666,10090.ENSMUSP00000030381,10090.ENSMUSP00000031103,10090.ENSMUSP00000031160,10090.ENSMUSP00000033283,10090.ENSMUSP00000045283,10090.ENSMUSP00000046585…	G6pdx,Epha2,Aprt,Cad,Adss,Rrm2,Rnaseh2b,Umps,Tyms,Papss1,Ctps,Ugdh,Paics,Rrm1,Dnph1,Acsl5,Fasn,Mtap,Far1,Acot7,Impdh2,Acaca,Ampd2,Prpsap1,Acly,Uap1,Hmgcs1
GO Process	GO:0034728	Nucleosome organization	15	116	0.97	6.37e-08	10090.ENSMUSP00000030456,10090.ENSMUSP00000042283,10090.ENSMUSP00000044188,10090.ENSMUSP00000044361,10090.ENSMUSP00000061923,10090.ENSMUSP00000062030,10090.ENSMUSP00000075067,10090.ENSMUSP00000079356,10090.ENSMUSP00000086094,10090.ENSMUSP00000099930,10090.ENSMUSP00000107750,10090.ENSMUSP00000116252,10090.ENSMUSP00000122354,10090.ENSMUSP00000126850,10090.ENSMUSP00000128483	Nasp,Supt16,Ptma,Smarca5,Mcm2,Hist1h1a,Npm1,Hist1h1b,Smarcc1,Set,Hat1,Grwd1,Arid1a,Nap1l1,Anp32e
GO Process	GO:0051171	Regulation of nitrogen compound metabolic process	120	5126	0.23	6.64e-08	10090.ENSMUSP00000001258,10090.ENSMUSP00000004202,10090.ENSMUSP00000004327,10090.ENSMUSP00000005218,10090.ENSMUSP00000005503,10090.ENSMUSP00000006614,10090.ENSMUSP00000006697,10090.ENSMUSP00000007814,10090.ENSMUSP00000007993,10090.ENSMUSP00000014922,10090.ENSMUSP00000019076,10090.ENSMUSP00000019109,10090.ENSMUSP00000020123,10090.ENSMUSP00000021062,10090.ENSMUSP00000021077,10090.ENSMUSP00000021574…	Uhrf1,Dnmt1,G6pdx,Cd44,Msh6,Epha2,Itih3,Khsrp,Rbm28,Fhod1,Map2k3,Ywhah,Tmpo,Ddx5,Slc9a3r1,Gtpbp4,Dek,Dhfr,Ripk3,Slc38a2,Mina,Rfc4,Rfc2,Cdc5l,Cebpz,Msh2,Iws1,Rps6ka4,Cdk2,Tyms,Ncl,Vim,Nup35,Caprin1,Pcna,Dhx36,Txn1,Cc2d1b,Ppp1r8,Rfc1,Srsf9,Pcolce,Zc3hav1,Cbx3,Cnbp,Arl6ip1,Rbbp7,Ppp2r1b,Nedd4,Akap12,Serpine1,Stub1,Supt16,Hnrnpa1,Atad2,Smarca5,Mybbp1a,Gnl3,Hpf1,Wdr43,Eif4h,Poldip3,Hist1h1a,Ezr,Pdlim1…
GO Process	GO:1901362	Organic cyclic compound biosynthetic process	39	883	0.5	6.85e-08	10090.ENSMUSP00000000767,10090.ENSMUSP00000004327,10090.ENSMUSP00000005003,10090.ENSMUSP00000006764,10090.ENSMUSP00000006856,10090.ENSMUSP00000013773,10090.ENSMUSP00000016105,10090.ENSMUSP00000020980,10090.ENSMUSP00000021062,10090.ENSMUSP00000022218,10090.ENSMUSP00000023510,10090.ENSMUSP00000026461,10090.ENSMUSP00000026846,10090.ENSMUSP00000028817,10090.ENSMUSP00000029666,10090.ENSMUSP00000030381…	Rpa1,G6pdx,Lbr,Aprt,Pola1,Cad,Adss,Rrm2,Ddx5,Dhfr,Umps,Prim1,Tyms,Pcna,Papss1,Ctps,Ugdh,Paics,Rrm1,Pold1,Supt16,Ddx21,Smarca5,Dnph1,Acsl5,Mtap,Acot7,Npm1,Impdh2,Fdps,Hsp90aa1,Acaca,Ampd2,Prpsap1,Acly,Uap1,Tcea1,Hmgcs1,Lig1
GO Process	GO:0019438	Aromatic compound biosynthetic process	36	769	0.53	7.59e-08	10090.ENSMUSP00000000767,10090.ENSMUSP00000004327,10090.ENSMUSP00000006764,10090.ENSMUSP00000006856,10090.ENSMUSP00000013773,10090.ENSMUSP00000016105,10090.ENSMUSP00000020980,10090.ENSMUSP00000021062,10090.ENSMUSP00000022218,10090.ENSMUSP00000023510,10090.ENSMUSP00000026461,10090.ENSMUSP00000026846,10090.ENSMUSP00000028817,10090.ENSMUSP00000029666,10090.ENSMUSP00000030381,10090.ENSMUSP00000031103…	Rpa1,G6pdx,Aprt,Pola1,Cad,Adss,Rrm2,Ddx5,Dhfr,Umps,Prim1,Tyms,Pcna,Papss1,Ctps,Ugdh,Paics,Rrm1,Pold1,Supt16,Ddx21,Smarca5,Dnph1,Acsl5,Mtap,Acot7,Npm1,Impdh2,Hsp90aa1,Acaca,Ampd2,Prpsap1,Acly,Uap1,Tcea1,Lig1
GO Process	GO:0009165	Nucleotide biosynthetic process	18	188	0.84	9.04e-08	10090.ENSMUSP00000004327,10090.ENSMUSP00000006764,10090.ENSMUSP00000013773,10090.ENSMUSP00000016105,10090.ENSMUSP00000020980,10090.ENSMUSP00000023510,10090.ENSMUSP00000026846,10090.ENSMUSP00000029666,10090.ENSMUSP00000030381,10090.ENSMUSP00000031160,10090.ENSMUSP00000033283,10090.ENSMUSP00000046585,10090.ENSMUSP00000074827,10090.ENSMUSP00000079888,10090.ENSMUSP00000099490,10090.ENSMUSP00000099698…	G6pdx,Aprt,Cad,Adss,Rrm2,Umps,Tyms,Papss1,Ctps,Paics,Rrm1,Acsl5,Acot7,Impdh2,Acaca,Ampd2,Prpsap1,Acly
GO Process	GO:0000070	Mitotic sister chromatid segregation	14	101	1	9.97e-08	10090.ENSMUSP00000001479,10090.ENSMUSP00000023756,10090.ENSMUSP00000031104,10090.ENSMUSP00000034803,10090.ENSMUSP00000042260,10090.ENSMUSP00000047872,10090.ENSMUSP00000048383,10090.ENSMUSP00000062049,10090.ENSMUSP00000070140,10090.ENSMUSP00000071955,10090.ENSMUSP00000081547,10090.ENSMUSP00000099979,10090.ENSMUSP00000101071,10090.ENSMUSP00000106017	Kpnb1,Racgap1,Pds5a,Zw10,Ncapd2,Smc4,Kif4,Cit,Naa50,Rrs1,Bub3,Smc2,Zwint,Ncaph
GO Process	GO:0010468	Regulation of gene expression	101	4041	0.26	1.1e-07	10090.ENSMUSP00000001258,10090.ENSMUSP00000001548,10090.ENSMUSP00000004202,10090.ENSMUSP00000005218,10090.ENSMUSP00000006614,10090.ENSMUSP00000006856,10090.ENSMUSP00000007814,10090.ENSMUSP00000014922,10090.ENSMUSP00000019076,10090.ENSMUSP00000019109,10090.ENSMUSP00000020099,10090.ENSMUSP00000020123,10090.ENSMUSP00000021062,10090.ENSMUSP00000022218,10090.ENSMUSP00000022499,10090.ENSMUSP00000022830…	Uhrf1,Itga3,Dnmt1,Cd44,Epha2,Pola1,Khsrp,Fhod1,Map2k3,Ywhah,Cdk1,Tmpo,Ddx5,Dhfr,Rnaseh2b,Ripk3,Slc38a2,Cdc5l,Cebpz,Iws1,Anxa1,Rps6ka4,Cdk2,Tyms,Ncl,Optn,Vim,Nup35,Caprin1,Pcna,Dhx36,Txn1,Cc2d1b,Rfc1,Srsf9,Zc3hav1,Cbx3,Cnbp,Rbbp7,Nedd4,Akap12,Serpine1,Supt16,Ddx21,Atad2,Smarca5,Mybbp1a,Gnl3,Wdr43,Eif4h,Poldip3,Hist1h1a,Ezr,Pdlim1,Cggbp1,Hmgb2,Top2a,Hmga2,Npm1,Pum3,Pcbp2,Zfp706,Ybx1,Hist1h1b,Dab2,X…
GO Process	GO:0044260	Cellular macromolecule metabolic process	103	4161	0.25	1.15e-07	10090.ENSMUSP00000000505,10090.ENSMUSP00000000767,10090.ENSMUSP00000001258,10090.ENSMUSP00000001595,10090.ENSMUSP00000002825,10090.ENSMUSP00000004202,10090.ENSMUSP00000005503,10090.ENSMUSP00000006614,10090.ENSMUSP00000006856,10090.ENSMUSP00000007814,10090.ENSMUSP00000013773,10090.ENSMUSP00000019076,10090.ENSMUSP00000020099,10090.ENSMUSP00000020980,10090.ENSMUSP00000021048,10090.ENSMUSP00000021062…	Mcm7,Rpa1,Uhrf1,Fkbp10,Baz1b,Dnmt1,Msh6,Epha2,Pola1,Khsrp,Cad,Map2k3,Cdk1,Rrm2,Ftsj3,Ddx5,Vrk1,Rnaseh2b,Ripk3,Mcm4,Mina,Rfc4,Rfc2,Cdc5l,Msh2,Anxa1,Fen1,Rps6ka4,Cdk2,Prim1,Mcm6,Pcna,Nasp,Rfc1,Ugdh,Pds5a,Zc3hav1,Fkbp4,Rrm1,Rbbp7,Ppp2r1b,Nedd4,Rpsa,Rps29,Pold1,Stub1,Dis3,Supt16,Ddx21,Trir,Smarca5,Nop2,Hpf1,Smc4,Vps37b,Eif4h,Mlkl,Rps21,Mcm3,Mcm2,Cit,Mcmbp,Ezr,Hmgb2,Top2a,Naa50,Hmga2,Npm1,Pcbp2,Cttnbp…
GO Process	GO:0009117	Nucleotide metabolic process	24	361	0.68	1.19e-07	10090.ENSMUSP00000004327,10090.ENSMUSP00000006614,10090.ENSMUSP00000006764,10090.ENSMUSP00000013773,10090.ENSMUSP00000016105,10090.ENSMUSP00000020980,10090.ENSMUSP00000022499,10090.ENSMUSP00000023510,10090.ENSMUSP00000026846,10090.ENSMUSP00000029666,10090.ENSMUSP00000030381,10090.ENSMUSP00000031160,10090.ENSMUSP00000033283,10090.ENSMUSP00000045283,10090.ENSMUSP00000046585,10090.ENSMUSP00000052872…	G6pdx,Epha2,Aprt,Cad,Adss,Rrm2,Rnaseh2b,Umps,Tyms,Papss1,Ctps,Paics,Rrm1,Dnph1,Acsl5,Fasn,Far1,Acot7,Impdh2,Acaca,Ampd2,Prpsap1,Acly,Hmgcs1
GO Process	GO:0006950	Response to stress	83	3045	0.29	1.36e-07	10090.ENSMUSP00000000505,10090.ENSMUSP00000000767,10090.ENSMUSP00000001258,10090.ENSMUSP00000002825,10090.ENSMUSP00000003947,10090.ENSMUSP00000004327,10090.ENSMUSP00000005218,10090.ENSMUSP00000005503,10090.ENSMUSP00000006614,10090.ENSMUSP00000006856,10090.ENSMUSP00000013773,10090.ENSMUSP00000019076,10090.ENSMUSP00000020099,10090.ENSMUSP00000022218,10090.ENSMUSP00000022639,10090.ENSMUSP00000022830…	Mcm7,Rpa1,Uhrf1,Baz1b,Nqo1,G6pdx,Cd44,Msh6,Epha2,Pola1,Cad,Map2k3,Cdk1,Dhfr,Nefl,Ripk3,Slc38a2,Mcm4,Rfc4,Rfc2,Cdc5l,Msh2,Anxa1,Fen1,Rps6ka4,Cdk2,Mcm6,Optn,Vim,Pcna,Dhx36,Gclm,Txn1,Rfc1,Pds5a,Zc3hav1,Cbx3,Rbbp7,Nedd4,Gsta4,Serpine1,Pold1,Stub1,Supt16,Ddx21,Mybbp1a,Hpf1,Smc4,Mlkl,Mcm3,Ptgs1,Mcm2,Pdlim1,Hmgb2,Top2a,C4b,Hmga2,Npm1,Pcbp2,Ssrp1,Dab2,Lyar,Fmr1,Mmp14,Hsp90aa1,Sfr1,Rpa2,Hdac1,Sqstm1,Ass1,…
GO Process	GO:0000463	Maturation of LSU-rRNA from tricistronic rRNA transcript (SSU-rRNA, 5.8S rRNA, LSU-rRNA)	8	17	1.53	1.52e-07	10090.ENSMUSP00000001724,10090.ENSMUSP00000021048,10090.ENSMUSP00000021574,10090.ENSMUSP00000023217,10090.ENSMUSP00000027626,10090.ENSMUSP00000075067,10090.ENSMUSP00000092888,10090.ENSMUSP00000105612	Ddx18,Ftsj3,Gtpbp4,Bop1,Nifk,Npm1,Rpl7l1,Pes1
GO Process	GO:0031326	Regulation of cellular biosynthetic process	90	3448	0.28	1.69e-07	10090.ENSMUSP00000001258,10090.ENSMUSP00000004202,10090.ENSMUSP00000007814,10090.ENSMUSP00000014922,10090.ENSMUSP00000019076,10090.ENSMUSP00000019109,10090.ENSMUSP00000020099,10090.ENSMUSP00000020123,10090.ENSMUSP00000021062,10090.ENSMUSP00000021574,10090.ENSMUSP00000022218,10090.ENSMUSP00000022830,10090.ENSMUSP00000023407,10090.ENSMUSP00000023598,10090.ENSMUSP00000023867,10090.ENSMUSP00000024727…	Uhrf1,Dnmt1,Khsrp,Fhod1,Map2k3,Ywhah,Cdk1,Tmpo,Ddx5,Gtpbp4,Dhfr,Ripk3,Mina,Rfc4,Rfc2,Cdc5l,Cebpz,Anxa1,Rps6ka4,Cdk2,Tyms,Ncl,Vim,Nup35,Caprin1,Pcna,Fabp5,Dhx36,Txn1,Cc2d1b,Rfc1,Pds5a,Cbx3,Cnbp,Rbbp7,Nedd4,Supt16,Atad2,Smarca5,Mybbp1a,Acsl5,Gnl3,Wdr43,Eif4h,Poldip3,Hist1h1a,Ezr,Pdlim1,Cggbp1,Hmgb2,Top2a,Pla2g4a,Hmga2,Npm1,Pum3,Zfp706,Ybx1,Hist1h1b,Dab2,Lyar,Fmr1,Smarcc1,Mbd3,Hsp90aa1,Lrrfip1,Zc3h4…
GO Process	GO:0034622	Cellular protein-containing complex assembly	33	683	0.54	1.76e-07	10090.ENSMUSP00000000505,10090.ENSMUSP00000014990,10090.ENSMUSP00000022599,10090.ENSMUSP00000022639,10090.ENSMUSP00000023217,10090.ENSMUSP00000023353,10090.ENSMUSP00000026975,10090.ENSMUSP00000027601,10090.ENSMUSP00000030456,10090.ENSMUSP00000032508,10090.ENSMUSP00000035105,10090.ENSMUSP00000038781,10090.ENSMUSP00000044361,10090.ENSMUSP00000047123,10090.ENSMUSP00000059192,10090.ENSMUSP00000061923…	Mcm7,Tppp3,Diap3,Nefl,Bop1,Mcm4,Heatr2,Mcm6,Nasp,Fkbp4,Rpsa,Tbca,Smarca5,Nop2,Mcm3,Mcm2,Hist1h1a,Rrs1,Npm1,Hist1h1b,Dab2,Ube2c,Hsp90aa1,Mrto4,Set,Rpl38,Hat1,Rps10,Grwd1,Srpk1,Mcm5,Nap1l1,Tpx2
GO Process	GO:2000113	Negative regulation of cellular macromolecule biosynthetic process	49	1370	0.41	2.68e-07	10090.ENSMUSP00000001258,10090.ENSMUSP00000004202,10090.ENSMUSP00000007814,10090.ENSMUSP00000021062,10090.ENSMUSP00000021574,10090.ENSMUSP00000022218,10090.ENSMUSP00000026416,10090.ENSMUSP00000026846,10090.ENSMUSP00000027438,10090.ENSMUSP00000028607,10090.ENSMUSP00000028817,10090.ENSMUSP00000029336,10090.ENSMUSP00000030051,10090.ENSMUSP00000030320,10090.ENSMUSP00000031092,10090.ENSMUSP00000031104…	Uhrf1,Dnmt1,Khsrp,Ddx5,Gtpbp4,Dhfr,Cdk2,Tyms,Ncl,Caprin1,Pcna,Dhx36,Txn1,Cc2d1b,Rfc1,Pds5a,Cbx3,Cnbp,Rbbp7,Nedd4,Smarca5,Mybbp1a,Ezr,Cggbp1,Hmgb2,Hmga2,Zfp706,Ybx1,Hist1h1b,Dab2,Lyar,Fmr1,Mbd3,Lrrfip1,Zc3h4,Hdac1,Sqstm1,Set,Hmga1-rs1,Hnrnpab,Wdhd1,Hat1,Cbx5,Sumo2,Arid1a,Cdk6,Mov10,Ube2i,Noc2l
GO Process	GO:0010558	Negative regulation of macromolecule biosynthetic process	50	1419	0.41	2.85e-07	10090.ENSMUSP00000001258,10090.ENSMUSP00000004202,10090.ENSMUSP00000007814,10090.ENSMUSP00000021062,10090.ENSMUSP00000021574,10090.ENSMUSP00000022218,10090.ENSMUSP00000023407,10090.ENSMUSP00000026416,10090.ENSMUSP00000026846,10090.ENSMUSP00000027438,10090.ENSMUSP00000028607,10090.ENSMUSP00000028817,10090.ENSMUSP00000029336,10090.ENSMUSP00000030051,10090.ENSMUSP00000030320,10090.ENSMUSP00000031092…	Uhrf1,Dnmt1,Khsrp,Ddx5,Gtpbp4,Dhfr,Mina,Cdk2,Tyms,Ncl,Caprin1,Pcna,Dhx36,Txn1,Cc2d1b,Rfc1,Pds5a,Cbx3,Cnbp,Rbbp7,Nedd4,Smarca5,Mybbp1a,Ezr,Cggbp1,Hmgb2,Hmga2,Zfp706,Ybx1,Hist1h1b,Dab2,Lyar,Fmr1,Mbd3,Lrrfip1,Zc3h4,Hdac1,Sqstm1,Set,Hmga1-rs1,Hnrnpab,Wdhd1,Hat1,Cbx5,Sumo2,Arid1a,Cdk6,Mov10,Ube2i,Noc2l
GO Process	GO:0010033	Response to organic substance	76	2742	0.3	4.1e-07	10090.ENSMUSP00000000505,10090.ENSMUSP00000001548,10090.ENSMUSP00000001724,10090.ENSMUSP00000003947,10090.ENSMUSP00000004202,10090.ENSMUSP00000004327,10090.ENSMUSP00000005218,10090.ENSMUSP00000006611,10090.ENSMUSP00000006614,10090.ENSMUSP00000006764,10090.ENSMUSP00000007814,10090.ENSMUSP00000013773,10090.ENSMUSP00000016105,10090.ENSMUSP00000019076,10090.ENSMUSP00000019109,10090.ENSMUSP00000020099…	Mcm7,Itga3,Ddx18,Nqo1,Dnmt1,G6pdx,Cd44,Srm,Epha2,Aprt,Khsrp,Cad,Adss,Map2k3,Ywhah,Cdk1,Ddx5,Slc9a3r1,Dhfr,Nefl,Cdc5l,Anxa1,Rps6ka4,Cdk2,Baiap2,Tyms,Ncl,Optn,Vim,Nup35,Pcna,Stmn2,Dhx36,Gclm,Srsf9,Pcolce,Zc3hav1,Fkbp4,Ipo5,Cstf2,Rbbp7,Nedd4,Akap12,Serpine1,Stub1,Ddx21,Smarca5,Eps8,Fasn,Mcm2,Ezr,Hmgb2,Pla2g4a,Npm1,Ybx1,Dab2,Impdh2,Fmr1,Smarcc1,Dok1,Mmp14,Mbd3,Hsp90aa1,Sfr1,Tjp2,Acaca,Hdac1,Ass1,Add1…
GO Process	GO:0010556	Regulation of macromolecule biosynthetic process	86	3294	0.28	4.33e-07	10090.ENSMUSP00000001258,10090.ENSMUSP00000004202,10090.ENSMUSP00000007814,10090.ENSMUSP00000014922,10090.ENSMUSP00000019076,10090.ENSMUSP00000019109,10090.ENSMUSP00000020099,10090.ENSMUSP00000020123,10090.ENSMUSP00000021062,10090.ENSMUSP00000021574,10090.ENSMUSP00000022218,10090.ENSMUSP00000022830,10090.ENSMUSP00000023407,10090.ENSMUSP00000023598,10090.ENSMUSP00000023867,10090.ENSMUSP00000024727…	Uhrf1,Dnmt1,Khsrp,Fhod1,Map2k3,Ywhah,Cdk1,Tmpo,Ddx5,Gtpbp4,Dhfr,Ripk3,Mina,Rfc4,Rfc2,Cdc5l,Cebpz,Rps6ka4,Cdk2,Tyms,Ncl,Vim,Nup35,Caprin1,Pcna,Dhx36,Txn1,Cc2d1b,Rfc1,Pds5a,Cbx3,Cnbp,Rbbp7,Nedd4,Akap12,Supt16,Atad2,Smarca5,Mybbp1a,Gnl3,Wdr43,Eif4h,Poldip3,Hist1h1a,Ezr,Pdlim1,Cggbp1,Hmgb2,Top2a,Hmga2,Npm1,Pum3,Zfp706,Ybx1,Hist1h1b,Dab2,Lyar,Fmr1,Smarcc1,Mbd3,Hsp90aa1,Lrrfip1,Zc3h4,Sfr1,Larp4,Hdac1,S…
GO Process	GO:0010605	Negative regulation of macromolecule metabolic process	74	2646	0.31	4.78e-07	10090.ENSMUSP00000001258,10090.ENSMUSP00000004202,10090.ENSMUSP00000004327,10090.ENSMUSP00000005218,10090.ENSMUSP00000005503,10090.ENSMUSP00000006614,10090.ENSMUSP00000006697,10090.ENSMUSP00000007814,10090.ENSMUSP00000021062,10090.ENSMUSP00000021077,10090.ENSMUSP00000021574,10090.ENSMUSP00000022218,10090.ENSMUSP00000022499,10090.ENSMUSP00000023407,10090.ENSMUSP00000024967,10090.ENSMUSP00000025561…	Uhrf1,Dnmt1,G6pdx,Cd44,Msh6,Epha2,Itih3,Khsrp,Ddx5,Slc9a3r1,Gtpbp4,Dhfr,Rnaseh2b,Mina,Msh2,Anxa1,Cdk2,Tyms,Ncl,Optn,Caprin1,Pcna,Dhx36,Txn1,Cc2d1b,Ppp1r8,Rfc1,Pds5a,Srsf9,Cbx3,Cnbp,Arl6ip1,Rbbp7,Nedd4,Serpine1,Smarca5,Mybbp1a,Hist1h1a,Ezr,Cggbp1,Hmgb2,C4b,Hmga2,Npm1,Zfp706,Ybx1,Hist1h1b,Dab2,Xpo5,Ppp1r10,Lyar,Fmr1,Smarcc1,Dok1,Mbd3,Lrrfip1,Zc3h4,Mrto4,Hdac1,Sqstm1,Set,Hmga1-rs1,Hnrnpab,Nsun2,Wdhd…
GO Process	GO:0046390	Ribose phosphate biosynthetic process	15	139	0.89	4.78e-07	10090.ENSMUSP00000004327,10090.ENSMUSP00000006764,10090.ENSMUSP00000013773,10090.ENSMUSP00000016105,10090.ENSMUSP00000023510,10090.ENSMUSP00000029666,10090.ENSMUSP00000030381,10090.ENSMUSP00000031160,10090.ENSMUSP00000046585,10090.ENSMUSP00000074827,10090.ENSMUSP00000079888,10090.ENSMUSP00000099490,10090.ENSMUSP00000099698,10090.ENSMUSP00000101999,10090.ENSMUSP00000103012	G6pdx,Aprt,Cad,Adss,Umps,Papss1,Ctps,Paics,Acsl5,Acot7,Impdh2,Acaca,Ampd2,Prpsap1,Acly
GO Process	GO:0051252	Regulation of RNA metabolic process	81	3027	0.29	4.78e-07	10090.ENSMUSP00000001258,10090.ENSMUSP00000004202,10090.ENSMUSP00000007814,10090.ENSMUSP00000007993,10090.ENSMUSP00000014922,10090.ENSMUSP00000019076,10090.ENSMUSP00000019109,10090.ENSMUSP00000020123,10090.ENSMUSP00000021062,10090.ENSMUSP00000022830,10090.ENSMUSP00000023099,10090.ENSMUSP00000023407,10090.ENSMUSP00000024727,10090.ENSMUSP00000024885,10090.ENSMUSP00000025243,10090.ENSMUSP00000025903…	Uhrf1,Dnmt1,Khsrp,Rbm28,Fhod1,Map2k3,Ywhah,Tmpo,Ddx5,Ripk3,Slc38a2,Mina,Cdc5l,Cebpz,Iws1,Rps6ka4,Cdk2,Ncl,Vim,Nup35,Pcna,Dhx36,Txn1,Cc2d1b,Rfc1,Srsf9,Zc3hav1,Cbx3,Cnbp,Rbbp7,Nedd4,Supt16,Hnrnpa1,Atad2,Smarca5,Mybbp1a,Gnl3,Wdr43,Hist1h1a,Ezr,Pdlim1,Cggbp1,Hmgb2,Top2a,Hmga2,Npm1,Pcbp2,Zfp706,Ybx1,Hist1h1b,Dab2,Lyar,Fmr1,Smarcc1,Mbd3,Lrrfip1,Zc3h4,Sfr1,Hdac1,Sqstm1,Set,Hmga1-rs1,Hnrnpab,Nsun2,Wdhd1,…
GO Process	GO:0051716	Cellular response to stimulus	123	5497	0.21	4.78e-07	10090.ENSMUSP00000000505,10090.ENSMUSP00000000767,10090.ENSMUSP00000001258,10090.ENSMUSP00000001479,10090.ENSMUSP00000001548,10090.ENSMUSP00000001724,10090.ENSMUSP00000002825,10090.ENSMUSP00000003947,10090.ENSMUSP00000004202,10090.ENSMUSP00000004327,10090.ENSMUSP00000005218,10090.ENSMUSP00000005503,10090.ENSMUSP00000006611,10090.ENSMUSP00000006614,10090.ENSMUSP00000006764,10090.ENSMUSP00000006856…	Mcm7,Rpa1,Uhrf1,Kpnb1,Itga3,Ddx18,Baz1b,Nqo1,Dnmt1,G6pdx,Cd44,Msh6,Srm,Epha2,Aprt,Pola1,Khsrp,Cad,Apbb1ip,Adss,Kpna2,Map2k3,Ywhah,Cdk1,Ddx5,Slc9a3r1,Vrk1,Dhfr,Nefl,Ripk3,Slc38a2,Mcm4,Arhgap31,Umps,Rfc4,Racgap1,Rfc2,Cdc5l,Msh2,Anxa1,Fen1,Rps6ka4,Cdk2,Baiap2,Ncl,Mcm6,Optn,Vim,Nup35,Pcna,Stmn2,Dhx36,Gclm,Stmn1,Rfc1,Pds5a,Pcolce,Zc3hav1,Cbx3,Fkbp4,Ipo5,Cstf2,Rbbp7,Nedd4,Gsta4,Akap12,Serpine1,Pold1,St…
GO Process	GO:0065004	protein-DNA complex assembly	15	139	0.89	4.78e-07	10090.ENSMUSP00000000505,10090.ENSMUSP00000023353,10090.ENSMUSP00000027601,10090.ENSMUSP00000030456,10090.ENSMUSP00000044361,10090.ENSMUSP00000059192,10090.ENSMUSP00000061923,10090.ENSMUSP00000062030,10090.ENSMUSP00000075067,10090.ENSMUSP00000079356,10090.ENSMUSP00000099930,10090.ENSMUSP00000107750,10090.ENSMUSP00000116252,10090.ENSMUSP00000126135,10090.ENSMUSP00000126850	Mcm7,Mcm4,Mcm6,Nasp,Smarca5,Mcm3,Mcm2,Hist1h1a,Npm1,Hist1h1b,Set,Hat1,Grwd1,Mcm5,Nap1l1
GO Process	GO:0031324	Negative regulation of cellular metabolic process	71	2497	0.31	5.32e-07	10090.ENSMUSP00000001258,10090.ENSMUSP00000004202,10090.ENSMUSP00000004327,10090.ENSMUSP00000005218,10090.ENSMUSP00000005503,10090.ENSMUSP00000006697,10090.ENSMUSP00000007814,10090.ENSMUSP00000021062,10090.ENSMUSP00000021077,10090.ENSMUSP00000021574,10090.ENSMUSP00000022218,10090.ENSMUSP00000023407,10090.ENSMUSP00000024967,10090.ENSMUSP00000026416,10090.ENSMUSP00000026846,10090.ENSMUSP00000027438…	Uhrf1,Dnmt1,G6pdx,Cd44,Msh6,Itih3,Khsrp,Ddx5,Slc9a3r1,Gtpbp4,Dhfr,Mina,Msh2,Cdk2,Tyms,Ncl,Optn,Caprin1,Pcna,Dhx36,Txn1,Cc2d1b,Ppp1r8,Rfc1,Pds5a,Srsf9,Cbx3,Cnbp,Mphosph10,Arl6ip1,Rbbp7,Nedd4,Serpine1,Smarca5,Mybbp1a,Hist1h1a,Ezr,Cggbp1,Hmgb2,C4b,Hmga2,Npm1,Zfp706,Ybx1,Hist1h1b,Dab2,Ppp1r10,Lyar,Fmr1,Smarcc1,Dok1,Mbd3,Lrrfip1,Zc3h4,Hdac1,Sqstm1,Set,Hmga1-rs1,Prpsap1,Hnrnpab,Nsun2,Wdhd1,Hat1,Cbx5,Su…
GO Process	GO:2000112	Regulation of cellular macromolecule biosynthetic process	84	3203	0.28	5.4e-07	10090.ENSMUSP00000001258,10090.ENSMUSP00000004202,10090.ENSMUSP00000007814,10090.ENSMUSP00000014922,10090.ENSMUSP00000019076,10090.ENSMUSP00000019109,10090.ENSMUSP00000020099,10090.ENSMUSP00000020123,10090.ENSMUSP00000021062,10090.ENSMUSP00000021574,10090.ENSMUSP00000022218,10090.ENSMUSP00000022830,10090.ENSMUSP00000023598,10090.ENSMUSP00000023867,10090.ENSMUSP00000024727,10090.ENSMUSP00000024885…	Uhrf1,Dnmt1,Khsrp,Fhod1,Map2k3,Ywhah,Cdk1,Tmpo,Ddx5,Gtpbp4,Dhfr,Ripk3,Rfc4,Rfc2,Cdc5l,Cebpz,Rps6ka4,Cdk2,Tyms,Ncl,Vim,Nup35,Caprin1,Pcna,Dhx36,Txn1,Cc2d1b,Rfc1,Pds5a,Cbx3,Cnbp,Rbbp7,Nedd4,Supt16,Atad2,Smarca5,Mybbp1a,Gnl3,Wdr43,Eif4h,Poldip3,Hist1h1a,Ezr,Pdlim1,Cggbp1,Hmgb2,Top2a,Hmga2,Npm1,Pum3,Zfp706,Ybx1,Hist1h1b,Dab2,Lyar,Fmr1,Smarcc1,Mbd3,Hsp90aa1,Lrrfip1,Zc3h4,Sfr1,Larp4,Hdac1,Sqstm1,Set,Hm…
GO Process	GO:0045934	Negative regulation of nucleobase-containing compound metabolic process	49	1415	0.4	6.57e-07	10090.ENSMUSP00000001258,10090.ENSMUSP00000004202,10090.ENSMUSP00000005503,10090.ENSMUSP00000021062,10090.ENSMUSP00000023407,10090.ENSMUSP00000024967,10090.ENSMUSP00000026416,10090.ENSMUSP00000028817,10090.ENSMUSP00000029336,10090.ENSMUSP00000030051,10090.ENSMUSP00000030320,10090.ENSMUSP00000031092,10090.ENSMUSP00000031513,10090.ENSMUSP00000031862,10090.ENSMUSP00000032138,10090.ENSMUSP00000033720…	Uhrf1,Dnmt1,Msh6,Ddx5,Mina,Msh2,Cdk2,Pcna,Dhx36,Txn1,Cc2d1b,Rfc1,Srsf9,Cbx3,Cnbp,Rbbp7,Nedd4,Smarca5,Mybbp1a,Hist1h1a,Ezr,Cggbp1,Hmgb2,Hmga2,Npm1,Zfp706,Ybx1,Hist1h1b,Dab2,Lyar,Fmr1,Mbd3,Lrrfip1,Zc3h4,Hdac1,Sqstm1,Set,Hmga1-rs1,Hnrnpab,Nsun2,Wdhd1,Hat1,Cbx5,Sumo2,Arid1a,Cdk6,Ptbp1,Ube2i,Noc2l
GO Process	GO:0048522	Positive regulation of cellular process	121	5407	0.21	6.57e-07	10090.ENSMUSP00000000767,10090.ENSMUSP00000001258,10090.ENSMUSP00000001548,10090.ENSMUSP00000003947,10090.ENSMUSP00000004202,10090.ENSMUSP00000004327,10090.ENSMUSP00000004507,10090.ENSMUSP00000005218,10090.ENSMUSP00000006614,10090.ENSMUSP00000007257,10090.ENSMUSP00000007814,10090.ENSMUSP00000014290,10090.ENSMUSP00000014922,10090.ENSMUSP00000014990,10090.ENSMUSP00000019076,10090.ENSMUSP00000019109…	Rpa1,Uhrf1,Itga3,Nqo1,Dnmt1,G6pdx,Ddx56,Cd44,Epha2,Clic1,Khsrp,Apbb1ip,Fhod1,Tppp3,Map2k3,Ywhah,Cdk1,Ddx5,Slc9a3r1,Rnaseh2b,Nefl,Ripk3,Slc38a2,Rfc4,Racgap1,Rfc2,Cdc5l,Cebpz,Msh2,Anxa1,Fen1,Rps6ka4,Cdk2,Baiap2,Ncl,Optn,Vim,Caprin1,Pcna,Stmn2,Fabp5,Dhx36,Txn1,Stmn1,Rfc1,Fscn1,Pcolce,Zc3hav1,Cnbp,Mfge8,Arl6ip1,Ipo5,Ppp2r1b,Nedd4,Akap12,Rps29,Serpine1,Stub1,Supt16,Ddx21,Atad2,Smarca5,Mybbp1a,Dnph1,An…
GO Process	GO:0006338	Chromatin remodeling	15	145	0.87	7.4e-07	10090.ENSMUSP00000002825,10090.ENSMUSP00000030456,10090.ENSMUSP00000033720,10090.ENSMUSP00000044188,10090.ENSMUSP00000044361,10090.ENSMUSP00000065940,10090.ENSMUSP00000072556,10090.ENSMUSP00000075067,10090.ENSMUSP00000086094,10090.ENSMUSP00000089948,10090.ENSMUSP00000099657,10090.ENSMUSP00000100667,10090.ENSMUSP00000110229,10090.ENSMUSP00000122354,10090.ENSMUSP00000128483	Baz1b,Nasp,Rbbp7,Ptma,Smarca5,Hmgb2,Hmga2,Npm1,Smarcc1,Mbd3,Hdac1,Hmga1-rs1,Hmgb3,Arid1a,Anp32e
GO Process	GO:0051172	Negative regulation of nitrogen compound metabolic process	67	2310	0.32	7.4e-07	10090.ENSMUSP00000001258,10090.ENSMUSP00000004202,10090.ENSMUSP00000004327,10090.ENSMUSP00000005218,10090.ENSMUSP00000005503,10090.ENSMUSP00000006697,10090.ENSMUSP00000007814,10090.ENSMUSP00000021062,10090.ENSMUSP00000021077,10090.ENSMUSP00000021574,10090.ENSMUSP00000022218,10090.ENSMUSP00000023407,10090.ENSMUSP00000024967,10090.ENSMUSP00000026416,10090.ENSMUSP00000026846,10090.ENSMUSP00000027438…	Uhrf1,Dnmt1,G6pdx,Cd44,Msh6,Itih3,Khsrp,Ddx5,Slc9a3r1,Gtpbp4,Dhfr,Mina,Msh2,Cdk2,Tyms,Ncl,Caprin1,Pcna,Dhx36,Txn1,Cc2d1b,Ppp1r8,Rfc1,Srsf9,Cbx3,Cnbp,Arl6ip1,Rbbp7,Nedd4,Serpine1,Smarca5,Mybbp1a,Hist1h1a,Ezr,Cggbp1,Hmgb2,C4b,Hmga2,Npm1,Zfp706,Ybx1,Hist1h1b,Dab2,Ppp1r10,Lyar,Fmr1,Smarcc1,Dok1,Mbd3,Lrrfip1,Zc3h4,Hdac1,Sqstm1,Set,Hmga1-rs1,Hnrnpab,Nsun2,Wdhd1,Hat1,Cbx5,Sumo2,Arid1a,Cdk6,Ptbp1,Mov10,U…
GO Process	GO:0048518	Positive regulation of biological process	128	5869	0.2	8.09e-07	10090.ENSMUSP00000000767,10090.ENSMUSP00000001258,10090.ENSMUSP00000001548,10090.ENSMUSP00000003947,10090.ENSMUSP00000004202,10090.ENSMUSP00000004327,10090.ENSMUSP00000004507,10090.ENSMUSP00000005218,10090.ENSMUSP00000006614,10090.ENSMUSP00000007257,10090.ENSMUSP00000007814,10090.ENSMUSP00000014290,10090.ENSMUSP00000014922,10090.ENSMUSP00000014990,10090.ENSMUSP00000018506,10090.ENSMUSP00000019076…	Rpa1,Uhrf1,Itga3,Nqo1,Dnmt1,G6pdx,Ddx56,Cd44,Epha2,Clic1,Khsrp,Apbb1ip,Fhod1,Tppp3,Kpna2,Map2k3,Ywhah,Cdk1,Ddx5,Slc9a3r1,Dhfr,Rnaseh2b,Nefl,Ripk3,Slc38a2,Rfc4,Racgap1,Rfc2,Cdc5l,Cebpz,Msh2,Anxa1,Fen1,Rps6ka4,Cdk2,Baiap2,Ncl,Optn,Vim,Caprin1,Pcna,Stmn2,Fabp5,Dhx36,Txn1,Stmn1,Rfc1,Fscn1,Pcolce,Zc3hav1,Cnbp,Mfge8,Arl6ip1,Ipo5,Ppp2r1b,Nedd4,Akap12,Rps29,Serpine1,Stub1,Supt16,Ddx21,Atad2,Smarca5,Mybbp…
GO Process	GO:0031327	Negative regulation of cellular biosynthetic process	50	1475	0.39	8.35e-07	10090.ENSMUSP00000001258,10090.ENSMUSP00000004202,10090.ENSMUSP00000007814,10090.ENSMUSP00000021062,10090.ENSMUSP00000021574,10090.ENSMUSP00000022218,10090.ENSMUSP00000023407,10090.ENSMUSP00000026416,10090.ENSMUSP00000026846,10090.ENSMUSP00000027438,10090.ENSMUSP00000028607,10090.ENSMUSP00000028817,10090.ENSMUSP00000029336,10090.ENSMUSP00000030051,10090.ENSMUSP00000030320,10090.ENSMUSP00000031092…	Uhrf1,Dnmt1,Khsrp,Ddx5,Gtpbp4,Dhfr,Mina,Cdk2,Tyms,Ncl,Caprin1,Pcna,Dhx36,Txn1,Cc2d1b,Rfc1,Pds5a,Cbx3,Cnbp,Rbbp7,Nedd4,Smarca5,Mybbp1a,Ezr,Cggbp1,Hmgb2,Hmga2,Zfp706,Ybx1,Hist1h1b,Dab2,Lyar,Fmr1,Mbd3,Lrrfip1,Zc3h4,Hdac1,Sqstm1,Set,Hmga1-rs1,Hnrnpab,Wdhd1,Hat1,Cbx5,Sumo2,Arid1a,Cdk6,Mov10,Ube2i,Noc2l
GO Process	GO:0065003	Protein-containing complex assembly	40	1025	0.45	8.44e-07	10090.ENSMUSP00000000505,10090.ENSMUSP00000014990,10090.ENSMUSP00000020099,10090.ENSMUSP00000020980,10090.ENSMUSP00000022599,10090.ENSMUSP00000022639,10090.ENSMUSP00000023217,10090.ENSMUSP00000023353,10090.ENSMUSP00000026975,10090.ENSMUSP00000027601,10090.ENSMUSP00000030456,10090.ENSMUSP00000031103,10090.ENSMUSP00000032508,10090.ENSMUSP00000033283,10090.ENSMUSP00000034803,10090.ENSMUSP00000035105…	Mcm7,Tppp3,Cdk1,Rrm2,Diap3,Nefl,Bop1,Mcm4,Heatr2,Mcm6,Nasp,Ugdh,Fkbp4,Rrm1,Zw10,Rpsa,Tbca,Smarca5,Nop2,Mlkl,Mcm3,Mcm2,Hist1h1a,Rrs1,Npm1,Hist1h1b,Dab2,Ube2c,Hsp90aa1,Acaca,Mrto4,Set,Rpl38,Hat1,Rps10,Grwd1,Srpk1,Mcm5,Nap1l1,Tpx2
GO Process	GO:0070887	Cellular response to chemical stimulus	71	2535	0.31	9e-07	10090.ENSMUSP00000000505,10090.ENSMUSP00000001724,10090.ENSMUSP00000003947,10090.ENSMUSP00000004202,10090.ENSMUSP00000004327,10090.ENSMUSP00000005218,10090.ENSMUSP00000006611,10090.ENSMUSP00000006614,10090.ENSMUSP00000006764,10090.ENSMUSP00000007814,10090.ENSMUSP00000013773,10090.ENSMUSP00000019076,10090.ENSMUSP00000019109,10090.ENSMUSP00000020099,10090.ENSMUSP00000021062,10090.ENSMUSP00000021077…	Mcm7,Ddx18,Nqo1,Dnmt1,G6pdx,Cd44,Srm,Epha2,Aprt,Khsrp,Cad,Map2k3,Ywhah,Cdk1,Ddx5,Slc9a3r1,Ripk3,Slc38a2,Umps,Cdc5l,Anxa1,Rps6ka4,Cdk2,Baiap2,Ncl,Optn,Vim,Nup35,Pcna,Stmn2,Dhx36,Gclm,Pcolce,Zc3hav1,Fkbp4,Ipo5,Cstf2,Nedd4,Gsta4,Akap12,Serpine1,Stub1,Hnrnpa1,Smarca5,Eps8,Fasn,Ptgs1,Mcm2,Ezr,Hmgb2,Pla2g4a,Npm1,Ybx1,Dab2,Impdh2,Fmr1,Smarcc1,Dok1,Sfr1,Tjp2,Acaca,Hdac1,Ass1,Add1,Ranbp1,Cfl1,Srsf3,Arid1a…
GO Process	GO:0006267	Pre-replicative complex assembly involved in nuclear cell cycle DNA replication	6	7	1.79	1.18e-06	10090.ENSMUSP00000000505,10090.ENSMUSP00000023353,10090.ENSMUSP00000027601,10090.ENSMUSP00000059192,10090.ENSMUSP00000061923,10090.ENSMUSP00000126135	Mcm7,Mcm4,Mcm6,Mcm3,Mcm2,Mcm5
GO Process	GO:0019693	Ribose phosphate metabolic process	20	287	0.7	1.18e-06	10090.ENSMUSP00000004327,10090.ENSMUSP00000006614,10090.ENSMUSP00000006764,10090.ENSMUSP00000013773,10090.ENSMUSP00000016105,10090.ENSMUSP00000022499,10090.ENSMUSP00000023510,10090.ENSMUSP00000029666,10090.ENSMUSP00000030381,10090.ENSMUSP00000031160,10090.ENSMUSP00000046585,10090.ENSMUSP00000052872,10090.ENSMUSP00000064334,10090.ENSMUSP00000074827,10090.ENSMUSP00000079888,10090.ENSMUSP00000099490…	G6pdx,Epha2,Aprt,Cad,Adss,Rnaseh2b,Umps,Papss1,Ctps,Paics,Acsl5,Fasn,Far1,Acot7,Impdh2,Acaca,Ampd2,Prpsap1,Acly,Hmgcs1
GO Process	GO:0032392	DNA geometric change	12	86	1	1.18e-06	10090.ENSMUSP00000000505,10090.ENSMUSP00000000767,10090.ENSMUSP00000023353,10090.ENSMUSP00000023598,10090.ENSMUSP00000023867,10090.ENSMUSP00000025561,10090.ENSMUSP00000027601,10090.ENSMUSP00000029336,10090.ENSMUSP00000059192,10090.ENSMUSP00000061923,10090.ENSMUSP00000110229,10090.ENSMUSP00000126135	Mcm7,Rpa1,Mcm4,Rfc4,Rfc2,Anxa1,Mcm6,Dhx36,Mcm3,Mcm2,Hmgb3,Mcm5
GO Process	GO:0051253	Negative regulation of RNA metabolic process	46	1308	0.41	1.18e-06	10090.ENSMUSP00000001258,10090.ENSMUSP00000004202,10090.ENSMUSP00000021062,10090.ENSMUSP00000023407,10090.ENSMUSP00000026416,10090.ENSMUSP00000028817,10090.ENSMUSP00000029336,10090.ENSMUSP00000030051,10090.ENSMUSP00000030320,10090.ENSMUSP00000031092,10090.ENSMUSP00000031513,10090.ENSMUSP00000031862,10090.ENSMUSP00000032138,10090.ENSMUSP00000033720,10090.ENSMUSP00000034740,10090.ENSMUSP00000044361…	Uhrf1,Dnmt1,Ddx5,Mina,Cdk2,Pcna,Dhx36,Txn1,Cc2d1b,Rfc1,Srsf9,Cbx3,Cnbp,Rbbp7,Nedd4,Smarca5,Mybbp1a,Ezr,Cggbp1,Hmgb2,Hmga2,Npm1,Zfp706,Ybx1,Hist1h1b,Dab2,Lyar,Fmr1,Mbd3,Lrrfip1,Zc3h4,Hdac1,Sqstm1,Set,Hmga1-rs1,Hnrnpab,Nsun2,Wdhd1,Hat1,Cbx5,Sumo2,Arid1a,Cdk6,Ptbp1,Ube2i,Noc2l
GO Process	GO:0090407	Organophosphate biosynthetic process	23	383	0.64	1.2e-06	10090.ENSMUSP00000004327,10090.ENSMUSP00000006764,10090.ENSMUSP00000013773,10090.ENSMUSP00000016105,10090.ENSMUSP00000020980,10090.ENSMUSP00000023510,10090.ENSMUSP00000026846,10090.ENSMUSP00000029046,10090.ENSMUSP00000029666,10090.ENSMUSP00000030381,10090.ENSMUSP00000031160,10090.ENSMUSP00000033283,10090.ENSMUSP00000046585,10090.ENSMUSP00000064334,10090.ENSMUSP00000070868,10090.ENSMUSP00000074827…	G6pdx,Aprt,Cad,Adss,Rrm2,Umps,Tyms,Fabp5,Papss1,Ctps,Paics,Rrm1,Acsl5,Far1,Pla2g4a,Acot7,Impdh2,Fdps,Acaca,Ampd2,Prpsap1,Acly,Hmgcs1
GO Process	GO:0030261	Chromosome condensation	9	39	1.22	1.76e-06	10090.ENSMUSP00000020099,10090.ENSMUSP00000042260,10090.ENSMUSP00000047872,10090.ENSMUSP00000062030,10090.ENSMUSP00000068896,10090.ENSMUSP00000072556,10090.ENSMUSP00000079356,10090.ENSMUSP00000099979,10090.ENSMUSP00000106017	Cdk1,Ncapd2,Smc4,Hist1h1a,Top2a,Hmga2,Hist1h1b,Smc2,Ncaph
GO Process	GO:0010629	Negative regulation of gene expression	56	1811	0.35	1.86e-06	10090.ENSMUSP00000001258,10090.ENSMUSP00000004202,10090.ENSMUSP00000006614,10090.ENSMUSP00000007814,10090.ENSMUSP00000021062,10090.ENSMUSP00000022218,10090.ENSMUSP00000022499,10090.ENSMUSP00000025561,10090.ENSMUSP00000026416,10090.ENSMUSP00000026846,10090.ENSMUSP00000027438,10090.ENSMUSP00000028607,10090.ENSMUSP00000028817,10090.ENSMUSP00000029336,10090.ENSMUSP00000030051,10090.ENSMUSP00000030320…	Uhrf1,Dnmt1,Epha2,Khsrp,Ddx5,Dhfr,Rnaseh2b,Anxa1,Cdk2,Tyms,Ncl,Caprin1,Pcna,Dhx36,Txn1,Cc2d1b,Rfc1,Srsf9,Cbx3,Cnbp,Rbbp7,Nedd4,Serpine1,Smarca5,Mybbp1a,Ezr,Cggbp1,Hmgb2,Hmga2,Npm1,Zfp706,Ybx1,Hist1h1b,Dab2,Xpo5,Lyar,Fmr1,Mbd3,Lrrfip1,Zc3h4,Mrto4,Hdac1,Sqstm1,Set,Hmga1-rs1,Hnrnpab,Wdhd1,Hat1,Cbx5,Sumo2,Arid1a,Cdk6,Ptbp1,Mov10,Ube2i,Noc2l
GO Process	GO:0006397	mRNA processing	23	399	0.62	2.38e-06	10090.ENSMUSP00000004200,10090.ENSMUSP00000007814,10090.ENSMUSP00000007993,10090.ENSMUSP00000021062,10090.ENSMUSP00000024727,10090.ENSMUSP00000025243,10090.ENSMUSP00000026125,10090.ENSMUSP00000030702,10090.ENSMUSP00000031513,10090.ENSMUSP00000033609,10090.ENSMUSP00000042658,10090.ENSMUSP00000072008,10090.ENSMUSP00000078589,10090.ENSMUSP00000085906,10090.ENSMUSP00000109164,10090.ENSMUSP00000111150…	Cwc15,Khsrp,Rbm28,Ddx5,Cdc5l,Iws1,Alyref,Ppp1r8,Srsf9,Cstf2,Hnrnpa1,Pdcd11,Ybx1,Fmr1,Fip1l1,Raver1,Wbp11,Plrg1,Srpk1,Srsf3,Bud31,Ptbp1,Hnrnpf
GO Process	GO:0000280	Nuclear division	19	273	0.7	2.57e-06	10090.ENSMUSP00000001479,10090.ENSMUSP00000012587,10090.ENSMUSP00000023756,10090.ENSMUSP00000031104,10090.ENSMUSP00000034803,10090.ENSMUSP00000042260,10090.ENSMUSP00000047872,10090.ENSMUSP00000048383,10090.ENSMUSP00000052776,10090.ENSMUSP00000062049,10090.ENSMUSP00000068896,10090.ENSMUSP00000070140,10090.ENSMUSP00000071955,10090.ENSMUSP00000081547,10090.ENSMUSP00000085581,10090.ENSMUSP00000099979…	Kpnb1,Kif11,Racgap1,Pds5a,Zw10,Ncapd2,Smc4,Kif4,Eps8,Cit,Top2a,Naa50,Rrs1,Bub3,Ube2c,Smc2,Zwint,Ncaph,Tpx2
GO Process	GO:0009892	Negative regulation of metabolic process	76	2895	0.28	3.1e-06	10090.ENSMUSP00000001258,10090.ENSMUSP00000004202,10090.ENSMUSP00000004327,10090.ENSMUSP00000005218,10090.ENSMUSP00000005503,10090.ENSMUSP00000006614,10090.ENSMUSP00000006697,10090.ENSMUSP00000007814,10090.ENSMUSP00000021062,10090.ENSMUSP00000021077,10090.ENSMUSP00000021574,10090.ENSMUSP00000022218,10090.ENSMUSP00000022499,10090.ENSMUSP00000023407,10090.ENSMUSP00000024967,10090.ENSMUSP00000025561…	Uhrf1,Dnmt1,G6pdx,Cd44,Msh6,Epha2,Itih3,Khsrp,Ddx5,Slc9a3r1,Gtpbp4,Dhfr,Rnaseh2b,Mina,Msh2,Anxa1,Cdk2,Tyms,Ncl,Optn,Caprin1,Pcna,Dhx36,Txn1,Cc2d1b,Ppp1r8,Rfc1,Pds5a,Srsf9,Cbx3,Cnbp,Mphosph10,Arl6ip1,Rbbp7,Nedd4,Serpine1,Smarca5,Mybbp1a,Hist1h1a,Ezr,Cggbp1,Hmgb2,C4b,Hmga2,Npm1,Zfp706,Ybx1,Hist1h1b,Dab2,Xpo5,Ppp1r10,Lyar,Fmr1,Smarcc1,Dok1,Mbd3,Lrrfip1,Zc3h4,Mrto4,Hdac1,Sqstm1,Set,Hmga1-rs1,Prpsap1,…
GO Process	GO:0016071	mRNA metabolic process	26	516	0.56	3.65e-06	10090.ENSMUSP00000004200,10090.ENSMUSP00000007814,10090.ENSMUSP00000007993,10090.ENSMUSP00000021062,10090.ENSMUSP00000024727,10090.ENSMUSP00000025243,10090.ENSMUSP00000026125,10090.ENSMUSP00000030702,10090.ENSMUSP00000031513,10090.ENSMUSP00000033609,10090.ENSMUSP00000042658,10090.ENSMUSP00000072008,10090.ENSMUSP00000078589,10090.ENSMUSP00000085906,10090.ENSMUSP00000099561,10090.ENSMUSP00000105321…	Cwc15,Khsrp,Rbm28,Ddx5,Cdc5l,Iws1,Alyref,Ppp1r8,Srsf9,Cstf2,Hnrnpa1,Pdcd11,Ybx1,Fmr1,Mrto4,Nsun2,Fip1l1,Raver1,Wbp11,Plrg1,Srpk1,Srsf3,Bud31,Ptbp1,Mov10,Hnrnpf
GO Process	GO:0008380	RNA splicing	20	312	0.67	3.84e-06	10090.ENSMUSP00000004200,10090.ENSMUSP00000007814,10090.ENSMUSP00000007993,10090.ENSMUSP00000021062,10090.ENSMUSP00000024727,10090.ENSMUSP00000025243,10090.ENSMUSP00000026125,10090.ENSMUSP00000030702,10090.ENSMUSP00000031513,10090.ENSMUSP00000042658,10090.ENSMUSP00000078589,10090.ENSMUSP00000085906,10090.ENSMUSP00000111150,10090.ENSMUSP00000112213,10090.ENSMUSP00000114968,10090.ENSMUSP00000116259…	Cwc15,Khsrp,Rbm28,Ddx5,Cdc5l,Iws1,Alyref,Ppp1r8,Srsf9,Hnrnpa1,Ybx1,Fmr1,Raver1,Wbp11,Plrg1,Srpk1,Srsf3,Bud31,Ptbp1,Hnrnpf
GO Process	GO:0032508	DNA duplex unwinding	11	79	1	4.38e-06	10090.ENSMUSP00000000505,10090.ENSMUSP00000000767,10090.ENSMUSP00000023353,10090.ENSMUSP00000023598,10090.ENSMUSP00000023867,10090.ENSMUSP00000025561,10090.ENSMUSP00000027601,10090.ENSMUSP00000029336,10090.ENSMUSP00000059192,10090.ENSMUSP00000061923,10090.ENSMUSP00000126135	Mcm7,Rpa1,Mcm4,Rfc4,Rfc2,Anxa1,Mcm6,Dhx36,Mcm3,Mcm2,Mcm5
GO Process	GO:0000727	Double-strand break repair via break-induced replication	6	11	1.6	7.14e-06	10090.ENSMUSP00000000505,10090.ENSMUSP00000023353,10090.ENSMUSP00000027601,10090.ENSMUSP00000059192,10090.ENSMUSP00000061923,10090.ENSMUSP00000126135	Mcm7,Mcm4,Mcm6,Mcm3,Mcm2,Mcm5
GO Process	GO:1902969	Mitotic DNA replication	6	11	1.6	7.14e-06	10090.ENSMUSP00000006856,10090.ENSMUSP00000023353,10090.ENSMUSP00000027601,10090.ENSMUSP00000059192,10090.ENSMUSP00000061923,10090.ENSMUSP00000136972	Pola1,Mcm4,Mcm6,Mcm3,Mcm2,Lig1
GO Process	GO:0007059	Chromosome segregation	18	263	0.69	7.24e-06	10090.ENSMUSP00000001479,10090.ENSMUSP00000023756,10090.ENSMUSP00000031104,10090.ENSMUSP00000034803,10090.ENSMUSP00000042260,10090.ENSMUSP00000047872,10090.ENSMUSP00000048383,10090.ENSMUSP00000062049,10090.ENSMUSP00000062843,10090.ENSMUSP00000068896,10090.ENSMUSP00000070140,10090.ENSMUSP00000071955,10090.ENSMUSP00000081547,10090.ENSMUSP00000099979,10090.ENSMUSP00000101071,10090.ENSMUSP00000106017…	Kpnb1,Racgap1,Pds5a,Zw10,Ncapd2,Smc4,Kif4,Cit,Mcmbp,Top2a,Naa50,Rrs1,Bub3,Smc2,Zwint,Ncaph,Srpk1,Ube2i
GO Process	GO:0006270	DNA replication initiation	7	21	1.38	7.85e-06	10090.ENSMUSP00000000505,10090.ENSMUSP00000006856,10090.ENSMUSP00000023353,10090.ENSMUSP00000027601,10090.ENSMUSP00000059192,10090.ENSMUSP00000061923,10090.ENSMUSP00000126135	Mcm7,Pola1,Mcm4,Mcm6,Mcm3,Mcm2,Mcm5
GO Process	GO:0033044	Regulation of chromosome organization	21	363	0.62	8.57e-06	10090.ENSMUSP00000004202,10090.ENSMUSP00000025243,10090.ENSMUSP00000025651,10090.ENSMUSP00000025903,10090.ENSMUSP00000029336,10090.ENSMUSP00000033310,10090.ENSMUSP00000034803,10090.ENSMUSP00000043691,10090.ENSMUSP00000047119,10090.ENSMUSP00000061923,10090.ENSMUSP00000062030,10090.ENSMUSP00000062049,10090.ENSMUSP00000068896,10090.ENSMUSP00000076971,10090.ENSMUSP00000079356,10090.ENSMUSP00000081547…	Dnmt1,Iws1,Fen1,Rps6ka4,Dhx36,Mki67,Zw10,Atad2,Gnl3,Mcm2,Hist1h1a,Cit,Top2a,Ssrp1,Hist1h1b,Bub3,Ppp1r10,Ube2c,Fmr1,Wdhd1,Noc2l
GO Process	GO:0034645	Cellular macromolecule biosynthetic process	42	1233	0.39	1.13e-05	10090.ENSMUSP00000000505,10090.ENSMUSP00000000767,10090.ENSMUSP00000006856,10090.ENSMUSP00000020980,10090.ENSMUSP00000021062,10090.ENSMUSP00000023353,10090.ENSMUSP00000023598,10090.ENSMUSP00000023867,10090.ENSMUSP00000025651,10090.ENSMUSP00000026461,10090.ENSMUSP00000027601,10090.ENSMUSP00000028817,10090.ENSMUSP00000030456,10090.ENSMUSP00000031092,10090.ENSMUSP00000031103,10090.ENSMUSP00000033283…	Mcm7,Rpa1,Pola1,Rrm2,Ddx5,Mcm4,Rfc4,Rfc2,Fen1,Prim1,Mcm6,Pcna,Nasp,Rfc1,Ugdh,Rrm1,Rbbp7,Rpsa,Rps29,Pold1,Supt16,Ddx21,Smarca5,Eif4h,Rps21,Mcm3,Mcm2,Mcmbp,Npm1,Ssrp1,Rplp2,Hsp90aa1,Larp4,Rpa2,Rpl38,Wdhd1,Grwd1,Mcm5,Eif4a1,Tcea1,Lig1,Rpl31
GO Process	GO:0009260	Ribonucleotide biosynthetic process	13	134	0.85	1.19e-05	10090.ENSMUSP00000006764,10090.ENSMUSP00000013773,10090.ENSMUSP00000016105,10090.ENSMUSP00000023510,10090.ENSMUSP00000029666,10090.ENSMUSP00000030381,10090.ENSMUSP00000031160,10090.ENSMUSP00000046585,10090.ENSMUSP00000074827,10090.ENSMUSP00000079888,10090.ENSMUSP00000099490,10090.ENSMUSP00000099698,10090.ENSMUSP00000103012	Aprt,Cad,Adss,Umps,Papss1,Ctps,Paics,Acsl5,Acot7,Impdh2,Acaca,Ampd2,Acly
GO Process	GO:0006271	DNA strand elongation involved in DNA replication	6	13	1.52	1.42e-05	10090.ENSMUSP00000000505,10090.ENSMUSP00000006856,10090.ENSMUSP00000023353,10090.ENSMUSP00000028817,10090.ENSMUSP00000059192,10090.ENSMUSP00000136972	Mcm7,Pola1,Mcm4,Pcna,Mcm3,Lig1
GO Process	GO:0014070	Response to organic cyclic compound	35	930	0.43	1.48e-05	10090.ENSMUSP00000001724,10090.ENSMUSP00000003947,10090.ENSMUSP00000013773,10090.ENSMUSP00000016105,10090.ENSMUSP00000019109,10090.ENSMUSP00000020099,10090.ENSMUSP00000021062,10090.ENSMUSP00000021077,10090.ENSMUSP00000022218,10090.ENSMUSP00000022639,10090.ENSMUSP00000024727,10090.ENSMUSP00000025561,10090.ENSMUSP00000026416,10090.ENSMUSP00000026846,10090.ENSMUSP00000028817,10090.ENSMUSP00000029336…	Ddx18,Nqo1,Cad,Adss,Ywhah,Cdk1,Ddx5,Slc9a3r1,Dhfr,Nefl,Cdc5l,Anxa1,Cdk2,Tyms,Pcna,Dhx36,Gclm,Zc3hav1,Fkbp4,Rbbp7,Nedd4,Ddx21,Ezr,Hmgb2,Npm1,Dab2,Mmp14,Mbd3,Hsp90aa1,Acaca,Ass1,Ranbp1,Cfl1,Arid1a,Hmgcs1
GO Process	GO:0009259	Ribonucleotide metabolic process	18	279	0.67	1.55e-05	10090.ENSMUSP00000006614,10090.ENSMUSP00000006764,10090.ENSMUSP00000013773,10090.ENSMUSP00000016105,10090.ENSMUSP00000022499,10090.ENSMUSP00000023510,10090.ENSMUSP00000029666,10090.ENSMUSP00000030381,10090.ENSMUSP00000031160,10090.ENSMUSP00000046585,10090.ENSMUSP00000052872,10090.ENSMUSP00000064334,10090.ENSMUSP00000074827,10090.ENSMUSP00000079888,10090.ENSMUSP00000099490,10090.ENSMUSP00000099698…	Epha2,Aprt,Cad,Adss,Rnaseh2b,Umps,Papss1,Ctps,Paics,Acsl5,Fasn,Far1,Acot7,Impdh2,Acaca,Ampd2,Acly,Hmgcs1
GO Process	GO:0050896	Response to stimulus	139	6908	0.16	1.6e-05	10090.ENSMUSP00000000505,10090.ENSMUSP00000000767,10090.ENSMUSP00000001258,10090.ENSMUSP00000001479,10090.ENSMUSP00000001548,10090.ENSMUSP00000001724,10090.ENSMUSP00000002825,10090.ENSMUSP00000003947,10090.ENSMUSP00000004202,10090.ENSMUSP00000004327,10090.ENSMUSP00000005218,10090.ENSMUSP00000005503,10090.ENSMUSP00000006611,10090.ENSMUSP00000006614,10090.ENSMUSP00000006764,10090.ENSMUSP00000006856…	Mcm7,Rpa1,Uhrf1,Kpnb1,Itga3,Ddx18,Baz1b,Nqo1,Dnmt1,G6pdx,Cd44,Msh6,Srm,Epha2,Aprt,Pola1,Khsrp,Cad,Apbb1ip,Adss,Kpna2,Map2k3,Ywhah,Cdk1,Ddx5,Slc9a3r1,Vrk1,Dhfr,Nefl,Ripk3,Slc38a2,Mcm4,Arhgap31,Umps,Rfc4,Racgap1,Rfc2,Cdc5l,Msh2,Anxa1,Fen1,Rps6ka4,Cdk2,Baiap2,Tyms,Ncl,Mcm6,Optn,Vim,Nup35,Pcna,Stmn2,Dhx36,Gclm,Txn1,Stmn1,Rfc1,Pds5a,Srsf9,Pcolce,Zc3hav1,Cbx3,Fkbp4,Ipo5,Rrm1,Cstf2,Rbbp7,Nedd4,Gsta4,Aka…
GO Process	GO:0009124	Nucleoside monophosphate biosynthetic process	8	38	1.18	1.74e-05	10090.ENSMUSP00000006764,10090.ENSMUSP00000013773,10090.ENSMUSP00000016105,10090.ENSMUSP00000023510,10090.ENSMUSP00000026846,10090.ENSMUSP00000031160,10090.ENSMUSP00000079888,10090.ENSMUSP00000099698	Aprt,Cad,Adss,Umps,Tyms,Paics,Impdh2,Ampd2
GO Process	GO:0033043	Regulation of organelle organization	42	1258	0.38	1.78e-05	10090.ENSMUSP00000004202,10090.ENSMUSP00000012587,10090.ENSMUSP00000014922,10090.ENSMUSP00000019109,10090.ENSMUSP00000025243,10090.ENSMUSP00000025561,10090.ENSMUSP00000025651,10090.ENSMUSP00000025903,10090.ENSMUSP00000026436,10090.ENSMUSP00000027986,10090.ENSMUSP00000029002,10090.ENSMUSP00000029336,10090.ENSMUSP00000030636,10090.ENSMUSP00000031565,10090.ENSMUSP00000032508,10090.ENSMUSP00000032888…	Dnmt1,Kif11,Fhod1,Ywhah,Iws1,Anxa1,Fen1,Rps6ka4,Baiap2,Optn,Stmn2,Dhx36,Stmn1,Fscn1,Fkbp4,Arl6ip1,Mki67,Zw10,Atad2,Gnl3,Arpin,Eps8,Mcm2,Hist1h1a,Cit,Ezr,Top2a,Pla2g4a,Npm1,Ssrp1,Hist1h1b,Bub3,Ppp1r10,Ube2c,Fmr1,Wdhd1,Add1,Ranbp1,Cfl1,Ptbp1,Tpx2,Noc2l
GO Process	GO:0006417	Regulation of translation	21	386	0.59	2.08e-05	10090.ENSMUSP00000007814,10090.ENSMUSP00000022218,10090.ENSMUSP00000026846,10090.ENSMUSP00000027438,10090.ENSMUSP00000028062,10090.ENSMUSP00000028607,10090.ENSMUSP00000029336,10090.ENSMUSP00000032138,10090.ENSMUSP00000048833,10090.ENSMUSP00000054548,10090.ENSMUSP00000075067,10090.ENSMUSP00000075573,10090.ENSMUSP00000077996,10090.ENSMUSP00000078589,10090.ENSMUSP00000085906,10090.ENSMUSP00000097780…	Khsrp,Dhfr,Tyms,Ncl,Vim,Caprin1,Dhx36,Cnbp,Eif4h,Poldip3,Npm1,Pum3,Zfp706,Ybx1,Fmr1,Larp4,Rpl38,Ptbp1,Mov10,Eif4a1,Nolc1
GO Process	GO:0051128	Regulation of cellular component organization	65	2438	0.28	2.09e-05	10090.ENSMUSP00000001548,10090.ENSMUSP00000004202,10090.ENSMUSP00000004327,10090.ENSMUSP00000004507,10090.ENSMUSP00000005218,10090.ENSMUSP00000006614,10090.ENSMUSP00000012587,10090.ENSMUSP00000014922,10090.ENSMUSP00000014990,10090.ENSMUSP00000019109,10090.ENSMUSP00000022638,10090.ENSMUSP00000022639,10090.ENSMUSP00000025243,10090.ENSMUSP00000025561,10090.ENSMUSP00000025651,10090.ENSMUSP00000025903…	Itga3,Dnmt1,G6pdx,Ddx56,Cd44,Epha2,Kif11,Fhod1,Tppp3,Ywhah,Nefm,Nefl,Iws1,Anxa1,Fen1,Rps6ka4,Baiap2,Optn,Vim,Caprin1,Stmn2,Dhx36,Stmn1,Fscn1,Fkbp4,Arl6ip1,Mki67,Rbbp7,Nedd4,Zw10,Serpine1,Stub1,Atad2,Dnph1,Anln,Gnl3,Arpin,Eps8,Mcm2,Hist1h1a,Cit,Ezr,Top2a,Pla2g4a,Rcc2,Npm1,Ssrp1,Hist1h1b,Dab2,Fdps,Bub3,Ppp1r10,Ube2c,Fmr1,Mmp14,Hsp90aa1,Wdhd1,Add1,Ranbp1,Cfl1,Ptbp1,Mov10,Tpx2,Nedd4l,Noc2l
GO Process	GO:0090501	RNA phosphodiester bond hydrolysis	13	143	0.82	2.22e-05	10090.ENSMUSP00000003946,10090.ENSMUSP00000022499,10090.ENSMUSP00000023217,10090.ENSMUSP00000025651,10090.ENSMUSP00000033609,10090.ENSMUSP00000039027,10090.ENSMUSP00000041906,10090.ENSMUSP00000044129,10090.ENSMUSP00000058432,10090.ENSMUSP00000071955,10090.ENSMUSP00000075067,10090.ENSMUSP00000109164,10090.ENSMUSP00000126897	Nob1,Rnaseh2b,Bop1,Fen1,Cstf2,Tsr1,Dis3,Trir,Rps21,Rrs1,Npm1,Fip1l1,Mov10
GO Process	GO:0006284	Base-excision repair	8	40	1.16	2.37e-05	10090.ENSMUSP00000000767,10090.ENSMUSP00000025651,10090.ENSMUSP00000028817,10090.ENSMUSP00000039776,10090.ENSMUSP00000072556,10090.ENSMUSP00000099621,10090.ENSMUSP00000100667,10090.ENSMUSP00000136972	Rpa1,Fen1,Pcna,Pold1,Hmga2,Rpa2,Hmga1-rs1,Lig1
GO Process	GO:0033365	Protein localization to organelle	27	618	0.5	2.58e-05	10090.ENSMUSP00000000767,10090.ENSMUSP00000001479,10090.ENSMUSP00000018506,10090.ENSMUSP00000020099,10090.ENSMUSP00000021062,10090.ENSMUSP00000024967,10090.ENSMUSP00000027986,10090.ENSMUSP00000028382,10090.ENSMUSP00000030051,10090.ENSMUSP00000032898,10090.ENSMUSP00000034740,10090.ENSMUSP00000034803,10090.ENSMUSP00000045873,10090.ENSMUSP00000047980,10090.ENSMUSP00000065571,10090.ENSMUSP00000071163…	Rpa1,Kpnb1,Kpna2,Cdk1,Ddx5,Msh2,Optn,Nup35,Txn1,Ipo5,Nedd4,Zw10,Anln,Vps37b,Rtkn,Rcc2,Rrs1,Ybx1,Hist1h1b,Bub3,Hsp90aa1,Rpa2,Pes1,Cfl1,Plrg1,Rangap1,Nup50
GO Process	GO:0006310	DNA recombination	15	201	0.73	2.81e-05	10090.ENSMUSP00000000505,10090.ENSMUSP00000000767,10090.ENSMUSP00000005503,10090.ENSMUSP00000023353,10090.ENSMUSP00000024967,10090.ENSMUSP00000027601,10090.ENSMUSP00000059192,10090.ENSMUSP00000061923,10090.ENSMUSP00000065940,10090.ENSMUSP00000068896,10090.ENSMUSP00000096954,10090.ENSMUSP00000099621,10090.ENSMUSP00000110229,10090.ENSMUSP00000126135,10090.ENSMUSP00000136972	Mcm7,Rpa1,Msh6,Mcm4,Msh2,Mcm6,Mcm3,Mcm2,Hmgb2,Top2a,Sfr1,Rpa2,Hmgb3,Mcm5,Lig1
GO Process	GO:0006334	Nucleosome assembly	10	78	0.97	3.05e-05	10090.ENSMUSP00000030456,10090.ENSMUSP00000044361,10090.ENSMUSP00000061923,10090.ENSMUSP00000062030,10090.ENSMUSP00000075067,10090.ENSMUSP00000079356,10090.ENSMUSP00000099930,10090.ENSMUSP00000107750,10090.ENSMUSP00000116252,10090.ENSMUSP00000126850	Nasp,Smarca5,Mcm2,Hist1h1a,Npm1,Hist1h1b,Set,Hat1,Grwd1,Nap1l1
GO Process	GO:0071310	Cellular response to organic substance	56	1987	0.31	3.05e-05	10090.ENSMUSP00000000505,10090.ENSMUSP00000001724,10090.ENSMUSP00000004202,10090.ENSMUSP00000005218,10090.ENSMUSP00000006611,10090.ENSMUSP00000006764,10090.ENSMUSP00000007814,10090.ENSMUSP00000013773,10090.ENSMUSP00000019076,10090.ENSMUSP00000019109,10090.ENSMUSP00000021062,10090.ENSMUSP00000021077,10090.ENSMUSP00000024727,10090.ENSMUSP00000025561,10090.ENSMUSP00000025903,10090.ENSMUSP00000026416…	Mcm7,Ddx18,Dnmt1,Cd44,Srm,Aprt,Khsrp,Cad,Map2k3,Ywhah,Ddx5,Slc9a3r1,Cdc5l,Anxa1,Rps6ka4,Cdk2,Baiap2,Ncl,Optn,Vim,Nup35,Stmn2,Gclm,Pcolce,Zc3hav1,Fkbp4,Ipo5,Cstf2,Nedd4,Akap12,Serpine1,Stub1,Smarca5,Eps8,Fasn,Mcm2,Ezr,Hmgb2,Npm1,Ybx1,Dab2,Impdh2,Smarcc1,Dok1,Sfr1,Tjp2,Acaca,Ass1,Add1,Ranbp1,Cfl1,Srsf3,Arid1a,Rangap1,Bcar1,Hmgcs1
GO Process	GO:0050658	RNA transport	13	148	0.8	3.07e-05	10090.ENSMUSP00000007814,10090.ENSMUSP00000025243,10090.ENSMUSP00000026125,10090.ENSMUSP00000028382,10090.ENSMUSP00000042658,10090.ENSMUSP00000054548,10090.ENSMUSP00000071955,10090.ENSMUSP00000075067,10090.ENSMUSP00000078589,10090.ENSMUSP00000084257,10090.ENSMUSP00000085906,10090.ENSMUSP00000117045,10090.ENSMUSP00000131457	Khsrp,Iws1,Alyref,Nup35,Hnrnpa1,Poldip3,Rrs1,Npm1,Ybx1,Xpo5,Fmr1,Srsf3,Nup50
GO Process	GO:0042221	Response to chemical	87	3720	0.23	3.12e-05	10090.ENSMUSP00000000505,10090.ENSMUSP00000001548,10090.ENSMUSP00000001724,10090.ENSMUSP00000003947,10090.ENSMUSP00000004202,10090.ENSMUSP00000004327,10090.ENSMUSP00000005218,10090.ENSMUSP00000006611,10090.ENSMUSP00000006614,10090.ENSMUSP00000006764,10090.ENSMUSP00000007814,10090.ENSMUSP00000013773,10090.ENSMUSP00000016105,10090.ENSMUSP00000019076,10090.ENSMUSP00000019109,10090.ENSMUSP00000020099…	Mcm7,Itga3,Ddx18,Nqo1,Dnmt1,G6pdx,Cd44,Srm,Epha2,Aprt,Khsrp,Cad,Adss,Map2k3,Ywhah,Cdk1,Ddx5,Slc9a3r1,Dhfr,Nefl,Ripk3,Slc38a2,Umps,Cdc5l,Anxa1,Rps6ka4,Cdk2,Baiap2,Tyms,Ncl,Optn,Vim,Nup35,Pcna,Stmn2,Dhx36,Gclm,Txn1,Srsf9,Pcolce,Zc3hav1,Fkbp4,Ipo5,Cstf2,Rbbp7,Nedd4,Gsta4,Akap12,Serpine1,Stub1,Hnrnpa1,Ddx21,Smarca5,Eps8,Fasn,Ptgs1,Mcm2,Ezr,Hmgb2,Pla2g4a,Tubb3,Npm1,Ybx1,Dab2,Impdh2,Fmr1,Smarcc1,Dok1,M…
GO Process	GO:0009123	Nucleoside monophosphate metabolic process	9	61	1.03	3.95e-05	10090.ENSMUSP00000006764,10090.ENSMUSP00000013773,10090.ENSMUSP00000016105,10090.ENSMUSP00000023510,10090.ENSMUSP00000026846,10090.ENSMUSP00000031160,10090.ENSMUSP00000045283,10090.ENSMUSP00000079888,10090.ENSMUSP00000099698	Aprt,Cad,Adss,Umps,Tyms,Paics,Dnph1,Impdh2,Ampd2
GO Process	GO:0009156	Ribonucleoside monophosphate biosynthetic process	7	29	1.24	4.2e-05	10090.ENSMUSP00000006764,10090.ENSMUSP00000013773,10090.ENSMUSP00000016105,10090.ENSMUSP00000023510,10090.ENSMUSP00000031160,10090.ENSMUSP00000079888,10090.ENSMUSP00000099698	Aprt,Cad,Adss,Umps,Paics,Impdh2,Ampd2
GO Process	GO:0010608	Posttranscriptional regulation of gene expression	23	481	0.54	4.35e-05	10090.ENSMUSP00000007814,10090.ENSMUSP00000022218,10090.ENSMUSP00000026846,10090.ENSMUSP00000027438,10090.ENSMUSP00000028062,10090.ENSMUSP00000028607,10090.ENSMUSP00000029336,10090.ENSMUSP00000032138,10090.ENSMUSP00000048833,10090.ENSMUSP00000054548,10090.ENSMUSP00000075067,10090.ENSMUSP00000075573,10090.ENSMUSP00000077996,10090.ENSMUSP00000078589,10090.ENSMUSP00000084257,10090.ENSMUSP00000085906…	Khsrp,Dhfr,Tyms,Ncl,Vim,Caprin1,Dhx36,Cnbp,Eif4h,Poldip3,Npm1,Pum3,Zfp706,Ybx1,Xpo5,Fmr1,Larp4,Rpl38,Nsun2,Ptbp1,Mov10,Eif4a1,Nolc1
GO Process	GO:1903507	Negative regulation of nucleic acid-templated transcription	40	1215	0.38	4.56e-05	10090.ENSMUSP00000001258,10090.ENSMUSP00000004202,10090.ENSMUSP00000021062,10090.ENSMUSP00000023407,10090.ENSMUSP00000026416,10090.ENSMUSP00000028817,10090.ENSMUSP00000030051,10090.ENSMUSP00000030320,10090.ENSMUSP00000031092,10090.ENSMUSP00000031862,10090.ENSMUSP00000032138,10090.ENSMUSP00000033720,10090.ENSMUSP00000034740,10090.ENSMUSP00000044361,10090.ENSMUSP00000044827,10090.ENSMUSP00000063734…	Uhrf1,Dnmt1,Ddx5,Mina,Cdk2,Pcna,Txn1,Cc2d1b,Rfc1,Cbx3,Cnbp,Rbbp7,Nedd4,Smarca5,Mybbp1a,Ezr,Cggbp1,Hmgb2,Hmga2,Zfp706,Ybx1,Hist1h1b,Dab2,Lyar,Mbd3,Lrrfip1,Zc3h4,Hdac1,Sqstm1,Set,Hmga1-rs1,Hnrnpab,Wdhd1,Hat1,Cbx5,Sumo2,Arid1a,Cdk6,Ube2i,Noc2l
GO Process	GO:0045892	Negative regulation of transcription, DNA-templated	39	1181	0.38	5.86e-05	10090.ENSMUSP00000001258,10090.ENSMUSP00000004202,10090.ENSMUSP00000021062,10090.ENSMUSP00000026416,10090.ENSMUSP00000028817,10090.ENSMUSP00000030051,10090.ENSMUSP00000030320,10090.ENSMUSP00000031092,10090.ENSMUSP00000031862,10090.ENSMUSP00000032138,10090.ENSMUSP00000033720,10090.ENSMUSP00000034740,10090.ENSMUSP00000044361,10090.ENSMUSP00000044827,10090.ENSMUSP00000063734,10090.ENSMUSP00000065845…	Uhrf1,Dnmt1,Ddx5,Cdk2,Pcna,Txn1,Cc2d1b,Rfc1,Cbx3,Cnbp,Rbbp7,Nedd4,Smarca5,Mybbp1a,Ezr,Cggbp1,Hmgb2,Hmga2,Zfp706,Ybx1,Hist1h1b,Dab2,Lyar,Mbd3,Lrrfip1,Zc3h4,Hdac1,Sqstm1,Set,Hmga1-rs1,Hnrnpab,Wdhd1,Hat1,Cbx5,Sumo2,Arid1a,Cdk6,Ube2i,Noc2l
GO Process	GO:0009891	Positive regulation of biosynthetic process	55	1984	0.3	6.04e-05	10090.ENSMUSP00000007814,10090.ENSMUSP00000014922,10090.ENSMUSP00000019076,10090.ENSMUSP00000019109,10090.ENSMUSP00000020099,10090.ENSMUSP00000021062,10090.ENSMUSP00000023598,10090.ENSMUSP00000023867,10090.ENSMUSP00000024727,10090.ENSMUSP00000024885,10090.ENSMUSP00000025561,10090.ENSMUSP00000025903,10090.ENSMUSP00000026416,10090.ENSMUSP00000027438,10090.ENSMUSP00000028062,10090.ENSMUSP00000028817…	Khsrp,Fhod1,Map2k3,Ywhah,Cdk1,Ddx5,Rfc4,Rfc2,Cdc5l,Cebpz,Anxa1,Rps6ka4,Cdk2,Ncl,Vim,Pcna,Dhx36,Rfc1,Cnbp,Akap12,Serpine1,Supt16,Atad2,Smarca5,Acsl5,Gnl3,Wdr43,Poldip3,Hist1h1a,Pdlim1,Hmgb2,Top2a,Pla2g4a,Hmga2,Npm1,Ybx1,Hist1h1b,Dab2,Fdps,Fmr1,Smarcc1,Hsp90aa1,Sfr1,Larp4,Hdac1,Ass1,Hmga1-rs1,Hnrnpab,Hmgb3,Sumo2,Arid1a,Bud31,Ptbp1,Nolc1,Tcea1
GO Process	GO:0072522	Purine-containing compound biosynthetic process	12	137	0.8	8.27e-05	10090.ENSMUSP00000006764,10090.ENSMUSP00000016105,10090.ENSMUSP00000029666,10090.ENSMUSP00000031160,10090.ENSMUSP00000046585,10090.ENSMUSP00000061092,10090.ENSMUSP00000074827,10090.ENSMUSP00000079888,10090.ENSMUSP00000099490,10090.ENSMUSP00000099698,10090.ENSMUSP00000101999,10090.ENSMUSP00000103012	Aprt,Adss,Papss1,Paics,Acsl5,Mtap,Acot7,Impdh2,Acaca,Ampd2,Prpsap1,Acly
GO Process	GO:0042274	Ribosomal small subunit biogenesis	9	68	0.98	8.51e-05	10090.ENSMUSP00000003946,10090.ENSMUSP00000024783,10090.ENSMUSP00000035105,10090.ENSMUSP00000039027,10090.ENSMUSP00000058432,10090.ENSMUSP00000071955,10090.ENSMUSP00000075067,10090.ENSMUSP00000102213,10090.ENSMUSP00000110532	Nob1,Bysl,Rpsa,Tsr1,Rps21,Rrs1,Npm1,Rpl38,Rps10
GO Process	GO:0007010	Cytoskeleton organization	36	1064	0.39	9.27e-05	10090.ENSMUSP00000001479,10090.ENSMUSP00000012587,10090.ENSMUSP00000014922,10090.ENSMUSP00000014990,10090.ENSMUSP00000019109,10090.ENSMUSP00000021077,10090.ENSMUSP00000022599,10090.ENSMUSP00000022638,10090.ENSMUSP00000022639,10090.ENSMUSP00000023756,10090.ENSMUSP00000025561,10090.ENSMUSP00000026416,10090.ENSMUSP00000026436,10090.ENSMUSP00000026975,10090.ENSMUSP00000028062,10090.ENSMUSP00000029002…	Kpnb1,Kif11,Fhod1,Tppp3,Ywhah,Slc9a3r1,Diap3,Nefm,Nefl,Racgap1,Anxa1,Cdk2,Baiap2,Heatr2,Vim,Stmn2,Stmn1,Fscn1,Zw10,Anln,Kif4,Eps8,Cit,Ezr,Pdlim1,Rtkn,Nav1,Tubb3,Npm1,Marcks,Larp4,Add1,Ranbp1,Cfl1,Tpx2,Bcar1
GO Process	GO:0006913	Nucleocytoplasmic transport	14	199	0.71	0.00012	10090.ENSMUSP00000001479,10090.ENSMUSP00000018506,10090.ENSMUSP00000021062,10090.ENSMUSP00000026125,10090.ENSMUSP00000028382,10090.ENSMUSP00000032898,10090.ENSMUSP00000042658,10090.ENSMUSP00000054548,10090.ENSMUSP00000071955,10090.ENSMUSP00000075067,10090.ENSMUSP00000084257,10090.ENSMUSP00000112259,10090.ENSMUSP00000117045,10090.ENSMUSP00000131457	Kpnb1,Kpna2,Ddx5,Alyref,Nup35,Ipo5,Hnrnpa1,Poldip3,Rrs1,Npm1,Xpo5,Cfl1,Srsf3,Nup50
GO Process	GO:0000466	Maturation of 5.8S rRNA from tricistronic rRNA transcript (SSU-rRNA, 5.8S rRNA, LSU-rRNA)	6	22	1.29	0.00014	10090.ENSMUSP00000021048,10090.ENSMUSP00000023217,10090.ENSMUSP00000058432,10090.ENSMUSP00000071955,10090.ENSMUSP00000075067,10090.ENSMUSP00000105612	Ftsj3,Bop1,Rps21,Rrs1,Npm1,Pes1
GO Process	GO:0022604	Regulation of cell morphogenesis	23	528	0.5	0.00018	10090.ENSMUSP00000005218,10090.ENSMUSP00000019109,10090.ENSMUSP00000021077,10090.ENSMUSP00000022638,10090.ENSMUSP00000022639,10090.ENSMUSP00000025561,10090.ENSMUSP00000026436,10090.ENSMUSP00000028062,10090.ENSMUSP00000028607,10090.ENSMUSP00000029336,10090.ENSMUSP00000034432,10090.ENSMUSP00000034740,10090.ENSMUSP00000049440,10090.ENSMUSP00000052776,10090.ENSMUSP00000062049,10090.ENSMUSP00000063734…	Cd44,Ywhah,Slc9a3r1,Nefm,Nefl,Anxa1,Baiap2,Vim,Caprin1,Dhx36,Cfdp1,Nedd4,Arpin,Eps8,Cit,Ezr,Rcc2,Dab2,Larp4,Cfl1,Mov10,Bcar1,Nedd4l
GO Process	GO:1902975	Mitotic DNA replication initiation	4	4	1.86	0.00018	10090.ENSMUSP00000006856,10090.ENSMUSP00000023353,10090.ENSMUSP00000059192,10090.ENSMUSP00000061923	Pola1,Mcm4,Mcm3,Mcm2
GO Process	GO:0007346	Regulation of mitotic cell cycle	23	531	0.5	0.00019	10090.ENSMUSP00000012587,10090.ENSMUSP00000019076,10090.ENSMUSP00000019109,10090.ENSMUSP00000020099,10090.ENSMUSP00000021077,10090.ENSMUSP00000022499,10090.ENSMUSP00000024967,10090.ENSMUSP00000025561,10090.ENSMUSP00000026416,10090.ENSMUSP00000033310,10090.ENSMUSP00000034803,10090.ENSMUSP00000062049,10090.ENSMUSP00000068896,10090.ENSMUSP00000071163,10090.ENSMUSP00000072556,10090.ENSMUSP00000081547…	Kif11,Map2k3,Ywhah,Cdk1,Slc9a3r1,Rnaseh2b,Msh2,Anxa1,Cdk2,Mki67,Zw10,Cit,Top2a,Rcc2,Hmga2,Bub3,Ppp1r10,Ube2c,Rpa2,Zwint,Ranbp1,Plrg1,Tpx2
GO Process	GO:0000469	Cleavage involved in rRNA processing	6	24	1.26	0.00021	10090.ENSMUSP00000003946,10090.ENSMUSP00000023217,10090.ENSMUSP00000039027,10090.ENSMUSP00000058432,10090.ENSMUSP00000071955,10090.ENSMUSP00000075067	Nob1,Bop1,Tsr1,Rps21,Rrs1,Npm1
GO Process	GO:0051726	Regulation of cell cycle	34	1016	0.38	0.00022	10090.ENSMUSP00000007257,10090.ENSMUSP00000012587,10090.ENSMUSP00000019076,10090.ENSMUSP00000019109,10090.ENSMUSP00000020099,10090.ENSMUSP00000021077,10090.ENSMUSP00000021574,10090.ENSMUSP00000022499,10090.ENSMUSP00000023217,10090.ENSMUSP00000023756,10090.ENSMUSP00000024727,10090.ENSMUSP00000024967,10090.ENSMUSP00000025561,10090.ENSMUSP00000025651,10090.ENSMUSP00000026416,10090.ENSMUSP00000033310…	Clic1,Kif11,Map2k3,Ywhah,Cdk1,Slc9a3r1,Gtpbp4,Rnaseh2b,Bop1,Racgap1,Cdc5l,Msh2,Anxa1,Fen1,Cdk2,Mki67,Zw10,Mybbp1a,Cit,Top2a,Rcc2,Hmga2,Npm1,Bub3,Ppp1r10,Ube2c,Rpa2,Zwint,Nsun2,Pes1,Ranbp1,Plrg1,Cdk6,Tpx2
GO Process	GO:0090305	Nucleic acid phosphodiester bond hydrolysis	15	243	0.65	0.00022	10090.ENSMUSP00000003946,10090.ENSMUSP00000022499,10090.ENSMUSP00000023217,10090.ENSMUSP00000025651,10090.ENSMUSP00000033609,10090.ENSMUSP00000039027,10090.ENSMUSP00000039776,10090.ENSMUSP00000041906,10090.ENSMUSP00000044129,10090.ENSMUSP00000058432,10090.ENSMUSP00000071955,10090.ENSMUSP00000075067,10090.ENSMUSP00000109164,10090.ENSMUSP00000126192,10090.ENSMUSP00000126897	Nob1,Rnaseh2b,Bop1,Fen1,Cstf2,Tsr1,Pold1,Dis3,Trir,Rps21,Rrs1,Npm1,Fip1l1,Ptbp1,Mov10
GO Process	GO:0120035	Regulation of plasma membrane bounded cell projection organization	29	788	0.42	0.00022	10090.ENSMUSP00000001548,10090.ENSMUSP00000004507,10090.ENSMUSP00000005218,10090.ENSMUSP00000006614,10090.ENSMUSP00000019109,10090.ENSMUSP00000022638,10090.ENSMUSP00000022639,10090.ENSMUSP00000026436,10090.ENSMUSP00000028062,10090.ENSMUSP00000028607,10090.ENSMUSP00000029002,10090.ENSMUSP00000029336,10090.ENSMUSP00000031565,10090.ENSMUSP00000032508,10090.ENSMUSP00000034740,10090.ENSMUSP00000045873…	Itga3,Ddx56,Cd44,Epha2,Ywhah,Nefm,Nefl,Baiap2,Vim,Caprin1,Stmn2,Dhx36,Fscn1,Fkbp4,Nedd4,Anln,Arpin,Eps8,Cit,Ezr,Rcc2,Dab2,Fmr1,Hsp90aa1,Ranbp1,Cfl1,Ptbp1,Mov10,Nedd4l
GO Process	GO:1901698	Response to nitrogen compound	35	1064	0.38	0.00022	10090.ENSMUSP00000003947,10090.ENSMUSP00000004202,10090.ENSMUSP00000006764,10090.ENSMUSP00000013773,10090.ENSMUSP00000016105,10090.ENSMUSP00000020099,10090.ENSMUSP00000021077,10090.ENSMUSP00000022218,10090.ENSMUSP00000022639,10090.ENSMUSP00000025561,10090.ENSMUSP00000026416,10090.ENSMUSP00000026436,10090.ENSMUSP00000026846,10090.ENSMUSP00000028062,10090.ENSMUSP00000028817,10090.ENSMUSP00000029336…	Nqo1,Dnmt1,Aprt,Cad,Adss,Cdk1,Slc9a3r1,Dhfr,Nefl,Anxa1,Cdk2,Baiap2,Tyms,Vim,Pcna,Dhx36,Gclm,Txn1,Srsf9,Zc3hav1,Ipo5,Stub1,Ddx21,Ezr,Npm1,Fmr1,Smarcc1,Hsp90aa1,Hdac1,Ass1,Cfl1,Srsf3,Rangap1,Bcar1,Hmgcs1
GO Process	GO:0000479	Endonucleolytic cleavage of tricistronic rRNA transcript (SSU-rRNA, 5.8S rRNA, LSU-rRNA)	5	13	1.44	0.00025	10090.ENSMUSP00000023217,10090.ENSMUSP00000039027,10090.ENSMUSP00000058432,10090.ENSMUSP00000071955,10090.ENSMUSP00000075067	Bop1,Tsr1,Rps21,Rrs1,Npm1
GO Process	GO:0006164	Purine nucleotide biosynthetic process	11	129	0.79	0.00026	10090.ENSMUSP00000006764,10090.ENSMUSP00000016105,10090.ENSMUSP00000029666,10090.ENSMUSP00000031160,10090.ENSMUSP00000046585,10090.ENSMUSP00000074827,10090.ENSMUSP00000079888,10090.ENSMUSP00000099490,10090.ENSMUSP00000099698,10090.ENSMUSP00000101999,10090.ENSMUSP00000103012	Aprt,Adss,Papss1,Paics,Acsl5,Acot7,Impdh2,Acaca,Ampd2,Prpsap1,Acly
GO Process	GO:0009719	Response to endogenous stimulus	41	1370	0.34	0.00028	10090.ENSMUSP00000000505,10090.ENSMUSP00000001548,10090.ENSMUSP00000004202,10090.ENSMUSP00000005218,10090.ENSMUSP00000006764,10090.ENSMUSP00000013773,10090.ENSMUSP00000019109,10090.ENSMUSP00000021062,10090.ENSMUSP00000021077,10090.ENSMUSP00000022639,10090.ENSMUSP00000024727,10090.ENSMUSP00000025561,10090.ENSMUSP00000026416,10090.ENSMUSP00000026436,10090.ENSMUSP00000026846,10090.ENSMUSP00000027438…	Mcm7,Itga3,Dnmt1,Cd44,Aprt,Cad,Ywhah,Ddx5,Slc9a3r1,Nefl,Cdc5l,Anxa1,Cdk2,Baiap2,Tyms,Ncl,Vim,Pcna,Stmn2,Gclm,Fkbp4,Ipo5,Cstf2,Rbbp7,Nedd4,Serpine1,Ezr,Hmgb2,Dab2,Smarcc1,Mmp14,Hsp90aa1,Sfr1,Acaca,Ass1,Cfl1,Srsf3,Arid1a,Rangap1,Bcar1,Hmgcs1
GO Process	GO:0031328	Positive regulation of cellular biosynthetic process	52	1940	0.29	0.00029	10090.ENSMUSP00000007814,10090.ENSMUSP00000014922,10090.ENSMUSP00000019076,10090.ENSMUSP00000019109,10090.ENSMUSP00000020099,10090.ENSMUSP00000021062,10090.ENSMUSP00000023598,10090.ENSMUSP00000023867,10090.ENSMUSP00000024727,10090.ENSMUSP00000024885,10090.ENSMUSP00000025561,10090.ENSMUSP00000025903,10090.ENSMUSP00000026416,10090.ENSMUSP00000027438,10090.ENSMUSP00000028062,10090.ENSMUSP00000028817…	Khsrp,Fhod1,Map2k3,Ywhah,Cdk1,Ddx5,Rfc4,Rfc2,Cdc5l,Cebpz,Anxa1,Rps6ka4,Cdk2,Ncl,Vim,Pcna,Dhx36,Rfc1,Cnbp,Supt16,Atad2,Smarca5,Acsl5,Gnl3,Wdr43,Poldip3,Hist1h1a,Pdlim1,Hmgb2,Top2a,Pla2g4a,Hmga2,Npm1,Ybx1,Hist1h1b,Dab2,Fmr1,Smarcc1,Hsp90aa1,Sfr1,Larp4,Hdac1,Ass1,Hmga1-rs1,Hnrnpab,Hmgb3,Sumo2,Arid1a,Bud31,Ptbp1,Nolc1,Tcea1
GO Process	GO:1903506	Regulation of nucleic acid-templated transcription	67	2771	0.24	0.0003	10090.ENSMUSP00000001258,10090.ENSMUSP00000004202,10090.ENSMUSP00000007814,10090.ENSMUSP00000014922,10090.ENSMUSP00000019076,10090.ENSMUSP00000019109,10090.ENSMUSP00000020123,10090.ENSMUSP00000021062,10090.ENSMUSP00000022830,10090.ENSMUSP00000023407,10090.ENSMUSP00000024727,10090.ENSMUSP00000024885,10090.ENSMUSP00000025903,10090.ENSMUSP00000026416,10090.ENSMUSP00000027438,10090.ENSMUSP00000028382…	Uhrf1,Dnmt1,Khsrp,Fhod1,Map2k3,Ywhah,Tmpo,Ddx5,Ripk3,Mina,Cdc5l,Cebpz,Rps6ka4,Cdk2,Ncl,Nup35,Pcna,Dhx36,Txn1,Cc2d1b,Rfc1,Cbx3,Cnbp,Rbbp7,Nedd4,Supt16,Atad2,Smarca5,Mybbp1a,Gnl3,Wdr43,Hist1h1a,Ezr,Pdlim1,Cggbp1,Hmgb2,Top2a,Hmga2,Npm1,Zfp706,Ybx1,Hist1h1b,Dab2,Lyar,Smarcc1,Mbd3,Lrrfip1,Zc3h4,Sfr1,Hdac1,Sqstm1,Set,Hmga1-rs1,Hnrnpab,Wdhd1,Hat1,Hmgb3,Cbx5,Sumo2,Arid1a,Bud31,Cdk6,Ptbp1,Nolc1,Tcea1,Ube2…
GO Process	GO:0006355	Regulation of transcription, DNA-templated	66	2720	0.24	0.00031	10090.ENSMUSP00000001258,10090.ENSMUSP00000004202,10090.ENSMUSP00000007814,10090.ENSMUSP00000014922,10090.ENSMUSP00000019076,10090.ENSMUSP00000019109,10090.ENSMUSP00000020123,10090.ENSMUSP00000021062,10090.ENSMUSP00000022830,10090.ENSMUSP00000024727,10090.ENSMUSP00000024885,10090.ENSMUSP00000025903,10090.ENSMUSP00000026416,10090.ENSMUSP00000027438,10090.ENSMUSP00000028382,10090.ENSMUSP00000028817…	Uhrf1,Dnmt1,Khsrp,Fhod1,Map2k3,Ywhah,Tmpo,Ddx5,Ripk3,Cdc5l,Cebpz,Rps6ka4,Cdk2,Ncl,Nup35,Pcna,Dhx36,Txn1,Cc2d1b,Rfc1,Cbx3,Cnbp,Rbbp7,Nedd4,Supt16,Atad2,Smarca5,Mybbp1a,Gnl3,Wdr43,Hist1h1a,Ezr,Pdlim1,Cggbp1,Hmgb2,Top2a,Hmga2,Npm1,Zfp706,Ybx1,Hist1h1b,Dab2,Lyar,Smarcc1,Mbd3,Lrrfip1,Zc3h4,Sfr1,Hdac1,Sqstm1,Set,Hmga1-rs1,Hnrnpab,Wdhd1,Hat1,Hmgb3,Cbx5,Sumo2,Arid1a,Bud31,Cdk6,Ptbp1,Nolc1,Tcea1,Ube2i,Noc…
GO Process	GO:0006357	Regulation of transcription by RNA polymerase II	51	1897	0.29	0.00033	10090.ENSMUSP00000001258,10090.ENSMUSP00000004202,10090.ENSMUSP00000007814,10090.ENSMUSP00000014922,10090.ENSMUSP00000021062,10090.ENSMUSP00000024727,10090.ENSMUSP00000024885,10090.ENSMUSP00000025903,10090.ENSMUSP00000026416,10090.ENSMUSP00000027438,10090.ENSMUSP00000028817,10090.ENSMUSP00000029336,10090.ENSMUSP00000030051,10090.ENSMUSP00000030320,10090.ENSMUSP00000031092,10090.ENSMUSP00000032138…	Uhrf1,Dnmt1,Khsrp,Fhod1,Ddx5,Cdc5l,Cebpz,Rps6ka4,Cdk2,Ncl,Pcna,Dhx36,Txn1,Cc2d1b,Rfc1,Cnbp,Rbbp7,Nedd4,Supt16,Atad2,Smarca5,Gnl3,Wdr43,Ezr,Pdlim1,Cggbp1,Hmgb2,Top2a,Hmga2,Npm1,Ybx1,Hist1h1b,Dab2,Lyar,Smarcc1,Mbd3,Lrrfip1,Hdac1,Sqstm1,Hmga1-rs1,Hnrnpab,Hmgb3,Cbx5,Sumo2,Arid1a,Bud31,Cdk6,Ptbp1,Tcea1,Ube2i,Noc2l
GO Process	GO:0070828	Heterochromatin organization	7	43	1.07	0.00034	10090.ENSMUSP00000044361,10090.ENSMUSP00000072556,10090.ENSMUSP00000089948,10090.ENSMUSP00000099657,10090.ENSMUSP00000100667,10090.ENSMUSP00000107421,10090.ENSMUSP00000122354	Smarca5,Hmga2,Mbd3,Hdac1,Hmga1-rs1,Wdhd1,Arid1a
GO Process	GO:0019637	Organophosphate metabolic process	27	724	0.43	0.00035	10090.ENSMUSP00000004327,10090.ENSMUSP00000006614,10090.ENSMUSP00000006764,10090.ENSMUSP00000013773,10090.ENSMUSP00000016105,10090.ENSMUSP00000020980,10090.ENSMUSP00000022499,10090.ENSMUSP00000023510,10090.ENSMUSP00000026846,10090.ENSMUSP00000029046,10090.ENSMUSP00000029666,10090.ENSMUSP00000030381,10090.ENSMUSP00000031160,10090.ENSMUSP00000033283,10090.ENSMUSP00000045283,10090.ENSMUSP00000046585…	G6pdx,Epha2,Aprt,Cad,Adss,Rrm2,Rnaseh2b,Umps,Tyms,Fabp5,Papss1,Ctps,Paics,Rrm1,Dnph1,Acsl5,Fasn,Far1,Pla2g4a,Acot7,Impdh2,Fdps,Acaca,Ampd2,Prpsap1,Acly,Hmgcs1
GO Process	GO:1903311	Regulation of mRNA metabolic process	15	255	0.63	0.00035	10090.ENSMUSP00000007814,10090.ENSMUSP00000021062,10090.ENSMUSP00000025243,10090.ENSMUSP00000027438,10090.ENSMUSP00000028062,10090.ENSMUSP00000029336,10090.ENSMUSP00000031513,10090.ENSMUSP00000031850,10090.ENSMUSP00000075067,10090.ENSMUSP00000078589,10090.ENSMUSP00000085906,10090.ENSMUSP00000116259,10090.ENSMUSP00000117045,10090.ENSMUSP00000126192,10090.ENSMUSP00000126897	Khsrp,Ddx5,Iws1,Ncl,Vim,Dhx36,Srsf9,Zc3hav1,Npm1,Ybx1,Fmr1,Srpk1,Srsf3,Ptbp1,Mov10
GO Process	GO:1901135	Carbohydrate derivative metabolic process	29	814	0.41	0.00036	10090.ENSMUSP00000004327,10090.ENSMUSP00000005218,10090.ENSMUSP00000006614,10090.ENSMUSP00000006697,10090.ENSMUSP00000006764,10090.ENSMUSP00000013773,10090.ENSMUSP00000016105,10090.ENSMUSP00000020980,10090.ENSMUSP00000022499,10090.ENSMUSP00000023510,10090.ENSMUSP00000026846,10090.ENSMUSP00000029666,10090.ENSMUSP00000030381,10090.ENSMUSP00000031103,10090.ENSMUSP00000031160,10090.ENSMUSP00000033283…	G6pdx,Cd44,Epha2,Itih3,Aprt,Cad,Adss,Rrm2,Rnaseh2b,Umps,Tyms,Papss1,Ctps,Ugdh,Paics,Rrm1,Dnph1,Acsl5,Fasn,Mtap,Far1,Acot7,Impdh2,Acaca,Ampd2,Prpsap1,Acly,Uap1,Hmgcs1
GO Process	GO:0006268	DNA unwinding involved in DNA replication	5	15	1.38	0.00041	10090.ENSMUSP00000000505,10090.ENSMUSP00000000767,10090.ENSMUSP00000023353,10090.ENSMUSP00000027601,10090.ENSMUSP00000061923	Mcm7,Rpa1,Mcm4,Mcm6,Mcm2
GO Process	GO:0051052	Regulation of DNA metabolic process	18	365	0.55	0.00041	10090.ENSMUSP00000004202,10090.ENSMUSP00000005503,10090.ENSMUSP00000021807,10090.ENSMUSP00000023598,10090.ENSMUSP00000023867,10090.ENSMUSP00000024967,10090.ENSMUSP00000026416,10090.ENSMUSP00000028817,10090.ENSMUSP00000029336,10090.ENSMUSP00000047119,10090.ENSMUSP00000062030,10090.ENSMUSP00000072556,10090.ENSMUSP00000075067,10090.ENSMUSP00000079356,10090.ENSMUSP00000084461,10090.ENSMUSP00000089948…	Dnmt1,Msh6,Dek,Rfc4,Rfc2,Msh2,Cdk2,Pcna,Dhx36,Gnl3,Hist1h1a,Hmga2,Npm1,Hist1h1b,Ppp1r10,Mbd3,Hsp90aa1,Rpa2
GO Process	GO:1901137	Carbohydrate derivative biosynthetic process	21	481	0.5	0.00042	10090.ENSMUSP00000004327,10090.ENSMUSP00000006764,10090.ENSMUSP00000013773,10090.ENSMUSP00000016105,10090.ENSMUSP00000020980,10090.ENSMUSP00000023510,10090.ENSMUSP00000026846,10090.ENSMUSP00000029666,10090.ENSMUSP00000030381,10090.ENSMUSP00000031103,10090.ENSMUSP00000031160,10090.ENSMUSP00000033283,10090.ENSMUSP00000046585,10090.ENSMUSP00000061092,10090.ENSMUSP00000074827,10090.ENSMUSP00000079888…	G6pdx,Aprt,Cad,Adss,Rrm2,Umps,Tyms,Papss1,Ctps,Ugdh,Paics,Rrm1,Acsl5,Mtap,Acot7,Impdh2,Acaca,Ampd2,Prpsap1,Acly,Uap1
GO Process	GO:0044281	Small molecule metabolic process	42	1450	0.32	0.00043	10090.ENSMUSP00000004327,10090.ENSMUSP00000005003,10090.ENSMUSP00000005218,10090.ENSMUSP00000006614,10090.ENSMUSP00000006697,10090.ENSMUSP00000006764,10090.ENSMUSP00000013773,10090.ENSMUSP00000016105,10090.ENSMUSP00000020980,10090.ENSMUSP00000021930,10090.ENSMUSP00000022218,10090.ENSMUSP00000022499,10090.ENSMUSP00000023510,10090.ENSMUSP00000025567,10090.ENSMUSP00000026846,10090.ENSMUSP00000029046…	G6pdx,Lbr,Cd44,Epha2,Itih3,Aprt,Cad,Adss,Rrm2,Sfxn1,Dhfr,Rnaseh2b,Umps,Fads2,Tyms,Fabp5,Car13,Papss1,Gclm,Txn1,Ctps,Ugdh,Paics,Bcat1,Rrm1,Dnph1,Acsl5,Fasn,Ptgs1,Mtap,Far1,Pla2g4a,Acot7,Impdh2,Fdps,Acaca,Ampd2,Ass1,Prpsap1,Acly,Uap1,Hmgcs1
GO Process	GO:0000281	Mitotic cytokinesis	8	65	0.95	0.00045	10090.ENSMUSP00000023756,10090.ENSMUSP00000030636,10090.ENSMUSP00000045873,10090.ENSMUSP00000048383,10090.ENSMUSP00000062049,10090.ENSMUSP00000065571,10090.ENSMUSP00000112259,10090.ENSMUSP00000127961	Racgap1,Stmn1,Anln,Kif4,Cit,Rtkn,Cfl1,Cep55
GO Process	GO:0034502	Protein localization to chromosome	8	65	0.95	0.00045	10090.ENSMUSP00000000767,10090.ENSMUSP00000020099,10090.ENSMUSP00000024967,10090.ENSMUSP00000034803,10090.ENSMUSP00000071163,10090.ENSMUSP00000079356,10090.ENSMUSP00000081547,10090.ENSMUSP00000099621	Rpa1,Cdk1,Msh2,Zw10,Rcc2,Hist1h1b,Bub3,Rpa2
GO Process	GO:0032502	Developmental process	113	5629	0.16	0.00046	10090.ENSMUSP00000000767,10090.ENSMUSP00000001548,10090.ENSMUSP00000003947,10090.ENSMUSP00000004202,10090.ENSMUSP00000004327,10090.ENSMUSP00000004507,10090.ENSMUSP00000005003,10090.ENSMUSP00000005218,10090.ENSMUSP00000005503,10090.ENSMUSP00000006614,10090.ENSMUSP00000006764,10090.ENSMUSP00000013773,10090.ENSMUSP00000014990,10090.ENSMUSP00000019109,10090.ENSMUSP00000020099,10090.ENSMUSP00000020856…	Rpa1,Itga3,Nqo1,Dnmt1,G6pdx,Ddx56,Lbr,Cd44,Msh6,Epha2,Aprt,Cad,Tppp3,Ywhah,Cdk1,Bzw2,Rrm2,Ddx5,Slc9a3r1,Sfxn1,Btf3,Dhfr,Rnaseh2b,Nefm,Nefl,Ripk3,Slc38a2,Umps,Racgap1,Bysl,Msh2,Anxa1,Baiap2,Tyms,Ncl,Vim,Caprin1,Pcna,Stmn2,Dhx36,Gclm,Nasp,Stmn1,Nudc,Ppp1r8,Ugdh,Pds5a,Fkbp4,Mfge8,Rrm1,Mki67,Cfdp1,Ppp2r1b,Nedd4,Rpsa,Serpine1,Dnph1,Anln,Gnl3,Nop2,Eif4h,Fasn,Ptgs1,Mcm2,Hist1h1a,Cit,Ezr,Pdlim1,Hmgb2,Nav…
GO Process	GO:0006206	Pyrimidine nucleobase metabolic process	5	16	1.35	0.00051	10090.ENSMUSP00000013773,10090.ENSMUSP00000023510,10090.ENSMUSP00000026846,10090.ENSMUSP00000030381,10090.ENSMUSP00000033283	Cad,Umps,Tyms,Ctps,Rrm1
GO Process	GO:0006302	Double-strand break repair	12	172	0.7	0.00059	10090.ENSMUSP00000000505,10090.ENSMUSP00000000767,10090.ENSMUSP00000006856,10090.ENSMUSP00000023353,10090.ENSMUSP00000024967,10090.ENSMUSP00000027601,10090.ENSMUSP00000059192,10090.ENSMUSP00000061923,10090.ENSMUSP00000096954,10090.ENSMUSP00000099621,10090.ENSMUSP00000126135,10090.ENSMUSP00000136972	Mcm7,Rpa1,Pola1,Mcm4,Msh2,Mcm6,Mcm3,Mcm2,Sfr1,Rpa2,Mcm5,Lig1
GO Process	GO:0010557	Positive regulation of macromolecule biosynthetic process	49	1837	0.29	0.00059	10090.ENSMUSP00000007814,10090.ENSMUSP00000014922,10090.ENSMUSP00000019076,10090.ENSMUSP00000019109,10090.ENSMUSP00000020099,10090.ENSMUSP00000021062,10090.ENSMUSP00000023598,10090.ENSMUSP00000023867,10090.ENSMUSP00000024727,10090.ENSMUSP00000024885,10090.ENSMUSP00000025903,10090.ENSMUSP00000026416,10090.ENSMUSP00000027438,10090.ENSMUSP00000028062,10090.ENSMUSP00000028817,10090.ENSMUSP00000029336…	Khsrp,Fhod1,Map2k3,Ywhah,Cdk1,Ddx5,Rfc4,Rfc2,Cdc5l,Cebpz,Rps6ka4,Cdk2,Ncl,Vim,Pcna,Dhx36,Rfc1,Cnbp,Akap12,Supt16,Atad2,Smarca5,Gnl3,Wdr43,Poldip3,Hist1h1a,Pdlim1,Hmgb2,Top2a,Hmga2,Npm1,Ybx1,Hist1h1b,Dab2,Fmr1,Smarcc1,Hsp90aa1,Sfr1,Larp4,Hdac1,Hmga1-rs1,Hnrnpab,Hmgb3,Sumo2,Arid1a,Bud31,Ptbp1,Nolc1,Tcea1
GO Process	GO:0000724	Double-strand break repair via homologous recombination	9	92	0.85	0.00065	10090.ENSMUSP00000000505,10090.ENSMUSP00000000767,10090.ENSMUSP00000023353,10090.ENSMUSP00000027601,10090.ENSMUSP00000059192,10090.ENSMUSP00000061923,10090.ENSMUSP00000096954,10090.ENSMUSP00000099621,10090.ENSMUSP00000126135	Mcm7,Rpa1,Mcm4,Mcm6,Mcm3,Mcm2,Sfr1,Rpa2,Mcm5
GO Process	GO:0010032	Meiotic chromosome condensation	4	7	1.62	0.00067	10090.ENSMUSP00000042260,10090.ENSMUSP00000047872,10090.ENSMUSP00000099979,10090.ENSMUSP00000106017	Ncapd2,Smc4,Smc2,Ncaph
GO Process	GO:0016572	Histone phosphorylation	6	32	1.13	0.00074	10090.ENSMUSP00000002825,10090.ENSMUSP00000020099,10090.ENSMUSP00000021539,10090.ENSMUSP00000025903,10090.ENSMUSP00000026416,10090.ENSMUSP00000072556	Baz1b,Cdk1,Vrk1,Rps6ka4,Cdk2,Hmga2
GO Process	GO:0009152	Purine ribonucleotide biosynthetic process	10	121	0.78	0.00082	10090.ENSMUSP00000006764,10090.ENSMUSP00000016105,10090.ENSMUSP00000029666,10090.ENSMUSP00000031160,10090.ENSMUSP00000046585,10090.ENSMUSP00000074827,10090.ENSMUSP00000079888,10090.ENSMUSP00000099490,10090.ENSMUSP00000099698,10090.ENSMUSP00000103012	Aprt,Adss,Papss1,Paics,Acsl5,Acot7,Impdh2,Acaca,Ampd2,Acly
GO Process	GO:0010639	Negative regulation of organelle organization	18	388	0.53	0.00084	10090.ENSMUSP00000004202,10090.ENSMUSP00000029002,10090.ENSMUSP00000030636,10090.ENSMUSP00000032508,10090.ENSMUSP00000034803,10090.ENSMUSP00000043691,10090.ENSMUSP00000049440,10090.ENSMUSP00000052776,10090.ENSMUSP00000061923,10090.ENSMUSP00000062030,10090.ENSMUSP00000068896,10090.ENSMUSP00000075067,10090.ENSMUSP00000079356,10090.ENSMUSP00000081547,10090.ENSMUSP00000109979,10090.ENSMUSP00000112259…	Dnmt1,Stmn2,Stmn1,Fkbp4,Zw10,Atad2,Arpin,Eps8,Mcm2,Hist1h1a,Top2a,Npm1,Hist1h1b,Bub3,Add1,Cfl1,Tpx2,Noc2l
GO Process	GO:0090502	RNA phosphodiester bond hydrolysis, endonucleolytic	8	72	0.9	0.00084	10090.ENSMUSP00000003946,10090.ENSMUSP00000022499,10090.ENSMUSP00000023217,10090.ENSMUSP00000025651,10090.ENSMUSP00000039027,10090.ENSMUSP00000058432,10090.ENSMUSP00000071955,10090.ENSMUSP00000075067	Nob1,Rnaseh2b,Bop1,Fen1,Tsr1,Rps21,Rrs1,Npm1
GO Process	GO:0009725	Response to hormone	28	812	0.4	0.00085	10090.ENSMUSP00000001548,10090.ENSMUSP00000006764,10090.ENSMUSP00000013773,10090.ENSMUSP00000019109,10090.ENSMUSP00000021062,10090.ENSMUSP00000022639,10090.ENSMUSP00000025561,10090.ENSMUSP00000026416,10090.ENSMUSP00000026846,10090.ENSMUSP00000028817,10090.ENSMUSP00000029769,10090.ENSMUSP00000032508,10090.ENSMUSP00000033720,10090.ENSMUSP00000034740,10090.ENSMUSP00000065940,10090.ENSMUSP00000079689…	Itga3,Aprt,Cad,Ywhah,Ddx5,Nefl,Anxa1,Cdk2,Tyms,Pcna,Gclm,Fkbp4,Rbbp7,Nedd4,Hmgb2,Dab2,Smarcc1,Mmp14,Hsp90aa1,Sfr1,Acaca,Ass1,Cfl1,Srsf3,Arid1a,Rangap1,Bcar1,Hmgcs1
GO Process	GO:1901566	Organonitrogen compound biosynthetic process	34	1096	0.35	0.00085	10090.ENSMUSP00000004327,10090.ENSMUSP00000006611,10090.ENSMUSP00000006764,10090.ENSMUSP00000013773,10090.ENSMUSP00000016105,10090.ENSMUSP00000022218,10090.ENSMUSP00000023510,10090.ENSMUSP00000026846,10090.ENSMUSP00000029046,10090.ENSMUSP00000029666,10090.ENSMUSP00000029769,10090.ENSMUSP00000030381,10090.ENSMUSP00000031103,10090.ENSMUSP00000031160,10090.ENSMUSP00000032402,10090.ENSMUSP00000035105…	G6pdx,Srm,Aprt,Cad,Adss,Dhfr,Umps,Tyms,Fabp5,Papss1,Gclm,Ctps,Ugdh,Paics,Bcat1,Rpsa,Rps29,Acsl5,Eif4h,Rps21,Mtap,Pla2g4a,Acot7,Impdh2,Rplp2,Larp4,Acaca,Ampd2,Ass1,Prpsap1,Rpl38,Acly,Eif4a1,Rpl31
GO Process	GO:0044283	Small molecule biosynthetic process	20	468	0.49	0.00086	10090.ENSMUSP00000004327,10090.ENSMUSP00000005003,10090.ENSMUSP00000006764,10090.ENSMUSP00000013773,10090.ENSMUSP00000022218,10090.ENSMUSP00000025567,10090.ENSMUSP00000031103,10090.ENSMUSP00000032402,10090.ENSMUSP00000045283,10090.ENSMUSP00000052872,10090.ENSMUSP00000059977,10090.ENSMUSP00000061092,10090.ENSMUSP00000070868,10090.ENSMUSP00000074827,10090.ENSMUSP00000079888,10090.ENSMUSP00000080531…	G6pdx,Lbr,Aprt,Cad,Dhfr,Fads2,Ugdh,Bcat1,Dnph1,Fasn,Ptgs1,Mtap,Pla2g4a,Acot7,Impdh2,Fdps,Acaca,Ass1,Acly,Hmgcs1
GO Process	GO:0009893	Positive regulation of metabolic process	82	3767	0.2	0.00087	10090.ENSMUSP00000001258,10090.ENSMUSP00000001548,10090.ENSMUSP00000004202,10090.ENSMUSP00000005218,10090.ENSMUSP00000006614,10090.ENSMUSP00000007814,10090.ENSMUSP00000014922,10090.ENSMUSP00000019076,10090.ENSMUSP00000019109,10090.ENSMUSP00000020099,10090.ENSMUSP00000021062,10090.ENSMUSP00000022218,10090.ENSMUSP00000022830,10090.ENSMUSP00000023099,10090.ENSMUSP00000023598,10090.ENSMUSP00000023867…	Uhrf1,Itga3,Dnmt1,Cd44,Epha2,Khsrp,Fhod1,Map2k3,Ywhah,Cdk1,Ddx5,Dhfr,Ripk3,Slc38a2,Rfc4,Rfc2,Cdc5l,Cebpz,Msh2,Anxa1,Rps6ka4,Cdk2,Ncl,Optn,Vim,Pcna,Fabp5,Dhx36,Txn1,Rfc1,Pcolce,Zc3hav1,Cnbp,Nedd4,Akap12,Serpine1,Stub1,Supt16,Ddx21,Atad2,Smarca5,Acsl5,Gnl3,Wdr43,Poldip3,Hist1h1a,Ezr,Pdlim1,Hmgb2,Top2a,Pla2g4a,Hmga2,Npm1,Ybx1,Hist1h1b,Dab2,Fdps,Ppp1r10,Fmr1,Smarcc1,Mmp14,Hsp90aa1,Sfr1,Larp4,Hdac1,Sq…
GO Process	GO:0097435	Supramolecular fiber organization	20	469	0.49	0.00087	10090.ENSMUSP00000001479,10090.ENSMUSP00000014922,10090.ENSMUSP00000014990,10090.ENSMUSP00000022599,10090.ENSMUSP00000022638,10090.ENSMUSP00000022639,10090.ENSMUSP00000022830,10090.ENSMUSP00000026436,10090.ENSMUSP00000028062,10090.ENSMUSP00000029002,10090.ENSMUSP00000030636,10090.ENSMUSP00000031565,10090.ENSMUSP00000052776,10090.ENSMUSP00000063734,10090.ENSMUSP00000064545,10090.ENSMUSP00000090245…	Kpnb1,Fhod1,Tppp3,Diap3,Nefm,Nefl,Ripk3,Baiap2,Vim,Stmn2,Stmn1,Fscn1,Eps8,Ezr,Pdlim1,Marcks,Add1,Cfl1,Tpx2,Bcar1
GO Process	GO:0097549	Chromatin organization involved in negative regulation of transcription	8	73	0.9	0.0009	10090.ENSMUSP00000044361,10090.ENSMUSP00000072556,10090.ENSMUSP00000089948,10090.ENSMUSP00000099657,10090.ENSMUSP00000100667,10090.ENSMUSP00000107421,10090.ENSMUSP00000107750,10090.ENSMUSP00000122354	Smarca5,Hmga2,Mbd3,Hdac1,Hmga1-rs1,Wdhd1,Hat1,Arid1a
GO Process	GO:0006163	Purine nucleotide metabolic process	15	282	0.58	0.00094	10090.ENSMUSP00000006614,10090.ENSMUSP00000006764,10090.ENSMUSP00000016105,10090.ENSMUSP00000029666,10090.ENSMUSP00000031160,10090.ENSMUSP00000046585,10090.ENSMUSP00000052872,10090.ENSMUSP00000064334,10090.ENSMUSP00000074827,10090.ENSMUSP00000079888,10090.ENSMUSP00000099490,10090.ENSMUSP00000099698,10090.ENSMUSP00000101999,10090.ENSMUSP00000103012,10090.ENSMUSP00000136944	Epha2,Aprt,Adss,Papss1,Paics,Acsl5,Fasn,Far1,Acot7,Impdh2,Acaca,Ampd2,Prpsap1,Acly,Hmgcs1
GO Process	GO:0006298	Mismatch repair	5	19	1.28	0.00094	10090.ENSMUSP00000000767,10090.ENSMUSP00000005503,10090.ENSMUSP00000024967,10090.ENSMUSP00000028817,10090.ENSMUSP00000099621	Rpa1,Msh6,Msh2,Pcna,Rpa2
GO Process	GO:0009168	Purine ribonucleoside monophosphate biosynthetic process	5	19	1.28	0.00094	10090.ENSMUSP00000006764,10090.ENSMUSP00000016105,10090.ENSMUSP00000031160,10090.ENSMUSP00000079888,10090.ENSMUSP00000099698	Aprt,Adss,Paics,Impdh2,Ampd2
GO Process	GO:0010035	Response to inorganic substance	22	556	0.46	0.00097	10090.ENSMUSP00000003947,10090.ENSMUSP00000016105,10090.ENSMUSP00000020099,10090.ENSMUSP00000022639,10090.ENSMUSP00000022830,10090.ENSMUSP00000023099,10090.ENSMUSP00000025561,10090.ENSMUSP00000028817,10090.ENSMUSP00000029336,10090.ENSMUSP00000030051,10090.ENSMUSP00000034903,10090.ENSMUSP00000042658,10090.ENSMUSP00000070868,10090.ENSMUSP00000085906,10090.ENSMUSP00000099904,10090.ENSMUSP00000109979…	Nqo1,Adss,Cdk1,Nefl,Ripk3,Slc38a2,Anxa1,Pcna,Dhx36,Txn1,Gsta4,Hnrnpa1,Pla2g4a,Fmr1,Ass1,Add1,Ranbp1,Cfl1,Bcar1,Nedd4l,Hmgcs1,Lig1
GO Process	GO:0051129	Negative regulation of cellular component organization	26	733	0.41	0.001	10090.ENSMUSP00000001548,10090.ENSMUSP00000004202,10090.ENSMUSP00000019109,10090.ENSMUSP00000028062,10090.ENSMUSP00000029002,10090.ENSMUSP00000030636,10090.ENSMUSP00000032508,10090.ENSMUSP00000034803,10090.ENSMUSP00000043691,10090.ENSMUSP00000049440,10090.ENSMUSP00000052776,10090.ENSMUSP00000061923,10090.ENSMUSP00000062030,10090.ENSMUSP00000062049,10090.ENSMUSP00000068896,10090.ENSMUSP00000071163…	Itga3,Dnmt1,Ywhah,Vim,Stmn2,Stmn1,Fkbp4,Zw10,Atad2,Arpin,Eps8,Mcm2,Hist1h1a,Cit,Top2a,Rcc2,Npm1,Hist1h1b,Dab2,Bub3,Fmr1,Mmp14,Add1,Cfl1,Tpx2,Noc2l
GO Process	GO:0072521	Purine-containing compound metabolic process	16	326	0.55	0.0012	10090.ENSMUSP00000006614,10090.ENSMUSP00000006764,10090.ENSMUSP00000016105,10090.ENSMUSP00000029666,10090.ENSMUSP00000031160,10090.ENSMUSP00000046585,10090.ENSMUSP00000052872,10090.ENSMUSP00000061092,10090.ENSMUSP00000064334,10090.ENSMUSP00000074827,10090.ENSMUSP00000079888,10090.ENSMUSP00000099490,10090.ENSMUSP00000099698,10090.ENSMUSP00000101999,10090.ENSMUSP00000103012,10090.ENSMUSP00000136944	Epha2,Aprt,Adss,Papss1,Paics,Acsl5,Fasn,Mtap,Far1,Acot7,Impdh2,Acaca,Ampd2,Prpsap1,Acly,Hmgcs1
GO Process	GO:0046822	Regulation of nucleocytoplasmic transport	10	129	0.75	0.0013	10090.ENSMUSP00000020099,10090.ENSMUSP00000025243,10090.ENSMUSP00000030051,10090.ENSMUSP00000032898,10090.ENSMUSP00000034740,10090.ENSMUSP00000084257,10090.ENSMUSP00000091921,10090.ENSMUSP00000105321,10090.ENSMUSP00000126849,10090.ENSMUSP00000128331	Cdk1,Iws1,Txn1,Ipo5,Nedd4,Xpo5,Hsp90aa1,Nsun2,Rangap1,Nolc1
GO Process	GO:0071495	Cellular response to endogenous stimulus	33	1075	0.35	0.0013	10090.ENSMUSP00000000505,10090.ENSMUSP00000004202,10090.ENSMUSP00000005218,10090.ENSMUSP00000006764,10090.ENSMUSP00000013773,10090.ENSMUSP00000019109,10090.ENSMUSP00000021062,10090.ENSMUSP00000021077,10090.ENSMUSP00000024727,10090.ENSMUSP00000025561,10090.ENSMUSP00000026416,10090.ENSMUSP00000026436,10090.ENSMUSP00000027438,10090.ENSMUSP00000028062,10090.ENSMUSP00000029002,10090.ENSMUSP00000029769…	Mcm7,Dnmt1,Cd44,Aprt,Cad,Ywhah,Ddx5,Slc9a3r1,Cdc5l,Anxa1,Cdk2,Baiap2,Ncl,Vim,Stmn2,Gclm,Fkbp4,Ipo5,Cstf2,Nedd4,Serpine1,Ezr,Dab2,Smarcc1,Sfr1,Acaca,Ass1,Cfl1,Srsf3,Arid1a,Rangap1,Bcar1,Hmgcs1
GO Process	GO:1901701	Cellular response to oxygen-containing compound	32	1026	0.35	0.0013	10090.ENSMUSP00000001724,10090.ENSMUSP00000003947,10090.ENSMUSP00000004202,10090.ENSMUSP00000006764,10090.ENSMUSP00000020099,10090.ENSMUSP00000021077,10090.ENSMUSP00000022830,10090.ENSMUSP00000023099,10090.ENSMUSP00000024727,10090.ENSMUSP00000025561,10090.ENSMUSP00000026416,10090.ENSMUSP00000026436,10090.ENSMUSP00000027438,10090.ENSMUSP00000028062,10090.ENSMUSP00000028817,10090.ENSMUSP00000029336…	Ddx18,Nqo1,Dnmt1,Aprt,Cdk1,Slc9a3r1,Ripk3,Slc38a2,Cdc5l,Anxa1,Cdk2,Baiap2,Ncl,Vim,Pcna,Dhx36,Gclm,Ipo5,Serpine1,Ezr,Hmgb2,Npm1,Smarcc1,Acaca,Ass1,Add1,Ranbp1,Cfl1,Srsf3,Rangap1,Bcar1,Hmgcs1
GO Process	GO:1901700	Response to oxygen-containing compound	43	1585	0.29	0.0014	10090.ENSMUSP00000001724,10090.ENSMUSP00000003947,10090.ENSMUSP00000004202,10090.ENSMUSP00000004327,10090.ENSMUSP00000006764,10090.ENSMUSP00000013773,10090.ENSMUSP00000020099,10090.ENSMUSP00000021077,10090.ENSMUSP00000022218,10090.ENSMUSP00000022639,10090.ENSMUSP00000022830,10090.ENSMUSP00000023099,10090.ENSMUSP00000024727,10090.ENSMUSP00000025561,10090.ENSMUSP00000026416,10090.ENSMUSP00000026436…	Ddx18,Nqo1,Dnmt1,G6pdx,Aprt,Cad,Cdk1,Slc9a3r1,Dhfr,Nefl,Ripk3,Slc38a2,Cdc5l,Anxa1,Cdk2,Baiap2,Tyms,Ncl,Vim,Pcna,Dhx36,Gclm,Txn1,Ipo5,Akap12,Serpine1,Eps8,Ezr,Hmgb2,Npm1,Smarcc1,Mbd3,Hsp90aa1,Acaca,Ass1,Add1,Ranbp1,Cfl1,Srsf3,Rangap1,Bcar1,Hmgcs1,Lig1
GO Process	GO:0045935	Positive regulation of nucleobase-containing compound metabolic process	48	1859	0.27	0.0015	10090.ENSMUSP00000007814,10090.ENSMUSP00000014922,10090.ENSMUSP00000019076,10090.ENSMUSP00000019109,10090.ENSMUSP00000021062,10090.ENSMUSP00000023099,10090.ENSMUSP00000023598,10090.ENSMUSP00000023867,10090.ENSMUSP00000024727,10090.ENSMUSP00000024885,10090.ENSMUSP00000024967,10090.ENSMUSP00000025903,10090.ENSMUSP00000026416,10090.ENSMUSP00000027438,10090.ENSMUSP00000028817,10090.ENSMUSP00000029336…	Khsrp,Fhod1,Map2k3,Ywhah,Ddx5,Slc38a2,Rfc4,Rfc2,Cdc5l,Cebpz,Msh2,Rps6ka4,Cdk2,Ncl,Pcna,Dhx36,Rfc1,Zc3hav1,Cnbp,Supt16,Atad2,Smarca5,Gnl3,Wdr43,Hist1h1a,Pdlim1,Hmgb2,Top2a,Hmga2,Npm1,Ybx1,Hist1h1b,Dab2,Ppp1r10,Smarcc1,Hsp90aa1,Sfr1,Hdac1,Hmga1-rs1,Hnrnpab,Hmgb3,Sumo2,Arid1a,Bud31,Ptbp1,Mov10,Nolc1,Tcea1
GO Process	GO:0051017	Actin filament bundle assembly	7	57	0.95	0.0015	10090.ENSMUSP00000026436,10090.ENSMUSP00000031565,10090.ENSMUSP00000052776,10090.ENSMUSP00000063734,10090.ENSMUSP00000064545,10090.ENSMUSP00000090245,10090.ENSMUSP00000109979	Baiap2,Fscn1,Eps8,Ezr,Pdlim1,Marcks,Add1
GO Process	GO:0030866	Cortical actin cytoskeleton organization	6	38	1.06	0.0016	10090.ENSMUSP00000014922,10090.ENSMUSP00000023756,10090.ENSMUSP00000045873,10090.ENSMUSP00000062049,10090.ENSMUSP00000063734,10090.ENSMUSP00000065571	Fhod1,Racgap1,Anln,Cit,Ezr,Rtkn
GO Process	GO:1900264	Positive regulation of DNA-directed DNA polymerase activity	4	10	1.46	0.0017	10090.ENSMUSP00000023598,10090.ENSMUSP00000023867,10090.ENSMUSP00000028817,10090.ENSMUSP00000075067	Rfc4,Rfc2,Pcna,Npm1
GO Process	GO:0009112	Nucleobase metabolic process	6	39	1.05	0.0018	10090.ENSMUSP00000006764,10090.ENSMUSP00000013773,10090.ENSMUSP00000023510,10090.ENSMUSP00000026846,10090.ENSMUSP00000030381,10090.ENSMUSP00000033283	Aprt,Cad,Umps,Tyms,Ctps,Rrm1
GO Process	GO:0009150	Purine ribonucleotide metabolic process	14	265	0.58	0.0018	10090.ENSMUSP00000006614,10090.ENSMUSP00000006764,10090.ENSMUSP00000016105,10090.ENSMUSP00000029666,10090.ENSMUSP00000031160,10090.ENSMUSP00000046585,10090.ENSMUSP00000052872,10090.ENSMUSP00000064334,10090.ENSMUSP00000074827,10090.ENSMUSP00000079888,10090.ENSMUSP00000099490,10090.ENSMUSP00000099698,10090.ENSMUSP00000103012,10090.ENSMUSP00000136944	Epha2,Aprt,Adss,Papss1,Paics,Acsl5,Fasn,Far1,Acot7,Impdh2,Acaca,Ampd2,Acly,Hmgcs1
GO Process	GO:0010564	Regulation of cell cycle process	22	583	0.44	0.0018	10090.ENSMUSP00000012587,10090.ENSMUSP00000019109,10090.ENSMUSP00000020099,10090.ENSMUSP00000022499,10090.ENSMUSP00000023756,10090.ENSMUSP00000025561,10090.ENSMUSP00000025651,10090.ENSMUSP00000026416,10090.ENSMUSP00000033310,10090.ENSMUSP00000034803,10090.ENSMUSP00000044827,10090.ENSMUSP00000062049,10090.ENSMUSP00000071163,10090.ENSMUSP00000072556,10090.ENSMUSP00000075067,10090.ENSMUSP00000081547…	Kif11,Ywhah,Cdk1,Rnaseh2b,Racgap1,Anxa1,Fen1,Cdk2,Mki67,Zw10,Mybbp1a,Cit,Rcc2,Hmga2,Npm1,Bub3,Ppp1r10,Ube2c,Rpa2,Ranbp1,Plrg1,Tpx2
GO Process	GO:0034504	Protein localization to nucleus	11	166	0.68	0.0018	10090.ENSMUSP00000001479,10090.ENSMUSP00000018506,10090.ENSMUSP00000021062,10090.ENSMUSP00000028382,10090.ENSMUSP00000030051,10090.ENSMUSP00000032898,10090.ENSMUSP00000071955,10090.ENSMUSP00000112259,10090.ENSMUSP00000114968,10090.ENSMUSP00000126849,10090.ENSMUSP00000131457	Kpnb1,Kpna2,Ddx5,Nup35,Txn1,Ipo5,Rrs1,Cfl1,Plrg1,Rangap1,Nup50
GO Process	GO:0010628	Positive regulation of gene expression	55	2269	0.24	0.0019	10090.ENSMUSP00000001548,10090.ENSMUSP00000004202,10090.ENSMUSP00000005218,10090.ENSMUSP00000007814,10090.ENSMUSP00000014922,10090.ENSMUSP00000019076,10090.ENSMUSP00000019109,10090.ENSMUSP00000020099,10090.ENSMUSP00000021062,10090.ENSMUSP00000023099,10090.ENSMUSP00000024727,10090.ENSMUSP00000024885,10090.ENSMUSP00000025561,10090.ENSMUSP00000025903,10090.ENSMUSP00000026416,10090.ENSMUSP00000027438…	Itga3,Dnmt1,Cd44,Khsrp,Fhod1,Map2k3,Ywhah,Cdk1,Ddx5,Slc38a2,Cdc5l,Cebpz,Anxa1,Rps6ka4,Cdk2,Ncl,Optn,Vim,Dhx36,Rfc1,Zc3hav1,Cnbp,Akap12,Serpine1,Supt16,Ddx21,Atad2,Smarca5,Gnl3,Wdr43,Poldip3,Hist1h1a,Ezr,Hmgb2,Top2a,Hmga2,Npm1,Ybx1,Hist1h1b,Dab2,Fmr1,Smarcc1,Mmp14,Sfr1,Larp4,Hdac1,Hmga1-rs1,Hnrnpab,Hmgb3,Sumo2,Arid1a,Cdk6,Ptbp1,Nolc1,Tcea1
GO Process	GO:0051028	mRNA transport	9	109	0.78	0.0019	10090.ENSMUSP00000007814,10090.ENSMUSP00000025243,10090.ENSMUSP00000026125,10090.ENSMUSP00000028382,10090.ENSMUSP00000042658,10090.ENSMUSP00000054548,10090.ENSMUSP00000085906,10090.ENSMUSP00000117045,10090.ENSMUSP00000131457	Khsrp,Iws1,Alyref,Nup35,Hnrnpa1,Poldip3,Fmr1,Srsf3,Nup50
GO Process	GO:0031325	Positive regulation of cellular metabolic process	73	3320	0.2	0.002	10090.ENSMUSP00000001258,10090.ENSMUSP00000004202,10090.ENSMUSP00000005218,10090.ENSMUSP00000006614,10090.ENSMUSP00000007814,10090.ENSMUSP00000014922,10090.ENSMUSP00000019076,10090.ENSMUSP00000019109,10090.ENSMUSP00000020099,10090.ENSMUSP00000021062,10090.ENSMUSP00000022830,10090.ENSMUSP00000023099,10090.ENSMUSP00000023598,10090.ENSMUSP00000023867,10090.ENSMUSP00000024727,10090.ENSMUSP00000024885…	Uhrf1,Dnmt1,Cd44,Epha2,Khsrp,Fhod1,Map2k3,Ywhah,Cdk1,Ddx5,Ripk3,Slc38a2,Rfc4,Rfc2,Cdc5l,Cebpz,Msh2,Anxa1,Rps6ka4,Cdk2,Ncl,Optn,Vim,Pcna,Dhx36,Txn1,Rfc1,Pcolce,Zc3hav1,Cnbp,Akap12,Stub1,Supt16,Atad2,Smarca5,Acsl5,Gnl3,Wdr43,Poldip3,Hist1h1a,Ezr,Pdlim1,Hmgb2,Top2a,Pla2g4a,Hmga2,Npm1,Ybx1,Hist1h1b,Dab2,Ppp1r10,Fmr1,Smarcc1,Mmp14,Hsp90aa1,Sfr1,Larp4,Hdac1,Sqstm1,Ass1,Hmga1-rs1,Hnrnpab,Hmgb3,Cfl1,Sumo…
GO Process	GO:0042255	Ribosome assembly	7	61	0.92	0.0021	10090.ENSMUSP00000023217,10090.ENSMUSP00000035105,10090.ENSMUSP00000047123,10090.ENSMUSP00000071955,10090.ENSMUSP00000099561,10090.ENSMUSP00000102213,10090.ENSMUSP00000110532	Bop1,Rpsa,Nop2,Rrs1,Mrto4,Rpl38,Rps10
GO Process	GO:0043487	Regulation of RNA stability	9	111	0.77	0.0022	10090.ENSMUSP00000007814,10090.ENSMUSP00000028062,10090.ENSMUSP00000029336,10090.ENSMUSP00000075067,10090.ENSMUSP00000078589,10090.ENSMUSP00000085906,10090.ENSMUSP00000105321,10090.ENSMUSP00000126192,10090.ENSMUSP00000126897	Khsrp,Vim,Dhx36,Npm1,Ybx1,Fmr1,Nsun2,Ptbp1,Mov10
GO Process	GO:0046394	Carboxylic acid biosynthetic process	13	238	0.6	0.0024	10090.ENSMUSP00000013773,10090.ENSMUSP00000022218,10090.ENSMUSP00000025567,10090.ENSMUSP00000031103,10090.ENSMUSP00000032402,10090.ENSMUSP00000052872,10090.ENSMUSP00000059977,10090.ENSMUSP00000061092,10090.ENSMUSP00000070868,10090.ENSMUSP00000074827,10090.ENSMUSP00000099490,10090.ENSMUSP00000099904,10090.ENSMUSP00000103012	Cad,Dhfr,Fads2,Ugdh,Bcat1,Fasn,Ptgs1,Mtap,Pla2g4a,Acot7,Acaca,Ass1,Acly
GO Process	GO:0010604	Positive regulation of macromolecule metabolic process	75	3467	0.19	0.0025	10090.ENSMUSP00000001258,10090.ENSMUSP00000001548,10090.ENSMUSP00000004202,10090.ENSMUSP00000005218,10090.ENSMUSP00000007814,10090.ENSMUSP00000014922,10090.ENSMUSP00000019076,10090.ENSMUSP00000019109,10090.ENSMUSP00000020099,10090.ENSMUSP00000021062,10090.ENSMUSP00000022830,10090.ENSMUSP00000023099,10090.ENSMUSP00000023598,10090.ENSMUSP00000023867,10090.ENSMUSP00000024727,10090.ENSMUSP00000024885…	Uhrf1,Itga3,Dnmt1,Cd44,Khsrp,Fhod1,Map2k3,Ywhah,Cdk1,Ddx5,Ripk3,Slc38a2,Rfc4,Rfc2,Cdc5l,Cebpz,Msh2,Anxa1,Rps6ka4,Cdk2,Ncl,Optn,Vim,Pcna,Dhx36,Txn1,Rfc1,Pcolce,Zc3hav1,Cnbp,Nedd4,Akap12,Serpine1,Stub1,Supt16,Ddx21,Atad2,Smarca5,Gnl3,Wdr43,Poldip3,Hist1h1a,Ezr,Pdlim1,Hmgb2,Top2a,Hmga2,Npm1,Ybx1,Hist1h1b,Dab2,Ppp1r10,Fmr1,Smarcc1,Mmp14,Hsp90aa1,Sfr1,Larp4,Hdac1,Sqstm1,Hmga1-rs1,Hnrnpab,Hmgb3,Cfl1,Su…
GO Process	GO:0006793	Phosphorus metabolic process	46	1798	0.27	0.0026	10090.ENSMUSP00000002825,10090.ENSMUSP00000004327,10090.ENSMUSP00000006614,10090.ENSMUSP00000006764,10090.ENSMUSP00000013773,10090.ENSMUSP00000016105,10090.ENSMUSP00000019076,10090.ENSMUSP00000020099,10090.ENSMUSP00000020980,10090.ENSMUSP00000021539,10090.ENSMUSP00000022499,10090.ENSMUSP00000022830,10090.ENSMUSP00000023510,10090.ENSMUSP00000024967,10090.ENSMUSP00000025903,10090.ENSMUSP00000026416…	Baz1b,G6pdx,Epha2,Aprt,Cad,Adss,Map2k3,Cdk1,Rrm2,Vrk1,Rnaseh2b,Ripk3,Umps,Msh2,Rps6ka4,Cdk2,Tyms,Fabp5,Papss1,Ctps,Ugdh,Paics,Rrm1,Ppp2r1b,Dnph1,Acsl5,Fasn,Mlkl,Cit,Far1,Pla2g4a,Hmga2,Acot7,Cttnbp2nl,Dab2,Impdh2,Fdps,Acaca,Ampd2,Prpsap1,Acly,Uap1,Cfl1,Srpk1,Cdk6,Hmgcs1
GO Process	GO:0051173	Positive regulation of nitrogen compound metabolic process	69	3119	0.2	0.0028	10090.ENSMUSP00000001258,10090.ENSMUSP00000004202,10090.ENSMUSP00000005218,10090.ENSMUSP00000007814,10090.ENSMUSP00000014922,10090.ENSMUSP00000019076,10090.ENSMUSP00000019109,10090.ENSMUSP00000021062,10090.ENSMUSP00000022830,10090.ENSMUSP00000023099,10090.ENSMUSP00000023598,10090.ENSMUSP00000023867,10090.ENSMUSP00000024727,10090.ENSMUSP00000024885,10090.ENSMUSP00000024967,10090.ENSMUSP00000025903…	Uhrf1,Dnmt1,Cd44,Khsrp,Fhod1,Map2k3,Ywhah,Ddx5,Ripk3,Slc38a2,Rfc4,Rfc2,Cdc5l,Cebpz,Msh2,Rps6ka4,Cdk2,Ncl,Vim,Pcna,Dhx36,Txn1,Rfc1,Pcolce,Zc3hav1,Cnbp,Nedd4,Akap12,Stub1,Supt16,Atad2,Smarca5,Gnl3,Wdr43,Poldip3,Hist1h1a,Ezr,Pdlim1,Hmgb2,Top2a,Hmga2,Npm1,Ybx1,Hist1h1b,Dab2,Ppp1r10,Fmr1,Smarcc1,Mmp14,Hsp90aa1,Sfr1,Larp4,Hdac1,Sqstm1,Ass1,Hmga1-rs1,Hnrnpab,Hmgb3,Cfl1,Sumo2,Arid1a,Bud31,Ptbp1,Mov10,Nol…
GO Process	GO:0033036	Macromolecule localization	53	2198	0.24	0.0029	10090.ENSMUSP00000000767,10090.ENSMUSP00000001479,10090.ENSMUSP00000006614,10090.ENSMUSP00000007814,10090.ENSMUSP00000018506,10090.ENSMUSP00000019109,10090.ENSMUSP00000020099,10090.ENSMUSP00000021062,10090.ENSMUSP00000021077,10090.ENSMUSP00000022163,10090.ENSMUSP00000024967,10090.ENSMUSP00000025243,10090.ENSMUSP00000025561,10090.ENSMUSP00000026125,10090.ENSMUSP00000026436,10090.ENSMUSP00000027986…	Rpa1,Kpnb1,Epha2,Khsrp,Kpna2,Ywhah,Cdk1,Ddx5,Slc9a3r1,Btf3,Msh2,Iws1,Anxa1,Alyref,Baiap2,Optn,Nup35,Txn1,Nasp,Fkbp4,Arl6ip1,Ipo5,Nedd4,Zw10,Akap12,Hnrnpa1,Anln,Acsl5,Vps37b,Poldip3,Ezr,Rtkn,Pla2g4a,Rcc2,Rrs1,Npm1,Ybx1,Hist1h1b,Dab2,Bub3,Xpo5,Fmr1,Hsp90aa1,Rpa2,Sqstm1,Pes1,Cfl1,Plrg1,Sumo2,Srsf3,Rangap1,Cep55,Nup50
GO Process	GO:0006790	Sulfur compound metabolic process	14	280	0.56	0.003	10090.ENSMUSP00000004202,10090.ENSMUSP00000004327,10090.ENSMUSP00000029666,10090.ENSMUSP00000029769,10090.ENSMUSP00000031103,10090.ENSMUSP00000034903,10090.ENSMUSP00000046585,10090.ENSMUSP00000052872,10090.ENSMUSP00000061092,10090.ENSMUSP00000064334,10090.ENSMUSP00000074827,10090.ENSMUSP00000099490,10090.ENSMUSP00000103012,10090.ENSMUSP00000136944	Dnmt1,G6pdx,Papss1,Gclm,Ugdh,Gsta4,Acsl5,Fasn,Mtap,Far1,Acot7,Acaca,Acly,Hmgcs1
GO Process	GO:0032268	Regulation of cellular protein metabolic process	61	2657	0.22	0.003	10090.ENSMUSP00000001258,10090.ENSMUSP00000004202,10090.ENSMUSP00000004327,10090.ENSMUSP00000005218,10090.ENSMUSP00000006614,10090.ENSMUSP00000006697,10090.ENSMUSP00000007814,10090.ENSMUSP00000019076,10090.ENSMUSP00000021077,10090.ENSMUSP00000021574,10090.ENSMUSP00000022218,10090.ENSMUSP00000022830,10090.ENSMUSP00000025243,10090.ENSMUSP00000025903,10090.ENSMUSP00000026846,10090.ENSMUSP00000027438…	Uhrf1,Dnmt1,G6pdx,Cd44,Epha2,Itih3,Khsrp,Map2k3,Slc9a3r1,Gtpbp4,Dhfr,Ripk3,Iws1,Rps6ka4,Tyms,Ncl,Vim,Caprin1,Dhx36,Txn1,Ppp1r8,Pcolce,Cnbp,Arl6ip1,Ppp2r1b,Akap12,Serpine1,Stub1,Gnl3,Hpf1,Eif4h,Poldip3,Ezr,C4b,Hmga2,Npm1,Pum3,Zfp706,Ybx1,Hist1h1b,Dab2,Ppp1r10,Fmr1,Smarcc1,Dok1,Mmp14,Hsp90aa1,Larp4,Hdac1,Sqstm1,Rpl38,Wbp11,Cfl1,Sumo2,Ptbp1,Mov10,Eif4a1,Nolc1,Tpx2,Ube2i,Noc2l
GO Process	GO:0043044	ATP-dependent chromatin remodeling	6	44	0.99	0.003	10090.ENSMUSP00000030456,10090.ENSMUSP00000044188,10090.ENSMUSP00000044361,10090.ENSMUSP00000086094,10090.ENSMUSP00000122354,10090.ENSMUSP00000128483	Nasp,Ptma,Smarca5,Smarcc1,Arid1a,Anp32e
GO Process	GO:0034613	Cellular protein localization	38	1392	0.3	0.0033	10090.ENSMUSP00000000767,10090.ENSMUSP00000001479,10090.ENSMUSP00000006614,10090.ENSMUSP00000018506,10090.ENSMUSP00000019109,10090.ENSMUSP00000020099,10090.ENSMUSP00000021062,10090.ENSMUSP00000021077,10090.ENSMUSP00000024967,10090.ENSMUSP00000027986,10090.ENSMUSP00000028382,10090.ENSMUSP00000030051,10090.ENSMUSP00000032888,10090.ENSMUSP00000032898,10090.ENSMUSP00000034740,10090.ENSMUSP00000034803…	Rpa1,Kpnb1,Epha2,Kpna2,Ywhah,Cdk1,Ddx5,Slc9a3r1,Msh2,Optn,Nup35,Txn1,Arl6ip1,Ipo5,Nedd4,Zw10,Akap12,Anln,Vps37b,Poldip3,Ezr,Rtkn,Rcc2,Rrs1,Npm1,Ybx1,Hist1h1b,Bub3,Xpo5,Hsp90aa1,Rpa2,Pes1,Cfl1,Plrg1,Sumo2,Srsf3,Rangap1,Nup50
GO Process	GO:0048856	Anatomical structure development	103	5258	0.15	0.0033	10090.ENSMUSP00000000767,10090.ENSMUSP00000001548,10090.ENSMUSP00000004202,10090.ENSMUSP00000004327,10090.ENSMUSP00000004507,10090.ENSMUSP00000005003,10090.ENSMUSP00000005218,10090.ENSMUSP00000005503,10090.ENSMUSP00000006614,10090.ENSMUSP00000006764,10090.ENSMUSP00000013773,10090.ENSMUSP00000014990,10090.ENSMUSP00000019109,10090.ENSMUSP00000020099,10090.ENSMUSP00000020856,10090.ENSMUSP00000020980…	Rpa1,Itga3,Dnmt1,G6pdx,Ddx56,Lbr,Cd44,Msh6,Epha2,Aprt,Cad,Tppp3,Ywhah,Cdk1,Bzw2,Rrm2,Ddx5,Slc9a3r1,Sfxn1,Btf3,Dhfr,Rnaseh2b,Nefm,Nefl,Ripk3,Slc38a2,Umps,Racgap1,Bysl,Msh2,Anxa1,Baiap2,Tyms,Ncl,Vim,Caprin1,Pcna,Stmn2,Dhx36,Nasp,Stmn1,Ppp1r8,Ugdh,Pds5a,Fkbp4,Mfge8,Rrm1,Mki67,Cfdp1,Ppp2r1b,Nedd4,Rpsa,Serpine1,Dnph1,Anln,Nop2,Fasn,Ptgs1,Mcm2,Cit,Ezr,Pdlim1,Hmgb2,Nav1,Top2a,Pla2g4a,Tubb3,Rrs1,Hmga2,Np…
GO Process	GO:0051130	Positive regulation of cellular component organization	35	1236	0.31	0.0033	10090.ENSMUSP00000001548,10090.ENSMUSP00000004202,10090.ENSMUSP00000004507,10090.ENSMUSP00000006614,10090.ENSMUSP00000014922,10090.ENSMUSP00000014990,10090.ENSMUSP00000022639,10090.ENSMUSP00000025561,10090.ENSMUSP00000025651,10090.ENSMUSP00000025903,10090.ENSMUSP00000026436,10090.ENSMUSP00000027986,10090.ENSMUSP00000028607,10090.ENSMUSP00000029002,10090.ENSMUSP00000029336,10090.ENSMUSP00000031565…	Itga3,Dnmt1,Ddx56,Epha2,Fhod1,Tppp3,Nefl,Anxa1,Fen1,Rps6ka4,Baiap2,Optn,Caprin1,Stmn2,Dhx36,Fscn1,Serpine1,Stub1,Anln,Gnl3,Eps8,Hist1h1a,Pla2g4a,Npm1,Hist1h1b,Dab2,Ppp1r10,Ube2c,Fmr1,Hsp90aa1,Add1,Ranbp1,Cfl1,Ptbp1,Nedd4l
GO Process	GO:0000027	Ribosomal large subunit assembly	5	27	1.13	0.0034	10090.ENSMUSP00000023217,10090.ENSMUSP00000047123,10090.ENSMUSP00000071955,10090.ENSMUSP00000099561,10090.ENSMUSP00000102213	Bop1,Nop2,Rrs1,Mrto4,Rpl38
GO Process	GO:0050684	Regulation of mRNA processing	10	150	0.68	0.0036	10090.ENSMUSP00000021062,10090.ENSMUSP00000025243,10090.ENSMUSP00000027438,10090.ENSMUSP00000029336,10090.ENSMUSP00000031513,10090.ENSMUSP00000075067,10090.ENSMUSP00000085906,10090.ENSMUSP00000116259,10090.ENSMUSP00000117045,10090.ENSMUSP00000126192	Ddx5,Iws1,Ncl,Dhx36,Srsf9,Npm1,Fmr1,Srpk1,Srsf3,Ptbp1
GO Process	GO:0051246	Regulation of protein metabolic process	63	2799	0.21	0.0037	10090.ENSMUSP00000001258,10090.ENSMUSP00000004202,10090.ENSMUSP00000004327,10090.ENSMUSP00000005218,10090.ENSMUSP00000006614,10090.ENSMUSP00000006697,10090.ENSMUSP00000007814,10090.ENSMUSP00000019076,10090.ENSMUSP00000021077,10090.ENSMUSP00000021574,10090.ENSMUSP00000022218,10090.ENSMUSP00000022830,10090.ENSMUSP00000025243,10090.ENSMUSP00000025903,10090.ENSMUSP00000026846,10090.ENSMUSP00000027438…	Uhrf1,Dnmt1,G6pdx,Cd44,Epha2,Itih3,Khsrp,Map2k3,Slc9a3r1,Gtpbp4,Dhfr,Ripk3,Iws1,Rps6ka4,Tyms,Ncl,Vim,Caprin1,Dhx36,Txn1,Ppp1r8,Pcolce,Cnbp,Arl6ip1,Ppp2r1b,Nedd4,Akap12,Serpine1,Stub1,Gnl3,Hpf1,Eif4h,Poldip3,Ezr,C4b,Hmga2,Npm1,Pum3,Zfp706,Ybx1,Hist1h1b,Dab2,Ppp1r10,Fmr1,Smarcc1,Dok1,Mmp14,Hsp90aa1,Larp4,Hdac1,Sqstm1,Rpl38,Wbp11,Cfl1,Sumo2,Ptbp1,Mov10,Eif4a1,Nolc1,Tpx2,Nedd4l,Ube2i,Noc2l
GO Process	GO:0000075	Cell cycle checkpoint	10	152	0.68	0.004	10090.ENSMUSP00000020099,10090.ENSMUSP00000024727,10090.ENSMUSP00000024967,10090.ENSMUSP00000034803,10090.ENSMUSP00000068896,10090.ENSMUSP00000072556,10090.ENSMUSP00000081547,10090.ENSMUSP00000099621,10090.ENSMUSP00000101071,10090.ENSMUSP00000105321	Cdk1,Cdc5l,Msh2,Zw10,Top2a,Hmga2,Bub3,Rpa2,Zwint,Nsun2
GO Process	GO:0060968	Regulation of gene silencing	7	69	0.87	0.004	10090.ENSMUSP00000021062,10090.ENSMUSP00000026416,10090.ENSMUSP00000043691,10090.ENSMUSP00000062030,10090.ENSMUSP00000079356,10090.ENSMUSP00000084257,10090.ENSMUSP00000085906	Ddx5,Cdk2,Atad2,Hist1h1a,Hist1h1b,Xpo5,Fmr1
GO Process	GO:0061013	Regulation of mRNA catabolic process	9	122	0.73	0.004	10090.ENSMUSP00000007814,10090.ENSMUSP00000028062,10090.ENSMUSP00000029336,10090.ENSMUSP00000031850,10090.ENSMUSP00000075067,10090.ENSMUSP00000078589,10090.ENSMUSP00000085906,10090.ENSMUSP00000126192,10090.ENSMUSP00000126897	Khsrp,Vim,Dhx36,Zc3hav1,Npm1,Ybx1,Fmr1,Ptbp1,Mov10
GO Process	GO:1902743	Regulation of lamellipodium organization	6	47	0.97	0.004	10090.ENSMUSP00000005218,10090.ENSMUSP00000006614,10090.ENSMUSP00000031565,10090.ENSMUSP00000049440,10090.ENSMUSP00000091921,10090.ENSMUSP00000112259	Cd44,Epha2,Fscn1,Arpin,Hsp90aa1,Cfl1
GO Process	GO:0007076	Mitotic chromosome condensation	4	14	1.32	0.0044	10090.ENSMUSP00000042260,10090.ENSMUSP00000047872,10090.ENSMUSP00000099979,10090.ENSMUSP00000106017	Ncapd2,Smc4,Smc2,Ncaph
GO Process	GO:0034501	Protein localization to kinetochore	4	14	1.32	0.0044	10090.ENSMUSP00000020099,10090.ENSMUSP00000034803,10090.ENSMUSP00000071163,10090.ENSMUSP00000081547	Cdk1,Zw10,Rcc2,Bub3
GO Process	GO:0007275	Multicellular organism development	97	4921	0.15	0.0046	10090.ENSMUSP00000000767,10090.ENSMUSP00000001548,10090.ENSMUSP00000004202,10090.ENSMUSP00000004327,10090.ENSMUSP00000004507,10090.ENSMUSP00000005003,10090.ENSMUSP00000005218,10090.ENSMUSP00000005503,10090.ENSMUSP00000006614,10090.ENSMUSP00000006764,10090.ENSMUSP00000013773,10090.ENSMUSP00000014990,10090.ENSMUSP00000019109,10090.ENSMUSP00000020099,10090.ENSMUSP00000020856,10090.ENSMUSP00000020980…	Rpa1,Itga3,Dnmt1,G6pdx,Ddx56,Lbr,Cd44,Msh6,Epha2,Aprt,Cad,Tppp3,Ywhah,Cdk1,Bzw2,Rrm2,Ddx5,Slc9a3r1,Sfxn1,Btf3,Dhfr,Rnaseh2b,Nefm,Nefl,Ripk3,Slc38a2,Umps,Racgap1,Bysl,Msh2,Anxa1,Baiap2,Tyms,Ncl,Vim,Caprin1,Pcna,Stmn2,Dhx36,Nasp,Stmn1,Ppp1r8,Ugdh,Pds5a,Fkbp4,Mfge8,Rrm1,Mki67,Cfdp1,Nedd4,Serpine1,Anln,Nop2,Fasn,Ptgs1,Mcm2,Cit,Pdlim1,Hmgb2,Nav1,Top2a,Pla2g4a,Tubb3,Rrs1,Hmga2,Npm1,Ybx1,Hist1h1b,Dab2,I…
GO Process	GO:0031507	Heterochromatin assembly	5	30	1.08	0.0051	10090.ENSMUSP00000044361,10090.ENSMUSP00000072556,10090.ENSMUSP00000089948,10090.ENSMUSP00000099657,10090.ENSMUSP00000100667	Smarca5,Hmga2,Mbd3,Hdac1,Hmga1-rs1
GO Process	GO:0000398	mRNA splicing, via spliceosome	11	191	0.62	0.0053	10090.ENSMUSP00000004200,10090.ENSMUSP00000021062,10090.ENSMUSP00000024727,10090.ENSMUSP00000031513,10090.ENSMUSP00000042658,10090.ENSMUSP00000111150,10090.ENSMUSP00000112213,10090.ENSMUSP00000114968,10090.ENSMUSP00000116259,10090.ENSMUSP00000117045,10090.ENSMUSP00000125590	Cwc15,Ddx5,Cdc5l,Srsf9,Hnrnpa1,Raver1,Wbp11,Plrg1,Srpk1,Srsf3,Bud31
GO Process	GO:0051170	Import into nucleus	8	99	0.77	0.0053	10090.ENSMUSP00000001479,10090.ENSMUSP00000018506,10090.ENSMUSP00000021062,10090.ENSMUSP00000028382,10090.ENSMUSP00000032898,10090.ENSMUSP00000042658,10090.ENSMUSP00000112259,10090.ENSMUSP00000131457	Kpnb1,Kpna2,Ddx5,Nup35,Ipo5,Hnrnpa1,Cfl1,Nup50
GO Process	GO:0071364	Cellular response to epidermal growth factor stimulus	6	50	0.94	0.0053	10090.ENSMUSP00000000505,10090.ENSMUSP00000013773,10090.ENSMUSP00000026436,10090.ENSMUSP00000027438,10090.ENSMUSP00000079689,10090.ENSMUSP00000112259	Mcm7,Cad,Baiap2,Ncl,Dab2,Cfl1
GO Process	GO:0042981	Regulation of apoptotic process	39	1486	0.28	0.0055	10090.ENSMUSP00000003947,10090.ENSMUSP00000004202,10090.ENSMUSP00000004327,10090.ENSMUSP00000005218,10090.ENSMUSP00000019109,10090.ENSMUSP00000020099,10090.ENSMUSP00000021077,10090.ENSMUSP00000022639,10090.ENSMUSP00000022830,10090.ENSMUSP00000024967,10090.ENSMUSP00000025561,10090.ENSMUSP00000027438,10090.ENSMUSP00000027986,10090.ENSMUSP00000029769,10090.ENSMUSP00000032888,10090.ENSMUSP00000034432…	Nqo1,Dnmt1,G6pdx,Cd44,Ywhah,Cdk1,Slc9a3r1,Nefl,Ripk3,Msh2,Anxa1,Ncl,Optn,Gclm,Arl6ip1,Cfdp1,Ppp2r1b,Akap12,Rps29,Serbp1,Serpine1,Ptma,Mybbp1a,Acsl5,Rtkn,Hmgb2,Top2a,Pla2g4a,Hmga2,Npm1,Ybx1,Dab2,Ppp1r10,Fmr1,Hdac1,Set,Rsl1d1,Anp32e,Noc2l
GO Process	GO:0043488	Regulation of mRNA stability	8	101	0.76	0.0059	10090.ENSMUSP00000007814,10090.ENSMUSP00000028062,10090.ENSMUSP00000029336,10090.ENSMUSP00000075067,10090.ENSMUSP00000078589,10090.ENSMUSP00000085906,10090.ENSMUSP00000126192,10090.ENSMUSP00000126897	Khsrp,Vim,Dhx36,Npm1,Ybx1,Fmr1,Ptbp1,Mov10
GO Process	GO:0051321	Meiotic cell cycle	12	229	0.58	0.0059	10090.ENSMUSP00000000767,10090.ENSMUSP00000005503,10090.ENSMUSP00000026416,10090.ENSMUSP00000033310,10090.ENSMUSP00000042260,10090.ENSMUSP00000047872,10090.ENSMUSP00000068896,10090.ENSMUSP00000072556,10090.ENSMUSP00000081547,10090.ENSMUSP00000099979,10090.ENSMUSP00000105321,10090.ENSMUSP00000106017	Rpa1,Msh6,Cdk2,Mki67,Ncapd2,Smc4,Top2a,Hmga2,Bub3,Smc2,Nsun2,Ncaph
GO Process	GO:0048545	Response to steroid hormone	14	304	0.52	0.0061	10090.ENSMUSP00000013773,10090.ENSMUSP00000019109,10090.ENSMUSP00000021062,10090.ENSMUSP00000022639,10090.ENSMUSP00000025561,10090.ENSMUSP00000026846,10090.ENSMUSP00000028817,10090.ENSMUSP00000032508,10090.ENSMUSP00000033720,10090.ENSMUSP00000034740,10090.ENSMUSP00000065940,10090.ENSMUSP00000079689,10090.ENSMUSP00000099904,10090.ENSMUSP00000122354	Cad,Ywhah,Ddx5,Nefl,Anxa1,Tyms,Pcna,Fkbp4,Rbbp7,Nedd4,Hmgb2,Dab2,Ass1,Arid1a
GO Process	GO:0000122	Negative regulation of transcription by RNA polymerase II	27	881	0.35	0.0062	10090.ENSMUSP00000001258,10090.ENSMUSP00000004202,10090.ENSMUSP00000021062,10090.ENSMUSP00000026416,10090.ENSMUSP00000028817,10090.ENSMUSP00000030051,10090.ENSMUSP00000030320,10090.ENSMUSP00000031092,10090.ENSMUSP00000032138,10090.ENSMUSP00000033720,10090.ENSMUSP00000034740,10090.ENSMUSP00000063734,10090.ENSMUSP00000065845,10090.ENSMUSP00000072556,10090.ENSMUSP00000078589,10090.ENSMUSP00000079356…	Uhrf1,Dnmt1,Ddx5,Cdk2,Pcna,Txn1,Cc2d1b,Rfc1,Cnbp,Rbbp7,Nedd4,Ezr,Cggbp1,Hmga2,Ybx1,Hist1h1b,Lyar,Mbd3,Lrrfip1,Hdac1,Sqstm1,Hnrnpab,Cbx5,Arid1a,Cdk6,Ube2i,Noc2l
GO Process	GO:0000915	Actomyosin contractile ring assembly	3	5	1.64	0.0062	10090.ENSMUSP00000023756,10090.ENSMUSP00000045873,10090.ENSMUSP00000065571	Racgap1,Anln,Rtkn
GO Process	GO:0033875	Ribonucleoside bisphosphate metabolic process	8	102	0.75	0.0062	10090.ENSMUSP00000029666,10090.ENSMUSP00000046585,10090.ENSMUSP00000052872,10090.ENSMUSP00000064334,10090.ENSMUSP00000074827,10090.ENSMUSP00000099490,10090.ENSMUSP00000103012,10090.ENSMUSP00000136944	Papss1,Acsl5,Fasn,Far1,Acot7,Acaca,Acly,Hmgcs1
GO Process	GO:0034032	Purine nucleoside bisphosphate metabolic process	8	102	0.75	0.0062	10090.ENSMUSP00000029666,10090.ENSMUSP00000046585,10090.ENSMUSP00000052872,10090.ENSMUSP00000064334,10090.ENSMUSP00000074827,10090.ENSMUSP00000099490,10090.ENSMUSP00000103012,10090.ENSMUSP00000136944	Papss1,Acsl5,Fasn,Far1,Acot7,Acaca,Acly,Hmgcs1
GO Process	GO:0042921	Glucocorticoid receptor signaling pathway	3	5	1.64	0.0062	10090.ENSMUSP00000019109,10090.ENSMUSP00000034740,10090.ENSMUSP00000122354	Ywhah,Nedd4,Arid1a
GO Process	GO:0072697	Protein localization to cell cortex	3	5	1.64	0.0062	10090.ENSMUSP00000045873,10090.ENSMUSP00000063734,10090.ENSMUSP00000065571	Anln,Ezr,Rtkn
GO Process	GO:0017148	Negative regulation of translation	9	132	0.69	0.0063	10090.ENSMUSP00000007814,10090.ENSMUSP00000022218,10090.ENSMUSP00000026846,10090.ENSMUSP00000027438,10090.ENSMUSP00000028607,10090.ENSMUSP00000029336,10090.ENSMUSP00000078589,10090.ENSMUSP00000085906,10090.ENSMUSP00000126897	Khsrp,Dhfr,Tyms,Ncl,Caprin1,Dhx36,Ybx1,Fmr1,Mov10
GO Process	GO:2001251	Negative regulation of chromosome organization	9	132	0.69	0.0063	10090.ENSMUSP00000004202,10090.ENSMUSP00000034803,10090.ENSMUSP00000043691,10090.ENSMUSP00000061923,10090.ENSMUSP00000062030,10090.ENSMUSP00000068896,10090.ENSMUSP00000079356,10090.ENSMUSP00000081547,10090.ENSMUSP00000137253	Dnmt1,Zw10,Atad2,Mcm2,Hist1h1a,Top2a,Hist1h1b,Bub3,Noc2l
GO Process	GO:0006796	Phosphate-containing compound metabolic process	44	1776	0.25	0.0066	10090.ENSMUSP00000002825,10090.ENSMUSP00000004327,10090.ENSMUSP00000006614,10090.ENSMUSP00000006764,10090.ENSMUSP00000013773,10090.ENSMUSP00000016105,10090.ENSMUSP00000019076,10090.ENSMUSP00000020099,10090.ENSMUSP00000020980,10090.ENSMUSP00000021539,10090.ENSMUSP00000022499,10090.ENSMUSP00000022830,10090.ENSMUSP00000023510,10090.ENSMUSP00000024967,10090.ENSMUSP00000025903,10090.ENSMUSP00000026416…	Baz1b,G6pdx,Epha2,Aprt,Cad,Adss,Map2k3,Cdk1,Rrm2,Vrk1,Rnaseh2b,Ripk3,Umps,Msh2,Rps6ka4,Cdk2,Tyms,Fabp5,Papss1,Ctps,Paics,Rrm1,Ppp2r1b,Dnph1,Acsl5,Fasn,Mlkl,Cit,Far1,Pla2g4a,Hmga2,Acot7,Cttnbp2nl,Dab2,Impdh2,Fdps,Acaca,Ampd2,Prpsap1,Acly,Cfl1,Srpk1,Cdk6,Hmgcs1
GO Process	GO:0008104	Protein localization	46	1890	0.25	0.0068	10090.ENSMUSP00000000767,10090.ENSMUSP00000001479,10090.ENSMUSP00000006614,10090.ENSMUSP00000018506,10090.ENSMUSP00000019109,10090.ENSMUSP00000020099,10090.ENSMUSP00000021062,10090.ENSMUSP00000021077,10090.ENSMUSP00000022163,10090.ENSMUSP00000024967,10090.ENSMUSP00000025561,10090.ENSMUSP00000026436,10090.ENSMUSP00000027986,10090.ENSMUSP00000028382,10090.ENSMUSP00000030051,10090.ENSMUSP00000030456…	Rpa1,Kpnb1,Epha2,Kpna2,Ywhah,Cdk1,Ddx5,Slc9a3r1,Btf3,Msh2,Anxa1,Baiap2,Optn,Nup35,Txn1,Nasp,Fkbp4,Arl6ip1,Ipo5,Nedd4,Zw10,Akap12,Anln,Vps37b,Poldip3,Ezr,Rtkn,Rcc2,Rrs1,Npm1,Ybx1,Hist1h1b,Dab2,Bub3,Xpo5,Hsp90aa1,Rpa2,Sqstm1,Pes1,Cfl1,Plrg1,Sumo2,Srsf3,Rangap1,Cep55,Nup50
GO Process	GO:0051983	Regulation of chromosome segregation	8	104	0.75	0.0068	10090.ENSMUSP00000023756,10090.ENSMUSP00000025651,10090.ENSMUSP00000033310,10090.ENSMUSP00000034803,10090.ENSMUSP00000062049,10090.ENSMUSP00000071163,10090.ENSMUSP00000081547,10090.ENSMUSP00000085581	Racgap1,Fen1,Mki67,Zw10,Cit,Rcc2,Bub3,Ube2c
GO Process	GO:0046112	Nucleobase biosynthetic process	4	17	1.23	0.0074	10090.ENSMUSP00000006764,10090.ENSMUSP00000013773,10090.ENSMUSP00000023510,10090.ENSMUSP00000030381	Aprt,Cad,Umps,Ctps
GO Process	GO:0006275	Regulation of DNA replication	8	107	0.73	0.008	10090.ENSMUSP00000020099,10090.ENSMUSP00000021574,10090.ENSMUSP00000023598,10090.ENSMUSP00000023867,10090.ENSMUSP00000026416,10090.ENSMUSP00000028817,10090.ENSMUSP00000031104,10090.ENSMUSP00000075067	Cdk1,Gtpbp4,Rfc4,Rfc2,Cdk2,Pcna,Pds5a,Npm1
GO Process	GO:0022414	Reproductive process	38	1467	0.27	0.008	10090.ENSMUSP00000000767,10090.ENSMUSP00000001548,10090.ENSMUSP00000005218,10090.ENSMUSP00000005503,10090.ENSMUSP00000013773,10090.ENSMUSP00000014990,10090.ENSMUSP00000023099,10090.ENSMUSP00000023510,10090.ENSMUSP00000023756,10090.ENSMUSP00000024967,10090.ENSMUSP00000025561,10090.ENSMUSP00000026416,10090.ENSMUSP00000028817,10090.ENSMUSP00000029336,10090.ENSMUSP00000032508,10090.ENSMUSP00000032825…	Rpa1,Itga3,Cd44,Msh6,Cad,Tppp3,Slc38a2,Umps,Racgap1,Msh2,Anxa1,Cdk2,Pcna,Dhx36,Fkbp4,Mfge8,Rrm1,Mki67,Serpine1,Ncapd2,Smc4,Eif4h,Hist1h1a,Cit,Hmgb2,Top2a,Pla2g4a,Hmga2,Bub3,Smarcc1,Mmp14,Smc2,Hmga1-rs1,Nsun2,Ncaph,Kiaa1524,Arid1a,Hmgcs1
GO Process	GO:0000226	Microtubule cytoskeleton organization	18	484	0.43	0.0087	10090.ENSMUSP00000001479,10090.ENSMUSP00000012587,10090.ENSMUSP00000014990,10090.ENSMUSP00000022638,10090.ENSMUSP00000022639,10090.ENSMUSP00000023756,10090.ENSMUSP00000026416,10090.ENSMUSP00000026975,10090.ENSMUSP00000029002,10090.ENSMUSP00000030636,10090.ENSMUSP00000034803,10090.ENSMUSP00000048383,10090.ENSMUSP00000063734,10090.ENSMUSP00000067241,10090.ENSMUSP00000071134,10090.ENSMUSP00000075067…	Kpnb1,Kif11,Tppp3,Nefm,Nefl,Racgap1,Cdk2,Heatr2,Stmn2,Stmn1,Zw10,Kif4,Ezr,Nav1,Tubb3,Npm1,Ranbp1,Tpx2
GO Process	GO:0070848	Response to growth factor	18	485	0.43	0.0089	10090.ENSMUSP00000000505,10090.ENSMUSP00000004202,10090.ENSMUSP00000005218,10090.ENSMUSP00000006614,10090.ENSMUSP00000013773,10090.ENSMUSP00000019076,10090.ENSMUSP00000021062,10090.ENSMUSP00000024727,10090.ENSMUSP00000025561,10090.ENSMUSP00000026436,10090.ENSMUSP00000027438,10090.ENSMUSP00000029002,10090.ENSMUSP00000029769,10090.ENSMUSP00000033609,10090.ENSMUSP00000039586,10090.ENSMUSP00000079689…	Mcm7,Dnmt1,Cd44,Epha2,Cad,Map2k3,Ddx5,Cdc5l,Anxa1,Baiap2,Ncl,Stmn2,Gclm,Cstf2,Serpine1,Dab2,Cfl1,Bcar1
GO Process	GO:0051254	Positive regulation of RNA metabolic process	42	1696	0.25	0.0091	10090.ENSMUSP00000007814,10090.ENSMUSP00000014922,10090.ENSMUSP00000019076,10090.ENSMUSP00000019109,10090.ENSMUSP00000021062,10090.ENSMUSP00000023099,10090.ENSMUSP00000024727,10090.ENSMUSP00000024885,10090.ENSMUSP00000025903,10090.ENSMUSP00000026416,10090.ENSMUSP00000027438,10090.ENSMUSP00000029336,10090.ENSMUSP00000031092,10090.ENSMUSP00000031850,10090.ENSMUSP00000032138,10090.ENSMUSP00000042283…	Khsrp,Fhod1,Map2k3,Ywhah,Ddx5,Slc38a2,Cdc5l,Cebpz,Rps6ka4,Cdk2,Ncl,Dhx36,Rfc1,Zc3hav1,Cnbp,Supt16,Atad2,Smarca5,Gnl3,Wdr43,Hist1h1a,Pdlim1,Hmgb2,Top2a,Hmga2,Npm1,Ybx1,Hist1h1b,Dab2,Smarcc1,Sfr1,Hdac1,Hmga1-rs1,Hnrnpab,Hmgb3,Sumo2,Arid1a,Bud31,Ptbp1,Mov10,Nolc1,Tcea1
GO Process	GO:0034644	Cellular response to UV	7	82	0.79	0.0092	10090.ENSMUSP00000028817,10090.ENSMUSP00000029336,10090.ENSMUSP00000034740,10090.ENSMUSP00000039776,10090.ENSMUSP00000075067,10090.ENSMUSP00000085906,10090.ENSMUSP00000137253	Pcna,Dhx36,Nedd4,Pold1,Npm1,Fmr1,Noc2l
GO Process	GO:1903827	Regulation of cellular protein localization	20	576	0.4	0.0093	10090.ENSMUSP00000001548,10090.ENSMUSP00000006614,10090.ENSMUSP00000020099,10090.ENSMUSP00000025243,10090.ENSMUSP00000030051,10090.ENSMUSP00000032898,10090.ENSMUSP00000034740,10090.ENSMUSP00000047119,10090.ENSMUSP00000063734,10090.ENSMUSP00000075067,10090.ENSMUSP00000079689,10090.ENSMUSP00000084257,10090.ENSMUSP00000087119,10090.ENSMUSP00000091921,10090.ENSMUSP00000099835,10090.ENSMUSP00000105321…	Itga3,Epha2,Cdk1,Iws1,Txn1,Ipo5,Nedd4,Gnl3,Ezr,Npm1,Dab2,Xpo5,Mmp14,Hsp90aa1,Sqstm1,Nsun2,Cfl1,Rangap1,Nolc1,Nedd4l
GO Process	GO:0034030	Ribonucleoside bisphosphate biosynthetic process	5	36	1	0.0097	10090.ENSMUSP00000029666,10090.ENSMUSP00000046585,10090.ENSMUSP00000074827,10090.ENSMUSP00000099490,10090.ENSMUSP00000103012	Papss1,Acsl5,Acot7,Acaca,Acly
GO Process	GO:0034033	Purine nucleoside bisphosphate biosynthetic process	5	36	1	0.0097	10090.ENSMUSP00000029666,10090.ENSMUSP00000046585,10090.ENSMUSP00000074827,10090.ENSMUSP00000099490,10090.ENSMUSP00000103012	Papss1,Acsl5,Acot7,Acaca,Acly
GO Process	GO:0009411	Response to UV	9	143	0.66	0.0103	10090.ENSMUSP00000005503,10090.ENSMUSP00000024967,10090.ENSMUSP00000028817,10090.ENSMUSP00000029336,10090.ENSMUSP00000034740,10090.ENSMUSP00000039776,10090.ENSMUSP00000075067,10090.ENSMUSP00000085906,10090.ENSMUSP00000137253	Msh6,Msh2,Pcna,Dhx36,Nedd4,Pold1,Npm1,Fmr1,Noc2l
GO Process	GO:0009116	Nucleoside metabolic process	7	84	0.78	0.0104	10090.ENSMUSP00000006764,10090.ENSMUSP00000023510,10090.ENSMUSP00000045283,10090.ENSMUSP00000061092,10090.ENSMUSP00000079888,10090.ENSMUSP00000099698,10090.ENSMUSP00000101999	Aprt,Umps,Dnph1,Mtap,Impdh2,Ampd2,Prpsap1
GO Process	GO:0048732	Gland development	18	493	0.42	0.0104	10090.ENSMUSP00000005218,10090.ENSMUSP00000006614,10090.ENSMUSP00000006764,10090.ENSMUSP00000013773,10090.ENSMUSP00000021077,10090.ENSMUSP00000022830,10090.ENSMUSP00000023510,10090.ENSMUSP00000025561,10090.ENSMUSP00000026846,10090.ENSMUSP00000028817,10090.ENSMUSP00000032508,10090.ENSMUSP00000033310,10090.ENSMUSP00000052872,10090.ENSMUSP00000072556,10090.ENSMUSP00000075067,10090.ENSMUSP00000086094…	Cd44,Epha2,Aprt,Cad,Slc9a3r1,Ripk3,Umps,Anxa1,Tyms,Pcna,Fkbp4,Mki67,Fasn,Hmga2,Npm1,Smarcc1,Ass1,Hmgcs1
GO Process	GO:0032870	Cellular response to hormone stimulus	18	494	0.42	0.0106	10090.ENSMUSP00000006764,10090.ENSMUSP00000019109,10090.ENSMUSP00000021062,10090.ENSMUSP00000025561,10090.ENSMUSP00000026416,10090.ENSMUSP00000029769,10090.ENSMUSP00000032508,10090.ENSMUSP00000034740,10090.ENSMUSP00000086094,10090.ENSMUSP00000096954,10090.ENSMUSP00000099490,10090.ENSMUSP00000099904,10090.ENSMUSP00000112259,10090.ENSMUSP00000117045,10090.ENSMUSP00000122354,10090.ENSMUSP00000126849…	Aprt,Ywhah,Ddx5,Anxa1,Cdk2,Gclm,Fkbp4,Nedd4,Smarcc1,Sfr1,Acaca,Ass1,Cfl1,Srsf3,Arid1a,Rangap1,Bcar1,Hmgcs1
GO Process	GO:0090307	Mitotic spindle assembly	5	37	0.99	0.0106	10090.ENSMUSP00000001479,10090.ENSMUSP00000012587,10090.ENSMUSP00000023756,10090.ENSMUSP00000048383,10090.ENSMUSP00000128888	Kpnb1,Kif11,Racgap1,Kif4,Tpx2
GO Process	GO:0050792	Regulation of viral process	10	177	0.61	0.0107	10090.ENSMUSP00000018506,10090.ENSMUSP00000021062,10090.ENSMUSP00000031850,10090.ENSMUSP00000047980,10090.ENSMUSP00000068896,10090.ENSMUSP00000072556,10090.ENSMUSP00000085906,10090.ENSMUSP00000099657,10090.ENSMUSP00000112259,10090.ENSMUSP00000116259	Kpna2,Ddx5,Zc3hav1,Vps37b,Top2a,Hmga2,Fmr1,Hdac1,Cfl1,Srpk1
GO Process	GO:0033993	Response to lipid	26	872	0.33	0.0111	10090.ENSMUSP00000001724,10090.ENSMUSP00000003947,10090.ENSMUSP00000013773,10090.ENSMUSP00000019109,10090.ENSMUSP00000021062,10090.ENSMUSP00000022639,10090.ENSMUSP00000025561,10090.ENSMUSP00000026846,10090.ENSMUSP00000027438,10090.ENSMUSP00000028062,10090.ENSMUSP00000028817,10090.ENSMUSP00000032508,10090.ENSMUSP00000033720,10090.ENSMUSP00000034740,10090.ENSMUSP00000035829,10090.ENSMUSP00000039586…	Ddx18,Nqo1,Cad,Ywhah,Ddx5,Nefl,Anxa1,Tyms,Ncl,Vim,Pcna,Fkbp4,Rbbp7,Nedd4,Akap12,Serpine1,Hmgb2,Npm1,Dab2,Mbd3,Acaca,Ass1,Add1,Ranbp1,Arid1a,Hmgcs1
GO Process	GO:0010243	Response to organonitrogen compound	28	975	0.32	0.0116	10090.ENSMUSP00000004202,10090.ENSMUSP00000006764,10090.ENSMUSP00000013773,10090.ENSMUSP00000016105,10090.ENSMUSP00000020099,10090.ENSMUSP00000021077,10090.ENSMUSP00000022218,10090.ENSMUSP00000022639,10090.ENSMUSP00000025561,10090.ENSMUSP00000026416,10090.ENSMUSP00000026436,10090.ENSMUSP00000026846,10090.ENSMUSP00000028062,10090.ENSMUSP00000028817,10090.ENSMUSP00000029769,10090.ENSMUSP00000031513…	Dnmt1,Aprt,Cad,Adss,Cdk1,Slc9a3r1,Dhfr,Nefl,Anxa1,Cdk2,Baiap2,Tyms,Vim,Pcna,Gclm,Srsf9,Ipo5,Stub1,Ezr,Smarcc1,Hsp90aa1,Hdac1,Ass1,Cfl1,Srsf3,Rangap1,Bcar1,Hmgcs1
GO Process	GO:0090068	Positive regulation of cell cycle process	12	252	0.54	0.0119	10090.ENSMUSP00000020099,10090.ENSMUSP00000023756,10090.ENSMUSP00000025561,10090.ENSMUSP00000025651,10090.ENSMUSP00000044827,10090.ENSMUSP00000062049,10090.ENSMUSP00000071163,10090.ENSMUSP00000072556,10090.ENSMUSP00000075067,10090.ENSMUSP00000085581,10090.ENSMUSP00000111309,10090.ENSMUSP00000114968	Cdk1,Racgap1,Anxa1,Fen1,Mybbp1a,Cit,Rcc2,Hmga2,Npm1,Ube2c,Ranbp1,Plrg1
GO Process	GO:0006637	acyl-CoA metabolic process	7	87	0.76	0.0123	10090.ENSMUSP00000046585,10090.ENSMUSP00000052872,10090.ENSMUSP00000064334,10090.ENSMUSP00000074827,10090.ENSMUSP00000099490,10090.ENSMUSP00000103012,10090.ENSMUSP00000136944	Acsl5,Fasn,Far1,Acot7,Acaca,Acly,Hmgcs1
GO Process	GO:0007093	Mitotic cell cycle checkpoint	8	116	0.7	0.0123	10090.ENSMUSP00000020099,10090.ENSMUSP00000024967,10090.ENSMUSP00000034803,10090.ENSMUSP00000068896,10090.ENSMUSP00000072556,10090.ENSMUSP00000081547,10090.ENSMUSP00000099621,10090.ENSMUSP00000101071	Cdk1,Msh2,Zw10,Top2a,Hmga2,Bub3,Rpa2,Zwint
GO Process	GO:0071363	Cellular response to growth factor stimulus	17	459	0.43	0.0128	10090.ENSMUSP00000000505,10090.ENSMUSP00000004202,10090.ENSMUSP00000005218,10090.ENSMUSP00000013773,10090.ENSMUSP00000019076,10090.ENSMUSP00000021062,10090.ENSMUSP00000024727,10090.ENSMUSP00000025561,10090.ENSMUSP00000026436,10090.ENSMUSP00000027438,10090.ENSMUSP00000029002,10090.ENSMUSP00000029769,10090.ENSMUSP00000033609,10090.ENSMUSP00000039586,10090.ENSMUSP00000079689,10090.ENSMUSP00000112259…	Mcm7,Dnmt1,Cd44,Cad,Map2k3,Ddx5,Cdc5l,Anxa1,Baiap2,Ncl,Stmn2,Gclm,Cstf2,Serpine1,Dab2,Cfl1,Bcar1
GO Process	GO:0048814	Regulation of dendrite morphogenesis	8	117	0.69	0.0129	10090.ENSMUSP00000019109,10090.ENSMUSP00000026436,10090.ENSMUSP00000028607,10090.ENSMUSP00000029336,10090.ENSMUSP00000034740,10090.ENSMUSP00000062049,10090.ENSMUSP00000112259,10090.ENSMUSP00000132838	Ywhah,Baiap2,Caprin1,Dhx36,Nedd4,Cit,Cfl1,Nedd4l
GO Process	GO:0043603	Cellular amide metabolic process	22	689	0.36	0.0131	10090.ENSMUSP00000004327,10090.ENSMUSP00000022218,10090.ENSMUSP00000026846,10090.ENSMUSP00000029769,10090.ENSMUSP00000034903,10090.ENSMUSP00000035105,10090.ENSMUSP00000038352,10090.ENSMUSP00000046585,10090.ENSMUSP00000048833,10090.ENSMUSP00000052872,10090.ENSMUSP00000058432,10090.ENSMUSP00000064334,10090.ENSMUSP00000074827,10090.ENSMUSP00000081474,10090.ENSMUSP00000097780,10090.ENSMUSP00000099490…	G6pdx,Dhfr,Tyms,Gclm,Gsta4,Rpsa,Rps29,Acsl5,Eif4h,Fasn,Rps21,Far1,Acot7,Rplp2,Larp4,Acaca,Ass1,Rpl38,Acly,Eif4a1,Hmgcs1,Rpl31
GO Process	GO:0060284	Regulation of cell development	30	1086	0.3	0.0131	10090.ENSMUSP00000001548,10090.ENSMUSP00000004327,10090.ENSMUSP00000004507,10090.ENSMUSP00000019109,10090.ENSMUSP00000022638,10090.ENSMUSP00000022639,10090.ENSMUSP00000026436,10090.ENSMUSP00000028062,10090.ENSMUSP00000028607,10090.ENSMUSP00000029002,10090.ENSMUSP00000029336,10090.ENSMUSP00000032508,10090.ENSMUSP00000034740,10090.ENSMUSP00000062049,10090.ENSMUSP00000065940,10090.ENSMUSP00000071163…	Itga3,G6pdx,Ddx56,Ywhah,Nefm,Nefl,Baiap2,Vim,Caprin1,Stmn2,Dhx36,Fkbp4,Nedd4,Cit,Hmgb2,Rcc2,Hmga2,Dab2,Fdps,Fmr1,Tjp2,Hdac1,Add1,Ranbp1,Cfl1,Ptbp1,Nap1l1,Mov10,Bcar1,Nedd4l
GO Process	GO:0030518	Intracellular steroid hormone receptor signaling pathway	5	40	0.96	0.0141	10090.ENSMUSP00000019109,10090.ENSMUSP00000021062,10090.ENSMUSP00000032508,10090.ENSMUSP00000034740,10090.ENSMUSP00000122354	Ywhah,Ddx5,Fkbp4,Nedd4,Arid1a
GO Process	GO:0019856	Pyrimidine nucleobase biosynthetic process	3	8	1.43	0.015	10090.ENSMUSP00000013773,10090.ENSMUSP00000023510,10090.ENSMUSP00000030381	Cad,Umps,Ctps
GO Process	GO:0043101	Purine-containing compound salvage	3	8	1.43	0.015	10090.ENSMUSP00000006764,10090.ENSMUSP00000061092,10090.ENSMUSP00000099698	Aprt,Mtap,Ampd2
GO Process	GO:0043484	Regulation of RNA splicing	9	152	0.63	0.015	10090.ENSMUSP00000021062,10090.ENSMUSP00000023099,10090.ENSMUSP00000027438,10090.ENSMUSP00000031513,10090.ENSMUSP00000075067,10090.ENSMUSP00000085906,10090.ENSMUSP00000117045,10090.ENSMUSP00000126192,10090.ENSMUSP00000130023	Ddx5,Slc38a2,Ncl,Srsf9,Npm1,Fmr1,Srsf3,Ptbp1,Hnrnpf
GO Process	GO:0071345	Cellular response to cytokine stimulus	22	698	0.36	0.0153	10090.ENSMUSP00000005218,10090.ENSMUSP00000006611,10090.ENSMUSP00000007814,10090.ENSMUSP00000025903,10090.ENSMUSP00000027438,10090.ENSMUSP00000028062,10090.ENSMUSP00000028382,10090.ENSMUSP00000029769,10090.ENSMUSP00000031731,10090.ENSMUSP00000035829,10090.ENSMUSP00000039586,10090.ENSMUSP00000044361,10090.ENSMUSP00000052776,10090.ENSMUSP00000052872,10090.ENSMUSP00000061923,10090.ENSMUSP00000078589…	Cd44,Srm,Khsrp,Rps6ka4,Ncl,Vim,Nup35,Gclm,Pcolce,Akap12,Serpine1,Smarca5,Eps8,Fasn,Mcm2,Ybx1,Impdh2,Dok1,Tjp2,Ass1,Cfl1,Srsf3
GO Process	GO:2000772	Regulation of cellular senescence	5	41	0.95	0.0154	10090.ENSMUSP00000072556,10090.ENSMUSP00000078589,10090.ENSMUSP00000100667,10090.ENSMUSP00000113431,10090.ENSMUSP00000126024	Hmga2,Ybx1,Hmga1-rs1,Rsl1d1,Cdk6
GO Process	GO:0006662	Glycerol ether metabolic process	4	22	1.12	0.0155	10090.ENSMUSP00000030051,10090.ENSMUSP00000052872,10090.ENSMUSP00000064334,10090.ENSMUSP00000070868	Txn1,Fasn,Far1,Pla2g4a
GO Process	GO:0010638	Positive regulation of organelle organization	20	606	0.38	0.0159	10090.ENSMUSP00000004202,10090.ENSMUSP00000014922,10090.ENSMUSP00000025561,10090.ENSMUSP00000025651,10090.ENSMUSP00000025903,10090.ENSMUSP00000026436,10090.ENSMUSP00000027986,10090.ENSMUSP00000029002,10090.ENSMUSP00000029336,10090.ENSMUSP00000031565,10090.ENSMUSP00000047119,10090.ENSMUSP00000070868,10090.ENSMUSP00000075067,10090.ENSMUSP00000079356,10090.ENSMUSP00000084461,10090.ENSMUSP00000085581…	Dnmt1,Fhod1,Anxa1,Fen1,Rps6ka4,Baiap2,Optn,Stmn2,Dhx36,Fscn1,Gnl3,Pla2g4a,Npm1,Hist1h1b,Ppp1r10,Ube2c,Fmr1,Ranbp1,Cfl1,Ptbp1
GO Process	GO:0051494	Negative regulation of cytoskeleton organization	9	154	0.63	0.016	10090.ENSMUSP00000029002,10090.ENSMUSP00000030636,10090.ENSMUSP00000032508,10090.ENSMUSP00000049440,10090.ENSMUSP00000052776,10090.ENSMUSP00000075067,10090.ENSMUSP00000109979,10090.ENSMUSP00000112259,10090.ENSMUSP00000128888	Stmn2,Stmn1,Fkbp4,Arpin,Eps8,Npm1,Add1,Cfl1,Tpx2
GO Process	GO:0010975	Regulation of neuron projection development	20	607	0.38	0.0161	10090.ENSMUSP00000001548,10090.ENSMUSP00000004507,10090.ENSMUSP00000019109,10090.ENSMUSP00000022638,10090.ENSMUSP00000022639,10090.ENSMUSP00000026436,10090.ENSMUSP00000028062,10090.ENSMUSP00000028607,10090.ENSMUSP00000029002,10090.ENSMUSP00000029336,10090.ENSMUSP00000032508,10090.ENSMUSP00000034740,10090.ENSMUSP00000062049,10090.ENSMUSP00000079689,10090.ENSMUSP00000085906,10090.ENSMUSP00000111309…	Itga3,Ddx56,Ywhah,Nefm,Nefl,Baiap2,Vim,Caprin1,Stmn2,Dhx36,Fkbp4,Nedd4,Cit,Dab2,Fmr1,Ranbp1,Cfl1,Ptbp1,Mov10,Nedd4l
GO Process	GO:0044272	Sulfur compound biosynthetic process	7	92	0.74	0.0161	10090.ENSMUSP00000029666,10090.ENSMUSP00000029769,10090.ENSMUSP00000031103,10090.ENSMUSP00000046585,10090.ENSMUSP00000061092,10090.ENSMUSP00000099490,10090.ENSMUSP00000103012	Papss1,Gclm,Ugdh,Acsl5,Mtap,Acaca,Acly
GO Process	GO:0010769	Regulation of cell morphogenesis involved in differentiation	14	343	0.47	0.0163	10090.ENSMUSP00000019109,10090.ENSMUSP00000022638,10090.ENSMUSP00000022639,10090.ENSMUSP00000026436,10090.ENSMUSP00000028062,10090.ENSMUSP00000028607,10090.ENSMUSP00000029336,10090.ENSMUSP00000034740,10090.ENSMUSP00000062049,10090.ENSMUSP00000071163,10090.ENSMUSP00000079689,10090.ENSMUSP00000112259,10090.ENSMUSP00000129584,10090.ENSMUSP00000132838	Ywhah,Nefm,Nefl,Baiap2,Vim,Caprin1,Dhx36,Nedd4,Cit,Rcc2,Dab2,Cfl1,Bcar1,Nedd4l
GO Process	GO:0006606	Protein import into nucleus	7	94	0.73	0.018	10090.ENSMUSP00000001479,10090.ENSMUSP00000018506,10090.ENSMUSP00000021062,10090.ENSMUSP00000028382,10090.ENSMUSP00000032898,10090.ENSMUSP00000112259,10090.ENSMUSP00000131457	Kpnb1,Kpna2,Ddx5,Nup35,Ipo5,Cfl1,Nup50
GO Process	GO:0046825	Regulation of protein export from nucleus	5	43	0.92	0.0184	10090.ENSMUSP00000025243,10090.ENSMUSP00000030051,10090.ENSMUSP00000084257,10090.ENSMUSP00000105321,10090.ENSMUSP00000126849	Iws1,Txn1,Xpo5,Nsun2,Rangap1
GO Process	GO:0032501	Multicellular organismal process	114	6272	0.12	0.0191	10090.ENSMUSP00000000767,10090.ENSMUSP00000001548,10090.ENSMUSP00000003946,10090.ENSMUSP00000004202,10090.ENSMUSP00000004327,10090.ENSMUSP00000004507,10090.ENSMUSP00000005003,10090.ENSMUSP00000005218,10090.ENSMUSP00000005503,10090.ENSMUSP00000006614,10090.ENSMUSP00000006764,10090.ENSMUSP00000013773,10090.ENSMUSP00000014990,10090.ENSMUSP00000019076,10090.ENSMUSP00000019109,10090.ENSMUSP00000020099…	Rpa1,Itga3,Nob1,Dnmt1,G6pdx,Ddx56,Lbr,Cd44,Msh6,Epha2,Aprt,Cad,Tppp3,Map2k3,Ywhah,Cdk1,Bzw2,Rrm2,Ddx5,Slc9a3r1,Sfxn1,Btf3,Dhfr,Rnaseh2b,Nefm,Nefl,Ripk3,Slc38a2,Umps,Racgap1,Bysl,Msh2,Anxa1,Fen1,Baiap2,Tyms,Ncl,Fam107b,Optn,Vim,Caprin1,Pcna,Stmn2,Dhx36,Gclm,Nasp,Stmn1,Ppp1r8,Ugdh,Pds5a,Fkbp4,Mfge8,Rrm1,Mki67,Cfdp1,Nedd4,Akap12,Serpine1,Mybbp1a,Anln,Gnl3,Nop2,Eps8,Fasn,Ptgs1,Mcm2,Hist1h1a,Cit,Ezr,P…
GO Process	GO:1903508	Positive regulation of nucleic acid-templated transcription	39	1602	0.25	0.0191	10090.ENSMUSP00000007814,10090.ENSMUSP00000014922,10090.ENSMUSP00000019076,10090.ENSMUSP00000019109,10090.ENSMUSP00000021062,10090.ENSMUSP00000024727,10090.ENSMUSP00000024885,10090.ENSMUSP00000025903,10090.ENSMUSP00000026416,10090.ENSMUSP00000027438,10090.ENSMUSP00000029336,10090.ENSMUSP00000031092,10090.ENSMUSP00000032138,10090.ENSMUSP00000042283,10090.ENSMUSP00000043691,10090.ENSMUSP00000044361…	Khsrp,Fhod1,Map2k3,Ywhah,Ddx5,Cdc5l,Cebpz,Rps6ka4,Cdk2,Ncl,Dhx36,Rfc1,Cnbp,Supt16,Atad2,Smarca5,Gnl3,Wdr43,Hist1h1a,Pdlim1,Hmgb2,Top2a,Hmga2,Npm1,Ybx1,Hist1h1b,Dab2,Smarcc1,Sfr1,Hdac1,Hmga1-rs1,Hnrnpab,Hmgb3,Sumo2,Arid1a,Bud31,Ptbp1,Nolc1,Tcea1
GO Process	GO:0051641	Cellular localization	48	2115	0.22	0.0194	10090.ENSMUSP00000000767,10090.ENSMUSP00000001479,10090.ENSMUSP00000006614,10090.ENSMUSP00000014922,10090.ENSMUSP00000018506,10090.ENSMUSP00000019109,10090.ENSMUSP00000020099,10090.ENSMUSP00000021062,10090.ENSMUSP00000021077,10090.ENSMUSP00000022638,10090.ENSMUSP00000022639,10090.ENSMUSP00000024967,10090.ENSMUSP00000026125,10090.ENSMUSP00000027986,10090.ENSMUSP00000028382,10090.ENSMUSP00000030051…	Rpa1,Kpnb1,Epha2,Fhod1,Kpna2,Ywhah,Cdk1,Ddx5,Slc9a3r1,Nefm,Nefl,Msh2,Alyref,Optn,Nup35,Txn1,Nudc,Arl6ip1,Ipo5,Nedd4,Zw10,Akap12,Hnrnpa1,Anln,Vps37b,Poldip3,Ezr,Rtkn,Rcc2,Rrs1,Npm1,Cherp,Ybx1,Hist1h1b,Bub3,Xpo5,Fmr1,Hsp90aa1,Rpa2,Zwint,Pes1,Ranbp1,Cfl1,Plrg1,Sumo2,Srsf3,Rangap1,Nup50
GO Process	GO:0002181	Cytoplasmic translation	6	68	0.8	0.0195	10090.ENSMUSP00000035105,10090.ENSMUSP00000038352,10090.ENSMUSP00000058432,10090.ENSMUSP00000102213,10090.ENSMUSP00000127034,10090.ENSMUSP00000137631	Rpsa,Rps29,Rps21,Rpl38,Eif4a1,Rpl31
GO Process	GO:0006405	RNA export from nucleus	6	68	0.8	0.0195	10090.ENSMUSP00000026125,10090.ENSMUSP00000054548,10090.ENSMUSP00000071955,10090.ENSMUSP00000075067,10090.ENSMUSP00000084257,10090.ENSMUSP00000117045	Alyref,Poldip3,Rrs1,Npm1,Xpo5,Srsf3
GO Process	GO:0010941	Regulation of cell death	40	1661	0.24	0.0195	10090.ENSMUSP00000003947,10090.ENSMUSP00000004202,10090.ENSMUSP00000004327,10090.ENSMUSP00000005218,10090.ENSMUSP00000019109,10090.ENSMUSP00000020099,10090.ENSMUSP00000021077,10090.ENSMUSP00000022639,10090.ENSMUSP00000022830,10090.ENSMUSP00000024967,10090.ENSMUSP00000025561,10090.ENSMUSP00000027438,10090.ENSMUSP00000027986,10090.ENSMUSP00000029769,10090.ENSMUSP00000030051,10090.ENSMUSP00000032888…	Nqo1,Dnmt1,G6pdx,Cd44,Ywhah,Cdk1,Slc9a3r1,Nefl,Ripk3,Msh2,Anxa1,Ncl,Optn,Gclm,Txn1,Arl6ip1,Cfdp1,Ppp2r1b,Akap12,Rps29,Serbp1,Serpine1,Ptma,Mybbp1a,Acsl5,Rtkn,Hmgb2,Top2a,Pla2g4a,Hmga2,Npm1,Ybx1,Dab2,Ppp1r10,Fmr1,Hdac1,Set,Rsl1d1,Anp32e,Noc2l
GO Process	GO:1990830	Cellular response to leukemia inhibitory factor	8	127	0.66	0.0201	10090.ENSMUSP00000006611,10090.ENSMUSP00000027438,10090.ENSMUSP00000028382,10090.ENSMUSP00000029769,10090.ENSMUSP00000031731,10090.ENSMUSP00000044361,10090.ENSMUSP00000052776,10090.ENSMUSP00000117045	Srm,Ncl,Nup35,Gclm,Pcolce,Smarca5,Eps8,Srsf3
GO Process	GO:0034097	Response to cytokine	24	818	0.33	0.0214	10090.ENSMUSP00000005218,10090.ENSMUSP00000006611,10090.ENSMUSP00000007814,10090.ENSMUSP00000025561,10090.ENSMUSP00000025903,10090.ENSMUSP00000026846,10090.ENSMUSP00000027438,10090.ENSMUSP00000028062,10090.ENSMUSP00000028382,10090.ENSMUSP00000029769,10090.ENSMUSP00000031731,10090.ENSMUSP00000035829,10090.ENSMUSP00000039586,10090.ENSMUSP00000044361,10090.ENSMUSP00000052776,10090.ENSMUSP00000052872…	Cd44,Srm,Khsrp,Anxa1,Rps6ka4,Tyms,Ncl,Vim,Nup35,Gclm,Pcolce,Akap12,Serpine1,Smarca5,Eps8,Fasn,Mcm2,Ybx1,Impdh2,Dok1,Tjp2,Ass1,Cfl1,Srsf3
GO Process	GO:0009615	Response to virus	11	235	0.53	0.0219	10090.ENSMUSP00000022830,10090.ENSMUSP00000029336,10090.ENSMUSP00000030636,10090.ENSMUSP00000031850,10090.ENSMUSP00000042691,10090.ENSMUSP00000055521,10090.ENSMUSP00000076294,10090.ENSMUSP00000085906,10090.ENSMUSP00000112259,10090.ENSMUSP00000126024,10090.ENSMUSP00000126897	Ripk3,Dhx36,Stmn1,Zc3hav1,Ddx21,Mlkl,Pcbp2,Fmr1,Cfl1,Cdk6,Mov10
GO Process	GO:0045727	Positive regulation of translation	8	129	0.65	0.0219	10090.ENSMUSP00000028062,10090.ENSMUSP00000029336,10090.ENSMUSP00000032138,10090.ENSMUSP00000054548,10090.ENSMUSP00000075067,10090.ENSMUSP00000085906,10090.ENSMUSP00000097780,10090.ENSMUSP00000126192	Vim,Dhx36,Cnbp,Poldip3,Npm1,Fmr1,Larp4,Ptbp1
GO Process	GO:0030490	Maturation of SSU-rRNA	5	46	0.9	0.0234	10090.ENSMUSP00000003946,10090.ENSMUSP00000024783,10090.ENSMUSP00000039027,10090.ENSMUSP00000058432,10090.ENSMUSP00000071955	Nob1,Bysl,Tsr1,Rps21,Rrs1
GO Process	GO:0051095	Regulation of helicase activity	3	10	1.34	0.0235	10090.ENSMUSP00000005503,10090.ENSMUSP00000024967,10090.ENSMUSP00000061923	Msh6,Msh2,Mcm2
GO Process	GO:1901796	Regulation of signal transduction by p53 class mediator	6	71	0.79	0.0235	10090.ENSMUSP00000005218,10090.ENSMUSP00000021062,10090.ENSMUSP00000023217,10090.ENSMUSP00000047123,10090.ENSMUSP00000071955,10090.ENSMUSP00000075067	Cd44,Ddx5,Bop1,Nop2,Rrs1,Npm1
GO Process	GO:0048731	System development	84	4350	0.14	0.0243	10090.ENSMUSP00000000767,10090.ENSMUSP00000001548,10090.ENSMUSP00000004327,10090.ENSMUSP00000004507,10090.ENSMUSP00000005003,10090.ENSMUSP00000005218,10090.ENSMUSP00000005503,10090.ENSMUSP00000006614,10090.ENSMUSP00000006764,10090.ENSMUSP00000013773,10090.ENSMUSP00000014990,10090.ENSMUSP00000019109,10090.ENSMUSP00000020099,10090.ENSMUSP00000020856,10090.ENSMUSP00000021062,10090.ENSMUSP00000021077…	Rpa1,Itga3,G6pdx,Ddx56,Lbr,Cd44,Msh6,Epha2,Aprt,Cad,Tppp3,Ywhah,Cdk1,Bzw2,Ddx5,Slc9a3r1,Sfxn1,Dhfr,Nefm,Nefl,Ripk3,Slc38a2,Umps,Racgap1,Msh2,Anxa1,Baiap2,Tyms,Ncl,Vim,Caprin1,Pcna,Stmn2,Dhx36,Stmn1,Pds5a,Fkbp4,Mfge8,Rrm1,Mki67,Nedd4,Serpine1,Anln,Fasn,Ptgs1,Mcm2,Cit,Pdlim1,Hmgb2,Nav1,Top2a,Pla2g4a,Tubb3,Rrs1,Hmga2,Npm1,Hist1h1b,Dab2,Impdh2,Lyar,Fmr1,Smarcc1,Mmp14,Mbd3,Hsp90aa1,Hdac1,Ampd2,Ass1,Rp…
GO Process	GO:0006221	Pyrimidine nucleotide biosynthetic process	4	26	1.05	0.0253	10090.ENSMUSP00000013773,10090.ENSMUSP00000023510,10090.ENSMUSP00000026846,10090.ENSMUSP00000030381	Cad,Umps,Tyms,Ctps
GO Process	GO:0090329	Regulation of DNA-dependent DNA replication	5	47	0.89	0.0253	10090.ENSMUSP00000023598,10090.ENSMUSP00000023867,10090.ENSMUSP00000026416,10090.ENSMUSP00000028817,10090.ENSMUSP00000075067	Rfc4,Rfc2,Cdk2,Pcna,Npm1
GO Process	GO:0030036	Actin cytoskeleton organization	17	496	0.39	0.0264	10090.ENSMUSP00000014922,10090.ENSMUSP00000021077,10090.ENSMUSP00000022599,10090.ENSMUSP00000023756,10090.ENSMUSP00000025561,10090.ENSMUSP00000026436,10090.ENSMUSP00000031565,10090.ENSMUSP00000045873,10090.ENSMUSP00000052776,10090.ENSMUSP00000062049,10090.ENSMUSP00000063734,10090.ENSMUSP00000064545,10090.ENSMUSP00000065571,10090.ENSMUSP00000090245,10090.ENSMUSP00000109979,10090.ENSMUSP00000112259…	Fhod1,Slc9a3r1,Diap3,Racgap1,Anxa1,Baiap2,Fscn1,Anln,Eps8,Cit,Ezr,Pdlim1,Rtkn,Marcks,Add1,Cfl1,Bcar1
GO Process	GO:0022411	Cellular component disassembly	10	204	0.55	0.0268	10090.ENSMUSP00000020099,10090.ENSMUSP00000021539,10090.ENSMUSP00000029002,10090.ENSMUSP00000030636,10090.ENSMUSP00000068896,10090.ENSMUSP00000086094,10090.ENSMUSP00000099835,10090.ENSMUSP00000112259,10090.ENSMUSP00000116252,10090.ENSMUSP00000122354	Cdk1,Vrk1,Stmn2,Stmn1,Top2a,Smarcc1,Sqstm1,Cfl1,Grwd1,Arid1a
GO Process	GO:0007015	Actin filament organization	11	243	0.51	0.0276	10090.ENSMUSP00000014922,10090.ENSMUSP00000022599,10090.ENSMUSP00000026436,10090.ENSMUSP00000031565,10090.ENSMUSP00000052776,10090.ENSMUSP00000063734,10090.ENSMUSP00000064545,10090.ENSMUSP00000090245,10090.ENSMUSP00000109979,10090.ENSMUSP00000112259,10090.ENSMUSP00000129584	Fhod1,Diap3,Baiap2,Fscn1,Eps8,Ezr,Pdlim1,Marcks,Add1,Cfl1,Bcar1
GO Process	GO:0007051	Spindle organization	8	135	0.63	0.0279	10090.ENSMUSP00000001479,10090.ENSMUSP00000012587,10090.ENSMUSP00000023756,10090.ENSMUSP00000030636,10090.ENSMUSP00000048383,10090.ENSMUSP00000063734,10090.ENSMUSP00000111309,10090.ENSMUSP00000128888	Kpnb1,Kif11,Racgap1,Stmn1,Kif4,Ezr,Ranbp1,Tpx2
GO Process	GO:0007052	Mitotic spindle organization	6	74	0.77	0.0279	10090.ENSMUSP00000001479,10090.ENSMUSP00000012587,10090.ENSMUSP00000023756,10090.ENSMUSP00000030636,10090.ENSMUSP00000048383,10090.ENSMUSP00000128888	Kpnb1,Kif11,Racgap1,Stmn1,Kif4,Tpx2
GO Process	GO:0051168	Nuclear export	7	103	0.69	0.0279	10090.ENSMUSP00000026125,10090.ENSMUSP00000042658,10090.ENSMUSP00000054548,10090.ENSMUSP00000071955,10090.ENSMUSP00000075067,10090.ENSMUSP00000084257,10090.ENSMUSP00000117045	Alyref,Hnrnpa1,Poldip3,Rrs1,Npm1,Xpo5,Srsf3
GO Process	GO:0031392	Regulation of prostaglandin biosynthetic process	3	11	1.29	0.0287	10090.ENSMUSP00000025561,10090.ENSMUSP00000029046,10090.ENSMUSP00000070868	Anxa1,Fabp5,Pla2g4a
GO Process	GO:0031936	Negative regulation of chromatin silencing	3	11	1.29	0.0287	10090.ENSMUSP00000043691,10090.ENSMUSP00000062030,10090.ENSMUSP00000079356	Atad2,Hist1h1a,Hist1h1b
GO Process	GO:0006633	Fatty acid biosynthetic process	7	104	0.69	0.029	10090.ENSMUSP00000025567,10090.ENSMUSP00000052872,10090.ENSMUSP00000059977,10090.ENSMUSP00000070868,10090.ENSMUSP00000074827,10090.ENSMUSP00000099490,10090.ENSMUSP00000103012	Fads2,Fasn,Ptgs1,Pla2g4a,Acot7,Acaca,Acly
GO Process	GO:0032269	Negative regulation of cellular protein metabolic process	28	1047	0.29	0.0293	10090.ENSMUSP00000004202,10090.ENSMUSP00000004327,10090.ENSMUSP00000005218,10090.ENSMUSP00000006697,10090.ENSMUSP00000007814,10090.ENSMUSP00000021077,10090.ENSMUSP00000021574,10090.ENSMUSP00000022218,10090.ENSMUSP00000026846,10090.ENSMUSP00000027438,10090.ENSMUSP00000028607,10090.ENSMUSP00000029336,10090.ENSMUSP00000030702,10090.ENSMUSP00000032888,10090.ENSMUSP00000039586,10090.ENSMUSP00000063734…	Dnmt1,G6pdx,Cd44,Itih3,Khsrp,Slc9a3r1,Gtpbp4,Dhfr,Tyms,Ncl,Caprin1,Dhx36,Ppp1r8,Arl6ip1,Serpine1,Ezr,C4b,Npm1,Ybx1,Dab2,Ppp1r10,Fmr1,Smarcc1,Dok1,Hdac1,Sqstm1,Mov10,Noc2l
GO Process	GO:1902850	Microtubule cytoskeleton organization involved in mitosis	7	105	0.68	0.0304	10090.ENSMUSP00000001479,10090.ENSMUSP00000012587,10090.ENSMUSP00000023756,10090.ENSMUSP00000030636,10090.ENSMUSP00000034803,10090.ENSMUSP00000048383,10090.ENSMUSP00000128888	Kpnb1,Kif11,Racgap1,Stmn1,Zw10,Kif4,Tpx2
GO Process	GO:0007568	Aging	12	287	0.48	0.0306	10090.ENSMUSP00000003947,10090.ENSMUSP00000005503,10090.ENSMUSP00000020099,10090.ENSMUSP00000024967,10090.ENSMUSP00000026846,10090.ENSMUSP00000029769,10090.ENSMUSP00000039586,10090.ENSMUSP00000072556,10090.ENSMUSP00000075067,10090.ENSMUSP00000089948,10090.ENSMUSP00000099904,10090.ENSMUSP00000100667	Nqo1,Msh6,Cdk1,Msh2,Tyms,Gclm,Serpine1,Hmga2,Npm1,Mbd3,Ass1,Hmga1-rs1
GO Process	GO:0030029	Actin filament-based process	18	551	0.37	0.0306	10090.ENSMUSP00000014922,10090.ENSMUSP00000021077,10090.ENSMUSP00000022599,10090.ENSMUSP00000023756,10090.ENSMUSP00000025561,10090.ENSMUSP00000026436,10090.ENSMUSP00000031565,10090.ENSMUSP00000045873,10090.ENSMUSP00000052776,10090.ENSMUSP00000062049,10090.ENSMUSP00000063734,10090.ENSMUSP00000064545,10090.ENSMUSP00000065571,10090.ENSMUSP00000090245,10090.ENSMUSP00000109979,10090.ENSMUSP00000112259…	Fhod1,Slc9a3r1,Diap3,Racgap1,Anxa1,Baiap2,Fscn1,Anln,Eps8,Cit,Ezr,Pdlim1,Rtkn,Marcks,Add1,Cfl1,Bcar1,Nedd4l
GO Process	GO:0044403	Symbiotic process	11	247	0.51	0.0306	10090.ENSMUSP00000018506,10090.ENSMUSP00000022830,10090.ENSMUSP00000034740,10090.ENSMUSP00000052942,10090.ENSMUSP00000072556,10090.ENSMUSP00000076294,10090.ENSMUSP00000085906,10090.ENSMUSP00000099657,10090.ENSMUSP00000112259,10090.ENSMUSP00000126192,10090.ENSMUSP00000134169	Kpna2,Ripk3,Nedd4,Sugt1,Hmga2,Pcbp2,Fmr1,Hdac1,Cfl1,Ptbp1,Ube2i
GO Process	GO:1901987	Regulation of cell cycle phase transition	12	287	0.48	0.0306	10090.ENSMUSP00000020099,10090.ENSMUSP00000022499,10090.ENSMUSP00000025561,10090.ENSMUSP00000026416,10090.ENSMUSP00000034803,10090.ENSMUSP00000071163,10090.ENSMUSP00000072556,10090.ENSMUSP00000075067,10090.ENSMUSP00000081547,10090.ENSMUSP00000085581,10090.ENSMUSP00000099621,10090.ENSMUSP00000114968	Cdk1,Rnaseh2b,Anxa1,Cdk2,Zw10,Rcc2,Hmga2,Npm1,Bub3,Ube2c,Rpa2,Plrg1
GO Process	GO:1902275	Regulation of chromatin organization	10	209	0.54	0.0306	10090.ENSMUSP00000004202,10090.ENSMUSP00000025243,10090.ENSMUSP00000025903,10090.ENSMUSP00000033310,10090.ENSMUSP00000043691,10090.ENSMUSP00000062030,10090.ENSMUSP00000076971,10090.ENSMUSP00000079356,10090.ENSMUSP00000085906,10090.ENSMUSP00000137253	Dnmt1,Iws1,Rps6ka4,Mki67,Atad2,Hist1h1a,Ssrp1,Hist1h1b,Fmr1,Noc2l
GO Process	GO:0045292	mRNA cis splicing, via spliceosome	4	28	1.01	0.0308	10090.ENSMUSP00000004200,10090.ENSMUSP00000031513,10090.ENSMUSP00000112213,10090.ENSMUSP00000117045	Cwc15,Srsf9,Wbp11,Srsf3
GO Process	GO:0045893	Positive regulation of transcription, DNA-templated	37	1541	0.24	0.0308	10090.ENSMUSP00000007814,10090.ENSMUSP00000014922,10090.ENSMUSP00000019076,10090.ENSMUSP00000019109,10090.ENSMUSP00000021062,10090.ENSMUSP00000024727,10090.ENSMUSP00000024885,10090.ENSMUSP00000025903,10090.ENSMUSP00000026416,10090.ENSMUSP00000027438,10090.ENSMUSP00000029336,10090.ENSMUSP00000031092,10090.ENSMUSP00000032138,10090.ENSMUSP00000042283,10090.ENSMUSP00000043691,10090.ENSMUSP00000044361…	Khsrp,Fhod1,Map2k3,Ywhah,Ddx5,Cdc5l,Cebpz,Rps6ka4,Cdk2,Ncl,Dhx36,Rfc1,Cnbp,Supt16,Atad2,Smarca5,Gnl3,Wdr43,Hist1h1a,Hmgb2,Top2a,Hmga2,Npm1,Ybx1,Hist1h1b,Dab2,Smarcc1,Sfr1,Hdac1,Hmga1-rs1,Hnrnpab,Hmgb3,Sumo2,Arid1a,Ptbp1,Nolc1,Tcea1
GO Process	GO:1903900	Regulation of viral life cycle	8	138	0.62	0.0308	10090.ENSMUSP00000018506,10090.ENSMUSP00000021062,10090.ENSMUSP00000031850,10090.ENSMUSP00000047980,10090.ENSMUSP00000068896,10090.ENSMUSP00000072556,10090.ENSMUSP00000085906,10090.ENSMUSP00000116259	Kpna2,Ddx5,Zc3hav1,Vps37b,Top2a,Hmga2,Fmr1,Srpk1
GO Process	GO:0071396	Cellular response to lipid	17	507	0.38	0.0315	10090.ENSMUSP00000001724,10090.ENSMUSP00000019109,10090.ENSMUSP00000021062,10090.ENSMUSP00000025561,10090.ENSMUSP00000027438,10090.ENSMUSP00000028062,10090.ENSMUSP00000032508,10090.ENSMUSP00000034740,10090.ENSMUSP00000039586,10090.ENSMUSP00000065940,10090.ENSMUSP00000075067,10090.ENSMUSP00000099490,10090.ENSMUSP00000099904,10090.ENSMUSP00000109979,10090.ENSMUSP00000111309,10090.ENSMUSP00000122354…	Ddx18,Ywhah,Ddx5,Anxa1,Ncl,Vim,Fkbp4,Nedd4,Serpine1,Hmgb2,Npm1,Acaca,Ass1,Add1,Ranbp1,Arid1a,Hmgcs1
GO Process	GO:0070301	Cellular response to hydrogen peroxide	6	77	0.75	0.0324	10090.ENSMUSP00000003947,10090.ENSMUSP00000020099,10090.ENSMUSP00000022830,10090.ENSMUSP00000025561,10090.ENSMUSP00000028817,10090.ENSMUSP00000112259	Nqo1,Cdk1,Ripk3,Anxa1,Pcna,Cfl1
GO Process	GO:0071897	DNA biosynthetic process	6	77	0.75	0.0324	10090.ENSMUSP00000000767,10090.ENSMUSP00000006856,10090.ENSMUSP00000028817,10090.ENSMUSP00000039776,10090.ENSMUSP00000091921,10090.ENSMUSP00000136972	Rpa1,Pola1,Pcna,Pold1,Hsp90aa1,Lig1
GO Process	GO:0022618	Ribonucleoprotein complex assembly	9	175	0.57	0.0332	10090.ENSMUSP00000023217,10090.ENSMUSP00000035105,10090.ENSMUSP00000047123,10090.ENSMUSP00000071955,10090.ENSMUSP00000091921,10090.ENSMUSP00000099561,10090.ENSMUSP00000102213,10090.ENSMUSP00000110532,10090.ENSMUSP00000116259	Bop1,Rpsa,Nop2,Rrs1,Hsp90aa1,Mrto4,Rpl38,Rps10,Srpk1
GO Process	GO:0051054	Positive regulation of DNA metabolic process	10	212	0.53	0.0332	10090.ENSMUSP00000023598,10090.ENSMUSP00000023867,10090.ENSMUSP00000024967,10090.ENSMUSP00000026416,10090.ENSMUSP00000028817,10090.ENSMUSP00000029336,10090.ENSMUSP00000047119,10090.ENSMUSP00000075067,10090.ENSMUSP00000084461,10090.ENSMUSP00000091921	Rfc4,Rfc2,Msh2,Cdk2,Pcna,Dhx36,Gnl3,Npm1,Ppp1r10,Hsp90aa1
GO Process	GO:0006607	NLS-bearing protein import into nucleus	3	12	1.26	0.0337	10090.ENSMUSP00000018506,10090.ENSMUSP00000028382,10090.ENSMUSP00000032898	Kpna2,Nup35,Ipo5
GO Process	GO:0008611	Ether lipid biosynthetic process	3	12	1.26	0.0337	10090.ENSMUSP00000052872,10090.ENSMUSP00000064334,10090.ENSMUSP00000070868	Fasn,Far1,Pla2g4a
GO Process	GO:0035404	Histone-serine phosphorylation	3	12	1.26	0.0337	10090.ENSMUSP00000021539,10090.ENSMUSP00000025903,10090.ENSMUSP00000072556	Vrk1,Rps6ka4,Hmga2
GO Process	GO:0046040	IMP metabolic process	3	12	1.26	0.0337	10090.ENSMUSP00000016105,10090.ENSMUSP00000031160,10090.ENSMUSP00000099698	Adss,Paics,Ampd2
GO Process	GO:0048524	Positive regulation of viral process	6	78	0.75	0.0337	10090.ENSMUSP00000018506,10090.ENSMUSP00000047980,10090.ENSMUSP00000068896,10090.ENSMUSP00000085906,10090.ENSMUSP00000112259,10090.ENSMUSP00000116259	Kpna2,Vps37b,Top2a,Fmr1,Cfl1,Srpk1
GO Process	GO:0006401	RNA catabolic process	8	142	0.61	0.0353	10090.ENSMUSP00000007814,10090.ENSMUSP00000021062,10090.ENSMUSP00000022499,10090.ENSMUSP00000025651,10090.ENSMUSP00000041906,10090.ENSMUSP00000044129,10090.ENSMUSP00000099561,10090.ENSMUSP00000126192	Khsrp,Ddx5,Rnaseh2b,Fen1,Dis3,Trir,Mrto4,Ptbp1
GO Process	GO:0017038	Protein import	8	142	0.61	0.0353	10090.ENSMUSP00000001479,10090.ENSMUSP00000018506,10090.ENSMUSP00000021062,10090.ENSMUSP00000028382,10090.ENSMUSP00000032898,10090.ENSMUSP00000091921,10090.ENSMUSP00000112259,10090.ENSMUSP00000131457	Kpnb1,Kpna2,Ddx5,Nup35,Ipo5,Hsp90aa1,Cfl1,Nup50
GO Process	GO:0031106	Septin ring organization	2	2	1.86	0.0354	10090.ENSMUSP00000045873,10090.ENSMUSP00000065571	Anln,Rtkn
GO Process	GO:0043462	Regulation of ATPase activity	6	79	0.74	0.0354	10090.ENSMUSP00000005503,10090.ENSMUSP00000022345,10090.ENSMUSP00000024967,10090.ENSMUSP00000031850,10090.ENSMUSP00000061923,10090.ENSMUSP00000106017	Msh6,Dnajc9,Msh2,Zc3hav1,Mcm2,Ncaph
GO Process	GO:0045105	Intermediate filament polymerization or depolymerization	2	2	1.86	0.0354	10090.ENSMUSP00000022638,10090.ENSMUSP00000022639	Nefm,Nefl
GO Process	GO:0050793	Regulation of developmental process	56	2669	0.18	0.0354	10090.ENSMUSP00000001548,10090.ENSMUSP00000004202,10090.ENSMUSP00000004327,10090.ENSMUSP00000004507,10090.ENSMUSP00000005218,10090.ENSMUSP00000006614,10090.ENSMUSP00000007257,10090.ENSMUSP00000019109,10090.ENSMUSP00000020099,10090.ENSMUSP00000021062,10090.ENSMUSP00000021077,10090.ENSMUSP00000022638,10090.ENSMUSP00000022639,10090.ENSMUSP00000023756,10090.ENSMUSP00000024967,10090.ENSMUSP00000025561…	Itga3,Dnmt1,G6pdx,Ddx56,Cd44,Epha2,Clic1,Ywhah,Cdk1,Ddx5,Slc9a3r1,Nefm,Nefl,Racgap1,Msh2,Anxa1,Baiap2,Vim,Caprin1,Stmn2,Dhx36,Fkbp4,Cfdp1,Nedd4,Serpine1,Wdr43,Arpin,Eps8,Cit,Ezr,Hmgb2,Rcc2,Hmga2,Zfp706,Ybx1,Dab2,Fdps,Fmr1,Mmp14,Hsp90aa1,Tjp2,Larp4,Hdac1,Hmga1-rs1,Nsun2,Add1,Hmgb3,Ranbp1,Cfl1,Rsl1d1,Cdk6,Ptbp1,Nap1l1,Mov10,Bcar1,Nedd4l
GO Process	GO:0097528	Execution phase of necroptosis	2	2	1.86	0.0354	10090.ENSMUSP00000022830,10090.ENSMUSP00000055521	Ripk3,Mlkl
GO Process	GO:1904498	Protein localization to mitotic actomyosin contractile ring	2	2	1.86	0.0354	10090.ENSMUSP00000045873,10090.ENSMUSP00000065571	Anln,Rtkn
GO Process	GO:1901990	Regulation of mitotic cell cycle phase transition	11	255	0.49	0.0361	10090.ENSMUSP00000020099,10090.ENSMUSP00000022499,10090.ENSMUSP00000025561,10090.ENSMUSP00000026416,10090.ENSMUSP00000034803,10090.ENSMUSP00000071163,10090.ENSMUSP00000072556,10090.ENSMUSP00000081547,10090.ENSMUSP00000085581,10090.ENSMUSP00000099621,10090.ENSMUSP00000114968	Cdk1,Rnaseh2b,Anxa1,Cdk2,Zw10,Rcc2,Hmga2,Bub3,Ube2c,Rpa2,Plrg1
GO Process	GO:0000462	Maturation of SSU-rRNA from tricistronic rRNA transcript (SSU-rRNA, 5.8S rRNA, LSU-rRNA)	4	30	0.98	0.0362	10090.ENSMUSP00000024783,10090.ENSMUSP00000039027,10090.ENSMUSP00000058432,10090.ENSMUSP00000071955	Bysl,Tsr1,Rps21,Rrs1
GO Process	GO:2001020	Regulation of response to DNA damage stimulus	10	217	0.52	0.0372	10090.ENSMUSP00000005218,10090.ENSMUSP00000021062,10090.ENSMUSP00000021807,10090.ENSMUSP00000022499,10090.ENSMUSP00000028817,10090.ENSMUSP00000072556,10090.ENSMUSP00000075067,10090.ENSMUSP00000084461,10090.ENSMUSP00000085906,10090.ENSMUSP00000099621	Cd44,Ddx5,Dek,Rnaseh2b,Pcna,Hmga2,Npm1,Ppp1r10,Fmr1,Rpa2
GO Process	GO:0048024	Regulation of mRNA splicing, via spliceosome	7	111	0.66	0.0377	10090.ENSMUSP00000021062,10090.ENSMUSP00000027438,10090.ENSMUSP00000031513,10090.ENSMUSP00000075067,10090.ENSMUSP00000085906,10090.ENSMUSP00000117045,10090.ENSMUSP00000126192	Ddx5,Ncl,Srsf9,Npm1,Fmr1,Srsf3,Ptbp1
GO Process	GO:0045930	Negative regulation of mitotic cell cycle	10	218	0.52	0.0383	10090.ENSMUSP00000020099,10090.ENSMUSP00000021077,10090.ENSMUSP00000024967,10090.ENSMUSP00000034803,10090.ENSMUSP00000068896,10090.ENSMUSP00000072556,10090.ENSMUSP00000081547,10090.ENSMUSP00000084461,10090.ENSMUSP00000099621,10090.ENSMUSP00000101071	Cdk1,Slc9a3r1,Msh2,Zw10,Top2a,Hmga2,Bub3,Ppp1r10,Rpa2,Zwint
GO Process	GO:0031346	Positive regulation of cell projection organization	16	474	0.39	0.0385	10090.ENSMUSP00000001548,10090.ENSMUSP00000004507,10090.ENSMUSP00000022639,10090.ENSMUSP00000026436,10090.ENSMUSP00000028607,10090.ENSMUSP00000029002,10090.ENSMUSP00000029336,10090.ENSMUSP00000031565,10090.ENSMUSP00000045873,10090.ENSMUSP00000052776,10090.ENSMUSP00000085906,10090.ENSMUSP00000091921,10090.ENSMUSP00000111309,10090.ENSMUSP00000112259,10090.ENSMUSP00000126192,10090.ENSMUSP00000132838	Itga3,Ddx56,Nefl,Baiap2,Caprin1,Stmn2,Dhx36,Fscn1,Anln,Eps8,Fmr1,Hsp90aa1,Ranbp1,Cfl1,Ptbp1,Nedd4l
GO Process	GO:0009130	Pyrimidine nucleoside monophosphate biosynthetic process	3	13	1.22	0.0387	10090.ENSMUSP00000013773,10090.ENSMUSP00000023510,10090.ENSMUSP00000026846	Cad,Umps,Tyms
GO Process	GO:0051336	Regulation of hydrolase activity	30	1184	0.26	0.0395	10090.ENSMUSP00000005218,10090.ENSMUSP00000005503,10090.ENSMUSP00000006614,10090.ENSMUSP00000006697,10090.ENSMUSP00000022345,10090.ENSMUSP00000022830,10090.ENSMUSP00000023487,10090.ENSMUSP00000023756,10090.ENSMUSP00000024967,10090.ENSMUSP00000025561,10090.ENSMUSP00000028817,10090.ENSMUSP00000030702,10090.ENSMUSP00000031731,10090.ENSMUSP00000031850,10090.ENSMUSP00000032735,10090.ENSMUSP00000032888…	Cd44,Msh6,Epha2,Itih3,Dnajc9,Ripk3,Arhgap31,Racgap1,Msh2,Anxa1,Pcna,Ppp1r8,Pcolce,Zc3hav1,Mphosph10,Arl6ip1,Ppp2r1b,Serpine1,Mcm2,Rtkn,Hmgb2,C4b,Rcc2,Npm1,Ppp1r10,Hdac1,Ncaph,Ranbp1,Wbp11,Rangap1
GO Process	GO:1902904	Negative regulation of supramolecular fiber organization	8	146	0.6	0.0398	10090.ENSMUSP00000029002,10090.ENSMUSP00000030636,10090.ENSMUSP00000032508,10090.ENSMUSP00000049440,10090.ENSMUSP00000052776,10090.ENSMUSP00000109979,10090.ENSMUSP00000112259,10090.ENSMUSP00000128888	Stmn2,Stmn1,Fkbp4,Arpin,Eps8,Add1,Cfl1,Tpx2
GO Process	GO:1903902	Positive regulation of viral life cycle	5	55	0.82	0.0418	10090.ENSMUSP00000018506,10090.ENSMUSP00000047980,10090.ENSMUSP00000068896,10090.ENSMUSP00000085906,10090.ENSMUSP00000116259	Kpna2,Vps37b,Top2a,Fmr1,Srpk1
GO Process	GO:0043604	Amide biosynthetic process	15	434	0.4	0.0425	10090.ENSMUSP00000022218,10090.ENSMUSP00000029769,10090.ENSMUSP00000035105,10090.ENSMUSP00000038352,10090.ENSMUSP00000046585,10090.ENSMUSP00000048833,10090.ENSMUSP00000058432,10090.ENSMUSP00000081474,10090.ENSMUSP00000097780,10090.ENSMUSP00000099490,10090.ENSMUSP00000099904,10090.ENSMUSP00000102213,10090.ENSMUSP00000103012,10090.ENSMUSP00000127034,10090.ENSMUSP00000137631	Dhfr,Gclm,Rpsa,Rps29,Acsl5,Eif4h,Rps21,Rplp2,Larp4,Acaca,Ass1,Rpl38,Acly,Eif4a1,Rpl31
GO Process	GO:0006084	acetyl-CoA metabolic process	4	32	0.96	0.0436	10090.ENSMUSP00000052872,10090.ENSMUSP00000099490,10090.ENSMUSP00000103012,10090.ENSMUSP00000136944	Fasn,Acaca,Acly,Hmgcs1
GO Process	GO:0032271	Regulation of protein polymerization	10	223	0.51	0.0436	10090.ENSMUSP00000014990,10090.ENSMUSP00000026436,10090.ENSMUSP00000029002,10090.ENSMUSP00000030636,10090.ENSMUSP00000032508,10090.ENSMUSP00000049440,10090.ENSMUSP00000052776,10090.ENSMUSP00000091921,10090.ENSMUSP00000109979,10090.ENSMUSP00000112259	Tppp3,Baiap2,Stmn2,Stmn1,Fkbp4,Arpin,Eps8,Hsp90aa1,Add1,Cfl1
GO Process	GO:0045595	Regulation of cell differentiation	42	1868	0.21	0.0436	10090.ENSMUSP00000001548,10090.ENSMUSP00000004202,10090.ENSMUSP00000004327,10090.ENSMUSP00000004507,10090.ENSMUSP00000005218,10090.ENSMUSP00000007257,10090.ENSMUSP00000019109,10090.ENSMUSP00000021062,10090.ENSMUSP00000022638,10090.ENSMUSP00000022639,10090.ENSMUSP00000025561,10090.ENSMUSP00000026436,10090.ENSMUSP00000028062,10090.ENSMUSP00000028607,10090.ENSMUSP00000029002,10090.ENSMUSP00000029336…	Itga3,Dnmt1,G6pdx,Ddx56,Cd44,Clic1,Ywhah,Ddx5,Nefm,Nefl,Anxa1,Baiap2,Vim,Caprin1,Stmn2,Dhx36,Fkbp4,Nedd4,Serpine1,Cit,Hmgb2,Rcc2,Hmga2,Ybx1,Dab2,Fdps,Fmr1,Mmp14,Hsp90aa1,Tjp2,Hdac1,Nsun2,Add1,Hmgb3,Ranbp1,Cfl1,Cdk6,Ptbp1,Nap1l1,Mov10,Bcar1,Nedd4l
GO Process	GO:0032781	Positive regulation of ATPase activity	5	56	0.81	0.0443	10090.ENSMUSP00000005503,10090.ENSMUSP00000022345,10090.ENSMUSP00000024967,10090.ENSMUSP00000031850,10090.ENSMUSP00000106017	Msh6,Dnajc9,Msh2,Zc3hav1,Ncaph
GO Process	GO:0048511	Rhythmic process	12	305	0.45	0.0443	10090.ENSMUSP00000020099,10090.ENSMUSP00000021062,10090.ENSMUSP00000025561,10090.ENSMUSP00000026846,10090.ENSMUSP00000028817,10090.ENSMUSP00000031862,10090.ENSMUSP00000044827,10090.ENSMUSP00000068896,10090.ENSMUSP00000070868,10090.ENSMUSP00000079888,10090.ENSMUSP00000099657,10090.ENSMUSP00000099904	Cdk1,Ddx5,Anxa1,Tyms,Pcna,Cbx3,Mybbp1a,Top2a,Pla2g4a,Impdh2,Hdac1,Ass1
GO Process	GO:0032536	Regulation of cell projection size	3	14	1.19	0.0449	10090.ENSMUSP00000022638,10090.ENSMUSP00000022639,10090.ENSMUSP00000063734	Nefm,Nefl,Ezr
GO Process	GO:2000650	Negative regulation of sodium ion transmembrane transporter activity	3	14	1.19	0.0449	10090.ENSMUSP00000021077,10090.ENSMUSP00000034740,10090.ENSMUSP00000132838	Slc9a3r1,Nedd4,Nedd4l
GO Process	GO:0006979	Response to oxidative stress	14	395	0.41	0.0473	10090.ENSMUSP00000003947,10090.ENSMUSP00000004327,10090.ENSMUSP00000020099,10090.ENSMUSP00000022830,10090.ENSMUSP00000025561,10090.ENSMUSP00000028817,10090.ENSMUSP00000029769,10090.ENSMUSP00000030051,10090.ENSMUSP00000059977,10090.ENSMUSP00000087119,10090.ENSMUSP00000099657,10090.ENSMUSP00000112259,10090.ENSMUSP00000129584,10090.ENSMUSP00000136972	Nqo1,G6pdx,Cdk1,Ripk3,Anxa1,Pcna,Gclm,Txn1,Ptgs1,Mmp14,Hdac1,Cfl1,Bcar1,Lig1
GO Function	GO:0005488	Binding	259	11199	0.22	4.39e-32	10090.ENSMUSP00000000505,10090.ENSMUSP00000000767,10090.ENSMUSP00000001258,10090.ENSMUSP00000001479,10090.ENSMUSP00000001548,10090.ENSMUSP00000001595,10090.ENSMUSP00000001724,10090.ENSMUSP00000002825,10090.ENSMUSP00000003946,10090.ENSMUSP00000003947,10090.ENSMUSP00000004200,10090.ENSMUSP00000004202,10090.ENSMUSP00000004327,10090.ENSMUSP00000004507,10090.ENSMUSP00000005003,10090.ENSMUSP00000005218…	Mcm7,Rpa1,Uhrf1,Kpnb1,Itga3,Fkbp10,Ddx18,Baz1b,Nob1,Nqo1,Cwc15,Dnmt1,G6pdx,Ddx56,Lbr,Cd44,Msh6,Srm,Epha2,Aprt,Pola1,Khsrp,Rbm28,Kif11,Cad,Dnajc7,Fhod1,Tppp3,Adss,Ddx27,Spag7,Kpna2,Map2k3,Ywhah,Cdk1,Tmpo,Rrm2,Ddx5,Slc9a3r1,Vrk1,Gtpbp4,Dek,Dhfr,Dnajc9,Diap3,Nefm,Nefl,Ripk3,Bop1,Mcm4,Mina,Arhgap31,Umps,Rfc4,Racgap1,Rfc2,Cdc5l,Bysl,Cebpz,Msh2,Anxa1,Fen1,Rps6ka4,Alyref,Cdk2,Baiap2,Prim1,Tyms,Heatr2,Nc…
GO Function	GO:1901363	Heterocyclic compound binding	159	4771	0.38	1.07e-27	10090.ENSMUSP00000000505,10090.ENSMUSP00000000767,10090.ENSMUSP00000001258,10090.ENSMUSP00000001595,10090.ENSMUSP00000001724,10090.ENSMUSP00000002825,10090.ENSMUSP00000004200,10090.ENSMUSP00000004202,10090.ENSMUSP00000004327,10090.ENSMUSP00000004507,10090.ENSMUSP00000005003,10090.ENSMUSP00000005503,10090.ENSMUSP00000006614,10090.ENSMUSP00000006764,10090.ENSMUSP00000006856,10090.ENSMUSP00000007814…	Mcm7,Rpa1,Uhrf1,Fkbp10,Ddx18,Baz1b,Cwc15,Dnmt1,G6pdx,Ddx56,Lbr,Msh6,Epha2,Aprt,Pola1,Khsrp,Rbm28,Kif11,Cad,Adss,Ddx27,Spag7,Map2k3,Cdk1,Tmpo,Ddx5,Vrk1,Gtpbp4,Dek,Dhfr,Ripk3,Mcm4,Rfc4,Rfc2,Cdc5l,Bysl,Cebpz,Msh2,Anxa1,Fen1,Rps6ka4,Alyref,Cdk2,Prim1,Tyms,Ncl,Mcm6,Nifk,Vim,Nup35,Caprin1,Pcna,Dhx36,Papss1,Cc2d1b,Ctps,Gnl2,Ppp1r8,Rfc1,Ugdh,Paics,Srsf9,Zc3hav1,Cbx3,Cnbp,Fkbp4,Rrm1,Mki67,Cstf2,Rbbp7,Esf1…
GO Function	GO:0003676	Nucleic acid binding	121	2889	0.48	2.11e-27	10090.ENSMUSP00000000505,10090.ENSMUSP00000000767,10090.ENSMUSP00000001258,10090.ENSMUSP00000001724,10090.ENSMUSP00000004200,10090.ENSMUSP00000004202,10090.ENSMUSP00000004507,10090.ENSMUSP00000005003,10090.ENSMUSP00000005503,10090.ENSMUSP00000006856,10090.ENSMUSP00000007814,10090.ENSMUSP00000007993,10090.ENSMUSP00000018143,10090.ENSMUSP00000018431,10090.ENSMUSP00000020123,10090.ENSMUSP00000021062…	Mcm7,Rpa1,Uhrf1,Ddx18,Cwc15,Dnmt1,Ddx56,Lbr,Msh6,Pola1,Khsrp,Rbm28,Ddx27,Spag7,Tmpo,Ddx5,Dek,Dhfr,Mcm4,Rfc4,Rfc2,Cdc5l,Bysl,Cebpz,Msh2,Anxa1,Fen1,Alyref,Prim1,Tyms,Ncl,Mcm6,Nifk,Vim,Nup35,Caprin1,Pcna,Dhx36,Cc2d1b,Ppp1r8,Rfc1,Srsf9,Zc3hav1,Cbx3,Cnbp,Mki67,Cstf2,Rbbp7,Esf1,Rrp9,Tsr1,Serbp1,Pold1,Dis3,Hnrnpa1,Ddx21,Trir,Smarca5,Mybbp1a,Gnl3,Nop2,Smc4,Wdr43,Kif4,Eif4h,Poldip3,Mcm3,Mcm2,Hist1h1a,Cggb…
GO Function	GO:0097159	Organic cyclic compound binding	159	4858	0.37	4.36e-27	10090.ENSMUSP00000000505,10090.ENSMUSP00000000767,10090.ENSMUSP00000001258,10090.ENSMUSP00000001595,10090.ENSMUSP00000001724,10090.ENSMUSP00000002825,10090.ENSMUSP00000004200,10090.ENSMUSP00000004202,10090.ENSMUSP00000004327,10090.ENSMUSP00000004507,10090.ENSMUSP00000005003,10090.ENSMUSP00000005503,10090.ENSMUSP00000006614,10090.ENSMUSP00000006764,10090.ENSMUSP00000006856,10090.ENSMUSP00000007814…	Mcm7,Rpa1,Uhrf1,Fkbp10,Ddx18,Baz1b,Cwc15,Dnmt1,G6pdx,Ddx56,Lbr,Msh6,Epha2,Aprt,Pola1,Khsrp,Rbm28,Kif11,Cad,Adss,Ddx27,Spag7,Map2k3,Cdk1,Tmpo,Ddx5,Vrk1,Gtpbp4,Dek,Dhfr,Ripk3,Mcm4,Rfc4,Rfc2,Cdc5l,Bysl,Cebpz,Msh2,Anxa1,Fen1,Rps6ka4,Alyref,Cdk2,Prim1,Tyms,Ncl,Mcm6,Nifk,Vim,Nup35,Caprin1,Pcna,Dhx36,Papss1,Cc2d1b,Ctps,Gnl2,Ppp1r8,Rfc1,Ugdh,Paics,Srsf9,Zc3hav1,Cbx3,Cnbp,Fkbp4,Rrm1,Mki67,Cstf2,Rbbp7,Esf1…
GO Function	GO:0003723	RNA binding	70	1034	0.69	5.38e-25	10090.ENSMUSP00000001724,10090.ENSMUSP00000004200,10090.ENSMUSP00000004202,10090.ENSMUSP00000004507,10090.ENSMUSP00000007814,10090.ENSMUSP00000007993,10090.ENSMUSP00000018143,10090.ENSMUSP00000021062,10090.ENSMUSP00000022218,10090.ENSMUSP00000024727,10090.ENSMUSP00000024783,10090.ENSMUSP00000025561,10090.ENSMUSP00000026125,10090.ENSMUSP00000026846,10090.ENSMUSP00000027438,10090.ENSMUSP00000027626…	Ddx18,Cwc15,Dnmt1,Ddx56,Khsrp,Rbm28,Ddx27,Ddx5,Dhfr,Cdc5l,Bysl,Anxa1,Alyref,Tyms,Ncl,Nifk,Vim,Caprin1,Dhx36,Ppp1r8,Srsf9,Zc3hav1,Cnbp,Cstf2,Rbbp7,Esf1,Rrp9,Tsr1,Serbp1,Dis3,Hnrnpa1,Ddx21,Trir,Gnl3,Nop2,Wdr43,Eif4h,Poldip3,Rrs1,Pdcd11,Npm1,Pum3,Pcbp2,Cherp,Ybx1,Impdh2,Xpo5,Ppp1r10,Fmr1,Rbms2,Hsp90aa1,Rpl7l1,Larp4,Hnrnpab,Nsun2,Ddx24,Wdhd1,Fip1l1,Hmgb3,Rps10,Raver1,Rsl1d1,Srsf3,Krr1,Ptbp1,Rangap1,M…
GO Function	GO:0005515	Protein binding	176	6764	0.27	1.85e-19	10090.ENSMUSP00000001258,10090.ENSMUSP00000001479,10090.ENSMUSP00000001548,10090.ENSMUSP00000002825,10090.ENSMUSP00000003947,10090.ENSMUSP00000004202,10090.ENSMUSP00000004327,10090.ENSMUSP00000005003,10090.ENSMUSP00000005218,10090.ENSMUSP00000005503,10090.ENSMUSP00000006611,10090.ENSMUSP00000006856,10090.ENSMUSP00000012587,10090.ENSMUSP00000013773,10090.ENSMUSP00000014339,10090.ENSMUSP00000014922…	Uhrf1,Kpnb1,Itga3,Baz1b,Nqo1,Dnmt1,G6pdx,Lbr,Cd44,Msh6,Srm,Pola1,Kif11,Cad,Dnajc7,Fhod1,Tppp3,Kpna2,Map2k3,Ywhah,Cdk1,Tmpo,Rrm2,Ddx5,Slc9a3r1,Vrk1,Dek,Dnajc9,Diap3,Nefm,Nefl,Ripk3,Mina,Arhgap31,Umps,Rfc4,Racgap1,Rfc2,Cdc5l,Msh2,Anxa1,Cdk2,Baiap2,Tyms,Heatr2,Ncl,Mcm6,Optn,Vim,Nup35,Pcna,Stmn2,Fabp5,Dhx36,Papss1,Gclm,Txn1,Ctps,Nasp,Stmn1,Nudc,Rfc1,Paics,Srsf9,Fscn1,Zc3hav1,Cbx3,Bcat1,Fkbp4,Mfge8,Ar…
GO Function	GO:0003697	Single-stranded DNA binding	23	109	1.18	2.01e-16	10090.ENSMUSP00000000505,10090.ENSMUSP00000000767,10090.ENSMUSP00000006856,10090.ENSMUSP00000023353,10090.ENSMUSP00000024967,10090.ENSMUSP00000025561,10090.ENSMUSP00000026125,10090.ENSMUSP00000026461,10090.ENSMUSP00000027438,10090.ENSMUSP00000027601,10090.ENSMUSP00000028382,10090.ENSMUSP00000029336,10090.ENSMUSP00000032138,10090.ENSMUSP00000042658,10090.ENSMUSP00000047872,10090.ENSMUSP00000059192…	Mcm7,Rpa1,Pola1,Mcm4,Msh2,Anxa1,Alyref,Prim1,Ncl,Mcm6,Nup35,Dhx36,Cnbp,Hnrnpa1,Smc4,Mcm3,Mcm2,Pcbp2,Ybx1,Rpa2,Smc2,Mcm5,Ptbp1
GO Function	GO:0000166	Nucleotide binding	76	2021	0.43	4.9e-13	10090.ENSMUSP00000000505,10090.ENSMUSP00000001258,10090.ENSMUSP00000001724,10090.ENSMUSP00000002825,10090.ENSMUSP00000004202,10090.ENSMUSP00000004327,10090.ENSMUSP00000004507,10090.ENSMUSP00000005003,10090.ENSMUSP00000005503,10090.ENSMUSP00000006614,10090.ENSMUSP00000006764,10090.ENSMUSP00000006856,10090.ENSMUSP00000012587,10090.ENSMUSP00000013773,10090.ENSMUSP00000016105,10090.ENSMUSP00000018143…	Mcm7,Uhrf1,Ddx18,Baz1b,Dnmt1,G6pdx,Ddx56,Lbr,Msh6,Epha2,Aprt,Pola1,Kif11,Cad,Adss,Ddx27,Map2k3,Cdk1,Ddx5,Vrk1,Gtpbp4,Dhfr,Ripk3,Mcm4,Rfc4,Rfc2,Msh2,Rps6ka4,Cdk2,Tyms,Mcm6,Dhx36,Papss1,Ctps,Gnl2,Rfc1,Ugdh,Paics,Fkbp4,Rrm1,Mki67,Tsr1,Pold1,Ddx21,Atad2,Smarca5,Acsl5,Gnl3,Smc4,Kif4,Fasn,Mlkl,Mcm3,Mcm2,Cit,Rtkn,Top2a,Tubb3,Acot7,Npm1,Impdh2,Ube2c,Mbd3,Hsp90aa1,Acaca,Ass1,Smc2,Acly,Ddx24,Srpk1,Cdk6,Mcm…
GO Function	GO:0042393	Histone binding	25	208	0.94	5.82e-13	10090.ENSMUSP00000001258,10090.ENSMUSP00000002825,10090.ENSMUSP00000005503,10090.ENSMUSP00000021539,10090.ENSMUSP00000021807,10090.ENSMUSP00000027438,10090.ENSMUSP00000030456,10090.ENSMUSP00000042260,10090.ENSMUSP00000042283,10090.ENSMUSP00000043691,10090.ENSMUSP00000044188,10090.ENSMUSP00000044361,10090.ENSMUSP00000047235,10090.ENSMUSP00000061923,10090.ENSMUSP00000075067,10090.ENSMUSP00000076971…	Uhrf1,Baz1b,Msh6,Vrk1,Dek,Ncl,Nasp,Ncapd2,Supt16,Atad2,Ptma,Smarca5,Hpf1,Mcm2,Npm1,Ssrp1,Fmr1,Smarcc1,Set,Hat1,Cbx5,Grwd1,Nap1l1,Anp32e,Noc2l
GO Function	GO:0019899	Enzyme binding	80	2277	0.4	1.96e-12	10090.ENSMUSP00000001479,10090.ENSMUSP00000001548,10090.ENSMUSP00000004202,10090.ENSMUSP00000005218,10090.ENSMUSP00000005503,10090.ENSMUSP00000006856,10090.ENSMUSP00000012587,10090.ENSMUSP00000013773,10090.ENSMUSP00000018506,10090.ENSMUSP00000019076,10090.ENSMUSP00000019109,10090.ENSMUSP00000021062,10090.ENSMUSP00000021077,10090.ENSMUSP00000021539,10090.ENSMUSP00000022599,10090.ENSMUSP00000022639…	Kpnb1,Itga3,Dnmt1,Cd44,Msh6,Pola1,Kif11,Cad,Kpna2,Map2k3,Ywhah,Ddx5,Slc9a3r1,Vrk1,Diap3,Nefl,Rfc4,Racgap1,Rfc2,Cdc5l,Msh2,Ncl,Optn,Vim,Pcna,Dhx36,Gclm,Txn1,Zc3hav1,Cbx3,Ipo5,Nedd4,Akap12,Serpine1,Pold1,Stub1,Dis3,Anln,Wdr43,Eps8,Mlkl,Mcm2,Ezr,Rtkn,Top2a,Pla2g4a,Rcc2,Hmga2,Npm1,Pcbp2,Cttnbp2nl,Ybx1,Hist1h1b,Xpo5,Ppp1r10,Ube2c,Fmr1,Marcks,Hsp90aa1,Tjp2,Acaca,Rpa2,Hdac1,Sqstm1,Hmga1-rs1,Prpsap1,Ncap…
GO Function	GO:0003677	DNA binding	71	1928	0.43	1.02e-11	10090.ENSMUSP00000000505,10090.ENSMUSP00000000767,10090.ENSMUSP00000001258,10090.ENSMUSP00000004202,10090.ENSMUSP00000005003,10090.ENSMUSP00000005503,10090.ENSMUSP00000006856,10090.ENSMUSP00000007814,10090.ENSMUSP00000020123,10090.ENSMUSP00000021807,10090.ENSMUSP00000023353,10090.ENSMUSP00000023598,10090.ENSMUSP00000023867,10090.ENSMUSP00000024727,10090.ENSMUSP00000024885,10090.ENSMUSP00000024967…	Mcm7,Rpa1,Uhrf1,Dnmt1,Lbr,Msh6,Pola1,Khsrp,Tmpo,Dek,Mcm4,Rfc4,Rfc2,Cdc5l,Cebpz,Msh2,Anxa1,Fen1,Alyref,Prim1,Ncl,Mcm6,Nup35,Pcna,Dhx36,Cc2d1b,Ppp1r8,Rfc1,Cbx3,Cnbp,Mki67,Pold1,Hnrnpa1,Smarca5,Mybbp1a,Smc4,Kif4,Mcm3,Mcm2,Hist1h1a,Cggbp1,Hmgb2,Top2a,Hmga2,Npm1,Pum3,Pcbp2,Ssrp1,Ybx1,Hist1h1b,Impdh2,Ppp1r10,Lyar,Smarcc1,Mbd3,Lrrfip1,Rpa2,Hdac1,Set,Smc2,Hmga1-rs1,Hnrnpab,Wdhd1,Hmgb3,Grwd1,Arid1a,Mcm5,P…
GO Function	GO:0036094	Small molecule binding	79	2406	0.38	8.59e-11	10090.ENSMUSP00000000505,10090.ENSMUSP00000001258,10090.ENSMUSP00000001724,10090.ENSMUSP00000002825,10090.ENSMUSP00000004202,10090.ENSMUSP00000004327,10090.ENSMUSP00000004507,10090.ENSMUSP00000005003,10090.ENSMUSP00000005218,10090.ENSMUSP00000005503,10090.ENSMUSP00000006614,10090.ENSMUSP00000006764,10090.ENSMUSP00000006856,10090.ENSMUSP00000012587,10090.ENSMUSP00000013773,10090.ENSMUSP00000016105…	Mcm7,Uhrf1,Ddx18,Baz1b,Dnmt1,G6pdx,Ddx56,Lbr,Cd44,Msh6,Epha2,Aprt,Pola1,Kif11,Cad,Adss,Ddx27,Map2k3,Cdk1,Ddx5,Vrk1,Gtpbp4,Dhfr,Ripk3,Mcm4,Rfc4,Rfc2,Msh2,Rps6ka4,Cdk2,Tyms,Mcm6,Fabp5,Dhx36,Papss1,Ctps,Gnl2,Rfc1,Ugdh,Paics,Fkbp4,Rrm1,Mki67,Tsr1,Pold1,Ddx21,Atad2,Smarca5,Acsl5,Gnl3,Smc4,Kif4,Fasn,Mlkl,Mcm3,Mcm2,Cit,Rtkn,Top2a,Tubb3,Acot7,Npm1,Impdh2,Ube2c,Mbd3,Hsp90aa1,Acaca,Ass1,Smc2,Acly,Ddx24,Srp…
GO Function	GO:0004386	Helicase activity	19	140	0.99	1.56e-10	10090.ENSMUSP00000000505,10090.ENSMUSP00000001724,10090.ENSMUSP00000004507,10090.ENSMUSP00000018143,10090.ENSMUSP00000021062,10090.ENSMUSP00000023353,10090.ENSMUSP00000023598,10090.ENSMUSP00000023867,10090.ENSMUSP00000025561,10090.ENSMUSP00000027601,10090.ENSMUSP00000029336,10090.ENSMUSP00000042691,10090.ENSMUSP00000044361,10090.ENSMUSP00000059192,10090.ENSMUSP00000061923,10090.ENSMUSP00000105628…	Mcm7,Ddx18,Ddx56,Ddx27,Ddx5,Mcm4,Rfc4,Rfc2,Anxa1,Mcm6,Dhx36,Ddx21,Smarca5,Mcm3,Mcm2,Ddx24,Mcm5,Mov10,Eif4a1
GO Function	GO:0017076	Purine nucleotide binding	65	1786	0.42	2.15e-10	10090.ENSMUSP00000000505,10090.ENSMUSP00000001724,10090.ENSMUSP00000002825,10090.ENSMUSP00000004507,10090.ENSMUSP00000005503,10090.ENSMUSP00000006614,10090.ENSMUSP00000006764,10090.ENSMUSP00000006856,10090.ENSMUSP00000012587,10090.ENSMUSP00000013773,10090.ENSMUSP00000016105,10090.ENSMUSP00000018143,10090.ENSMUSP00000019076,10090.ENSMUSP00000020099,10090.ENSMUSP00000021062,10090.ENSMUSP00000021539…	Mcm7,Ddx18,Baz1b,Ddx56,Msh6,Epha2,Aprt,Pola1,Kif11,Cad,Adss,Ddx27,Map2k3,Cdk1,Ddx5,Vrk1,Gtpbp4,Ripk3,Mcm4,Rfc4,Rfc2,Msh2,Rps6ka4,Cdk2,Mcm6,Dhx36,Papss1,Ctps,Gnl2,Rfc1,Paics,Fkbp4,Rrm1,Mki67,Tsr1,Ddx21,Atad2,Smarca5,Acsl5,Gnl3,Smc4,Kif4,Mlkl,Mcm3,Mcm2,Cit,Rtkn,Top2a,Tubb3,Acot7,Npm1,Ube2c,Hsp90aa1,Acaca,Ass1,Smc2,Acly,Ddx24,Srpk1,Cdk6,Mcm5,Mov10,Eif4a1,Ube2i,Lig1
GO Function	GO:0032559	Adenyl ribonucleotide binding	57	1453	0.45	3.85e-10	10090.ENSMUSP00000000505,10090.ENSMUSP00000001724,10090.ENSMUSP00000002825,10090.ENSMUSP00000004507,10090.ENSMUSP00000005503,10090.ENSMUSP00000006614,10090.ENSMUSP00000006764,10090.ENSMUSP00000012587,10090.ENSMUSP00000013773,10090.ENSMUSP00000018143,10090.ENSMUSP00000019076,10090.ENSMUSP00000020099,10090.ENSMUSP00000021062,10090.ENSMUSP00000021539,10090.ENSMUSP00000022830,10090.ENSMUSP00000023353…	Mcm7,Ddx18,Baz1b,Ddx56,Msh6,Epha2,Aprt,Kif11,Cad,Ddx27,Map2k3,Cdk1,Ddx5,Vrk1,Ripk3,Mcm4,Rfc4,Rfc2,Msh2,Rps6ka4,Cdk2,Mcm6,Dhx36,Papss1,Ctps,Rfc1,Paics,Fkbp4,Rrm1,Mki67,Ddx21,Atad2,Smarca5,Acsl5,Smc4,Kif4,Mlkl,Mcm3,Mcm2,Cit,Top2a,Acot7,Npm1,Ube2c,Hsp90aa1,Acaca,Ass1,Smc2,Acly,Ddx24,Srpk1,Cdk6,Mcm5,Mov10,Eif4a1,Ube2i,Lig1
GO Function	GO:0032555	Purine ribonucleotide binding	64	1773	0.42	4.2e-10	10090.ENSMUSP00000000505,10090.ENSMUSP00000001724,10090.ENSMUSP00000002825,10090.ENSMUSP00000004507,10090.ENSMUSP00000005503,10090.ENSMUSP00000006614,10090.ENSMUSP00000006764,10090.ENSMUSP00000012587,10090.ENSMUSP00000013773,10090.ENSMUSP00000016105,10090.ENSMUSP00000018143,10090.ENSMUSP00000019076,10090.ENSMUSP00000020099,10090.ENSMUSP00000021062,10090.ENSMUSP00000021539,10090.ENSMUSP00000021574…	Mcm7,Ddx18,Baz1b,Ddx56,Msh6,Epha2,Aprt,Kif11,Cad,Adss,Ddx27,Map2k3,Cdk1,Ddx5,Vrk1,Gtpbp4,Ripk3,Mcm4,Rfc4,Rfc2,Msh2,Rps6ka4,Cdk2,Mcm6,Dhx36,Papss1,Ctps,Gnl2,Rfc1,Paics,Fkbp4,Rrm1,Mki67,Tsr1,Ddx21,Atad2,Smarca5,Acsl5,Gnl3,Smc4,Kif4,Mlkl,Mcm3,Mcm2,Cit,Rtkn,Top2a,Tubb3,Acot7,Npm1,Ube2c,Hsp90aa1,Acaca,Ass1,Smc2,Acly,Ddx24,Srpk1,Cdk6,Mcm5,Mov10,Eif4a1,Ube2i,Lig1
GO Function	GO:0005524	ATP binding	55	1393	0.46	6.18e-10	10090.ENSMUSP00000000505,10090.ENSMUSP00000001724,10090.ENSMUSP00000002825,10090.ENSMUSP00000004507,10090.ENSMUSP00000005503,10090.ENSMUSP00000006614,10090.ENSMUSP00000012587,10090.ENSMUSP00000013773,10090.ENSMUSP00000018143,10090.ENSMUSP00000019076,10090.ENSMUSP00000020099,10090.ENSMUSP00000021062,10090.ENSMUSP00000021539,10090.ENSMUSP00000022830,10090.ENSMUSP00000023353,10090.ENSMUSP00000023598…	Mcm7,Ddx18,Baz1b,Ddx56,Msh6,Epha2,Kif11,Cad,Ddx27,Map2k3,Cdk1,Ddx5,Vrk1,Ripk3,Mcm4,Rfc4,Rfc2,Msh2,Rps6ka4,Cdk2,Mcm6,Dhx36,Papss1,Ctps,Rfc1,Paics,Fkbp4,Rrm1,Mki67,Ddx21,Atad2,Smarca5,Acsl5,Smc4,Kif4,Mlkl,Mcm3,Mcm2,Cit,Top2a,Npm1,Ube2c,Hsp90aa1,Acaca,Ass1,Smc2,Acly,Ddx24,Srpk1,Cdk6,Mcm5,Mov10,Eif4a1,Ube2i,Lig1
GO Function	GO:0035639	Purine ribonucleoside triphosphate binding	62	1704	0.42	6.18e-10	10090.ENSMUSP00000000505,10090.ENSMUSP00000001724,10090.ENSMUSP00000002825,10090.ENSMUSP00000004507,10090.ENSMUSP00000005503,10090.ENSMUSP00000006614,10090.ENSMUSP00000012587,10090.ENSMUSP00000013773,10090.ENSMUSP00000016105,10090.ENSMUSP00000018143,10090.ENSMUSP00000019076,10090.ENSMUSP00000020099,10090.ENSMUSP00000021062,10090.ENSMUSP00000021539,10090.ENSMUSP00000021574,10090.ENSMUSP00000022830…	Mcm7,Ddx18,Baz1b,Ddx56,Msh6,Epha2,Kif11,Cad,Adss,Ddx27,Map2k3,Cdk1,Ddx5,Vrk1,Gtpbp4,Ripk3,Mcm4,Rfc4,Rfc2,Msh2,Rps6ka4,Cdk2,Mcm6,Dhx36,Papss1,Ctps,Gnl2,Rfc1,Paics,Fkbp4,Rrm1,Mki67,Tsr1,Ddx21,Atad2,Smarca5,Acsl5,Gnl3,Smc4,Kif4,Mlkl,Mcm3,Mcm2,Cit,Rtkn,Top2a,Tubb3,Npm1,Ube2c,Hsp90aa1,Acaca,Ass1,Smc2,Acly,Ddx24,Srpk1,Cdk6,Mcm5,Mov10,Eif4a1,Ube2i,Lig1
GO Function	GO:0003682	Chromatin binding	35	614	0.61	6.96e-10	10090.ENSMUSP00000000767,10090.ENSMUSP00000001258,10090.ENSMUSP00000004202,10090.ENSMUSP00000005503,10090.ENSMUSP00000006856,10090.ENSMUSP00000020099,10090.ENSMUSP00000021062,10090.ENSMUSP00000021539,10090.ENSMUSP00000024967,10090.ENSMUSP00000028817,10090.ENSMUSP00000039776,10090.ENSMUSP00000042260,10090.ENSMUSP00000042283,10090.ENSMUSP00000043691,10090.ENSMUSP00000044361,10090.ENSMUSP00000062030…	Rpa1,Uhrf1,Dnmt1,Msh6,Pola1,Cdk1,Ddx5,Vrk1,Msh2,Pcna,Pold1,Ncapd2,Supt16,Atad2,Smarca5,Hist1h1a,Mcmbp,Top2a,Hmga2,Npm1,Ssrp1,Ybx1,Hist1h1b,Fmr1,Smarcc1,Mbd3,Hdac1,Set,Hmga1-rs1,Ncaph,Wdhd1,Cbx5,Grwd1,Nap1l1,Noc2l
GO Function	GO:0140097	Catalytic activity, acting on DNA	20	186	0.89	1.15e-09	10090.ENSMUSP00000000505,10090.ENSMUSP00000004202,10090.ENSMUSP00000006856,10090.ENSMUSP00000023353,10090.ENSMUSP00000023598,10090.ENSMUSP00000023867,10090.ENSMUSP00000025561,10090.ENSMUSP00000025651,10090.ENSMUSP00000027601,10090.ENSMUSP00000028817,10090.ENSMUSP00000029336,10090.ENSMUSP00000039776,10090.ENSMUSP00000059192,10090.ENSMUSP00000061923,10090.ENSMUSP00000068896,10090.ENSMUSP00000072556…	Mcm7,Dnmt1,Pola1,Mcm4,Rfc4,Rfc2,Anxa1,Fen1,Mcm6,Pcna,Dhx36,Pold1,Mcm3,Mcm2,Top2a,Hmga2,Hmga1-rs1,Mcm5,Ptbp1,Lig1
GO Function	GO:0016887	ATPase activity	27	374	0.72	1.42e-09	10090.ENSMUSP00000000505,10090.ENSMUSP00000001724,10090.ENSMUSP00000004507,10090.ENSMUSP00000005503,10090.ENSMUSP00000012587,10090.ENSMUSP00000018143,10090.ENSMUSP00000021062,10090.ENSMUSP00000023353,10090.ENSMUSP00000023598,10090.ENSMUSP00000023867,10090.ENSMUSP00000024967,10090.ENSMUSP00000025561,10090.ENSMUSP00000027601,10090.ENSMUSP00000029336,10090.ENSMUSP00000031092,10090.ENSMUSP00000042691…	Mcm7,Ddx18,Ddx56,Msh6,Kif11,Ddx27,Ddx5,Mcm4,Rfc4,Rfc2,Msh2,Anxa1,Mcm6,Dhx36,Rfc1,Ddx21,Atad2,Smarca5,Kif4,Mcm3,Mcm2,Top2a,Hsp90aa1,Ddx24,Mcm5,Mov10,Eif4a1
GO Function	GO:0043168	Anion binding	80	2678	0.33	3.4e-09	10090.ENSMUSP00000000505,10090.ENSMUSP00000001724,10090.ENSMUSP00000002825,10090.ENSMUSP00000004507,10090.ENSMUSP00000005003,10090.ENSMUSP00000005218,10090.ENSMUSP00000005503,10090.ENSMUSP00000006614,10090.ENSMUSP00000006764,10090.ENSMUSP00000012587,10090.ENSMUSP00000013773,10090.ENSMUSP00000016105,10090.ENSMUSP00000018143,10090.ENSMUSP00000019076,10090.ENSMUSP00000020099,10090.ENSMUSP00000021062…	Mcm7,Ddx18,Baz1b,Ddx56,Lbr,Cd44,Msh6,Epha2,Aprt,Kif11,Cad,Adss,Ddx27,Map2k3,Cdk1,Ddx5,Vrk1,Gtpbp4,Dhfr,Ripk3,Mcm4,Rfc4,Racgap1,Rfc2,Msh2,Anxa1,Rps6ka4,Cdk2,Tyms,Mcm6,Nup35,Fabp5,Dhx36,Papss1,Ctps,Gnl2,Rfc1,Paics,Pcolce,Fkbp4,Mfge8,Rrm1,Mki67,Gsta4,Tsr1,Ddx21,Atad2,Smarca5,Acsl5,Gnl3,Smc4,Kif4,Fasn,Mlkl,Mcm3,Mcm2,Hist1h1a,Cit,Rtkn,Top2a,Pla2g4a,Tubb3,Acot7,Npm1,Dab2,Ube2c,Hsp90aa1,Acaca,Ass1,Smc2,…
GO Function	GO:0097367	Carbohydrate derivative binding	68	2089	0.37	4.46e-09	10090.ENSMUSP00000000505,10090.ENSMUSP00000001724,10090.ENSMUSP00000002825,10090.ENSMUSP00000004507,10090.ENSMUSP00000005218,10090.ENSMUSP00000005503,10090.ENSMUSP00000006614,10090.ENSMUSP00000006764,10090.ENSMUSP00000012587,10090.ENSMUSP00000013773,10090.ENSMUSP00000016105,10090.ENSMUSP00000018143,10090.ENSMUSP00000019076,10090.ENSMUSP00000020099,10090.ENSMUSP00000021062,10090.ENSMUSP00000021539…	Mcm7,Ddx18,Baz1b,Ddx56,Cd44,Msh6,Epha2,Aprt,Kif11,Cad,Adss,Ddx27,Map2k3,Cdk1,Ddx5,Vrk1,Gtpbp4,Ripk3,Mcm4,Rfc4,Rfc2,Msh2,Rps6ka4,Cdk2,Mcm6,Dhx36,Papss1,Ctps,Gnl2,Rfc1,Paics,Pcolce,Fkbp4,Rrm1,Mki67,Tsr1,Ddx21,Atad2,Smarca5,Acsl5,Gnl3,Hpf1,Smc4,Kif4,Mlkl,Mcm3,Mcm2,Hist1h1a,Cit,Rtkn,Top2a,Tubb3,Acot7,Npm1,Ube2c,Hsp90aa1,Acaca,Ass1,Smc2,Acly,Ddx24,Srpk1,Cdk6,Mcm5,Mov10,Eif4a1,Ube2i,Lig1
GO Function	GO:0008094	DNA-dependent ATPase activity	15	98	1.04	4.89e-09	10090.ENSMUSP00000000505,10090.ENSMUSP00000005503,10090.ENSMUSP00000023353,10090.ENSMUSP00000023598,10090.ENSMUSP00000023867,10090.ENSMUSP00000024967,10090.ENSMUSP00000025561,10090.ENSMUSP00000027601,10090.ENSMUSP00000029336,10090.ENSMUSP00000031092,10090.ENSMUSP00000044361,10090.ENSMUSP00000059192,10090.ENSMUSP00000061923,10090.ENSMUSP00000068896,10090.ENSMUSP00000126135	Mcm7,Msh6,Mcm4,Rfc4,Rfc2,Msh2,Anxa1,Mcm6,Dhx36,Rfc1,Smarca5,Mcm3,Mcm2,Top2a,Mcm5
GO Function	GO:0003729	mRNA binding	21	270	0.75	7.45e-08	10090.ENSMUSP00000007814,10090.ENSMUSP00000021062,10090.ENSMUSP00000022218,10090.ENSMUSP00000026846,10090.ENSMUSP00000027438,10090.ENSMUSP00000029336,10090.ENSMUSP00000030702,10090.ENSMUSP00000032138,10090.ENSMUSP00000033609,10090.ENSMUSP00000039110,10090.ENSMUSP00000042658,10090.ENSMUSP00000047119,10090.ENSMUSP00000075573,10090.ENSMUSP00000076294,10090.ENSMUSP00000078589,10090.ENSMUSP00000084257…	Khsrp,Ddx5,Dhfr,Tyms,Ncl,Dhx36,Ppp1r8,Cnbp,Cstf2,Serbp1,Hnrnpa1,Gnl3,Pum3,Pcbp2,Ybx1,Xpo5,Fmr1,Hsp90aa1,Rsl1d1,Srsf3,Ptbp1
GO Function	GO:0003688	DNA replication origin binding	8	22	1.42	5.51e-07	10090.ENSMUSP00000000505,10090.ENSMUSP00000006856,10090.ENSMUSP00000023353,10090.ENSMUSP00000027601,10090.ENSMUSP00000059192,10090.ENSMUSP00000061923,10090.ENSMUSP00000116252,10090.ENSMUSP00000126135	Mcm7,Pola1,Mcm4,Mcm6,Mcm3,Mcm2,Grwd1,Mcm5
GO Function	GO:0019904	Protein domain specific binding	34	778	0.5	7.82e-07	10090.ENSMUSP00000001479,10090.ENSMUSP00000001548,10090.ENSMUSP00000004202,10090.ENSMUSP00000005003,10090.ENSMUSP00000014922,10090.ENSMUSP00000019109,10090.ENSMUSP00000021062,10090.ENSMUSP00000021077,10090.ENSMUSP00000022639,10090.ENSMUSP00000023487,10090.ENSMUSP00000024727,10090.ENSMUSP00000026416,10090.ENSMUSP00000026436,10090.ENSMUSP00000028062,10090.ENSMUSP00000031092,10090.ENSMUSP00000031513…	Kpnb1,Itga3,Dnmt1,Lbr,Fhod1,Ywhah,Ddx5,Slc9a3r1,Nefl,Arhgap31,Cdc5l,Cdk2,Baiap2,Vim,Rfc1,Srsf9,Cbx3,Rrm1,Nedd4,Stub1,Cit,Ezr,Hmgb2,Rcc2,Hmga2,Fmr1,Hsp90aa1,Tjp2,Hdac1,Sqstm1,Wbp11,Nolc1,Bcar1,Ube2i
GO Function	GO:0042802	Identical protein binding	59	1962	0.34	1.74e-06	10090.ENSMUSP00000001258,10090.ENSMUSP00000003947,10090.ENSMUSP00000004327,10090.ENSMUSP00000006611,10090.ENSMUSP00000013773,10090.ENSMUSP00000014922,10090.ENSMUSP00000019109,10090.ENSMUSP00000020123,10090.ENSMUSP00000020980,10090.ENSMUSP00000022639,10090.ENSMUSP00000022830,10090.ENSMUSP00000023407,10090.ENSMUSP00000023510,10090.ENSMUSP00000024967,10090.ENSMUSP00000025561,10090.ENSMUSP00000026436…	Uhrf1,Nqo1,G6pdx,Srm,Cad,Fhod1,Ywhah,Tmpo,Rrm2,Nefl,Ripk3,Mina,Umps,Msh2,Anxa1,Baiap2,Tyms,Ncl,Mcm6,Optn,Vim,Nup35,Pcna,Fabp5,Papss1,Txn1,Ctps,Paics,Zc3hav1,Cbx3,Bcat1,Arl6ip1,Rrm1,Stub1,Ddx21,Dnph1,Fasn,Mlkl,Ezr,Cggbp1,Top2a,Acot7,Npm1,Nmral1,Impdh2,Fmr1,Marcks,Hsp90aa1,Lrrfip1,Acaca,Sqstm1,Ass1,Prpsap1,Uap1,Add1,Kiaa1524,Cbx5,Cep55,Hmgcs1
GO Function	GO:0031491	Nucleosome binding	9	41	1.2	2.26e-06	10090.ENSMUSP00000001258,10090.ENSMUSP00000021539,10090.ENSMUSP00000042283,10090.ENSMUSP00000044361,10090.ENSMUSP00000062030,10090.ENSMUSP00000072556,10090.ENSMUSP00000076971,10090.ENSMUSP00000079356,10090.ENSMUSP00000137253	Uhrf1,Vrk1,Supt16,Smarca5,Hist1h1a,Hmga2,Ssrp1,Hist1h1b,Noc2l
GO Function	GO:0017111	Nucleoside-triphosphatase activity	30	685	0.5	5.53e-06	10090.ENSMUSP00000000505,10090.ENSMUSP00000001724,10090.ENSMUSP00000004507,10090.ENSMUSP00000005503,10090.ENSMUSP00000012587,10090.ENSMUSP00000018143,10090.ENSMUSP00000021062,10090.ENSMUSP00000021574,10090.ENSMUSP00000023353,10090.ENSMUSP00000023598,10090.ENSMUSP00000023867,10090.ENSMUSP00000024967,10090.ENSMUSP00000025561,10090.ENSMUSP00000027601,10090.ENSMUSP00000029336,10090.ENSMUSP00000031092…	Mcm7,Ddx18,Ddx56,Msh6,Kif11,Ddx27,Ddx5,Gtpbp4,Mcm4,Rfc4,Rfc2,Msh2,Anxa1,Mcm6,Dhx36,Rfc1,Tsr1,Ddx21,Atad2,Smarca5,Kif4,Mcm3,Mcm2,Top2a,Tubb3,Hsp90aa1,Ddx24,Mcm5,Mov10,Eif4a1
GO Function	GO:0044877	Protein-containing complex binding	46	1411	0.37	8.46e-06	10090.ENSMUSP00000001258,10090.ENSMUSP00000001479,10090.ENSMUSP00000001548,10090.ENSMUSP00000005503,10090.ENSMUSP00000014922,10090.ENSMUSP00000021062,10090.ENSMUSP00000021077,10090.ENSMUSP00000021539,10090.ENSMUSP00000022638,10090.ENSMUSP00000022639,10090.ENSMUSP00000022830,10090.ENSMUSP00000023217,10090.ENSMUSP00000024967,10090.ENSMUSP00000026416,10090.ENSMUSP00000028062,10090.ENSMUSP00000028817…	Uhrf1,Kpnb1,Itga3,Msh6,Fhod1,Ddx5,Slc9a3r1,Vrk1,Nefm,Nefl,Ripk3,Bop1,Msh2,Cdk2,Vim,Pcna,Gclm,Nasp,Fscn1,Pcolce,Mfge8,Rpsa,Supt16,Smarca5,Poldip3,Mlkl,Rps21,Hist1h1a,Ezr,C4b,Hmga2,Npm1,Ssrp1,Hist1h1b,Dab2,Xpo5,Fmr1,Mmp14,Marcks,Hdac1,Sqstm1,Pes1,Add1,Cfl1,Cbx5,Noc2l
GO Function	GO:0003678	DNA helicase activity	10	68	1.03	9.89e-06	10090.ENSMUSP00000000505,10090.ENSMUSP00000023353,10090.ENSMUSP00000023598,10090.ENSMUSP00000023867,10090.ENSMUSP00000025561,10090.ENSMUSP00000027601,10090.ENSMUSP00000029336,10090.ENSMUSP00000059192,10090.ENSMUSP00000061923,10090.ENSMUSP00000126135	Mcm7,Mcm4,Rfc4,Rfc2,Anxa1,Mcm6,Dhx36,Mcm3,Mcm2,Mcm5
GO Function	GO:0003824	Catalytic activity	112	5224	0.19	2.41e-05	10090.ENSMUSP00000000505,10090.ENSMUSP00000001258,10090.ENSMUSP00000001595,10090.ENSMUSP00000001724,10090.ENSMUSP00000002825,10090.ENSMUSP00000003946,10090.ENSMUSP00000003947,10090.ENSMUSP00000004202,10090.ENSMUSP00000004327,10090.ENSMUSP00000004507,10090.ENSMUSP00000005003,10090.ENSMUSP00000005503,10090.ENSMUSP00000006611,10090.ENSMUSP00000006614,10090.ENSMUSP00000006764,10090.ENSMUSP00000006856…	Mcm7,Uhrf1,Fkbp10,Ddx18,Baz1b,Nob1,Nqo1,Dnmt1,G6pdx,Ddx56,Lbr,Msh6,Srm,Epha2,Aprt,Pola1,Kif11,Cad,Adss,Ddx27,Map2k3,Cdk1,Rrm2,Ftsj3,Ddx5,Vrk1,Gtpbp4,Dhfr,Rnaseh2b,Ripk3,Mcm4,Mina,Umps,Rfc4,Rfc2,Msh2,Anxa1,Fads2,Fen1,Rps6ka4,Cdk2,Prim1,Tyms,Mcm6,Pcna,Car13,Dhx36,Papss1,Gclm,Txn1,Ctps,Rfc1,Ugdh,Paics,Zc3hav1,Bcat1,Fkbp4,Rrm1,Nedd4,Gsta4,Tsr1,Pold1,Stub1,Dis3,Ddx21,Atad2,Trir,Smarca5,Dnph1,Acsl5,Nop…
GO Function	GO:0003724	RNA helicase activity	9	64	1.01	5.32e-05	10090.ENSMUSP00000001724,10090.ENSMUSP00000004507,10090.ENSMUSP00000018143,10090.ENSMUSP00000021062,10090.ENSMUSP00000029336,10090.ENSMUSP00000042691,10090.ENSMUSP00000105628,10090.ENSMUSP00000126897,10090.ENSMUSP00000127034	Ddx18,Ddx56,Ddx27,Ddx5,Dhx36,Ddx21,Ddx24,Mov10,Eif4a1
GO Function	GO:0043167	Ion binding	113	5439	0.18	0.0001	10090.ENSMUSP00000000505,10090.ENSMUSP00000000767,10090.ENSMUSP00000001258,10090.ENSMUSP00000001595,10090.ENSMUSP00000001724,10090.ENSMUSP00000002825,10090.ENSMUSP00000003946,10090.ENSMUSP00000004202,10090.ENSMUSP00000004507,10090.ENSMUSP00000005003,10090.ENSMUSP00000005218,10090.ENSMUSP00000005503,10090.ENSMUSP00000006614,10090.ENSMUSP00000006764,10090.ENSMUSP00000006856,10090.ENSMUSP00000012587…	Mcm7,Rpa1,Uhrf1,Fkbp10,Ddx18,Baz1b,Nob1,Dnmt1,Ddx56,Lbr,Cd44,Msh6,Epha2,Aprt,Pola1,Kif11,Cad,Adss,Ddx27,Map2k3,Cdk1,Rrm2,Ddx5,Vrk1,Gtpbp4,Dhfr,Ripk3,Mcm4,Mina,Rfc4,Racgap1,Rfc2,Msh2,Anxa1,Fen1,Rps6ka4,Cdk2,Prim1,Tyms,Ncl,Mcm6,Optn,Nup35,Fabp5,Car13,Dhx36,Papss1,Ctps,Gnl2,Rfc1,Paics,Pcolce,Zc3hav1,Cnbp,Fkbp4,Mfge8,Rrm1,Mki67,Gsta4,Rps29,Tsr1,Pold1,Ddx21,Atad2,Smarca5,Mybbp1a,Acsl5,Gnl3,Hpf1,Smc4,K…
GO Function	GO:0008134	Transcription factor binding	27	701	0.44	0.00022	10090.ENSMUSP00000004202,10090.ENSMUSP00000018506,10090.ENSMUSP00000019109,10090.ENSMUSP00000021062,10090.ENSMUSP00000024727,10090.ENSMUSP00000026436,10090.ENSMUSP00000027986,10090.ENSMUSP00000028817,10090.ENSMUSP00000032508,10090.ENSMUSP00000044188,10090.ENSMUSP00000044827,10090.ENSMUSP00000065940,10090.ENSMUSP00000072008,10090.ENSMUSP00000075067,10090.ENSMUSP00000078589,10090.ENSMUSP00000099657…	Dnmt1,Kpna2,Ywhah,Ddx5,Cdc5l,Baiap2,Optn,Pcna,Fkbp4,Ptma,Mybbp1a,Hmgb2,Pdcd11,Npm1,Ybx1,Hdac1,Hmga1-rs1,Add1,Hmgb3,Cbx5,Sumo2,Arid1a,Bud31,Nolc1,Hnrnpf,Ube2i,Noc2l
GO Function	GO:0140098	Catalytic activity, acting on RNA	17	342	0.56	0.00075	10090.ENSMUSP00000001724,10090.ENSMUSP00000003946,10090.ENSMUSP00000004507,10090.ENSMUSP00000018143,10090.ENSMUSP00000021048,10090.ENSMUSP00000021062,10090.ENSMUSP00000022499,10090.ENSMUSP00000025651,10090.ENSMUSP00000026461,10090.ENSMUSP00000029336,10090.ENSMUSP00000041906,10090.ENSMUSP00000042691,10090.ENSMUSP00000047123,10090.ENSMUSP00000105321,10090.ENSMUSP00000105628,10090.ENSMUSP00000126897…	Ddx18,Nob1,Ddx56,Ddx27,Ftsj3,Ddx5,Rnaseh2b,Fen1,Prim1,Dhx36,Dis3,Ddx21,Nop2,Nsun2,Ddx24,Mov10,Eif4a1
GO Function	GO:0003684	Damaged DNA binding	7	56	0.96	0.0017	10090.ENSMUSP00000000767,10090.ENSMUSP00000005503,10090.ENSMUSP00000024967,10090.ENSMUSP00000028817,10090.ENSMUSP00000039776,10090.ENSMUSP00000065940,10090.ENSMUSP00000099621	Rpa1,Msh6,Msh2,Pcna,Pold1,Hmgb2,Rpa2
GO Function	GO:0008139	Nuclear localization sequence binding	5	23	1.2	0.0025	10090.ENSMUSP00000001479,10090.ENSMUSP00000005003,10090.ENSMUSP00000018506,10090.ENSMUSP00000032898,10090.ENSMUSP00000128331	Kpnb1,Lbr,Kpna2,Ipo5,Nolc1
GO Function	GO:0043565	Sequence-specific DNA binding	34	1148	0.33	0.0025	10090.ENSMUSP00000000505,10090.ENSMUSP00000000767,10090.ENSMUSP00000001258,10090.ENSMUSP00000004202,10090.ENSMUSP00000006856,10090.ENSMUSP00000023353,10090.ENSMUSP00000024727,10090.ENSMUSP00000024885,10090.ENSMUSP00000024967,10090.ENSMUSP00000027438,10090.ENSMUSP00000027601,10090.ENSMUSP00000029336,10090.ENSMUSP00000030320,10090.ENSMUSP00000031092,10090.ENSMUSP00000031862,10090.ENSMUSP00000032138…	Mcm7,Rpa1,Uhrf1,Dnmt1,Pola1,Mcm4,Cdc5l,Cebpz,Msh2,Ncl,Mcm6,Dhx36,Cc2d1b,Rfc1,Cbx3,Cnbp,Mybbp1a,Mcm3,Mcm2,Cggbp1,Hmgb2,Top2a,Hmga2,Npm1,Ybx1,Mbd3,Lrrfip1,Rpa2,Hdac1,Hmga1-rs1,Hnrnpab,Grwd1,Mcm5,Ptbp1
GO Function	GO:0048027	mRNA 5-UTR binding	5	25	1.16	0.0034	10090.ENSMUSP00000027438,10090.ENSMUSP00000029336,10090.ENSMUSP00000047119,10090.ENSMUSP00000085906,10090.ENSMUSP00000113431	Ncl,Dhx36,Gnl3,Fmr1,Rsl1d1
GO Function	GO:0008144	Drug binding	9	116	0.75	0.0038	10090.ENSMUSP00000001595,10090.ENSMUSP00000022218,10090.ENSMUSP00000026846,10090.ENSMUSP00000031565,10090.ENSMUSP00000032508,10090.ENSMUSP00000034903,10090.ENSMUSP00000052872,10090.ENSMUSP00000068896,10090.ENSMUSP00000136944	Fkbp10,Dhfr,Tyms,Fscn1,Fkbp4,Gsta4,Fasn,Top2a,Hmgcs1
GO Function	GO:0019900	Kinase binding	26	792	0.38	0.0041	10090.ENSMUSP00000005218,10090.ENSMUSP00000006856,10090.ENSMUSP00000012587,10090.ENSMUSP00000019076,10090.ENSMUSP00000021539,10090.ENSMUSP00000023756,10090.ENSMUSP00000024727,10090.ENSMUSP00000024967,10090.ENSMUSP00000028062,10090.ENSMUSP00000028817,10090.ENSMUSP00000040431,10090.ENSMUSP00000055521,10090.ENSMUSP00000063734,10090.ENSMUSP00000068896,10090.ENSMUSP00000071163,10090.ENSMUSP00000075067…	Cd44,Pola1,Kif11,Map2k3,Vrk1,Racgap1,Cdc5l,Msh2,Vim,Pcna,Stub1,Mlkl,Ezr,Top2a,Rcc2,Npm1,Fmr1,Marcks,Hsp90aa1,Tjp2,Acaca,Sqstm1,Prpsap1,Nap1l1,Tpx2,Bcar1
GO Function	GO:1990825	Sequence-specific mRNA binding	4	13	1.35	0.0045	10090.ENSMUSP00000022218,10090.ENSMUSP00000026846,10090.ENSMUSP00000085906,10090.ENSMUSP00000117045	Dhfr,Tyms,Fmr1,Srsf3
GO Function	GO:0003690	Double-stranded DNA binding	31	1054	0.33	0.0056	10090.ENSMUSP00000000505,10090.ENSMUSP00000001258,10090.ENSMUSP00000005503,10090.ENSMUSP00000006856,10090.ENSMUSP00000023353,10090.ENSMUSP00000024727,10090.ENSMUSP00000024885,10090.ENSMUSP00000024967,10090.ENSMUSP00000027601,10090.ENSMUSP00000028817,10090.ENSMUSP00000029336,10090.ENSMUSP00000030320,10090.ENSMUSP00000031092,10090.ENSMUSP00000031862,10090.ENSMUSP00000032138,10090.ENSMUSP00000044827…	Mcm7,Uhrf1,Msh6,Pola1,Mcm4,Cdc5l,Cebpz,Msh2,Mcm6,Pcna,Dhx36,Cc2d1b,Rfc1,Cbx3,Cnbp,Mybbp1a,Mcm3,Mcm2,Hist1h1a,Cggbp1,Hmgb2,Hmga2,Npm1,Ybx1,Hist1h1b,Lrrfip1,Hdac1,Hmga1-rs1,Hnrnpab,Grwd1,Mcm5
GO Function	GO:0016879	Ligase activity, forming carbon-nitrogen bonds	6	48	0.96	0.0056	10090.ENSMUSP00000013773,10090.ENSMUSP00000016105,10090.ENSMUSP00000029769,10090.ENSMUSP00000030381,10090.ENSMUSP00000031160,10090.ENSMUSP00000099904	Cad,Adss,Gclm,Ctps,Paics,Ass1
GO Function	GO:0140297	DNA-binding transcription factor binding	16	370	0.49	0.0056	10090.ENSMUSP00000004202,10090.ENSMUSP00000018506,10090.ENSMUSP00000019109,10090.ENSMUSP00000021062,10090.ENSMUSP00000028817,10090.ENSMUSP00000032508,10090.ENSMUSP00000044188,10090.ENSMUSP00000075067,10090.ENSMUSP00000099657,10090.ENSMUSP00000100667,10090.ENSMUSP00000113157,10090.ENSMUSP00000115044,10090.ENSMUSP00000122354,10090.ENSMUSP00000125590,10090.ENSMUSP00000134169,10090.ENSMUSP00000137253	Dnmt1,Kpna2,Ywhah,Ddx5,Pcna,Fkbp4,Ptma,Npm1,Hdac1,Hmga1-rs1,Cbx5,Sumo2,Arid1a,Bud31,Ube2i,Noc2l
GO Function	GO:0030515	snoRNA binding	5	30	1.08	0.0064	10090.ENSMUSP00000024783,10090.ENSMUSP00000038580,10090.ENSMUSP00000039027,10090.ENSMUSP00000042691,10090.ENSMUSP00000128331	Bysl,Rrp9,Tsr1,Ddx21,Nolc1
GO Function	GO:0008022	Protein C-terminus binding	12	226	0.58	0.0066	10090.ENSMUSP00000022639,10090.ENSMUSP00000024967,10090.ENSMUSP00000027438,10090.ENSMUSP00000027986,10090.ENSMUSP00000028817,10090.ENSMUSP00000033310,10090.ENSMUSP00000034740,10090.ENSMUSP00000063734,10090.ENSMUSP00000068896,10090.ENSMUSP00000079689,10090.ENSMUSP00000097154,10090.ENSMUSP00000134169	Nefl,Msh2,Ncl,Optn,Pcna,Mki67,Nedd4,Ezr,Top2a,Dab2,Tjp2,Ube2i
GO Function	GO:0031493	Nucleosomal histone binding	3	5	1.64	0.0077	10090.ENSMUSP00000001258,10090.ENSMUSP00000021539,10090.ENSMUSP00000137253	Uhrf1,Vrk1,Noc2l
GO Function	GO:0032135	DNA insertion or deletion binding	3	5	1.64	0.0077	10090.ENSMUSP00000005503,10090.ENSMUSP00000024967,10090.ENSMUSP00000028817	Msh6,Msh2,Pcna
GO Function	GO:0035173	Histone kinase activity	4	17	1.23	0.0094	10090.ENSMUSP00000002825,10090.ENSMUSP00000020099,10090.ENSMUSP00000021539,10090.ENSMUSP00000026416	Baz1b,Cdk1,Vrk1,Cdk2
GO Function	GO:0008536	Ran GTPase binding	5	34	1.03	0.0099	10090.ENSMUSP00000001479,10090.ENSMUSP00000032898,10090.ENSMUSP00000084257,10090.ENSMUSP00000111309,10090.ENSMUSP00000126849	Kpnb1,Ipo5,Xpo5,Ranbp1,Rangap1
GO Function	GO:0033218	Amide binding	15	354	0.49	0.0099	10090.ENSMUSP00000001479,10090.ENSMUSP00000001595,10090.ENSMUSP00000005003,10090.ENSMUSP00000018506,10090.ENSMUSP00000022218,10090.ENSMUSP00000026846,10090.ENSMUSP00000032508,10090.ENSMUSP00000032898,10090.ENSMUSP00000034903,10090.ENSMUSP00000052872,10090.ENSMUSP00000070868,10090.ENSMUSP00000071134,10090.ENSMUSP00000074827,10090.ENSMUSP00000099490,10090.ENSMUSP00000128331	Kpnb1,Fkbp10,Lbr,Kpna2,Dhfr,Tyms,Fkbp4,Ipo5,Gsta4,Fasn,Pla2g4a,Tubb3,Acot7,Acaca,Nolc1
GO Function	GO:0032405	MutLalpha complex binding	3	6	1.56	0.0105	10090.ENSMUSP00000005503,10090.ENSMUSP00000024967,10090.ENSMUSP00000028817	Msh6,Msh2,Pcna
GO Function	GO:0000217	DNA secondary structure binding	5	35	1.01	0.0106	10090.ENSMUSP00000005503,10090.ENSMUSP00000024967,10090.ENSMUSP00000072556,10090.ENSMUSP00000100667,10090.ENSMUSP00000110229	Msh6,Msh2,Hmga2,Hmga1-rs1,Hmgb3
GO Function	GO:0008301	DNA binding, bending	4	18	1.21	0.0106	10090.ENSMUSP00000065940,10090.ENSMUSP00000068896,10090.ENSMUSP00000072556,10090.ENSMUSP00000110229	Hmgb2,Top2a,Hmga2,Hmgb3
GO Function	GO:0016922	Nuclear receptor binding	8	112	0.71	0.0124	10090.ENSMUSP00000004202,10090.ENSMUSP00000019109,10090.ENSMUSP00000021062,10090.ENSMUSP00000028817,10090.ENSMUSP00000032508,10090.ENSMUSP00000100667,10090.ENSMUSP00000115044,10090.ENSMUSP00000122354	Dnmt1,Ywhah,Ddx5,Pcna,Fkbp4,Hmga1-rs1,Sumo2,Arid1a
GO Function	GO:0043021	Ribonucleoprotein complex binding	9	149	0.64	0.0165	10090.ENSMUSP00000021062,10090.ENSMUSP00000023217,10090.ENSMUSP00000035105,10090.ENSMUSP00000058432,10090.ENSMUSP00000075067,10090.ENSMUSP00000084257,10090.ENSMUSP00000085906,10090.ENSMUSP00000105612,10090.ENSMUSP00000113157	Ddx5,Bop1,Rpsa,Rps21,Npm1,Xpo5,Fmr1,Pes1,Cbx5
GO Function	GO:0035257	Nuclear hormone receptor binding	9	151	0.63	0.0178	10090.ENSMUSP00000004202,10090.ENSMUSP00000019109,10090.ENSMUSP00000021062,10090.ENSMUSP00000028817,10090.ENSMUSP00000032508,10090.ENSMUSP00000100667,10090.ENSMUSP00000115044,10090.ENSMUSP00000122354,10090.ENSMUSP00000125590	Dnmt1,Ywhah,Ddx5,Pcna,Fkbp4,Hmga1-rs1,Sumo2,Arid1a,Bud31
GO Function	GO:0003689	DNA clamp loader activity	3	8	1.43	0.0185	10090.ENSMUSP00000023598,10090.ENSMUSP00000023867,10090.ENSMUSP00000031092	Rfc4,Rfc2,Rfc1
GO Function	GO:0042826	Histone deacetylase binding	8	122	0.68	0.0198	10090.ENSMUSP00000004202,10090.ENSMUSP00000018506,10090.ENSMUSP00000029336,10090.ENSMUSP00000068896,10090.ENSMUSP00000079356,10090.ENSMUSP00000091921,10090.ENSMUSP00000099657,10090.ENSMUSP00000113157	Dnmt1,Kpna2,Dhx36,Top2a,Hist1h1b,Hsp90aa1,Hdac1,Cbx5
GO Function	GO:0019901	Protein kinase binding	22	707	0.35	0.0214	10090.ENSMUSP00000005218,10090.ENSMUSP00000006856,10090.ENSMUSP00000012587,10090.ENSMUSP00000019076,10090.ENSMUSP00000021539,10090.ENSMUSP00000023756,10090.ENSMUSP00000024727,10090.ENSMUSP00000024967,10090.ENSMUSP00000028062,10090.ENSMUSP00000028817,10090.ENSMUSP00000055521,10090.ENSMUSP00000063734,10090.ENSMUSP00000068896,10090.ENSMUSP00000071163,10090.ENSMUSP00000075067,10090.ENSMUSP00000085906…	Cd44,Pola1,Kif11,Map2k3,Vrk1,Racgap1,Cdc5l,Msh2,Vim,Pcna,Mlkl,Ezr,Top2a,Rcc2,Npm1,Fmr1,Marcks,Hsp90aa1,Tjp2,Sqstm1,Tpx2,Bcar1
GO Function	GO:0016874	Ligase activity	9	160	0.61	0.0243	10090.ENSMUSP00000013773,10090.ENSMUSP00000016105,10090.ENSMUSP00000029769,10090.ENSMUSP00000030381,10090.ENSMUSP00000031160,10090.ENSMUSP00000046585,10090.ENSMUSP00000099490,10090.ENSMUSP00000099904,10090.ENSMUSP00000136972	Cad,Adss,Gclm,Ctps,Paics,Acsl5,Acaca,Ass1,Lig1
GO Function	GO:0019103	Pyrimidine nucleotide binding	3	10	1.34	0.0287	10090.ENSMUSP00000006856,10090.ENSMUSP00000013773,10090.ENSMUSP00000091921	Pola1,Cad,Hsp90aa1
GO Function	GO:0030674	Protein-macromolecule adaptor activity	10	200	0.56	0.0287	10090.ENSMUSP00000022639,10090.ENSMUSP00000026436,10090.ENSMUSP00000027986,10090.ENSMUSP00000031565,10090.ENSMUSP00000035829,10090.ENSMUSP00000040431,10090.ENSMUSP00000052776,10090.ENSMUSP00000079689,10090.ENSMUSP00000097154,10090.ENSMUSP00000113157	Nefl,Baiap2,Optn,Fscn1,Akap12,Stub1,Eps8,Dab2,Tjp2,Cbx5
GO Function	GO:0000287	Magnesium ion binding	10	208	0.54	0.0363	10090.ENSMUSP00000005503,10090.ENSMUSP00000016105,10090.ENSMUSP00000024967,10090.ENSMUSP00000025651,10090.ENSMUSP00000025903,10090.ENSMUSP00000026416,10090.ENSMUSP00000029336,10090.ENSMUSP00000068896,10090.ENSMUSP00000101999,10090.ENSMUSP00000116259	Msh6,Adss,Msh2,Fen1,Rps6ka4,Cdk2,Dhx36,Top2a,Prpsap1,Srpk1
GO Function	GO:0008092	Cytoskeletal protein binding	26	947	0.3	0.0371	10090.ENSMUSP00000001479,10090.ENSMUSP00000012587,10090.ENSMUSP00000014922,10090.ENSMUSP00000014990,10090.ENSMUSP00000019109,10090.ENSMUSP00000021077,10090.ENSMUSP00000022599,10090.ENSMUSP00000023756,10090.ENSMUSP00000029002,10090.ENSMUSP00000030636,10090.ENSMUSP00000031565,10090.ENSMUSP00000032508,10090.ENSMUSP00000038781,10090.ENSMUSP00000045873,10090.ENSMUSP00000048383,10090.ENSMUSP00000052776…	Kpnb1,Kif11,Fhod1,Tppp3,Ywhah,Slc9a3r1,Diap3,Racgap1,Stmn2,Stmn1,Fscn1,Fkbp4,Tbca,Anln,Kif4,Eps8,Marcksl1,Ezr,Pdlim1,Rcc2,Fmr1,Marcks,Hsp90aa1,Ppp1r18,Add1,Cfl1
GO Function	GO:0003730	mRNA 3-UTR binding	6	79	0.74	0.0445	10090.ENSMUSP00000007814,10090.ENSMUSP00000021062,10090.ENSMUSP00000029336,10090.ENSMUSP00000039110,10090.ENSMUSP00000085906,10090.ENSMUSP00000113431	Khsrp,Ddx5,Dhx36,Serbp1,Fmr1,Rsl1d1
GO Function	GO:0019902	Phosphatase binding	10	216	0.52	0.0445	10090.ENSMUSP00000021077,10090.ENSMUSP00000024727,10090.ENSMUSP00000028062,10090.ENSMUSP00000076751,10090.ENSMUSP00000084461,10090.ENSMUSP00000085906,10090.ENSMUSP00000091921,10090.ENSMUSP00000099621,10090.ENSMUSP00000109445,10090.ENSMUSP00000112259	Slc9a3r1,Cdc5l,Vim,Cttnbp2nl,Ppp1r10,Fmr1,Hsp90aa1,Rpa2,Ppp1r18,Cfl1
GO Function	GO:0032139	Dinucleotide insertion or deletion binding	2	2	1.86	0.0445	10090.ENSMUSP00000024967,10090.ENSMUSP00000028817	Msh2,Pcna
GO Function	GO:0032142	Single guanine insertion binding	2	2	1.86	0.0445	10090.ENSMUSP00000005503,10090.ENSMUSP00000024967	Msh6,Msh2
GO Function	GO:0032143	Single thymine insertion binding	2	2	1.86	0.0445	10090.ENSMUSP00000005503,10090.ENSMUSP00000024967	Msh6,Msh2
GO Function	GO:0035198	miRNA binding	4	30	0.98	0.0445	10090.ENSMUSP00000042658,10090.ENSMUSP00000042691,10090.ENSMUSP00000078589,10090.ENSMUSP00000085906	Hnrnpa1,Ddx21,Ybx1,Fmr1
GO Function	GO:0035500	MH2 domain binding	2	2	1.86	0.0445	10090.ENSMUSP00000021062,10090.ENSMUSP00000072556	Ddx5,Hmga2
GO Function	GO:0140142	Nucleocytoplasmic carrier activity	4	30	0.98	0.0445	10090.ENSMUSP00000001479,10090.ENSMUSP00000018506,10090.ENSMUSP00000032898,10090.ENSMUSP00000084257	Kpnb1,Kpna2,Ipo5,Xpo5
GO Function	GO:1990837	Sequence-specific double-stranded DNA binding	26	975	0.29	0.0493	10090.ENSMUSP00000000505,10090.ENSMUSP00000001258,10090.ENSMUSP00000006856,10090.ENSMUSP00000023353,10090.ENSMUSP00000024727,10090.ENSMUSP00000024885,10090.ENSMUSP00000024967,10090.ENSMUSP00000027601,10090.ENSMUSP00000029336,10090.ENSMUSP00000030320,10090.ENSMUSP00000031862,10090.ENSMUSP00000032138,10090.ENSMUSP00000044827,10090.ENSMUSP00000059192,10090.ENSMUSP00000061923,10090.ENSMUSP00000065845…	Mcm7,Uhrf1,Pola1,Mcm4,Cdc5l,Cebpz,Msh2,Mcm6,Dhx36,Cc2d1b,Cbx3,Cnbp,Mybbp1a,Mcm3,Mcm2,Cggbp1,Hmgb2,Hmga2,Npm1,Ybx1,Lrrfip1,Hdac1,Hmga1-rs1,Hnrnpab,Grwd1,Mcm5
GO Component	GO:0005634	Nucleus	228	6330	0.42	8.09e-58	10090.ENSMUSP00000000505,10090.ENSMUSP00000000767,10090.ENSMUSP00000001258,10090.ENSMUSP00000001479,10090.ENSMUSP00000001724,10090.ENSMUSP00000002825,10090.ENSMUSP00000003946,10090.ENSMUSP00000004200,10090.ENSMUSP00000004202,10090.ENSMUSP00000004327,10090.ENSMUSP00000004470,10090.ENSMUSP00000004507,10090.ENSMUSP00000005003,10090.ENSMUSP00000005218,10090.ENSMUSP00000005503,10090.ENSMUSP00000006764…	Mcm7,Rpa1,Uhrf1,Kpnb1,Ddx18,Baz1b,Nob1,Cwc15,Dnmt1,G6pdx,Utp20,Ddx56,Lbr,Cd44,Msh6,Aprt,Pola1,Clic1,Khsrp,Rbm28,Kif11,Cad,Dnajc7,Fhod1,Ddx27,Spag7,Kpna2,Cdk1,Tmpo,Rrm2,Ftsj3,Ddx5,Lrrc59,Vrk1,Gtpbp4,Dek,Btf3,Dnajc9,Rnaseh2b,Diap3,Ripk3,Bop1,Mcm4,Mina,Umps,Rfc4,Racgap1,Rfc2,Cdc5l,Bysl,Cebpz,Msh2,Hn1l,Iws1,Anxa1,Fen1,Rps6ka4,Alyref,Cdk2,Baiap2,Prim1,Tyms,Nop16,Ncl,Mcm6,Nifk,Optn,Vim,Nup35,Pcna,Fabp5…
GO Component	GO:0031981	Nuclear lumen	175	3771	0.53	1.84e-52	10090.ENSMUSP00000000505,10090.ENSMUSP00000000767,10090.ENSMUSP00000001258,10090.ENSMUSP00000001479,10090.ENSMUSP00000001724,10090.ENSMUSP00000002825,10090.ENSMUSP00000003946,10090.ENSMUSP00000004200,10090.ENSMUSP00000004202,10090.ENSMUSP00000004470,10090.ENSMUSP00000004507,10090.ENSMUSP00000005003,10090.ENSMUSP00000005503,10090.ENSMUSP00000006764,10090.ENSMUSP00000006856,10090.ENSMUSP00000007814…	Mcm7,Rpa1,Uhrf1,Kpnb1,Ddx18,Baz1b,Nob1,Cwc15,Dnmt1,Utp20,Ddx56,Lbr,Msh6,Aprt,Pola1,Khsrp,Rbm28,Cad,Dnajc7,Fhod1,Ddx27,Kpna2,Cdk1,Ftsj3,Ddx5,Vrk1,Gtpbp4,Dek,Dnajc9,Rnaseh2b,Bop1,Mcm4,Mina,Rfc4,Racgap1,Cdc5l,Bysl,Iws1,Anxa1,Fen1,Rps6ka4,Alyref,Cdk2,Baiap2,Prim1,Tyms,Nop16,Ncl,Mcm6,Nifk,Vim,Nup35,Pcna,Dhx36,Txn1,Cc2d1b,Nasp,Ebna1bp2,Gnl2,Ppp1r8,Rfc1,Ugdh,Pds5a,Srsf9,Cbx3,Fkbp4,Mphosph10,Mki67,Cstf2,…
GO Component	GO:0043232	Intracellular non-membrane-bounded organelle	177	4035	0.5	5.85e-50	10090.ENSMUSP00000000767,10090.ENSMUSP00000001258,10090.ENSMUSP00000001479,10090.ENSMUSP00000001724,10090.ENSMUSP00000002825,10090.ENSMUSP00000003946,10090.ENSMUSP00000004202,10090.ENSMUSP00000004327,10090.ENSMUSP00000004470,10090.ENSMUSP00000004507,10090.ENSMUSP00000005503,10090.ENSMUSP00000006856,10090.ENSMUSP00000007814,10090.ENSMUSP00000007993,10090.ENSMUSP00000012587,10090.ENSMUSP00000014290…	Rpa1,Uhrf1,Kpnb1,Ddx18,Baz1b,Nob1,Dnmt1,G6pdx,Utp20,Ddx56,Msh6,Pola1,Khsrp,Rbm28,Kif11,Apbb1ip,Dnajc7,Fhod1,Tppp3,Ddx27,Kpna2,Cdk1,Tmpo,Ftsj3,Ddx5,Lrrc59,Vrk1,Gtpbp4,Dek,Btf3,Nefm,Nefl,Bop1,Mina,Rfc4,Racgap1,Rfc2,Bysl,Msh2,Anxa1,Fen1,Cdk2,Baiap2,Prim1,Tyms,Nop16,Ncl,Nifk,Vim,Caprin1,Pcna,Dhx36,Nasp,Ebna1bp2,Stmn1,Nudc,Gnl2,Rfc1,Pds5a,Srsf9,Fscn1,Cbx3,Fkbp4,Mphosph10,Mki67,Rbbp7,Cfdp1,Nedd4,Zw10,R…
GO Component	GO:0005622	Intracellular	290	12596	0.22	1.16e-48	10090.ENSMUSP00000000505,10090.ENSMUSP00000000767,10090.ENSMUSP00000001258,10090.ENSMUSP00000001479,10090.ENSMUSP00000001548,10090.ENSMUSP00000001595,10090.ENSMUSP00000001724,10090.ENSMUSP00000002825,10090.ENSMUSP00000003946,10090.ENSMUSP00000003947,10090.ENSMUSP00000004200,10090.ENSMUSP00000004202,10090.ENSMUSP00000004327,10090.ENSMUSP00000004470,10090.ENSMUSP00000004507,10090.ENSMUSP00000005003…	Mcm7,Rpa1,Uhrf1,Kpnb1,Itga3,Fkbp10,Ddx18,Baz1b,Nob1,Nqo1,Cwc15,Dnmt1,G6pdx,Utp20,Ddx56,Lbr,Cd44,Msh6,Aprt,Pola1,Clic1,Khsrp,Rbm28,Kif11,Cad,Apbb1ip,Dnajc7,Fhod1,Tppp3,Adss,Ddx27,Spag7,Kpna2,Map2k3,Ywhah,Cdk1,Tmpo,Bzw2,Rrm2,Ftsj3,Ddx5,Slc9a3r1,Lrrc59,Vrk1,Gtpbp4,Dek,Sfxn1,Btf3,Dhfr,Dnajc9,Rnaseh2b,Diap3,Nefm,Nefl,Ripk3,Slc38a2,Bop1,Mcm4,Mina,Umps,Rfc4,Racgap1,Rfc2,Cdc5l,Bysl,Cebpz,Msh2,Hn1l,Iws1,A…
GO Component	GO:0070013	Intracellular organelle lumen	177	4279	0.48	1.37e-46	10090.ENSMUSP00000000505,10090.ENSMUSP00000000767,10090.ENSMUSP00000001258,10090.ENSMUSP00000001479,10090.ENSMUSP00000001595,10090.ENSMUSP00000001724,10090.ENSMUSP00000002825,10090.ENSMUSP00000003946,10090.ENSMUSP00000004200,10090.ENSMUSP00000004202,10090.ENSMUSP00000004470,10090.ENSMUSP00000004507,10090.ENSMUSP00000005003,10090.ENSMUSP00000005503,10090.ENSMUSP00000006764,10090.ENSMUSP00000006856…	Mcm7,Rpa1,Uhrf1,Kpnb1,Fkbp10,Ddx18,Baz1b,Nob1,Cwc15,Dnmt1,Utp20,Ddx56,Lbr,Msh6,Aprt,Pola1,Khsrp,Rbm28,Cad,Dnajc7,Fhod1,Ddx27,Kpna2,Cdk1,Ftsj3,Ddx5,Lrrc59,Vrk1,Gtpbp4,Dek,Dnajc9,Rnaseh2b,Bop1,Mcm4,Mina,Rfc4,Racgap1,Cdc5l,Bysl,Iws1,Anxa1,Fen1,Rps6ka4,Alyref,Cdk2,Baiap2,Prim1,Tyms,Nop16,Ncl,Mcm6,Nifk,Vim,Nup35,Pcna,Dhx36,Txn1,Cc2d1b,Nasp,Ebna1bp2,Gnl2,Ppp1r8,Rfc1,Ugdh,Pds5a,Srsf9,Cbx3,Fkbp4,Mphosph1…
GO Component	GO:0043229	Intracellular organelle	269	11084	0.24	3.35e-42	10090.ENSMUSP00000000505,10090.ENSMUSP00000000767,10090.ENSMUSP00000001258,10090.ENSMUSP00000001479,10090.ENSMUSP00000001595,10090.ENSMUSP00000001724,10090.ENSMUSP00000002825,10090.ENSMUSP00000003946,10090.ENSMUSP00000004200,10090.ENSMUSP00000004202,10090.ENSMUSP00000004327,10090.ENSMUSP00000004470,10090.ENSMUSP00000004507,10090.ENSMUSP00000005003,10090.ENSMUSP00000005218,10090.ENSMUSP00000005503…	Mcm7,Rpa1,Uhrf1,Kpnb1,Fkbp10,Ddx18,Baz1b,Nob1,Cwc15,Dnmt1,G6pdx,Utp20,Ddx56,Lbr,Cd44,Msh6,Aprt,Pola1,Clic1,Khsrp,Rbm28,Kif11,Cad,Apbb1ip,Dnajc7,Fhod1,Tppp3,Adss,Ddx27,Spag7,Kpna2,Cdk1,Tmpo,Rrm2,Ftsj3,Ddx5,Lrrc59,Vrk1,Gtpbp4,Dek,Sfxn1,Btf3,Dhfr,Dnajc9,Rnaseh2b,Diap3,Nefm,Nefl,Ripk3,Bop1,Mcm4,Mina,Umps,Rfc4,Racgap1,Rfc2,Cdc5l,Bysl,Cebpz,Msh2,Hn1l,Iws1,Anxa1,Fen1,Rps6ka4,Alyref,Cdk2,Baiap2,Prim1,Tym…
GO Component	GO:0043226	Organelle	272	11550	0.23	1.09e-40	10090.ENSMUSP00000000505,10090.ENSMUSP00000000767,10090.ENSMUSP00000001258,10090.ENSMUSP00000001479,10090.ENSMUSP00000001595,10090.ENSMUSP00000001724,10090.ENSMUSP00000002825,10090.ENSMUSP00000003946,10090.ENSMUSP00000004200,10090.ENSMUSP00000004202,10090.ENSMUSP00000004327,10090.ENSMUSP00000004470,10090.ENSMUSP00000004507,10090.ENSMUSP00000005003,10090.ENSMUSP00000005218,10090.ENSMUSP00000005503…	Mcm7,Rpa1,Uhrf1,Kpnb1,Fkbp10,Ddx18,Baz1b,Nob1,Cwc15,Dnmt1,G6pdx,Utp20,Ddx56,Lbr,Cd44,Msh6,Aprt,Pola1,Clic1,Khsrp,Rbm28,Kif11,Cad,Apbb1ip,Dnajc7,Fhod1,Tppp3,Adss,Ddx27,Spag7,Kpna2,Cdk1,Tmpo,Rrm2,Ftsj3,Ddx5,Slc9a3r1,Lrrc59,Vrk1,Gtpbp4,Dek,Sfxn1,Btf3,Dhfr,Dnajc9,Rnaseh2b,Diap3,Nefm,Nefl,Ripk3,Bop1,Mcm4,Mina,Umps,Rfc4,Racgap1,Rfc2,Cdc5l,Bysl,Cebpz,Msh2,Hn1l,Iws1,Anxa1,Fads2,Fen1,Rps6ka4,Alyref,Cdk2,B…
GO Component	GO:0043231	Intracellular membrane-bounded organelle	246	9507	0.27	1.96e-38	10090.ENSMUSP00000000505,10090.ENSMUSP00000000767,10090.ENSMUSP00000001258,10090.ENSMUSP00000001479,10090.ENSMUSP00000001595,10090.ENSMUSP00000001724,10090.ENSMUSP00000002825,10090.ENSMUSP00000003946,10090.ENSMUSP00000004200,10090.ENSMUSP00000004202,10090.ENSMUSP00000004327,10090.ENSMUSP00000004470,10090.ENSMUSP00000004507,10090.ENSMUSP00000005003,10090.ENSMUSP00000005218,10090.ENSMUSP00000005503…	Mcm7,Rpa1,Uhrf1,Kpnb1,Fkbp10,Ddx18,Baz1b,Nob1,Cwc15,Dnmt1,G6pdx,Utp20,Ddx56,Lbr,Cd44,Msh6,Aprt,Pola1,Clic1,Khsrp,Rbm28,Kif11,Cad,Dnajc7,Fhod1,Adss,Ddx27,Spag7,Kpna2,Cdk1,Tmpo,Rrm2,Ftsj3,Ddx5,Lrrc59,Vrk1,Gtpbp4,Dek,Sfxn1,Btf3,Dhfr,Dnajc9,Rnaseh2b,Diap3,Ripk3,Bop1,Mcm4,Mina,Umps,Rfc4,Racgap1,Rfc2,Cdc5l,Bysl,Cebpz,Msh2,Hn1l,Iws1,Anxa1,Fen1,Rps6ka4,Alyref,Cdk2,Baiap2,Prim1,Tyms,Nop16,Ncl,Mcm6,Nifk,Op…
GO Component	GO:0043227	Membrane-bounded organelle	250	10370	0.24	7.78e-34	10090.ENSMUSP00000000505,10090.ENSMUSP00000000767,10090.ENSMUSP00000001258,10090.ENSMUSP00000001479,10090.ENSMUSP00000001595,10090.ENSMUSP00000001724,10090.ENSMUSP00000002825,10090.ENSMUSP00000003946,10090.ENSMUSP00000004200,10090.ENSMUSP00000004202,10090.ENSMUSP00000004327,10090.ENSMUSP00000004470,10090.ENSMUSP00000004507,10090.ENSMUSP00000005003,10090.ENSMUSP00000005218,10090.ENSMUSP00000005503…	Mcm7,Rpa1,Uhrf1,Kpnb1,Fkbp10,Ddx18,Baz1b,Nob1,Cwc15,Dnmt1,G6pdx,Utp20,Ddx56,Lbr,Cd44,Msh6,Aprt,Pola1,Clic1,Khsrp,Rbm28,Kif11,Cad,Dnajc7,Fhod1,Adss,Ddx27,Spag7,Kpna2,Cdk1,Tmpo,Rrm2,Ftsj3,Ddx5,Lrrc59,Vrk1,Gtpbp4,Dek,Sfxn1,Btf3,Dhfr,Dnajc9,Rnaseh2b,Diap3,Ripk3,Bop1,Mcm4,Mina,Umps,Rfc4,Racgap1,Rfc2,Cdc5l,Bysl,Cebpz,Msh2,Hn1l,Iws1,Anxa1,Fads2,Fen1,Rps6ka4,Alyref,Cdk2,Baiap2,Prim1,Tyms,Nop16,Ncl,Mcm6,N…
GO Component	GO:0110165	Cellular anatomical entity	298	15632	0.14	7.15e-33	10090.ENSMUSP00000000505,10090.ENSMUSP00000000767,10090.ENSMUSP00000001258,10090.ENSMUSP00000001479,10090.ENSMUSP00000001548,10090.ENSMUSP00000001595,10090.ENSMUSP00000001724,10090.ENSMUSP00000002825,10090.ENSMUSP00000003946,10090.ENSMUSP00000003947,10090.ENSMUSP00000004200,10090.ENSMUSP00000004202,10090.ENSMUSP00000004327,10090.ENSMUSP00000004470,10090.ENSMUSP00000004507,10090.ENSMUSP00000005003…	Mcm7,Rpa1,Uhrf1,Kpnb1,Itga3,Fkbp10,Ddx18,Baz1b,Nob1,Nqo1,Cwc15,Dnmt1,G6pdx,Utp20,Ddx56,Lbr,Cd44,Msh6,Epha2,Itih3,Aprt,Pola1,Clic1,Khsrp,Rbm28,Kif11,Cad,Apbb1ip,Dnajc7,Fhod1,Tppp3,Adss,Ddx27,Spag7,Kpna2,Map2k3,Ywhah,Cdk1,Tmpo,Bzw2,Rrm2,Ftsj3,Ddx5,Slc9a3r1,Lrrc59,Vrk1,Gtpbp4,Dek,Sfxn1,Btf3,Dhfr,Dnajc9,Rnaseh2b,Diap3,Nefm,Nefl,Ripk3,Slc38a2,Bop1,Mcm4,Mina,Arhgap31,Umps,Rfc4,Racgap1,Rfc2,Cdc5l,Bysl,C…
GO Component	GO:0005654	Nucleoplasm	136	3261	0.48	7.88e-33	10090.ENSMUSP00000000505,10090.ENSMUSP00000000767,10090.ENSMUSP00000001258,10090.ENSMUSP00000001479,10090.ENSMUSP00000002825,10090.ENSMUSP00000004200,10090.ENSMUSP00000004202,10090.ENSMUSP00000005503,10090.ENSMUSP00000006764,10090.ENSMUSP00000006856,10090.ENSMUSP00000007814,10090.ENSMUSP00000013773,10090.ENSMUSP00000014339,10090.ENSMUSP00000014922,10090.ENSMUSP00000018506,10090.ENSMUSP00000020099…	Mcm7,Rpa1,Uhrf1,Kpnb1,Baz1b,Cwc15,Dnmt1,Msh6,Aprt,Pola1,Khsrp,Cad,Dnajc7,Fhod1,Kpna2,Cdk1,Ftsj3,Vrk1,Gtpbp4,Dek,Dnajc9,Rnaseh2b,Bop1,Mcm4,Mina,Rfc4,Racgap1,Cdc5l,Bysl,Iws1,Anxa1,Fen1,Rps6ka4,Alyref,Cdk2,Baiap2,Nop16,Ncl,Mcm6,Nifk,Nup35,Pcna,Dhx36,Txn1,Cc2d1b,Nasp,Ppp1r8,Rfc1,Ugdh,Pds5a,Srsf9,Cbx3,Fkbp4,Mki67,Cstf2,Rbbp7,Esf1,Pold1,Stub1,Dis3,Ncapd2,Supt16,Hnrnpa1,Ddx21,Atad2,Ptma,Smarca5,Dnttip2,…
GO Component	GO:0005730	Nucleolus	70	866	0.77	3.72e-30	10090.ENSMUSP00000001724,10090.ENSMUSP00000003946,10090.ENSMUSP00000004470,10090.ENSMUSP00000004507,10090.ENSMUSP00000006856,10090.ENSMUSP00000007993,10090.ENSMUSP00000018143,10090.ENSMUSP00000021048,10090.ENSMUSP00000021062,10090.ENSMUSP00000021539,10090.ENSMUSP00000021574,10090.ENSMUSP00000023217,10090.ENSMUSP00000023407,10090.ENSMUSP00000024783,10090.ENSMUSP00000025651,10090.ENSMUSP00000026846…	Ddx18,Nob1,Utp20,Ddx56,Pola1,Rbm28,Ddx27,Ftsj3,Ddx5,Vrk1,Gtpbp4,Bop1,Mina,Bysl,Fen1,Tyms,Nop16,Ncl,Nifk,Ebna1bp2,Gnl2,Rfc1,Srsf9,Mphosph10,Mki67,Esf1,Rrp9,Tbca,Tsr1,Dis3,Ddx21,Smarca5,Mybbp1a,Dnttip2,Acsl5,Gnl3,Nop2,Wdr43,Rrp1,Ezr,Hmgb2,Top2a,Rcc2,Rrs1,Pdcd11,Npm1,Pum3,Ssrp1,Utp14a,Dab2,Lyar,Fmr1,Rpl7l1,Acaca,Mrto4,Smc2,Nsun2,Pes1,Ddx24,Rps10,Cbx5,Rsl1d1,Plrg1,Grwd1,Krr1,Nolc1,Tcea1,Ube2i,Noc2l,R…
GO Component	GO:0005694	Chromosome	69	1024	0.69	2.95e-25	10090.ENSMUSP00000000767,10090.ENSMUSP00000001258,10090.ENSMUSP00000001724,10090.ENSMUSP00000002825,10090.ENSMUSP00000004202,10090.ENSMUSP00000005503,10090.ENSMUSP00000006856,10090.ENSMUSP00000018143,10090.ENSMUSP00000020123,10090.ENSMUSP00000023598,10090.ENSMUSP00000023867,10090.ENSMUSP00000024967,10090.ENSMUSP00000026416,10090.ENSMUSP00000026461,10090.ENSMUSP00000027626,10090.ENSMUSP00000028817…	Rpa1,Uhrf1,Ddx18,Baz1b,Dnmt1,Msh6,Pola1,Ddx27,Tmpo,Rfc4,Rfc2,Msh2,Cdk2,Prim1,Nifk,Pcna,Dhx36,Nasp,Rfc1,Pds5a,Cbx3,Mphosph10,Mki67,Rbbp7,Cfdp1,Nedd4,Zw10,Pold1,Ncapd2,Supt16,Smarca5,Smc4,Wdr43,Kif4,Mcm2,Hist1h1a,Mcmbp,Hmgb2,Top2a,Rcc2,Rrs1,Hmga2,Pum3,Ssrp1,Hist1h1b,Bub3,Ppp1r10,Fmr1,Smarcc1,Mbd3,Sfr1,Rpa2,Hdac1,Smc2,Hmga1-rs1,Zwint,Pes1,Ncaph,Wdhd1,Hat1,Hmgb3,Cbx5,Plrg1,Grwd1,Srpk1,Arid1a,Bud31,Ra…
GO Component	GO:0005829	Cytosol	129	3573	0.42	1.05e-24	10090.ENSMUSP00000000505,10090.ENSMUSP00000001479,10090.ENSMUSP00000001595,10090.ENSMUSP00000003947,10090.ENSMUSP00000004327,10090.ENSMUSP00000005218,10090.ENSMUSP00000005503,10090.ENSMUSP00000006764,10090.ENSMUSP00000006856,10090.ENSMUSP00000007814,10090.ENSMUSP00000012587,10090.ENSMUSP00000013773,10090.ENSMUSP00000014290,10090.ENSMUSP00000014339,10090.ENSMUSP00000014922,10090.ENSMUSP00000016105…	Mcm7,Kpnb1,Fkbp10,Nqo1,G6pdx,Cd44,Msh6,Aprt,Pola1,Khsrp,Kif11,Cad,Apbb1ip,Dnajc7,Fhod1,Adss,Kpna2,Map2k3,Ywhah,Cdk1,Rrm2,Vrk1,Gtpbp4,Btf3,Dhfr,Dnajc9,Ripk3,Mina,Hn1l,Anxa1,Rps6ka4,Cdk2,Baiap2,Tyms,Optn,Vim,Caprin1,Car13,Dhx36,Txn1,Ctps,Stmn1,Nudc,Ugdh,Paics,Fscn1,Zc3hav1,Cnbp,Bcat1,Fkbp4,Arl6ip1,Rrm1,Rbbp7,Nedd4,Zw10,Rpsa,Akap12,Rps29,Tbca,Serbp1,Pold1,Stub1,Dis3,Ncapd2,Ddx21,Ptma,Smc4,Kif4,Fasn,…
GO Component	GO:0032991	Protein-containing complex	147	4895	0.34	3.7e-21	10090.ENSMUSP00000000505,10090.ENSMUSP00000000767,10090.ENSMUSP00000001479,10090.ENSMUSP00000001548,10090.ENSMUSP00000003946,10090.ENSMUSP00000004200,10090.ENSMUSP00000004202,10090.ENSMUSP00000004470,10090.ENSMUSP00000005003,10090.ENSMUSP00000005218,10090.ENSMUSP00000005503,10090.ENSMUSP00000006614,10090.ENSMUSP00000006856,10090.ENSMUSP00000007257,10090.ENSMUSP00000007993,10090.ENSMUSP00000012587…	Mcm7,Rpa1,Kpnb1,Itga3,Nob1,Cwc15,Dnmt1,Utp20,Lbr,Cd44,Msh6,Epha2,Pola1,Clic1,Rbm28,Kif11,Cad,Apbb1ip,Cdk1,Rrm2,Ftsj3,Ddx5,Slc9a3r1,Btf3,Rnaseh2b,Ripk3,Bop1,Mcm4,Mina,Rfc4,Racgap1,Rfc2,Cdc5l,Bysl,Msh2,Anxa1,Fen1,Alyref,Cdk2,Prim1,Ncl,Mcm6,Vim,Nup35,Pcna,Papss1,Gclm,Nasp,Ebna1bp2,Ppp1r8,Rfc1,Fkbp4,Mphosph10,Arl6ip1,Rrm1,Cstf2,Rbbp7,Ppp2r1b,Nedd4,Zw10,Rpsa,Rps29,Rrp9,Tsr1,Pold1,Stub1,Dis3,Ncapd2,Sup…
GO Component	GO:1990904	Ribonucleoprotein complex	51	669	0.74	2.35e-20	10090.ENSMUSP00000003946,10090.ENSMUSP00000004200,10090.ENSMUSP00000004470,10090.ENSMUSP00000007993,10090.ENSMUSP00000021048,10090.ENSMUSP00000021062,10090.ENSMUSP00000022163,10090.ENSMUSP00000023217,10090.ENSMUSP00000024727,10090.ENSMUSP00000024783,10090.ENSMUSP00000026125,10090.ENSMUSP00000027438,10090.ENSMUSP00000028062,10090.ENSMUSP00000030501,10090.ENSMUSP00000030702,10090.ENSMUSP00000032735…	Nob1,Cwc15,Utp20,Rbm28,Ftsj3,Ddx5,Btf3,Bop1,Cdc5l,Bysl,Alyref,Ncl,Vim,Ebna1bp2,Ppp1r8,Mphosph10,Rpsa,Rps29,Rrp9,Tsr1,Hnrnpa1,Eif4h,Rps21,Rrp1,Top2a,Rrs1,Pdcd11,Npm1,Ybx1,Utp14a,Rplp2,Xpo5,Fmr1,Rbms2,Rpl7l1,Mrto4,Rpl38,Hnrnpab,Pes1,Rps10,Wbp11,Cbx5,Rsl1d1,Plrg1,Bud31,Krr1,Nolc1,Hnrnpf,Nup50,Noc2l,Rpl31
GO Component	GO:0005737	Cytoplasm	219	10283	0.19	6.77e-17	10090.ENSMUSP00000000505,10090.ENSMUSP00000001258,10090.ENSMUSP00000001479,10090.ENSMUSP00000001548,10090.ENSMUSP00000001595,10090.ENSMUSP00000003946,10090.ENSMUSP00000003947,10090.ENSMUSP00000004200,10090.ENSMUSP00000004202,10090.ENSMUSP00000004327,10090.ENSMUSP00000005003,10090.ENSMUSP00000005218,10090.ENSMUSP00000005503,10090.ENSMUSP00000006764,10090.ENSMUSP00000006856,10090.ENSMUSP00000007257…	Mcm7,Uhrf1,Kpnb1,Itga3,Fkbp10,Nob1,Nqo1,Cwc15,Dnmt1,G6pdx,Lbr,Cd44,Msh6,Aprt,Pola1,Clic1,Khsrp,Kif11,Cad,Apbb1ip,Dnajc7,Fhod1,Tppp3,Adss,Kpna2,Map2k3,Ywhah,Cdk1,Bzw2,Rrm2,Ddx5,Slc9a3r1,Lrrc59,Vrk1,Gtpbp4,Dek,Sfxn1,Btf3,Dhfr,Dnajc9,Diap3,Nefm,Nefl,Ripk3,Slc38a2,Mina,Umps,Racgap1,Cdc5l,Bysl,Hn1l,Anxa1,Fen1,Rps6ka4,Alyref,Cdk2,Baiap2,Tyms,Heatr2,Ncl,Nifk,Optn,Vim,Caprin1,Stmn2,Fabp5,Car13,Dhx36,Paps…
GO Component	GO:0000228	Nuclear chromosome	41	573	0.71	3.23e-15	10090.ENSMUSP00000000767,10090.ENSMUSP00000001258,10090.ENSMUSP00000002825,10090.ENSMUSP00000005503,10090.ENSMUSP00000006856,10090.ENSMUSP00000026461,10090.ENSMUSP00000027626,10090.ENSMUSP00000028817,10090.ENSMUSP00000030456,10090.ENSMUSP00000031862,10090.ENSMUSP00000033720,10090.ENSMUSP00000039776,10090.ENSMUSP00000042260,10090.ENSMUSP00000042283,10090.ENSMUSP00000044361,10090.ENSMUSP00000047872…	Rpa1,Uhrf1,Baz1b,Msh6,Pola1,Prim1,Nifk,Pcna,Nasp,Cbx3,Rbbp7,Pold1,Ncapd2,Supt16,Smarca5,Smc4,Mcm2,Hist1h1a,Mcmbp,Hmgb2,Top2a,Rrs1,Hmga2,Ssrp1,Hist1h1b,Ppp1r10,Smarcc1,Mbd3,Sfr1,Rpa2,Hdac1,Smc2,Ncaph,Wdhd1,Hat1,Hmgb3,Cbx5,Plrg1,Arid1a,Bud31,Anp32e
GO Component	GO:0030684	Preribosome	18	76	1.23	4.44e-14	10090.ENSMUSP00000003946,10090.ENSMUSP00000004470,10090.ENSMUSP00000021048,10090.ENSMUSP00000023217,10090.ENSMUSP00000024783,10090.ENSMUSP00000030501,10090.ENSMUSP00000032735,10090.ENSMUSP00000038580,10090.ENSMUSP00000039027,10090.ENSMUSP00000058785,10090.ENSMUSP00000071955,10090.ENSMUSP00000072008,10090.ENSMUSP00000079538,10090.ENSMUSP00000099561,10090.ENSMUSP00000105612,10090.ENSMUSP00000113431…	Nob1,Utp20,Ftsj3,Bop1,Bysl,Ebna1bp2,Mphosph10,Rrp9,Tsr1,Rrp1,Rrs1,Pdcd11,Utp14a,Mrto4,Pes1,Rsl1d1,Krr1,Noc2l
GO Component	GO:0000785	Chromatin	35	553	0.66	2.09e-11	10090.ENSMUSP00000001258,10090.ENSMUSP00000002825,10090.ENSMUSP00000004202,10090.ENSMUSP00000005503,10090.ENSMUSP00000020123,10090.ENSMUSP00000028817,10090.ENSMUSP00000030456,10090.ENSMUSP00000031104,10090.ENSMUSP00000031862,10090.ENSMUSP00000033720,10090.ENSMUSP00000034740,10090.ENSMUSP00000042283,10090.ENSMUSP00000044361,10090.ENSMUSP00000048337,10090.ENSMUSP00000061923,10090.ENSMUSP00000062030…	Uhrf1,Baz1b,Dnmt1,Msh6,Tmpo,Pcna,Nasp,Pds5a,Cbx3,Rbbp7,Nedd4,Supt16,Smarca5,Wdr43,Mcm2,Hist1h1a,Mcmbp,Hmgb2,Hmga2,Ssrp1,Hist1h1b,Ppp1r10,Smarcc1,Mbd3,Sfr1,Rpa2,Hdac1,Hmga1-rs1,Hat1,Hmgb3,Cbx5,Srpk1,Arid1a,Bud31,Anp32e
GO Component	GO:0005657	Replication fork	15	71	1.18	4.83e-11	10090.ENSMUSP00000000767,10090.ENSMUSP00000001258,10090.ENSMUSP00000002825,10090.ENSMUSP00000004202,10090.ENSMUSP00000006856,10090.ENSMUSP00000023598,10090.ENSMUSP00000023867,10090.ENSMUSP00000026461,10090.ENSMUSP00000028817,10090.ENSMUSP00000031092,10090.ENSMUSP00000039776,10090.ENSMUSP00000044361,10090.ENSMUSP00000099621,10090.ENSMUSP00000107421,10090.ENSMUSP00000114968	Rpa1,Uhrf1,Baz1b,Dnmt1,Pola1,Rfc4,Rfc2,Prim1,Pcna,Rfc1,Pold1,Smarca5,Rpa2,Wdhd1,Plrg1
GO Component	GO:0000793	Condensed chromosome	20	217	0.82	7.15e-09	10090.ENSMUSP00000000767,10090.ENSMUSP00000002825,10090.ENSMUSP00000026416,10090.ENSMUSP00000027626,10090.ENSMUSP00000031862,10090.ENSMUSP00000033310,10090.ENSMUSP00000034432,10090.ENSMUSP00000034803,10090.ENSMUSP00000042260,10090.ENSMUSP00000044361,10090.ENSMUSP00000047872,10090.ENSMUSP00000065940,10090.ENSMUSP00000068896,10090.ENSMUSP00000071955,10090.ENSMUSP00000081547,10090.ENSMUSP00000099979…	Rpa1,Baz1b,Cdk2,Nifk,Cbx3,Mki67,Cfdp1,Zw10,Ncapd2,Smarca5,Smc4,Hmgb2,Top2a,Rrs1,Bub3,Smc2,Zwint,Pes1,Ncaph,Rangap1
GO Component	GO:0043596	Nuclear replication fork	10	39	1.27	6.46e-08	10090.ENSMUSP00000000767,10090.ENSMUSP00000002825,10090.ENSMUSP00000006856,10090.ENSMUSP00000026461,10090.ENSMUSP00000028817,10090.ENSMUSP00000039776,10090.ENSMUSP00000044361,10090.ENSMUSP00000099621,10090.ENSMUSP00000107421,10090.ENSMUSP00000114968	Rpa1,Baz1b,Pola1,Prim1,Pcna,Pold1,Smarca5,Rpa2,Wdhd1,Plrg1
GO Component	GO:0042555	MCM complex	7	11	1.66	1.44e-07	10090.ENSMUSP00000000505,10090.ENSMUSP00000023353,10090.ENSMUSP00000027601,10090.ENSMUSP00000059192,10090.ENSMUSP00000061923,10090.ENSMUSP00000062843,10090.ENSMUSP00000126135	Mcm7,Mcm4,Mcm6,Mcm3,Mcm2,Mcmbp,Mcm5
GO Component	GO:0000790	Nuclear chromatin	23	370	0.65	3.4e-07	10090.ENSMUSP00000001258,10090.ENSMUSP00000005503,10090.ENSMUSP00000030456,10090.ENSMUSP00000031862,10090.ENSMUSP00000033720,10090.ENSMUSP00000042283,10090.ENSMUSP00000044361,10090.ENSMUSP00000062030,10090.ENSMUSP00000062843,10090.ENSMUSP00000065940,10090.ENSMUSP00000076971,10090.ENSMUSP00000079356,10090.ENSMUSP00000084461,10090.ENSMUSP00000086094,10090.ENSMUSP00000089948,10090.ENSMUSP00000096954…	Uhrf1,Msh6,Nasp,Cbx3,Rbbp7,Supt16,Smarca5,Hist1h1a,Mcmbp,Hmgb2,Ssrp1,Hist1h1b,Ppp1r10,Smarcc1,Mbd3,Sfr1,Hdac1,Hat1,Hmgb3,Cbx5,Arid1a,Bud31,Anp32e
GO Component	GO:0030687	Preribosome, large subunit precursor	8	24	1.38	5.07e-07	10090.ENSMUSP00000021048,10090.ENSMUSP00000023217,10090.ENSMUSP00000030501,10090.ENSMUSP00000058785,10090.ENSMUSP00000071955,10090.ENSMUSP00000099561,10090.ENSMUSP00000105612,10090.ENSMUSP00000137253	Ftsj3,Bop1,Ebna1bp2,Rrp1,Rrs1,Mrto4,Pes1,Noc2l
GO Component	GO:0098687	Chromosomal region	20	288	0.7	5.72e-07	10090.ENSMUSP00000000767,10090.ENSMUSP00000002825,10090.ENSMUSP00000004202,10090.ENSMUSP00000026416,10090.ENSMUSP00000029336,10090.ENSMUSP00000031862,10090.ENSMUSP00000033310,10090.ENSMUSP00000034432,10090.ENSMUSP00000034803,10090.ENSMUSP00000042260,10090.ENSMUSP00000071163,10090.ENSMUSP00000081547,10090.ENSMUSP00000084461,10090.ENSMUSP00000085906,10090.ENSMUSP00000099621,10090.ENSMUSP00000101071…	Rpa1,Baz1b,Dnmt1,Cdk2,Dhx36,Cbx3,Mki67,Cfdp1,Zw10,Ncapd2,Rcc2,Bub3,Ppp1r10,Fmr1,Rpa2,Zwint,Wdhd1,Hat1,Cbx5,Rangap1
GO Component	GO:0099080	Supramolecular complex	41	1160	0.41	3.35e-06	10090.ENSMUSP00000001479,10090.ENSMUSP00000007814,10090.ENSMUSP00000012587,10090.ENSMUSP00000014990,10090.ENSMUSP00000018506,10090.ENSMUSP00000020099,10090.ENSMUSP00000021807,10090.ENSMUSP00000022638,10090.ENSMUSP00000022639,10090.ENSMUSP00000024783,10090.ENSMUSP00000025561,10090.ENSMUSP00000026436,10090.ENSMUSP00000027438,10090.ENSMUSP00000028062,10090.ENSMUSP00000028607,10090.ENSMUSP00000029336…	Kpnb1,Khsrp,Kif11,Tppp3,Kpna2,Cdk1,Dek,Nefm,Nefl,Bysl,Anxa1,Baiap2,Ncl,Vim,Caprin1,Dhx36,Stmn1,Nudc,Fkbp4,Cfdp1,Zw10,Tbca,Stub1,Kif4,Poldip3,Ezr,Pdlim1,Nav1,Tubb3,Rcc2,Ybx1,Bub3,Fmr1,Larp4,Sqstm1,Zwint,Nsun2,Cbx5,Rangap1,Mov10,Tpx2
GO Component	GO:0016604	Nuclear body	31	754	0.47	6.86e-06	10090.ENSMUSP00000000767,10090.ENSMUSP00000002825,10090.ENSMUSP00000004200,10090.ENSMUSP00000024727,10090.ENSMUSP00000026125,10090.ENSMUSP00000026416,10090.ENSMUSP00000028817,10090.ENSMUSP00000029336,10090.ENSMUSP00000030702,10090.ENSMUSP00000031513,10090.ENSMUSP00000033310,10090.ENSMUSP00000033609,10090.ENSMUSP00000047119,10090.ENSMUSP00000047872,10090.ENSMUSP00000054548,10090.ENSMUSP00000075067…	Rpa1,Baz1b,Cwc15,Cdc5l,Alyref,Cdk2,Pcna,Dhx36,Ppp1r8,Srsf9,Mki67,Cstf2,Gnl3,Smc4,Poldip3,Npm1,Ppp1r10,Fmr1,Rpa2,Sqstm1,Zwint,Add1,Pcnp,Wbp11,Cbx5,Plrg1,Sumo2,Srpk1,Srsf3,Nolc1,Ube2i
GO Component	GO:0034399	Nuclear periphery	12	133	0.81	3.87e-05	10090.ENSMUSP00000001258,10090.ENSMUSP00000005003,10090.ENSMUSP00000006856,10090.ENSMUSP00000013773,10090.ENSMUSP00000028062,10090.ENSMUSP00000028382,10090.ENSMUSP00000028817,10090.ENSMUSP00000030501,10090.ENSMUSP00000075067,10090.ENSMUSP00000107750,10090.ENSMUSP00000112259,10090.ENSMUSP00000116259	Uhrf1,Lbr,Pola1,Cad,Vim,Nup35,Pcna,Ebna1bp2,Npm1,Hat1,Cfl1,Srpk1
GO Component	GO:0000775	Chromosome, centromeric region	14	192	0.72	4.98e-05	10090.ENSMUSP00000002825,10090.ENSMUSP00000004202,10090.ENSMUSP00000031862,10090.ENSMUSP00000033310,10090.ENSMUSP00000034432,10090.ENSMUSP00000034803,10090.ENSMUSP00000042260,10090.ENSMUSP00000071163,10090.ENSMUSP00000081547,10090.ENSMUSP00000085906,10090.ENSMUSP00000101071,10090.ENSMUSP00000107421,10090.ENSMUSP00000113157,10090.ENSMUSP00000126849	Baz1b,Dnmt1,Cbx3,Mki67,Cfdp1,Zw10,Ncapd2,Rcc2,Bub3,Fmr1,Zwint,Wdhd1,Cbx5,Rangap1
GO Component	GO:0010494	Cytoplasmic stress granule	9	68	0.98	5.05e-05	10090.ENSMUSP00000001479,10090.ENSMUSP00000007814,10090.ENSMUSP00000018506,10090.ENSMUSP00000028607,10090.ENSMUSP00000029336,10090.ENSMUSP00000078589,10090.ENSMUSP00000085906,10090.ENSMUSP00000097780,10090.ENSMUSP00000126897	Kpnb1,Khsrp,Kpna2,Caprin1,Dhx36,Ybx1,Fmr1,Larp4,Mov10
GO Component	GO:0043601	Nuclear replisome	6	21	1.32	6.73e-05	10090.ENSMUSP00000000767,10090.ENSMUSP00000006856,10090.ENSMUSP00000026461,10090.ENSMUSP00000039776,10090.ENSMUSP00000099621,10090.ENSMUSP00000114968	Rpa1,Pola1,Prim1,Pold1,Rpa2,Plrg1
GO Component	GO:0000792	Heterochromatin	10	96	0.88	8.64e-05	10090.ENSMUSP00000001258,10090.ENSMUSP00000002825,10090.ENSMUSP00000004202,10090.ENSMUSP00000031862,10090.ENSMUSP00000072556,10090.ENSMUSP00000079356,10090.ENSMUSP00000089948,10090.ENSMUSP00000099657,10090.ENSMUSP00000100667,10090.ENSMUSP00000113157	Uhrf1,Baz1b,Dnmt1,Cbx3,Hmga2,Hist1h1b,Mbd3,Hdac1,Hmga1-rs1,Cbx5
GO Component	GO:1904949	ATPase complex	9	77	0.93	0.00012	10090.ENSMUSP00000023598,10090.ENSMUSP00000031092,10090.ENSMUSP00000033720,10090.ENSMUSP00000044361,10090.ENSMUSP00000086094,10090.ENSMUSP00000089948,10090.ENSMUSP00000099657,10090.ENSMUSP00000122354,10090.ENSMUSP00000128483	Rfc4,Rfc1,Rbbp7,Smarca5,Smarcc1,Mbd3,Hdac1,Arid1a,Anp32e
GO Component	GO:0005681	Spliceosomal complex	13	183	0.71	0.00014	10090.ENSMUSP00000004200,10090.ENSMUSP00000007993,10090.ENSMUSP00000021062,10090.ENSMUSP00000024727,10090.ENSMUSP00000026125,10090.ENSMUSP00000027438,10090.ENSMUSP00000030702,10090.ENSMUSP00000042658,10090.ENSMUSP00000078589,10090.ENSMUSP00000112213,10090.ENSMUSP00000114968,10090.ENSMUSP00000125590,10090.ENSMUSP00000130023	Cwc15,Rbm28,Ddx5,Cdc5l,Alyref,Ncl,Ppp1r8,Hnrnpa1,Ybx1,Wbp11,Plrg1,Bud31,Hnrnpf
GO Component	GO:0030686	90S preribosome	6	25	1.24	0.00014	10090.ENSMUSP00000004470,10090.ENSMUSP00000023217,10090.ENSMUSP00000032735,10090.ENSMUSP00000105612,10090.ENSMUSP00000113431,10090.ENSMUSP00000137253	Utp20,Bop1,Mphosph10,Pes1,Rsl1d1,Noc2l
GO Component	GO:0030688	Preribosome, small subunit precursor	5	13	1.44	0.00014	10090.ENSMUSP00000003946,10090.ENSMUSP00000021048,10090.ENSMUSP00000024783,10090.ENSMUSP00000039027,10090.ENSMUSP00000058785	Nob1,Ftsj3,Bysl,Tsr1,Rrp1
GO Component	GO:0005856	Cytoskeleton	54	2060	0.28	0.00019	10090.ENSMUSP00000004327,10090.ENSMUSP00000012587,10090.ENSMUSP00000014290,10090.ENSMUSP00000014339,10090.ENSMUSP00000014922,10090.ENSMUSP00000014990,10090.ENSMUSP00000020099,10090.ENSMUSP00000021539,10090.ENSMUSP00000022638,10090.ENSMUSP00000022639,10090.ENSMUSP00000023756,10090.ENSMUSP00000024783,10090.ENSMUSP00000025561,10090.ENSMUSP00000026416,10090.ENSMUSP00000026436,10090.ENSMUSP00000028062…	G6pdx,Kif11,Apbb1ip,Dnajc7,Fhod1,Tppp3,Cdk1,Vrk1,Nefm,Nefl,Racgap1,Bysl,Anxa1,Cdk2,Baiap2,Vim,Pcna,Stmn1,Nudc,Fscn1,Cbx3,Fkbp4,Zw10,Akap12,Tbca,Anln,Kif4,Marcksl1,Mcm3,Mcm2,Cit,Ezr,Pdlim1,Rtkn,Nav1,Top2a,Tubb3,Rcc2,Npm1,Cttnbp2nl,Mmp14,Marcks,Acaca,Nsun2,Ppp1r18,Add1,Ranbp1,Cfl1,Fnbp1l,Cdk6,Rangap1,Cep55,Tpx2,Bcar1
GO Component	GO:0048471	Perinuclear region of cytoplasm	28	775	0.42	0.00023	10090.ENSMUSP00000001548,10090.ENSMUSP00000007257,10090.ENSMUSP00000014990,10090.ENSMUSP00000021077,10090.ENSMUSP00000021574,10090.ENSMUSP00000024727,10090.ENSMUSP00000024783,10090.ENSMUSP00000027986,10090.ENSMUSP00000028062,10090.ENSMUSP00000029002,10090.ENSMUSP00000032508,10090.ENSMUSP00000034740,10090.ENSMUSP00000039110,10090.ENSMUSP00000048833,10090.ENSMUSP00000059192,10090.ENSMUSP00000063734…	Itga3,Clic1,Tppp3,Slc9a3r1,Gtpbp4,Cdc5l,Bysl,Optn,Vim,Stmn2,Fkbp4,Nedd4,Serbp1,Eif4h,Mcm3,Ezr,Hmgb2,Pla2g4a,Nmral1,Cherp,Ybx1,Dab2,Fmr1,Hsp90aa1,Hdac1,Set,Add1,Rangap1
GO Component	GO:0000796	Condensin complex	4	7	1.62	0.00039	10090.ENSMUSP00000042260,10090.ENSMUSP00000047872,10090.ENSMUSP00000099979,10090.ENSMUSP00000106017	Ncapd2,Smc4,Smc2,Ncaph
GO Component	GO:1902494	Catalytic complex	38	1280	0.33	0.00041	10090.ENSMUSP00000004200,10090.ENSMUSP00000006856,10090.ENSMUSP00000020099,10090.ENSMUSP00000020980,10090.ENSMUSP00000021062,10090.ENSMUSP00000023598,10090.ENSMUSP00000024727,10090.ENSMUSP00000026416,10090.ENSMUSP00000026461,10090.ENSMUSP00000028817,10090.ENSMUSP00000029666,10090.ENSMUSP00000029769,10090.ENSMUSP00000031092,10090.ENSMUSP00000033283,10090.ENSMUSP00000033720,10090.ENSMUSP00000034560…	Cwc15,Pola1,Cdk1,Rrm2,Ddx5,Rfc4,Cdc5l,Cdk2,Prim1,Pcna,Papss1,Gclm,Rfc1,Rrm1,Rbbp7,Ppp2r1b,Nedd4,Pold1,Stub1,Dis3,Smarca5,Naa50,Ppp1r10,Ube2c,Smarcc1,Mbd3,Hdac1,Prpsap1,Cbx5,Plrg1,Arid1a,Bud31,Cdk6,Nolc1,Anp32e,Tcea1,Hnrnpf,Ube2i
GO Component	GO:0036464	Cytoplasmic ribonucleoprotein granule	13	214	0.64	0.00056	10090.ENSMUSP00000001479,10090.ENSMUSP00000007814,10090.ENSMUSP00000018506,10090.ENSMUSP00000027438,10090.ENSMUSP00000028607,10090.ENSMUSP00000029336,10090.ENSMUSP00000054548,10090.ENSMUSP00000078589,10090.ENSMUSP00000085906,10090.ENSMUSP00000097780,10090.ENSMUSP00000099835,10090.ENSMUSP00000105321,10090.ENSMUSP00000126897	Kpnb1,Khsrp,Kpna2,Ncl,Caprin1,Dhx36,Poldip3,Ybx1,Fmr1,Larp4,Sqstm1,Nsun2,Mov10
GO Component	GO:0001650	Fibrillar center	10	125	0.76	0.0006	10090.ENSMUSP00000027438,10090.ENSMUSP00000044361,10090.ENSMUSP00000048337,10090.ENSMUSP00000063734,10090.ENSMUSP00000071955,10090.ENSMUSP00000079689,10090.ENSMUSP00000099490,10090.ENSMUSP00000114968,10090.ENSMUSP00000128331,10090.ENSMUSP00000134169	Ncl,Smarca5,Wdr43,Ezr,Rrs1,Dab2,Acaca,Plrg1,Nolc1,Ube2i
GO Component	GO:0005844	Polysome	8	75	0.89	0.00062	10090.ENSMUSP00000022163,10090.ENSMUSP00000028062,10090.ENSMUSP00000038352,10090.ENSMUSP00000048833,10090.ENSMUSP00000058432,10090.ENSMUSP00000085906,10090.ENSMUSP00000102213,10090.ENSMUSP00000137631	Btf3,Vim,Rps29,Eif4h,Rps21,Fmr1,Rpl38,Rpl31
GO Component	GO:0031252	Cell leading edge	19	438	0.5	0.00064	10090.ENSMUSP00000005218,10090.ENSMUSP00000006614,10090.ENSMUSP00000014290,10090.ENSMUSP00000021077,10090.ENSMUSP00000023487,10090.ENSMUSP00000026436,10090.ENSMUSP00000028062,10090.ENSMUSP00000028607,10090.ENSMUSP00000029002,10090.ENSMUSP00000031565,10090.ENSMUSP00000049440,10090.ENSMUSP00000052776,10090.ENSMUSP00000062049,10090.ENSMUSP00000063734,10090.ENSMUSP00000071134,10090.ENSMUSP00000076751…	Cd44,Epha2,Apbb1ip,Slc9a3r1,Arhgap31,Baiap2,Vim,Caprin1,Stmn2,Fscn1,Arpin,Eps8,Cit,Ezr,Tubb3,Cttnbp2nl,Cfl1,Cdk6,Bcar1
GO Component	GO:0044297	Cell body	28	836	0.38	0.00076	10090.ENSMUSP00000003947,10090.ENSMUSP00000004202,10090.ENSMUSP00000007814,10090.ENSMUSP00000013773,10090.ENSMUSP00000022638,10090.ENSMUSP00000023099,10090.ENSMUSP00000026436,10090.ENSMUSP00000027986,10090.ENSMUSP00000028062,10090.ENSMUSP00000029002,10090.ENSMUSP00000029336,10090.ENSMUSP00000030051,10090.ENSMUSP00000032508,10090.ENSMUSP00000033283,10090.ENSMUSP00000035105,10090.ENSMUSP00000035829…	Nqo1,Dnmt1,Khsrp,Cad,Nefm,Slc38a2,Baiap2,Optn,Vim,Stmn2,Dhx36,Txn1,Fkbp4,Rrm1,Rpsa,Akap12,Cit,Ezr,C4b,Tubb3,Acot7,Ybx1,Fmr1,Hsp90aa1,Hdac1,Ass1,Cfl1,Tpx2
GO Component	GO:0032040	Small-subunit processome	6	37	1.07	0.0008	10090.ENSMUSP00000004470,10090.ENSMUSP00000032735,10090.ENSMUSP00000038580,10090.ENSMUSP00000072008,10090.ENSMUSP00000079538,10090.ENSMUSP00000125746	Utp20,Mphosph10,Rrp9,Pdcd11,Utp14a,Krr1
GO Component	GO:0032993	protein-DNA complex	11	162	0.69	0.00085	10090.ENSMUSP00000000767,10090.ENSMUSP00000006856,10090.ENSMUSP00000024727,10090.ENSMUSP00000026461,10090.ENSMUSP00000039776,10090.ENSMUSP00000062030,10090.ENSMUSP00000072556,10090.ENSMUSP00000075067,10090.ENSMUSP00000079356,10090.ENSMUSP00000099621,10090.ENSMUSP00000114968	Rpa1,Pola1,Cdc5l,Prim1,Pold1,Hist1h1a,Hmga2,Npm1,Hist1h1b,Rpa2,Plrg1
GO Component	GO:0005635	Nuclear envelope	19	455	0.48	0.00096	10090.ENSMUSP00000001479,10090.ENSMUSP00000005003,10090.ENSMUSP00000006856,10090.ENSMUSP00000007257,10090.ENSMUSP00000020123,10090.ENSMUSP00000020980,10090.ENSMUSP00000021239,10090.ENSMUSP00000021574,10090.ENSMUSP00000028382,10090.ENSMUSP00000031862,10090.ENSMUSP00000033283,10090.ENSMUSP00000059977,10090.ENSMUSP00000070868,10090.ENSMUSP00000078589,10090.ENSMUSP00000111309,10090.ENSMUSP00000114968…	Kpnb1,Lbr,Pola1,Clic1,Tmpo,Rrm2,Lrrc59,Gtpbp4,Nup35,Cbx3,Rrm1,Ptgs1,Pla2g4a,Ybx1,Ranbp1,Plrg1,Rangap1,Nup50,Ube2i
GO Component	GO:0030027	Lamellipodium	12	202	0.63	0.0012	10090.ENSMUSP00000005218,10090.ENSMUSP00000006614,10090.ENSMUSP00000014290,10090.ENSMUSP00000023487,10090.ENSMUSP00000028607,10090.ENSMUSP00000029002,10090.ENSMUSP00000031565,10090.ENSMUSP00000049440,10090.ENSMUSP00000071134,10090.ENSMUSP00000076751,10090.ENSMUSP00000112259,10090.ENSMUSP00000129584	Cd44,Epha2,Apbb1ip,Arhgap31,Caprin1,Stmn2,Fscn1,Arpin,Tubb3,Cttnbp2nl,Cfl1,Bcar1
GO Component	GO:0043005	Neuron projection	42	1583	0.28	0.0014	10090.ENSMUSP00000001548,10090.ENSMUSP00000003947,10090.ENSMUSP00000006614,10090.ENSMUSP00000007814,10090.ENSMUSP00000013773,10090.ENSMUSP00000021077,10090.ENSMUSP00000022638,10090.ENSMUSP00000022639,10090.ENSMUSP00000023099,10090.ENSMUSP00000026436,10090.ENSMUSP00000027986,10090.ENSMUSP00000028062,10090.ENSMUSP00000028607,10090.ENSMUSP00000029002,10090.ENSMUSP00000029336,10090.ENSMUSP00000030051…	Itga3,Nqo1,Epha2,Khsrp,Cad,Slc9a3r1,Nefm,Nefl,Slc38a2,Baiap2,Optn,Vim,Caprin1,Stmn2,Dhx36,Txn1,Stmn1,Fscn1,Fkbp4,Nedd4,Eps8,Ptgs1,Nav1,C4b,Tubb3,Acot7,Ybx1,Lyar,Fmr1,Hsp90aa1,Hdac1,Ass1,Zwint,Add1,Ranbp1,Cfl1,Ptbp1,Rangap1,Nap1l1,Tpx2,Bcar1,Ube2i
GO Component	GO:0036477	Somatodendritic compartment	32	1080	0.33	0.0017	10090.ENSMUSP00000003947,10090.ENSMUSP00000004202,10090.ENSMUSP00000007814,10090.ENSMUSP00000013773,10090.ENSMUSP00000022638,10090.ENSMUSP00000023099,10090.ENSMUSP00000026436,10090.ENSMUSP00000027986,10090.ENSMUSP00000028607,10090.ENSMUSP00000029002,10090.ENSMUSP00000029336,10090.ENSMUSP00000030051,10090.ENSMUSP00000031565,10090.ENSMUSP00000032508,10090.ENSMUSP00000033283,10090.ENSMUSP00000034740…	Nqo1,Dnmt1,Khsrp,Cad,Nefm,Slc38a2,Baiap2,Optn,Caprin1,Stmn2,Dhx36,Txn1,Fscn1,Fkbp4,Rrm1,Nedd4,Rpsa,Akap12,Cit,C4b,Tubb3,Ybx1,Fmr1,Hsp90aa1,Hdac1,Ass1,Zwint,Add1,Cfl1,Rangap1,Tpx2,Ube2i
GO Component	GO:0043025	Neuronal cell body	25	743	0.39	0.0017	10090.ENSMUSP00000003947,10090.ENSMUSP00000004202,10090.ENSMUSP00000007814,10090.ENSMUSP00000013773,10090.ENSMUSP00000022638,10090.ENSMUSP00000023099,10090.ENSMUSP00000026436,10090.ENSMUSP00000027986,10090.ENSMUSP00000029002,10090.ENSMUSP00000029336,10090.ENSMUSP00000030051,10090.ENSMUSP00000032508,10090.ENSMUSP00000033283,10090.ENSMUSP00000035105,10090.ENSMUSP00000035829,10090.ENSMUSP00000062049…	Nqo1,Dnmt1,Khsrp,Cad,Nefm,Slc38a2,Baiap2,Optn,Stmn2,Dhx36,Txn1,Fkbp4,Rrm1,Rpsa,Akap12,Cit,C4b,Tubb3,Ybx1,Fmr1,Hsp90aa1,Hdac1,Ass1,Cfl1,Tpx2
GO Component	GO:0000799	Nuclear condensin complex	3	4	1.73	0.0024	10090.ENSMUSP00000042260,10090.ENSMUSP00000047872,10090.ENSMUSP00000106017	Ncapd2,Smc4,Ncaph
GO Component	GO:0070603	SWI/SNF superfamily-type complex	7	72	0.85	0.0029	10090.ENSMUSP00000033720,10090.ENSMUSP00000044361,10090.ENSMUSP00000086094,10090.ENSMUSP00000089948,10090.ENSMUSP00000099657,10090.ENSMUSP00000122354,10090.ENSMUSP00000128483	Rbbp7,Smarca5,Smarcc1,Mbd3,Hdac1,Arid1a,Anp32e
GO Component	GO:0022626	Cytosolic ribosome	8	99	0.77	0.003	10090.ENSMUSP00000035105,10090.ENSMUSP00000038352,10090.ENSMUSP00000058432,10090.ENSMUSP00000081474,10090.ENSMUSP00000092888,10090.ENSMUSP00000102213,10090.ENSMUSP00000110532,10090.ENSMUSP00000137631	Rpsa,Rps29,Rps21,Rplp2,Rpl7l1,Rpl38,Rps10,Rpl31
GO Component	GO:0005663	DNA replication factor C complex	3	5	1.64	0.0036	10090.ENSMUSP00000023598,10090.ENSMUSP00000023867,10090.ENSMUSP00000031092	Rfc4,Rfc2,Rfc1
GO Component	GO:0035985	Senescence-associated heterochromatin focus	3	5	1.64	0.0036	10090.ENSMUSP00000031862,10090.ENSMUSP00000072556,10090.ENSMUSP00000100667	Cbx3,Hmga2,Hmga1-rs1
GO Component	GO:0042788	Polysomal ribosome	5	32	1.05	0.0036	10090.ENSMUSP00000022163,10090.ENSMUSP00000038352,10090.ENSMUSP00000058432,10090.ENSMUSP00000102213,10090.ENSMUSP00000137631	Btf3,Rps29,Rps21,Rpl38,Rpl31
GO Component	GO:0042995	Cell projection	56	2472	0.21	0.0045	10090.ENSMUSP00000001548,10090.ENSMUSP00000003947,10090.ENSMUSP00000005218,10090.ENSMUSP00000006614,10090.ENSMUSP00000007814,10090.ENSMUSP00000013773,10090.ENSMUSP00000014290,10090.ENSMUSP00000014922,10090.ENSMUSP00000021077,10090.ENSMUSP00000022638,10090.ENSMUSP00000022639,10090.ENSMUSP00000023099,10090.ENSMUSP00000023487,10090.ENSMUSP00000024783,10090.ENSMUSP00000025561,10090.ENSMUSP00000026436…	Itga3,Nqo1,Cd44,Epha2,Khsrp,Cad,Apbb1ip,Fhod1,Slc9a3r1,Nefm,Nefl,Slc38a2,Arhgap31,Bysl,Anxa1,Baiap2,Optn,Vim,Caprin1,Stmn2,Dhx36,Txn1,Stmn1,Fscn1,Fkbp4,Rrm1,Nedd4,Anln,Arpin,Eps8,Ptgs1,Cit,Ezr,Nav1,C4b,Tubb3,Acot7,Cttnbp2nl,Ybx1,Lyar,Fmr1,Hsp90aa1,Hdac1,Sqstm1,Ass1,Zwint,Add1,Ranbp1,Cfl1,Cdk6,Ptbp1,Rangap1,Nap1l1,Tpx2,Bcar1,Ube2i
GO Component	GO:0016363	Nuclear matrix	8	107	0.73	0.0046	10090.ENSMUSP00000001258,10090.ENSMUSP00000006856,10090.ENSMUSP00000013773,10090.ENSMUSP00000028062,10090.ENSMUSP00000075067,10090.ENSMUSP00000107750,10090.ENSMUSP00000112259,10090.ENSMUSP00000116259	Uhrf1,Pola1,Cad,Vim,Npm1,Hat1,Cfl1,Srpk1
GO Component	GO:0030175	Filopodium	8	111	0.72	0.0058	10090.ENSMUSP00000001548,10090.ENSMUSP00000021077,10090.ENSMUSP00000026436,10090.ENSMUSP00000031565,10090.ENSMUSP00000063734,10090.ENSMUSP00000071134,10090.ENSMUSP00000085906,10090.ENSMUSP00000112259	Itga3,Slc9a3r1,Baiap2,Fscn1,Ezr,Tubb3,Fmr1,Cfl1
GO Component	GO:0120025	Plasma membrane bounded cell projection	54	2387	0.21	0.0059	10090.ENSMUSP00000001548,10090.ENSMUSP00000003947,10090.ENSMUSP00000005218,10090.ENSMUSP00000006614,10090.ENSMUSP00000007814,10090.ENSMUSP00000013773,10090.ENSMUSP00000014290,10090.ENSMUSP00000014922,10090.ENSMUSP00000021077,10090.ENSMUSP00000022638,10090.ENSMUSP00000022639,10090.ENSMUSP00000023099,10090.ENSMUSP00000023487,10090.ENSMUSP00000025561,10090.ENSMUSP00000026436,10090.ENSMUSP00000027986…	Itga3,Nqo1,Cd44,Epha2,Khsrp,Cad,Apbb1ip,Fhod1,Slc9a3r1,Nefm,Nefl,Slc38a2,Arhgap31,Anxa1,Baiap2,Optn,Vim,Caprin1,Stmn2,Dhx36,Txn1,Stmn1,Fscn1,Fkbp4,Nedd4,Anln,Arpin,Eps8,Ptgs1,Cit,Ezr,Nav1,C4b,Tubb3,Acot7,Cttnbp2nl,Ybx1,Lyar,Fmr1,Hsp90aa1,Hdac1,Sqstm1,Ass1,Zwint,Add1,Ranbp1,Cfl1,Cdk6,Ptbp1,Rangap1,Nap1l1,Tpx2,Bcar1,Ube2i
GO Component	GO:0099513	Polymeric cytoskeletal fiber	21	631	0.38	0.0064	10090.ENSMUSP00000012587,10090.ENSMUSP00000014990,10090.ENSMUSP00000020099,10090.ENSMUSP00000022638,10090.ENSMUSP00000022639,10090.ENSMUSP00000024783,10090.ENSMUSP00000025561,10090.ENSMUSP00000026436,10090.ENSMUSP00000028062,10090.ENSMUSP00000030636,10090.ENSMUSP00000030665,10090.ENSMUSP00000032508,10090.ENSMUSP00000034803,10090.ENSMUSP00000038781,10090.ENSMUSP00000048383,10090.ENSMUSP00000063734…	Kif11,Tppp3,Cdk1,Nefm,Nefl,Bysl,Anxa1,Baiap2,Vim,Stmn1,Nudc,Fkbp4,Zw10,Tbca,Kif4,Ezr,Pdlim1,Nav1,Tubb3,Rcc2,Tpx2
GO Component	GO:0001726	Ruffle	10	183	0.6	0.0078	10090.ENSMUSP00000006614,10090.ENSMUSP00000021077,10090.ENSMUSP00000026436,10090.ENSMUSP00000031565,10090.ENSMUSP00000052776,10090.ENSMUSP00000062049,10090.ENSMUSP00000063734,10090.ENSMUSP00000112259,10090.ENSMUSP00000126024,10090.ENSMUSP00000129584	Epha2,Slc9a3r1,Baiap2,Fscn1,Eps8,Cit,Ezr,Cfl1,Cdk6,Bcar1
GO Component	GO:0005643	Nuclear pore	6	62	0.84	0.0078	10090.ENSMUSP00000001479,10090.ENSMUSP00000005003,10090.ENSMUSP00000028382,10090.ENSMUSP00000111309,10090.ENSMUSP00000126849,10090.ENSMUSP00000131457	Kpnb1,Lbr,Nup35,Ranbp1,Rangap1,Nup50
GO Component	GO:0015630	Microtubule cytoskeleton	32	1190	0.29	0.0078	10090.ENSMUSP00000004327,10090.ENSMUSP00000012587,10090.ENSMUSP00000014990,10090.ENSMUSP00000020099,10090.ENSMUSP00000021539,10090.ENSMUSP00000023756,10090.ENSMUSP00000024783,10090.ENSMUSP00000026416,10090.ENSMUSP00000026436,10090.ENSMUSP00000028817,10090.ENSMUSP00000030636,10090.ENSMUSP00000030665,10090.ENSMUSP00000031862,10090.ENSMUSP00000032508,10090.ENSMUSP00000034803,10090.ENSMUSP00000038781…	G6pdx,Kif11,Tppp3,Cdk1,Vrk1,Racgap1,Bysl,Cdk2,Baiap2,Pcna,Stmn1,Nudc,Cbx3,Fkbp4,Zw10,Tbca,Kif4,Mcm3,Mcm2,Ezr,Nav1,Top2a,Tubb3,Rcc2,Npm1,Marcks,Nsun2,Ranbp1,Cdk6,Rangap1,Cep55,Tpx2
GO Component	GO:0099522	Region of cytosol	5	40	0.96	0.0082	10090.ENSMUSP00000026436,10090.ENSMUSP00000034740,10090.ENSMUSP00000055637,10090.ENSMUSP00000085906,10090.ENSMUSP00000104731	Baiap2,Nedd4,Marcksl1,Fmr1,Hnrnpab
GO Component	GO:0099523	Presynaptic cytosol	4	24	1.08	0.0121	10090.ENSMUSP00000026436,10090.ENSMUSP00000055637,10090.ENSMUSP00000085906,10090.ENSMUSP00000104731	Baiap2,Marcksl1,Fmr1,Hnrnpab
GO Component	GO:0005874	Microtubule	15	397	0.44	0.013	10090.ENSMUSP00000012587,10090.ENSMUSP00000014990,10090.ENSMUSP00000020099,10090.ENSMUSP00000024783,10090.ENSMUSP00000026436,10090.ENSMUSP00000030636,10090.ENSMUSP00000030665,10090.ENSMUSP00000032508,10090.ENSMUSP00000034803,10090.ENSMUSP00000038781,10090.ENSMUSP00000048383,10090.ENSMUSP00000067241,10090.ENSMUSP00000071134,10090.ENSMUSP00000071163,10090.ENSMUSP00000128888	Kif11,Tppp3,Cdk1,Bysl,Baiap2,Stmn1,Nudc,Fkbp4,Zw10,Tbca,Kif4,Nav1,Tubb3,Rcc2,Tpx2
GO Component	GO:0005721	Pericentric heterochromatin	4	25	1.06	0.0136	10090.ENSMUSP00000002825,10090.ENSMUSP00000004202,10090.ENSMUSP00000031862,10090.ENSMUSP00000113157	Baz1b,Dnmt1,Cbx3,Cbx5
GO Component	GO:0098858	Actin-based cell projection	11	237	0.53	0.0139	10090.ENSMUSP00000001548,10090.ENSMUSP00000005218,10090.ENSMUSP00000021077,10090.ENSMUSP00000026436,10090.ENSMUSP00000031565,10090.ENSMUSP00000034740,10090.ENSMUSP00000052776,10090.ENSMUSP00000063734,10090.ENSMUSP00000071134,10090.ENSMUSP00000085906,10090.ENSMUSP00000112259	Itga3,Cd44,Slc9a3r1,Baiap2,Fscn1,Nedd4,Eps8,Ezr,Tubb3,Fmr1,Cfl1
GO Component	GO:0044815	DNA packaging complex	6	74	0.77	0.017	10090.ENSMUSP00000042260,10090.ENSMUSP00000047872,10090.ENSMUSP00000062030,10090.ENSMUSP00000079356,10090.ENSMUSP00000099979,10090.ENSMUSP00000106017	Ncapd2,Smc4,Hist1h1a,Hist1h1b,Smc2,Ncaph
GO Component	GO:0000781	Chromosome, telomeric region	7	104	0.69	0.0176	10090.ENSMUSP00000000767,10090.ENSMUSP00000026416,10090.ENSMUSP00000029336,10090.ENSMUSP00000084461,10090.ENSMUSP00000099621,10090.ENSMUSP00000107750,10090.ENSMUSP00000113157	Rpa1,Cdk2,Dhx36,Ppp1r10,Rpa2,Hat1,Cbx5
GO Component	GO:0030424	Axon	23	791	0.32	0.0178	10090.ENSMUSP00000001548,10090.ENSMUSP00000013773,10090.ENSMUSP00000022638,10090.ENSMUSP00000022639,10090.ENSMUSP00000023099,10090.ENSMUSP00000027986,10090.ENSMUSP00000028062,10090.ENSMUSP00000029002,10090.ENSMUSP00000029336,10090.ENSMUSP00000030051,10090.ENSMUSP00000031565,10090.ENSMUSP00000032508,10090.ENSMUSP00000052776,10090.ENSMUSP00000067241,10090.ENSMUSP00000069418,10090.ENSMUSP00000071134…	Itga3,Cad,Nefm,Nefl,Slc38a2,Optn,Vim,Stmn2,Dhx36,Txn1,Fscn1,Fkbp4,Eps8,Nav1,C4b,Tubb3,Fmr1,Hsp90aa1,Ranbp1,Cfl1,Rangap1,Tpx2,Bcar1
GO Component	GO:0071013	Catalytic step 2 spliceosome	6	77	0.75	0.0199	10090.ENSMUSP00000004200,10090.ENSMUSP00000021062,10090.ENSMUSP00000024727,10090.ENSMUSP00000114968,10090.ENSMUSP00000125590,10090.ENSMUSP00000130023	Cwc15,Ddx5,Cdc5l,Plrg1,Bud31,Hnrnpf
GO Component	GO:0005840	Ribosome	10	213	0.53	0.021	10090.ENSMUSP00000022163,10090.ENSMUSP00000035105,10090.ENSMUSP00000038352,10090.ENSMUSP00000058432,10090.ENSMUSP00000075067,10090.ENSMUSP00000081474,10090.ENSMUSP00000092888,10090.ENSMUSP00000102213,10090.ENSMUSP00000110532,10090.ENSMUSP00000137631	Btf3,Rpsa,Rps29,Rps21,Npm1,Rplp2,Rpl7l1,Rpl38,Rps10,Rpl31
GO Component	GO:0000797	Condensin core heterodimer	2	2	1.86	0.0221	10090.ENSMUSP00000047872,10090.ENSMUSP00000099979	Smc4,Smc2
GO Component	GO:0005971	Ribonucleoside-diphosphate reductase complex	2	2	1.86	0.0221	10090.ENSMUSP00000020980,10090.ENSMUSP00000033283	Rrm2,Rrm1
GO Component	GO:0032301	MutSalpha complex	2	2	1.86	0.0221	10090.ENSMUSP00000005503,10090.ENSMUSP00000024967	Msh6,Msh2
GO Component	GO:0071007	U2-type catalytic step 2 spliceosome	4	30	0.98	0.0221	10090.ENSMUSP00000004200,10090.ENSMUSP00000024727,10090.ENSMUSP00000114968,10090.ENSMUSP00000125590	Cwc15,Cdc5l,Plrg1,Bud31
GO Component	GO:0099182	Presynaptic intermediate filament cytoskeleton	2	2	1.86	0.0221	10090.ENSMUSP00000022638,10090.ENSMUSP00000022639	Nefm,Nefl
GO Component	GO:0099512	Supramolecular fiber	24	861	0.3	0.0221	10090.ENSMUSP00000012587,10090.ENSMUSP00000014990,10090.ENSMUSP00000020099,10090.ENSMUSP00000021807,10090.ENSMUSP00000022638,10090.ENSMUSP00000022639,10090.ENSMUSP00000024783,10090.ENSMUSP00000025561,10090.ENSMUSP00000026436,10090.ENSMUSP00000028062,10090.ENSMUSP00000030636,10090.ENSMUSP00000030665,10090.ENSMUSP00000032508,10090.ENSMUSP00000034803,10090.ENSMUSP00000038781,10090.ENSMUSP00000040431…	Kif11,Tppp3,Cdk1,Dek,Nefm,Nefl,Bysl,Anxa1,Baiap2,Vim,Stmn1,Nudc,Fkbp4,Zw10,Tbca,Stub1,Kif4,Ezr,Pdlim1,Nav1,Tubb3,Rcc2,Sqstm1,Tpx2
GO Component	GO:0005662	DNA replication factor A complex	3	13	1.22	0.0233	10090.ENSMUSP00000000767,10090.ENSMUSP00000099621,10090.ENSMUSP00000114968	Rpa1,Rpa2,Plrg1
GO Component	GO:0044391	Ribosomal subunit	9	181	0.56	0.0233	10090.ENSMUSP00000035105,10090.ENSMUSP00000038352,10090.ENSMUSP00000058432,10090.ENSMUSP00000075067,10090.ENSMUSP00000081474,10090.ENSMUSP00000092888,10090.ENSMUSP00000102213,10090.ENSMUSP00000110532,10090.ENSMUSP00000137631	Rpsa,Rps29,Rps21,Npm1,Rplp2,Rpl7l1,Rpl38,Rps10,Rpl31
GO Component	GO:0030426	Growth cone	10	224	0.51	0.0269	10090.ENSMUSP00000001548,10090.ENSMUSP00000022639,10090.ENSMUSP00000029002,10090.ENSMUSP00000031565,10090.ENSMUSP00000032508,10090.ENSMUSP00000052776,10090.ENSMUSP00000071134,10090.ENSMUSP00000085906,10090.ENSMUSP00000091921,10090.ENSMUSP00000112259	Itga3,Nefl,Stmn2,Fscn1,Fkbp4,Eps8,Tubb3,Fmr1,Hsp90aa1,Cfl1
GO Component	GO:0000779	Condensed chromosome, centromeric region	7	118	0.63	0.03	10090.ENSMUSP00000031862,10090.ENSMUSP00000034432,10090.ENSMUSP00000034803,10090.ENSMUSP00000042260,10090.ENSMUSP00000081547,10090.ENSMUSP00000101071,10090.ENSMUSP00000126849	Cbx3,Cfdp1,Zw10,Ncapd2,Bub3,Zwint,Rangap1
GO Component	GO:0031074	Nucleocytoplasmic transport complex	2	3	1.68	0.0322	10090.ENSMUSP00000044827,10090.ENSMUSP00000084257	Mybbp1a,Xpo5
GO Component	GO:0031391	Elg1 RFC-like complex	2	3	1.68	0.0322	10090.ENSMUSP00000023598,10090.ENSMUSP00000031092	Rfc4,Rfc1
GO Component	GO:0035101	FACT complex	2	3	1.68	0.0322	10090.ENSMUSP00000042283,10090.ENSMUSP00000076971	Supt16,Ssrp1
GO Component	GO:0070545	PeBoW complex	2	3	1.68	0.0322	10090.ENSMUSP00000023217,10090.ENSMUSP00000105612	Bop1,Pes1
GO Component	GO:0061695	Transferase complex, transferring phosphorus-containing groups	10	232	0.49	0.0324	10090.ENSMUSP00000006856,10090.ENSMUSP00000020099,10090.ENSMUSP00000026416,10090.ENSMUSP00000026461,10090.ENSMUSP00000028817,10090.ENSMUSP00000029666,10090.ENSMUSP00000039776,10090.ENSMUSP00000101999,10090.ENSMUSP00000126024,10090.ENSMUSP00000129157	Pola1,Cdk1,Cdk2,Prim1,Pcna,Papss1,Pold1,Prpsap1,Cdk6,Tcea1
GO Component	GO:0005652	Nuclear lamina	3	16	1.13	0.0348	10090.ENSMUSP00000005003,10090.ENSMUSP00000028382,10090.ENSMUSP00000028817	Lbr,Nup35,Pcna
GO Component	GO:0016581	NuRD complex	3	16	1.13	0.0348	10090.ENSMUSP00000033720,10090.ENSMUSP00000089948,10090.ENSMUSP00000099657	Rbbp7,Mbd3,Hdac1
GO Component	GO:0071437	Invadopodium	3	16	1.13	0.0348	10090.ENSMUSP00000001548,10090.ENSMUSP00000031565,10090.ENSMUSP00000063734	Itga3,Fscn1,Ezr
GO Component	GO:0015629	Actin cytoskeleton	15	458	0.37	0.0369	10090.ENSMUSP00000014922,10090.ENSMUSP00000025561,10090.ENSMUSP00000026436,10090.ENSMUSP00000031565,10090.ENSMUSP00000045873,10090.ENSMUSP00000062049,10090.ENSMUSP00000063734,10090.ENSMUSP00000064545,10090.ENSMUSP00000065571,10090.ENSMUSP00000076751,10090.ENSMUSP00000090245,10090.ENSMUSP00000099490,10090.ENSMUSP00000109979,10090.ENSMUSP00000112259,10090.ENSMUSP00000129584	Fhod1,Anxa1,Baiap2,Fscn1,Anln,Cit,Ezr,Pdlim1,Rtkn,Cttnbp2nl,Marcks,Acaca,Add1,Cfl1,Bcar1
GO Component	GO:0010369	Chromocenter	3	17	1.11	0.0386	10090.ENSMUSP00000031862,10090.ENSMUSP00000085906,10090.ENSMUSP00000113157	Cbx3,Fmr1,Cbx5
GO Component	GO:0000118	Histone deacetylase complex	5	65	0.75	0.0425	10090.ENSMUSP00000033720,10090.ENSMUSP00000089948,10090.ENSMUSP00000099657,10090.ENSMUSP00000113157,10090.ENSMUSP00000128483	Rbbp7,Mbd3,Hdac1,Cbx5,Anp32e
GO Component	GO:0005658	Alpha DNA polymerase:primase complex	2	4	1.56	0.0425	10090.ENSMUSP00000006856,10090.ENSMUSP00000026461	Pola1,Prim1
GO Component	GO:0019034	Viral replication complex	2	4	1.56	0.0425	10090.ENSMUSP00000085906,10090.ENSMUSP00000126897	Fmr1,Mov10
GO Component	GO:0044393	Microspike	2	4	1.56	0.0425	10090.ENSMUSP00000031565,10090.ENSMUSP00000063734	Fscn1,Ezr
GO Component	GO:0099160	Postsynaptic intermediate filament cytoskeleton	2	4	1.56	0.0425	10090.ENSMUSP00000022638,10090.ENSMUSP00000022639	Nefm,Nefl
GO Component	GO:1990812	Growth cone filopodium	2	4	1.56	0.0425	10090.ENSMUSP00000001548,10090.ENSMUSP00000085906	Itga3,Fmr1
GO Component	GO:0016605	PML body	6	98	0.65	0.0457	10090.ENSMUSP00000000767,10090.ENSMUSP00000099621,10090.ENSMUSP00000099835,10090.ENSMUSP00000113157,10090.ENSMUSP00000115044,10090.ENSMUSP00000134169	Rpa1,Rpa2,Sqstm1,Cbx5,Sumo2,Ube2i
GO Component	GO:0042575	DNA polymerase complex	3	19	1.06	0.0475	10090.ENSMUSP00000006856,10090.ENSMUSP00000026461,10090.ENSMUSP00000039776	Pola1,Prim1,Pold1
GO Component	GO:0016607	Nuclear speck	13	383	0.39	0.0481	10090.ENSMUSP00000004200,10090.ENSMUSP00000024727,10090.ENSMUSP00000026125,10090.ENSMUSP00000029336,10090.ENSMUSP00000030702,10090.ENSMUSP00000031513,10090.ENSMUSP00000047872,10090.ENSMUSP00000054548,10090.ENSMUSP00000075067,10090.ENSMUSP00000112213,10090.ENSMUSP00000114968,10090.ENSMUSP00000116259,10090.ENSMUSP00000117045	Cwc15,Cdc5l,Alyref,Dhx36,Ppp1r8,Srsf9,Smc4,Poldip3,Npm1,Wbp11,Plrg1,Srpk1,Srsf3
GO Component	GO:0022627	Cytosolic small ribosomal subunit	4	41	0.85	0.0481	10090.ENSMUSP00000035105,10090.ENSMUSP00000038352,10090.ENSMUSP00000058432,10090.ENSMUSP00000110532	Rpsa,Rps29,Rps21,Rps10
STRING clusters	CL:6572	Preribosome, and Ribosome biogenesis	35	116	1.34	2.16e-29	10090.ENSMUSP00000001724,10090.ENSMUSP00000003946,10090.ENSMUSP00000004470,10090.ENSMUSP00000004507,10090.ENSMUSP00000007993,10090.ENSMUSP00000018143,10090.ENSMUSP00000021048,10090.ENSMUSP00000021574,10090.ENSMUSP00000023217,10090.ENSMUSP00000024783,10090.ENSMUSP00000024885,10090.ENSMUSP00000027626,10090.ENSMUSP00000030501,10090.ENSMUSP00000030684,10090.ENSMUSP00000032735,10090.ENSMUSP00000036523…	Ddx18,Nob1,Utp20,Ddx56,Rbm28,Ddx27,Ftsj3,Gtpbp4,Bop1,Bysl,Cebpz,Nifk,Ebna1bp2,Gnl2,Mphosph10,Esf1,Rrp9,Tsr1,Mybbp1a,Dnttip2,Gnl3,Nop2,Wdr43,Rrp1,Rrs1,Pdcd11,Pum3,Utp14a,Lyar,Mrto4,Pes1,Ddx24,Rsl1d1,Krr1,Noc2l
STRING clusters	CL:6566	Preribosome, and Ribosome biogenesis	36	136	1.28	4.4e-29	10090.ENSMUSP00000001724,10090.ENSMUSP00000003946,10090.ENSMUSP00000004470,10090.ENSMUSP00000004507,10090.ENSMUSP00000007993,10090.ENSMUSP00000018143,10090.ENSMUSP00000021048,10090.ENSMUSP00000021574,10090.ENSMUSP00000023217,10090.ENSMUSP00000024783,10090.ENSMUSP00000024885,10090.ENSMUSP00000027626,10090.ENSMUSP00000030501,10090.ENSMUSP00000030684,10090.ENSMUSP00000032735,10090.ENSMUSP00000036523…	Ddx18,Nob1,Utp20,Ddx56,Rbm28,Ddx27,Ftsj3,Gtpbp4,Bop1,Bysl,Cebpz,Nifk,Ebna1bp2,Gnl2,Mphosph10,Esf1,Rrp9,Tsr1,Mybbp1a,Dnttip2,Gnl3,Nop2,Wdr43,Rrp1,Rrs1,Pdcd11,Pum3,Utp14a,Lyar,Mrto4,Pes1,Ddx24,Rsl1d1,Grwd1,Krr1,Noc2l
STRING clusters	CL:6561	Mixed, incl. preribosome, and Ribosome biogenesis	38	166	1.22	6.08e-29	10090.ENSMUSP00000001724,10090.ENSMUSP00000003946,10090.ENSMUSP00000004470,10090.ENSMUSP00000004507,10090.ENSMUSP00000007993,10090.ENSMUSP00000018143,10090.ENSMUSP00000021048,10090.ENSMUSP00000021574,10090.ENSMUSP00000023217,10090.ENSMUSP00000024783,10090.ENSMUSP00000024885,10090.ENSMUSP00000026987,10090.ENSMUSP00000027626,10090.ENSMUSP00000030501,10090.ENSMUSP00000030684,10090.ENSMUSP00000032735…	Ddx18,Nob1,Utp20,Ddx56,Rbm28,Ddx27,Ftsj3,Gtpbp4,Bop1,Bysl,Cebpz,Nop16,Nifk,Ebna1bp2,Gnl2,Mphosph10,Esf1,Rrp9,Tsr1,Mybbp1a,Dnttip2,Gnl3,Nop2,Wdr43,Rrp1,Rrs1,Pdcd11,Pum3,Utp14a,Lyar,Mrto4,Nsun2,Pes1,Ddx24,Rsl1d1,Grwd1,Krr1,Noc2l
STRING clusters	CL:6557	rRNA processing, and tRNA modification	40	200	1.16	8.82e-29	10090.ENSMUSP00000001724,10090.ENSMUSP00000003946,10090.ENSMUSP00000004470,10090.ENSMUSP00000004507,10090.ENSMUSP00000007993,10090.ENSMUSP00000018143,10090.ENSMUSP00000021048,10090.ENSMUSP00000021574,10090.ENSMUSP00000023217,10090.ENSMUSP00000024783,10090.ENSMUSP00000024885,10090.ENSMUSP00000026987,10090.ENSMUSP00000027626,10090.ENSMUSP00000030501,10090.ENSMUSP00000030684,10090.ENSMUSP00000032735…	Ddx18,Nob1,Utp20,Ddx56,Rbm28,Ddx27,Ftsj3,Gtpbp4,Bop1,Bysl,Cebpz,Nop16,Nifk,Ebna1bp2,Gnl2,Mphosph10,Esf1,Rrp9,Tsr1,Dis3,Mybbp1a,Dnttip2,Gnl3,Nop2,Wdr43,Rrp1,Rrs1,Pdcd11,Pum3,Utp14a,Lyar,Mrto4,Nsun2,Pes1,Ddx24,Rsl1d1,Grwd1,Krr1,Nolc1,Noc2l
STRING clusters	CL:6563	Mixed, incl. preribosome, and Ribosome biogenesis	37	160	1.22	1.32e-28	10090.ENSMUSP00000001724,10090.ENSMUSP00000003946,10090.ENSMUSP00000004470,10090.ENSMUSP00000004507,10090.ENSMUSP00000007993,10090.ENSMUSP00000018143,10090.ENSMUSP00000021048,10090.ENSMUSP00000021574,10090.ENSMUSP00000023217,10090.ENSMUSP00000024783,10090.ENSMUSP00000024885,10090.ENSMUSP00000027626,10090.ENSMUSP00000030501,10090.ENSMUSP00000030684,10090.ENSMUSP00000032735,10090.ENSMUSP00000036523…	Ddx18,Nob1,Utp20,Ddx56,Rbm28,Ddx27,Ftsj3,Gtpbp4,Bop1,Bysl,Cebpz,Nifk,Ebna1bp2,Gnl2,Mphosph10,Esf1,Rrp9,Tsr1,Mybbp1a,Dnttip2,Gnl3,Nop2,Wdr43,Rrp1,Rrs1,Pdcd11,Pum3,Utp14a,Lyar,Mrto4,Nsun2,Pes1,Ddx24,Rsl1d1,Grwd1,Krr1,Noc2l
STRING clusters	CL:6559	rRNA processing, and tRNA modification	39	194	1.16	2.67e-28	10090.ENSMUSP00000001724,10090.ENSMUSP00000003946,10090.ENSMUSP00000004470,10090.ENSMUSP00000004507,10090.ENSMUSP00000007993,10090.ENSMUSP00000018143,10090.ENSMUSP00000021048,10090.ENSMUSP00000021574,10090.ENSMUSP00000023217,10090.ENSMUSP00000024783,10090.ENSMUSP00000024885,10090.ENSMUSP00000026987,10090.ENSMUSP00000027626,10090.ENSMUSP00000030501,10090.ENSMUSP00000030684,10090.ENSMUSP00000032735…	Ddx18,Nob1,Utp20,Ddx56,Rbm28,Ddx27,Ftsj3,Gtpbp4,Bop1,Bysl,Cebpz,Nop16,Nifk,Ebna1bp2,Gnl2,Mphosph10,Esf1,Rrp9,Tsr1,Dis3,Mybbp1a,Dnttip2,Gnl3,Nop2,Wdr43,Rrp1,Rrs1,Pdcd11,Pum3,Utp14a,Lyar,Mrto4,Nsun2,Pes1,Ddx24,Rsl1d1,Grwd1,Krr1,Noc2l
STRING clusters	CL:2270	Mixed, incl. condensed chromosome, centromeric region, and DNA replication	38	189	1.16	1.45e-27	10090.ENSMUSP00000000505,10090.ENSMUSP00000000767,10090.ENSMUSP00000006856,10090.ENSMUSP00000012587,10090.ENSMUSP00000020099,10090.ENSMUSP00000022345,10090.ENSMUSP00000023353,10090.ENSMUSP00000023598,10090.ENSMUSP00000023756,10090.ENSMUSP00000023867,10090.ENSMUSP00000026461,10090.ENSMUSP00000027601,10090.ENSMUSP00000028817,10090.ENSMUSP00000030456,10090.ENSMUSP00000031092,10090.ENSMUSP00000033310…	Mcm7,Rpa1,Pola1,Kif11,Cdk1,Dnajc9,Mcm4,Rfc4,Racgap1,Rfc2,Prim1,Mcm6,Pcna,Nasp,Rfc1,Mki67,Zw10,Ncapd2,Atad2,Anln,Smc4,Kif4,Mcm3,Mcm2,Cit,Mcmbp,Top2a,Bub3,Rpa2,Smc2,Zwint,Ncaph,Wdhd1,Hat1,Mcm5,Cep55,Tpx2,Lig1
STRING clusters	CL:6573	Preribosome, and Ribosome biogenesis	32	108	1.33	1.7e-27	10090.ENSMUSP00000001724,10090.ENSMUSP00000004470,10090.ENSMUSP00000004507,10090.ENSMUSP00000007993,10090.ENSMUSP00000018143,10090.ENSMUSP00000021048,10090.ENSMUSP00000021574,10090.ENSMUSP00000023217,10090.ENSMUSP00000024885,10090.ENSMUSP00000027626,10090.ENSMUSP00000030501,10090.ENSMUSP00000030684,10090.ENSMUSP00000032735,10090.ENSMUSP00000036523,10090.ENSMUSP00000038580,10090.ENSMUSP00000044827…	Ddx18,Utp20,Ddx56,Rbm28,Ddx27,Ftsj3,Gtpbp4,Bop1,Cebpz,Nifk,Ebna1bp2,Gnl2,Mphosph10,Esf1,Rrp9,Mybbp1a,Dnttip2,Gnl3,Nop2,Wdr43,Rrp1,Rrs1,Pdcd11,Pum3,Utp14a,Lyar,Mrto4,Pes1,Ddx24,Rsl1d1,Krr1,Noc2l
STRING clusters	CL:2272	Mixed, incl. condensed chromosome, centromeric region, and DNA replication	37	182	1.17	4.82e-27	10090.ENSMUSP00000000505,10090.ENSMUSP00000000767,10090.ENSMUSP00000006856,10090.ENSMUSP00000012587,10090.ENSMUSP00000020099,10090.ENSMUSP00000022345,10090.ENSMUSP00000023353,10090.ENSMUSP00000023598,10090.ENSMUSP00000023756,10090.ENSMUSP00000023867,10090.ENSMUSP00000026461,10090.ENSMUSP00000027601,10090.ENSMUSP00000028817,10090.ENSMUSP00000030456,10090.ENSMUSP00000031092,10090.ENSMUSP00000033310…	Mcm7,Rpa1,Pola1,Kif11,Cdk1,Dnajc9,Mcm4,Rfc4,Racgap1,Rfc2,Prim1,Mcm6,Pcna,Nasp,Rfc1,Mki67,Zw10,Ncapd2,Atad2,Anln,Smc4,Kif4,Mcm3,Mcm2,Mcmbp,Top2a,Bub3,Rpa2,Smc2,Zwint,Ncaph,Wdhd1,Hat1,Mcm5,Cep55,Tpx2,Lig1
STRING clusters	CL:6574	Preribosome, and Ribosome biogenesis	30	103	1.32	1.39e-25	10090.ENSMUSP00000001724,10090.ENSMUSP00000004470,10090.ENSMUSP00000004507,10090.ENSMUSP00000007993,10090.ENSMUSP00000018143,10090.ENSMUSP00000021048,10090.ENSMUSP00000021574,10090.ENSMUSP00000023217,10090.ENSMUSP00000024885,10090.ENSMUSP00000027626,10090.ENSMUSP00000030501,10090.ENSMUSP00000030684,10090.ENSMUSP00000032735,10090.ENSMUSP00000038580,10090.ENSMUSP00000044827,10090.ENSMUSP00000045043…	Ddx18,Utp20,Ddx56,Rbm28,Ddx27,Ftsj3,Gtpbp4,Bop1,Cebpz,Nifk,Ebna1bp2,Gnl2,Mphosph10,Rrp9,Mybbp1a,Dnttip2,Gnl3,Nop2,Wdr43,Rrp1,Rrs1,Pdcd11,Pum3,Utp14a,Mrto4,Pes1,Ddx24,Rsl1d1,Krr1,Noc2l
STRING clusters	CL:6575	Ribosomal large subunit biogenesis, and ATP-dependent RNA helicase DEAD-box, conserved site	22	54	1.47	4.95e-21	10090.ENSMUSP00000001724,10090.ENSMUSP00000004507,10090.ENSMUSP00000007993,10090.ENSMUSP00000018143,10090.ENSMUSP00000021048,10090.ENSMUSP00000021574,10090.ENSMUSP00000023217,10090.ENSMUSP00000024885,10090.ENSMUSP00000027626,10090.ENSMUSP00000030501,10090.ENSMUSP00000030684,10090.ENSMUSP00000044827,10090.ENSMUSP00000047119,10090.ENSMUSP00000047123,10090.ENSMUSP00000058785,10090.ENSMUSP00000071955…	Ddx18,Ddx56,Rbm28,Ddx27,Ftsj3,Gtpbp4,Bop1,Cebpz,Nifk,Ebna1bp2,Gnl2,Mybbp1a,Gnl3,Nop2,Rrp1,Rrs1,Pum3,Mrto4,Pes1,Ddx24,Rsl1d1,Noc2l
STRING clusters	CL:6578	Preribosome, large subunit precursor, and ribosomal large subunit biogenesis	21	48	1.5	1.46e-20	10090.ENSMUSP00000001724,10090.ENSMUSP00000004507,10090.ENSMUSP00000007993,10090.ENSMUSP00000018143,10090.ENSMUSP00000021048,10090.ENSMUSP00000021574,10090.ENSMUSP00000023217,10090.ENSMUSP00000024885,10090.ENSMUSP00000027626,10090.ENSMUSP00000030501,10090.ENSMUSP00000030684,10090.ENSMUSP00000047119,10090.ENSMUSP00000047123,10090.ENSMUSP00000058785,10090.ENSMUSP00000071955,10090.ENSMUSP00000075573…	Ddx18,Ddx56,Rbm28,Ddx27,Ftsj3,Gtpbp4,Bop1,Cebpz,Nifk,Ebna1bp2,Gnl2,Gnl3,Nop2,Rrp1,Rrs1,Pum3,Mrto4,Pes1,Ddx24,Rsl1d1,Noc2l
STRING clusters	CL:6581	Preribosome, large subunit precursor, and ribosomal large subunit biogenesis	20	43	1.53	5.75e-20	10090.ENSMUSP00000001724,10090.ENSMUSP00000004507,10090.ENSMUSP00000007993,10090.ENSMUSP00000018143,10090.ENSMUSP00000021048,10090.ENSMUSP00000021574,10090.ENSMUSP00000023217,10090.ENSMUSP00000024885,10090.ENSMUSP00000027626,10090.ENSMUSP00000030501,10090.ENSMUSP00000030684,10090.ENSMUSP00000047119,10090.ENSMUSP00000047123,10090.ENSMUSP00000071955,10090.ENSMUSP00000075573,10090.ENSMUSP00000099561…	Ddx18,Ddx56,Rbm28,Ddx27,Ftsj3,Gtpbp4,Bop1,Cebpz,Nifk,Ebna1bp2,Gnl2,Gnl3,Nop2,Rrs1,Pum3,Mrto4,Pes1,Ddx24,Rsl1d1,Noc2l
STRING clusters	CL:2513	DNA replication, and Unwinding of DNA	20	58	1.4	6.66e-18	10090.ENSMUSP00000000505,10090.ENSMUSP00000000767,10090.ENSMUSP00000006856,10090.ENSMUSP00000022345,10090.ENSMUSP00000023353,10090.ENSMUSP00000023598,10090.ENSMUSP00000023867,10090.ENSMUSP00000026461,10090.ENSMUSP00000027601,10090.ENSMUSP00000028817,10090.ENSMUSP00000030456,10090.ENSMUSP00000031092,10090.ENSMUSP00000059192,10090.ENSMUSP00000061923,10090.ENSMUSP00000062843,10090.ENSMUSP00000099621…	Mcm7,Rpa1,Pola1,Dnajc9,Mcm4,Rfc4,Rfc2,Prim1,Mcm6,Pcna,Nasp,Rfc1,Mcm3,Mcm2,Mcmbp,Rpa2,Wdhd1,Hat1,Mcm5,Lig1
STRING clusters	CL:2515	Activation of the pre-replicative complex, and DNA strand elongation	17	48	1.41	3.17e-15	10090.ENSMUSP00000000505,10090.ENSMUSP00000000767,10090.ENSMUSP00000006856,10090.ENSMUSP00000023353,10090.ENSMUSP00000023598,10090.ENSMUSP00000023867,10090.ENSMUSP00000026461,10090.ENSMUSP00000027601,10090.ENSMUSP00000028817,10090.ENSMUSP00000031092,10090.ENSMUSP00000059192,10090.ENSMUSP00000061923,10090.ENSMUSP00000062843,10090.ENSMUSP00000099621,10090.ENSMUSP00000107421,10090.ENSMUSP00000126135…	Mcm7,Rpa1,Pola1,Mcm4,Rfc4,Rfc2,Prim1,Mcm6,Pcna,Rfc1,Mcm3,Mcm2,Mcmbp,Rpa2,Wdhd1,Mcm5,Lig1
STRING clusters	CL:6584	Ribosomal large subunit biogenesis, and GTP-binding protein, orthogonal bundle domain superfamily	14	26	1.59	2.25e-14	10090.ENSMUSP00000001724,10090.ENSMUSP00000021048,10090.ENSMUSP00000021574,10090.ENSMUSP00000023217,10090.ENSMUSP00000027626,10090.ENSMUSP00000030501,10090.ENSMUSP00000030684,10090.ENSMUSP00000047119,10090.ENSMUSP00000047123,10090.ENSMUSP00000071955,10090.ENSMUSP00000075573,10090.ENSMUSP00000099561,10090.ENSMUSP00000105612,10090.ENSMUSP00000113431	Ddx18,Ftsj3,Gtpbp4,Bop1,Nifk,Ebna1bp2,Gnl2,Gnl3,Nop2,Rrs1,Pum3,Mrto4,Pes1,Rsl1d1
STRING clusters	CL:6586	Maturation of LSU-rRNA, and GTP-binding protein, orthogonal bundle domain superfamily	12	20	1.64	1.26e-12	10090.ENSMUSP00000001724,10090.ENSMUSP00000021574,10090.ENSMUSP00000023217,10090.ENSMUSP00000027626,10090.ENSMUSP00000030501,10090.ENSMUSP00000030684,10090.ENSMUSP00000047119,10090.ENSMUSP00000047123,10090.ENSMUSP00000071955,10090.ENSMUSP00000099561,10090.ENSMUSP00000105612,10090.ENSMUSP00000113431	Ddx18,Gtpbp4,Bop1,Nifk,Ebna1bp2,Gnl2,Gnl3,Nop2,Rrs1,Mrto4,Pes1,Rsl1d1
STRING clusters	CL:2279	Mixed, incl. mitotic sister chromatid segregation, and Resolution of Sister Chromatid Cohesion	16	84	1.14	9.48e-11	10090.ENSMUSP00000012587,10090.ENSMUSP00000020099,10090.ENSMUSP00000023756,10090.ENSMUSP00000033310,10090.ENSMUSP00000034803,10090.ENSMUSP00000042260,10090.ENSMUSP00000045873,10090.ENSMUSP00000047872,10090.ENSMUSP00000048383,10090.ENSMUSP00000068896,10090.ENSMUSP00000081547,10090.ENSMUSP00000099979,10090.ENSMUSP00000101071,10090.ENSMUSP00000106017,10090.ENSMUSP00000127961,10090.ENSMUSP00000128888	Kif11,Cdk1,Racgap1,Mki67,Zw10,Ncapd2,Anln,Smc4,Kif4,Top2a,Bub3,Smc2,Zwint,Ncaph,Cep55,Tpx2
STRING clusters	CL:2280	Mixed, incl. mitotic sister chromatid segregation, and Cyclin A/B1/B2 associated events during G2/M transition	15	74	1.17	2.25e-10	10090.ENSMUSP00000012587,10090.ENSMUSP00000020099,10090.ENSMUSP00000023756,10090.ENSMUSP00000033310,10090.ENSMUSP00000034803,10090.ENSMUSP00000042260,10090.ENSMUSP00000045873,10090.ENSMUSP00000047872,10090.ENSMUSP00000048383,10090.ENSMUSP00000068896,10090.ENSMUSP00000081547,10090.ENSMUSP00000099979,10090.ENSMUSP00000106017,10090.ENSMUSP00000127961,10090.ENSMUSP00000128888	Kif11,Cdk1,Racgap1,Mki67,Zw10,Ncapd2,Anln,Smc4,Kif4,Top2a,Bub3,Smc2,Ncaph,Cep55,Tpx2
STRING clusters	CL:6588	Mixed, incl. PeBoW complex, and Nop2p	8	10	1.76	7.15e-09	10090.ENSMUSP00000001724,10090.ENSMUSP00000023217,10090.ENSMUSP00000027626,10090.ENSMUSP00000030501,10090.ENSMUSP00000047119,10090.ENSMUSP00000047123,10090.ENSMUSP00000105612,10090.ENSMUSP00000113431	Ddx18,Bop1,Nifk,Ebna1bp2,Gnl3,Nop2,Pes1,Rsl1d1
STRING clusters	CL:2516	Activation of the pre-replicative complex, and Unwinding of DNA	10	33	1.34	4.03e-08	10090.ENSMUSP00000000505,10090.ENSMUSP00000006856,10090.ENSMUSP00000023353,10090.ENSMUSP00000026461,10090.ENSMUSP00000027601,10090.ENSMUSP00000059192,10090.ENSMUSP00000061923,10090.ENSMUSP00000062843,10090.ENSMUSP00000107421,10090.ENSMUSP00000126135	Mcm7,Pola1,Mcm4,Prim1,Mcm6,Mcm3,Mcm2,Mcmbp,Wdhd1,Mcm5
STRING clusters	CL:2521	Activation of the pre-replicative complex	8	14	1.62	4.66e-08	10090.ENSMUSP00000000505,10090.ENSMUSP00000006856,10090.ENSMUSP00000023353,10090.ENSMUSP00000026461,10090.ENSMUSP00000027601,10090.ENSMUSP00000059192,10090.ENSMUSP00000061923,10090.ENSMUSP00000126135	Mcm7,Pola1,Mcm4,Prim1,Mcm6,Mcm3,Mcm2,Mcm5
STRING clusters	CL:2517	Activation of the pre-replicative complex	9	28	1.37	1.97e-07	10090.ENSMUSP00000000505,10090.ENSMUSP00000006856,10090.ENSMUSP00000023353,10090.ENSMUSP00000026461,10090.ENSMUSP00000027601,10090.ENSMUSP00000059192,10090.ENSMUSP00000061923,10090.ENSMUSP00000062843,10090.ENSMUSP00000126135	Mcm7,Pola1,Mcm4,Prim1,Mcm6,Mcm3,Mcm2,Mcmbp,Mcm5
STRING clusters	CL:2524	MCM N-terminal domain	6	6	1.86	7.58e-07	10090.ENSMUSP00000000505,10090.ENSMUSP00000023353,10090.ENSMUSP00000027601,10090.ENSMUSP00000059192,10090.ENSMUSP00000061923,10090.ENSMUSP00000126135	Mcm7,Mcm4,Mcm6,Mcm3,Mcm2,Mcm5
STRING clusters	CL:2281	Mixed, incl. mitotic sister chromatid segregation, and Cyclin A/B1/B2 associated events during G2/M transition	11	65	1.09	9.23e-07	10090.ENSMUSP00000012587,10090.ENSMUSP00000020099,10090.ENSMUSP00000023756,10090.ENSMUSP00000033310,10090.ENSMUSP00000034803,10090.ENSMUSP00000045873,10090.ENSMUSP00000048383,10090.ENSMUSP00000068896,10090.ENSMUSP00000081547,10090.ENSMUSP00000127961,10090.ENSMUSP00000128888	Kif11,Cdk1,Racgap1,Mki67,Zw10,Anln,Kif4,Top2a,Bub3,Cep55,Tpx2
STRING clusters	CL:2581	Translesion synthesis by REV1, and Ctf18 RFC-like complex	7	15	1.53	1.59e-06	10090.ENSMUSP00000000767,10090.ENSMUSP00000023598,10090.ENSMUSP00000023867,10090.ENSMUSP00000028817,10090.ENSMUSP00000031092,10090.ENSMUSP00000099621,10090.ENSMUSP00000136972	Rpa1,Rfc4,Rfc2,Pcna,Rfc1,Rpa2,Lig1
STRING clusters	CL:2287	Mixed, incl. spindle midzone assembly, and chromosome passenger complex	8	34	1.23	1.14e-05	10090.ENSMUSP00000012587,10090.ENSMUSP00000023756,10090.ENSMUSP00000033310,10090.ENSMUSP00000045873,10090.ENSMUSP00000048383,10090.ENSMUSP00000068896,10090.ENSMUSP00000127961,10090.ENSMUSP00000128888	Kif11,Racgap1,Mki67,Anln,Kif4,Top2a,Cep55,Tpx2
STRING clusters	CL:8008	RNA recognition motif. (a.k.a. RRM, RBD, or RNP domain), and KH domain	10	73	1	2.49e-05	10090.ENSMUSP00000007814,10090.ENSMUSP00000021062,10090.ENSMUSP00000028607,10090.ENSMUSP00000042658,10090.ENSMUSP00000076294,10090.ENSMUSP00000078589,10090.ENSMUSP00000085906,10090.ENSMUSP00000104731,10090.ENSMUSP00000126192,10090.ENSMUSP00000130023	Khsrp,Ddx5,Caprin1,Hnrnpa1,Pcbp2,Ybx1,Fmr1,Hnrnpab,Ptbp1,Hnrnpf
STRING clusters	CL:8006	RNA recognition motif. (a.k.a. RRM, RBD, or RNP domain), and KH domain	11	95	0.92	2.8e-05	10090.ENSMUSP00000007814,10090.ENSMUSP00000021062,10090.ENSMUSP00000028607,10090.ENSMUSP00000032138,10090.ENSMUSP00000042658,10090.ENSMUSP00000076294,10090.ENSMUSP00000078589,10090.ENSMUSP00000085906,10090.ENSMUSP00000104731,10090.ENSMUSP00000126192,10090.ENSMUSP00000130023	Khsrp,Ddx5,Caprin1,Cnbp,Hnrnpa1,Pcbp2,Ybx1,Fmr1,Hnrnpab,Ptbp1,Hnrnpf
STRING clusters	CL:2282	Mixed, incl. mitotic sister chromatid segregation, and Cyclin A/B1/B2 associated events during G2/M transition	9	57	1.06	3.24e-05	10090.ENSMUSP00000012587,10090.ENSMUSP00000020099,10090.ENSMUSP00000023756,10090.ENSMUSP00000033310,10090.ENSMUSP00000045873,10090.ENSMUSP00000048383,10090.ENSMUSP00000068896,10090.ENSMUSP00000127961,10090.ENSMUSP00000128888	Kif11,Cdk1,Racgap1,Mki67,Anln,Kif4,Top2a,Cep55,Tpx2
STRING clusters	CL:6684	Small-subunit processome, and positive regulation of rRNA processing	8	47	1.09	8.65e-05	10090.ENSMUSP00000004470,10090.ENSMUSP00000032735,10090.ENSMUSP00000038580,10090.ENSMUSP00000045043,10090.ENSMUSP00000048337,10090.ENSMUSP00000072008,10090.ENSMUSP00000079538,10090.ENSMUSP00000125746	Utp20,Mphosph10,Rrp9,Dnttip2,Wdr43,Pdcd11,Utp14a,Krr1
STRING clusters	CL:2291	Mixed, incl. chromosome passenger complex, and Microtubule binding	6	21	1.32	0.00016	10090.ENSMUSP00000012587,10090.ENSMUSP00000033310,10090.ENSMUSP00000048383,10090.ENSMUSP00000068896,10090.ENSMUSP00000127961,10090.ENSMUSP00000128888	Kif11,Mki67,Kif4,Top2a,Cep55,Tpx2
STRING clusters	CL:6590	PeBoW complex, and GNL3L/Grn1 putative GTPase	4	5	1.76	0.00044	10090.ENSMUSP00000023217,10090.ENSMUSP00000030501,10090.ENSMUSP00000047119,10090.ENSMUSP00000105612	Bop1,Ebna1bp2,Gnl3,Pes1
STRING clusters	CL:6687	Small-subunit processome, and positive regulation of rRNA processing	7	42	1.08	0.00045	10090.ENSMUSP00000004470,10090.ENSMUSP00000032735,10090.ENSMUSP00000038580,10090.ENSMUSP00000048337,10090.ENSMUSP00000072008,10090.ENSMUSP00000079538,10090.ENSMUSP00000125746	Utp20,Mphosph10,Rrp9,Wdr43,Pdcd11,Utp14a,Krr1
STRING clusters	CL:6652	Mixed, incl. Noc2p family, and NUC173 domain	4	6	1.68	0.00066	10090.ENSMUSP00000007993,10090.ENSMUSP00000018143,10090.ENSMUSP00000024885,10090.ENSMUSP00000137253	Rbm28,Ddx27,Cebpz,Noc2l
STRING clusters	CL:8013	Mixed, incl. negative regulation of mRNA metabolic process, and paraspeckles	7	45	1.05	0.00066	10090.ENSMUSP00000021062,10090.ENSMUSP00000042658,10090.ENSMUSP00000076294,10090.ENSMUSP00000078589,10090.ENSMUSP00000104731,10090.ENSMUSP00000126192,10090.ENSMUSP00000130023	Ddx5,Hnrnpa1,Pcbp2,Ybx1,Hnrnpab,Ptbp1,Hnrnpf
STRING clusters	CL:6691	Small-subunit processome, and positive regulation of rRNA processing	6	29	1.17	0.0007	10090.ENSMUSP00000004470,10090.ENSMUSP00000032735,10090.ENSMUSP00000038580,10090.ENSMUSP00000048337,10090.ENSMUSP00000072008,10090.ENSMUSP00000125746	Utp20,Mphosph10,Rrp9,Wdr43,Pdcd11,Krr1
STRING clusters	CL:1356	Mixed, incl. protein kinase CK2 complex, and Nucleoplasmin/nucleophosmin domain	5	18	1.3	0.0012	10090.ENSMUSP00000027438,10090.ENSMUSP00000030702,10090.ENSMUSP00000075067,10090.ENSMUSP00000126850,10090.ENSMUSP00000128483	Ncl,Ppp1r8,Npm1,Nap1l1,Anp32e
STRING clusters	CL:8016	Mixed, incl. negative regulation of mRNA metabolic process, and paraspeckles	6	36	1.08	0.002	10090.ENSMUSP00000021062,10090.ENSMUSP00000076294,10090.ENSMUSP00000078589,10090.ENSMUSP00000104731,10090.ENSMUSP00000126192,10090.ENSMUSP00000130023	Ddx5,Pcbp2,Ybx1,Hnrnpab,Ptbp1,Hnrnpf
STRING clusters	CL:6694	Small-subunit processome, and positive regulation of rRNA processing	5	22	1.22	0.0025	10090.ENSMUSP00000032735,10090.ENSMUSP00000038580,10090.ENSMUSP00000048337,10090.ENSMUSP00000072008,10090.ENSMUSP00000125746	Mphosph10,Rrp9,Wdr43,Pdcd11,Krr1
STRING clusters	CL:2582	Ctf18 RFC-like complex, and DNA clamp unloading	4	10	1.46	0.0026	10090.ENSMUSP00000023598,10090.ENSMUSP00000023867,10090.ENSMUSP00000031092,10090.ENSMUSP00000136972	Rfc4,Rfc2,Rfc1,Lig1
STRING clusters	CL:502	Mixed, incl. DNA methylation on cytosine, and Chromo shadow domain	4	12	1.38	0.0046	10090.ENSMUSP00000001258,10090.ENSMUSP00000004202,10090.ENSMUSP00000099657,10090.ENSMUSP00000113157	Uhrf1,Dnmt1,Hdac1,Cbx5
STRING clusters	CL:23388	One carbon pool by folate, and Nucleobase biosynthesis	5	29	1.1	0.0076	10090.ENSMUSP00000013773,10090.ENSMUSP00000022218,10090.ENSMUSP00000023510,10090.ENSMUSP00000026846,10090.ENSMUSP00000031160	Cad,Dhfr,Umps,Tyms,Paics
STRING clusters	CL:23791	Pyrimidine metabolism, and purine ribonucleoside monophosphate metabolic process	7	72	0.85	0.0083	10090.ENSMUSP00000006764,10090.ENSMUSP00000016105,10090.ENSMUSP00000020980,10090.ENSMUSP00000030381,10090.ENSMUSP00000033283,10090.ENSMUSP00000079888,10090.ENSMUSP00000099698	Aprt,Adss,Rrm2,Ctps,Rrm1,Impdh2,Ampd2
STRING clusters	CL:7801	mRNA 3-end processing, and Nuclear transport factor 2	7	72	0.85	0.0083	10090.ENSMUSP00000026125,10090.ENSMUSP00000031513,10090.ENSMUSP00000033609,10090.ENSMUSP00000054548,10090.ENSMUSP00000109164,10090.ENSMUSP00000116259,10090.ENSMUSP00000117045	Alyref,Srsf9,Cstf2,Poldip3,Fip1l1,Srpk1,Srsf3
STRING clusters	CL:8017	Mixed, incl. CRD-mediated mRNA stabilization, and RNPHF zinc finger	5	30	1.08	0.0083	10090.ENSMUSP00000021062,10090.ENSMUSP00000076294,10090.ENSMUSP00000078589,10090.ENSMUSP00000126192,10090.ENSMUSP00000130023	Ddx5,Pcbp2,Ybx1,Ptbp1,Hnrnpf
STRING clusters	CL:2304	Mitotic spindle elongation, and TPX2, C-terminal	3	5	1.64	0.0103	10090.ENSMUSP00000048383,10090.ENSMUSP00000068896,10090.ENSMUSP00000128888	Kif4,Top2a,Tpx2
STRING clusters	CL:24469	malonyl-CoA metabolic process, and Enoylreductase	3	5	1.64	0.0103	10090.ENSMUSP00000052872,10090.ENSMUSP00000099490,10090.ENSMUSP00000103012	Fasn,Acaca,Acly
STRING clusters	CL:2585	DNA replication factor C complex	3	5	1.64	0.0103	10090.ENSMUSP00000023598,10090.ENSMUSP00000023867,10090.ENSMUSP00000031092	Rfc4,Rfc2,Rfc1
STRING clusters	CL:2601	Removal of the Flap Intermediate	3	5	1.64	0.0103	10090.ENSMUSP00000000767,10090.ENSMUSP00000028817,10090.ENSMUSP00000099621	Rpa1,Pcna,Rpa2
STRING clusters	CL:413	Mixed, incl. Core histone H2A/H2B/H3/H4, and histone deacetylase complex	11	196	0.61	0.0103	10090.ENSMUSP00000001258,10090.ENSMUSP00000004202,10090.ENSMUSP00000033720,10090.ENSMUSP00000062030,10090.ENSMUSP00000065940,10090.ENSMUSP00000072556,10090.ENSMUSP00000079356,10090.ENSMUSP00000089948,10090.ENSMUSP00000099657,10090.ENSMUSP00000110229,10090.ENSMUSP00000113157	Uhrf1,Dnmt1,Rbbp7,Hist1h1a,Hmgb2,Hmga2,Hist1h1b,Mbd3,Hdac1,Hmgb3,Cbx5
STRING clusters	CL:6612	Mixed, incl. NOG, C-terminal, and NGP1NT (NUC091) domain	3	5	1.64	0.0103	10090.ENSMUSP00000021574,10090.ENSMUSP00000030684,10090.ENSMUSP00000099561	Gtpbp4,Gnl2,Mrto4
STRING clusters	CL:6791	Preribosome, small subunit precursor	3	5	1.64	0.0103	10090.ENSMUSP00000003946,10090.ENSMUSP00000024783,10090.ENSMUSP00000039027	Nob1,Bysl,Tsr1
STRING clusters	CL:8347	Prp19 complex	3	5	1.64	0.0103	10090.ENSMUSP00000004200,10090.ENSMUSP00000024727,10090.ENSMUSP00000114968	Cwc15,Cdc5l,Plrg1
STRING clusters	CL:8020	Mixed, incl. RNPHF zinc finger, and mRNA CDS binding	4	17	1.23	0.0116	10090.ENSMUSP00000021062,10090.ENSMUSP00000076294,10090.ENSMUSP00000126192,10090.ENSMUSP00000130023	Ddx5,Pcbp2,Ptbp1,Hnrnpf
STRING clusters	CL:8324	Prp19 complex, and U2-type catalytic step 2 spliceosome	4	17	1.23	0.0116	10090.ENSMUSP00000004200,10090.ENSMUSP00000024727,10090.ENSMUSP00000114968,10090.ENSMUSP00000125590	Cwc15,Cdc5l,Plrg1,Bud31
STRING clusters	CL:2018	Regulation of ribonucleoprotein complex localization, and Histone chaperone Rttp106-like	3	6	1.56	0.0131	10090.ENSMUSP00000025243,10090.ENSMUSP00000042283,10090.ENSMUSP00000076971	Iws1,Supt16,Ssrp1
STRING clusters	CL:5816	SRP-dependent cotranslational protein targeting to membrane	7	81	0.8	0.0131	10090.ENSMUSP00000035105,10090.ENSMUSP00000038352,10090.ENSMUSP00000058432,10090.ENSMUSP00000081474,10090.ENSMUSP00000102213,10090.ENSMUSP00000110532,10090.ENSMUSP00000137631	Rpsa,Rps29,Rps21,Rplp2,Rpl38,Rps10,Rpl31
STRING clusters	CL:7851	mRNA cis splicing, via spliceosome	3	6	1.56	0.0131	10090.ENSMUSP00000031513,10090.ENSMUSP00000116259,10090.ENSMUSP00000117045	Srsf9,Srpk1,Srsf3
STRING clusters	CL:864	WSTF, HB1, Itc1p, MBD9 motif 1, and SLIDE domain	3	6	1.56	0.0131	10090.ENSMUSP00000002825,10090.ENSMUSP00000021807,10090.ENSMUSP00000044361	Baz1b,Dek,Smarca5
STRING clusters	CL:7803	mRNA 3-end processing, and mRNA cleavage and polyadenylation specificity factor complex	5	36	1	0.0141	10090.ENSMUSP00000031513,10090.ENSMUSP00000033609,10090.ENSMUSP00000109164,10090.ENSMUSP00000116259,10090.ENSMUSP00000117045	Srsf9,Cstf2,Fip1l1,Srpk1,Srsf3
STRING clusters	CL:8665	snRNP Assembly, and nucleocytoplasmic carrier activity	7	83	0.79	0.0142	10090.ENSMUSP00000001479,10090.ENSMUSP00000018506,10090.ENSMUSP00000028382,10090.ENSMUSP00000032898,10090.ENSMUSP00000084257,10090.ENSMUSP00000111309,10090.ENSMUSP00000131457	Kpnb1,Kpna2,Nup35,Ipo5,Xpo5,Ranbp1,Nup50
STRING clusters	CL:18841	Mixed, incl. MARCKS family, and Stathmin, conserved site	4	19	1.18	0.0147	10090.ENSMUSP00000029002,10090.ENSMUSP00000055637,10090.ENSMUSP00000090245,10090.ENSMUSP00000109797	Stmn2,Marcksl1,Marcks,Fam50a
STRING clusters	CL:1358	Nucleoplasmin/nucleophosmin domain, and ErbB-4 class receptor binding	3	7	1.49	0.0167	10090.ENSMUSP00000027438,10090.ENSMUSP00000075067,10090.ENSMUSP00000126850	Ncl,Npm1,Nap1l1
STRING clusters	CL:808	Mixed, incl. SWI/SNF complex, and ISWI-type complex	5	39	0.97	0.0186	10090.ENSMUSP00000002825,10090.ENSMUSP00000021807,10090.ENSMUSP00000044361,10090.ENSMUSP00000086094,10090.ENSMUSP00000122354	Baz1b,Dek,Smarca5,Smarcc1,Arid1a
STRING clusters	CL:414	Mixed, incl. Core histone H2A/H2B/H3/H4, and histone deacetylase complex	10	186	0.59	0.0217	10090.ENSMUSP00000001258,10090.ENSMUSP00000004202,10090.ENSMUSP00000033720,10090.ENSMUSP00000062030,10090.ENSMUSP00000065940,10090.ENSMUSP00000072556,10090.ENSMUSP00000079356,10090.ENSMUSP00000089948,10090.ENSMUSP00000099657,10090.ENSMUSP00000113157	Uhrf1,Dnmt1,Rbbp7,Hist1h1a,Hmgb2,Hmga2,Hist1h1b,Mbd3,Hdac1,Cbx5
STRING clusters	CL:740	Negative regulation of chromatin silencing, and Formation of Senescence-Associated Heterochromatin Foci (SAHF)	4	23	1.1	0.0257	10090.ENSMUSP00000062030,10090.ENSMUSP00000065940,10090.ENSMUSP00000072556,10090.ENSMUSP00000079356	Hist1h1a,Hmgb2,Hmga2,Hist1h1b
STRING clusters	CL:17224	HIN-200/IF120x, and regulation of myeloid dendritic cell cytokine production	3	10	1.34	0.0336	10090.ENSMUSP00000029336,10090.ENSMUSP00000042691,10090.ENSMUSP00000095254	Dhx36,Ddx21,Lrrfip1
STRING clusters	CL:8772	Nucleocytoplasmic carrier activity, and Ran GTPase	4	27	1.03	0.0405	10090.ENSMUSP00000001479,10090.ENSMUSP00000032898,10090.ENSMUSP00000084257,10090.ENSMUSP00000111309	Kpnb1,Ipo5,Xpo5,Ranbp1
STRING clusters	CL:23422	Nucleobase biosynthesis, and uracil binding	3	12	1.26	0.0483	10090.ENSMUSP00000013773,10090.ENSMUSP00000023510,10090.ENSMUSP00000031160	Cad,Umps,Paics
STRING clusters	CL:8022	Mixed, incl. mRNA CDS binding, and RNPHF zinc finger	3	12	1.26	0.0483	10090.ENSMUSP00000021062,10090.ENSMUSP00000126192,10090.ENSMUSP00000130023	Ddx5,Ptbp1,Hnrnpf
KEGG	mmu03030	DNA replication	18	35	1.57	2.27e-18	10090.ENSMUSP00000000505,10090.ENSMUSP00000000767,10090.ENSMUSP00000006856,10090.ENSMUSP00000022499,10090.ENSMUSP00000023353,10090.ENSMUSP00000023598,10090.ENSMUSP00000023867,10090.ENSMUSP00000025651,10090.ENSMUSP00000026461,10090.ENSMUSP00000027601,10090.ENSMUSP00000028817,10090.ENSMUSP00000031092,10090.ENSMUSP00000039776,10090.ENSMUSP00000059192,10090.ENSMUSP00000061923,10090.ENSMUSP00000099621…	Mcm7,Rpa1,Pola1,Rnaseh2b,Mcm4,Rfc4,Rfc2,Fen1,Prim1,Mcm6,Pcna,Rfc1,Pold1,Mcm3,Mcm2,Rpa2,Mcm5,Lig1
KEGG	mmu03430	Mismatch repair	10	22	1.52	1.59e-09	10090.ENSMUSP00000000767,10090.ENSMUSP00000005503,10090.ENSMUSP00000023598,10090.ENSMUSP00000023867,10090.ENSMUSP00000024967,10090.ENSMUSP00000028817,10090.ENSMUSP00000031092,10090.ENSMUSP00000039776,10090.ENSMUSP00000099621,10090.ENSMUSP00000136972	Rpa1,Msh6,Rfc4,Rfc2,Msh2,Pcna,Rfc1,Pold1,Rpa2,Lig1
KEGG	mmu04110	Cell cycle	13	122	0.89	4.81e-06	10090.ENSMUSP00000000505,10090.ENSMUSP00000019109,10090.ENSMUSP00000020099,10090.ENSMUSP00000023353,10090.ENSMUSP00000026416,10090.ENSMUSP00000027601,10090.ENSMUSP00000028817,10090.ENSMUSP00000059192,10090.ENSMUSP00000061923,10090.ENSMUSP00000081547,10090.ENSMUSP00000099657,10090.ENSMUSP00000126024,10090.ENSMUSP00000126135	Mcm7,Ywhah,Cdk1,Mcm4,Cdk2,Mcm6,Pcna,Mcm3,Mcm2,Bub3,Hdac1,Cdk6,Mcm5
KEGG	mmu03420	Nucleotide excision repair	8	43	1.13	3.48e-05	10090.ENSMUSP00000000767,10090.ENSMUSP00000023598,10090.ENSMUSP00000023867,10090.ENSMUSP00000028817,10090.ENSMUSP00000031092,10090.ENSMUSP00000039776,10090.ENSMUSP00000099621,10090.ENSMUSP00000136972	Rpa1,Rfc4,Rfc2,Pcna,Rfc1,Pold1,Rpa2,Lig1
KEGG	mmu03008	Ribosome biogenesis in eukaryotes	8	77	0.88	0.0014	10090.ENSMUSP00000003946,10090.ENSMUSP00000007993,10090.ENSMUSP00000021574,10090.ENSMUSP00000030684,10090.ENSMUSP00000032735,10090.ENSMUSP00000047119,10090.ENSMUSP00000048337,10090.ENSMUSP00000079538	Nob1,Rbm28,Gtpbp4,Gnl2,Mphosph10,Gnl3,Wdr43,Utp14a
KEGG	mmu03040	Spliceosome	10	131	0.74	0.0014	10090.ENSMUSP00000004200,10090.ENSMUSP00000021062,10090.ENSMUSP00000024727,10090.ENSMUSP00000026125,10090.ENSMUSP00000031513,10090.ENSMUSP00000042658,10090.ENSMUSP00000078469,10090.ENSMUSP00000112213,10090.ENSMUSP00000114968,10090.ENSMUSP00000117045	Cwc15,Ddx5,Cdc5l,Alyref,Srsf9,Hnrnpa1,Cherp,Wbp11,Plrg1,Srsf3
KEGG	mmu05206	MicroRNAs in cancer	11	158	0.7	0.0014	10090.ENSMUSP00000004202,10090.ENSMUSP00000005218,10090.ENSMUSP00000028062,10090.ENSMUSP00000030636,10090.ENSMUSP00000031565,10090.ENSMUSP00000063734,10090.ENSMUSP00000072556,10090.ENSMUSP00000090245,10090.ENSMUSP00000099657,10090.ENSMUSP00000126024,10090.ENSMUSP00000134169	Dnmt1,Cd44,Vim,Stmn1,Fscn1,Ezr,Hmga2,Marcks,Hdac1,Cdk6,Ube2i
KEGG	mmu00240	Pyrimidine metabolism	6	57	0.88	0.0083	10090.ENSMUSP00000013773,10090.ENSMUSP00000020980,10090.ENSMUSP00000023510,10090.ENSMUSP00000026846,10090.ENSMUSP00000030381,10090.ENSMUSP00000033283	Cad,Rrm2,Umps,Tyms,Ctps,Rrm1
KEGG	mmu03013	RNA transport	10	171	0.63	0.0083	10090.ENSMUSP00000001479,10090.ENSMUSP00000026125,10090.ENSMUSP00000028382,10090.ENSMUSP00000084257,10090.ENSMUSP00000085906,10090.ENSMUSP00000115044,10090.ENSMUSP00000126849,10090.ENSMUSP00000127034,10090.ENSMUSP00000131457,10090.ENSMUSP00000134169	Kpnb1,Alyref,Nup35,Xpo5,Fmr1,Sumo2,Rangap1,Eif4a1,Nup50,Ube2i
KEGG	mmu00480	Glutathione metabolism	6	69	0.8	0.0186	10090.ENSMUSP00000004327,10090.ENSMUSP00000006611,10090.ENSMUSP00000020980,10090.ENSMUSP00000029769,10090.ENSMUSP00000033283,10090.ENSMUSP00000034903	G6pdx,Srm,Rrm2,Gclm,Rrm1,Gsta4
KEGG	mmu00230	Purine metabolism	8	134	0.64	0.0229	10090.ENSMUSP00000006764,10090.ENSMUSP00000016105,10090.ENSMUSP00000020980,10090.ENSMUSP00000029666,10090.ENSMUSP00000031160,10090.ENSMUSP00000033283,10090.ENSMUSP00000079888,10090.ENSMUSP00000099698	Aprt,Adss,Rrm2,Papss1,Paics,Rrm1,Impdh2,Ampd2
KEGG	mmu00270	Cysteine and methionine metabolism	5	50	0.86	0.0252	10090.ENSMUSP00000004202,10090.ENSMUSP00000006611,10090.ENSMUSP00000029769,10090.ENSMUSP00000032402,10090.ENSMUSP00000061092	Dnmt1,Srm,Gclm,Bcat1,Mtap
KEGG	mmu03410	Base excision repair	4	33	0.94	0.0402	10090.ENSMUSP00000025651,10090.ENSMUSP00000028817,10090.ENSMUSP00000039776,10090.ENSMUSP00000136972	Fen1,Pcna,Pold1,Lig1
Reactome	MMU-1640170	Cell Cycle	50	574	0.8	4.92e-21	10090.ENSMUSP00000000505,10090.ENSMUSP00000000767,10090.ENSMUSP00000001479,10090.ENSMUSP00000005003,10090.ENSMUSP00000006856,10090.ENSMUSP00000019109,10090.ENSMUSP00000020099,10090.ENSMUSP00000021539,10090.ENSMUSP00000023353,10090.ENSMUSP00000023598,10090.ENSMUSP00000023867,10090.ENSMUSP00000025651,10090.ENSMUSP00000026416,10090.ENSMUSP00000026461,10090.ENSMUSP00000027601,10090.ENSMUSP00000027986…	Mcm7,Rpa1,Kpnb1,Lbr,Pola1,Ywhah,Cdk1,Vrk1,Mcm4,Rfc4,Rfc2,Fen1,Cdk2,Prim1,Mcm6,Optn,Nup35,Pcna,Cc2d1b,Nudc,Rfc1,Pds5a,Rbbp7,Ppp2r1b,Zw10,Pold1,Ncapd2,Smarca5,Smc4,Mcm3,Mcm2,Tubb3,Rcc2,Npm1,Bub3,Ube2c,Hsp90aa1,Rpa2,Hdac1,Set,Smc2,Zwint,Ncaph,Cdk6,Mcm5,Rangap1,Tpx2,Nup50,Ube2i,Lig1
Reactome	MMU-69278	Cell Cycle, Mitotic	46	490	0.83	1.16e-20	10090.ENSMUSP00000000505,10090.ENSMUSP00000000767,10090.ENSMUSP00000001479,10090.ENSMUSP00000005003,10090.ENSMUSP00000006856,10090.ENSMUSP00000020099,10090.ENSMUSP00000021539,10090.ENSMUSP00000023353,10090.ENSMUSP00000023598,10090.ENSMUSP00000023867,10090.ENSMUSP00000025651,10090.ENSMUSP00000026416,10090.ENSMUSP00000026461,10090.ENSMUSP00000027601,10090.ENSMUSP00000027986,10090.ENSMUSP00000028382…	Mcm7,Rpa1,Kpnb1,Lbr,Pola1,Cdk1,Vrk1,Mcm4,Rfc4,Rfc2,Fen1,Cdk2,Prim1,Mcm6,Optn,Nup35,Pcna,Cc2d1b,Nudc,Rfc1,Pds5a,Ppp2r1b,Zw10,Pold1,Ncapd2,Smc4,Mcm3,Mcm2,Tubb3,Rcc2,Bub3,Ube2c,Hsp90aa1,Rpa2,Hdac1,Set,Smc2,Zwint,Ncaph,Cdk6,Mcm5,Rangap1,Tpx2,Nup50,Ube2i,Lig1
Reactome	MMU-8953854	Metabolism of RNA	48	556	0.8	2.13e-20	10090.ENSMUSP00000003946,10090.ENSMUSP00000004200,10090.ENSMUSP00000004470,10090.ENSMUSP00000007814,10090.ENSMUSP00000021048,10090.ENSMUSP00000021062,10090.ENSMUSP00000023217,10090.ENSMUSP00000024727,10090.ENSMUSP00000024783,10090.ENSMUSP00000026125,10090.ENSMUSP00000027438,10090.ENSMUSP00000028382,10090.ENSMUSP00000030501,10090.ENSMUSP00000031513,10090.ENSMUSP00000032735,10090.ENSMUSP00000033609…	Nob1,Cwc15,Utp20,Khsrp,Ftsj3,Ddx5,Bop1,Cdc5l,Bysl,Alyref,Ncl,Nup35,Ebna1bp2,Srsf9,Mphosph10,Cstf2,Rpsa,Rps29,Rrp9,Tsr1,Dis3,Hnrnpa1,Ddx21,Gnl3,Wdr43,Poldip3,Rps21,Pdcd11,Pcbp2,Cherp,Ybx1,Utp14a,Rplp2,Set,Rpl38,Pes1,Fip1l1,Rps10,Wbp11,Plrg1,Srsf3,Bud31,Krr1,Ptbp1,Eif4a1,Hnrnpf,Nup50,Rpl31
Reactome	MMU-6791226	Major pathway of rRNA processing in the nucleolus and cytosol	25	171	1.02	1.17e-14	10090.ENSMUSP00000003946,10090.ENSMUSP00000004470,10090.ENSMUSP00000021048,10090.ENSMUSP00000023217,10090.ENSMUSP00000024783,10090.ENSMUSP00000027438,10090.ENSMUSP00000030501,10090.ENSMUSP00000032735,10090.ENSMUSP00000035105,10090.ENSMUSP00000038352,10090.ENSMUSP00000038580,10090.ENSMUSP00000039027,10090.ENSMUSP00000041906,10090.ENSMUSP00000042691,10090.ENSMUSP00000047119,10090.ENSMUSP00000048337…	Nob1,Utp20,Ftsj3,Bop1,Bysl,Ncl,Ebna1bp2,Mphosph10,Rpsa,Rps29,Rrp9,Tsr1,Dis3,Ddx21,Gnl3,Wdr43,Rps21,Pdcd11,Utp14a,Rplp2,Rpl38,Pes1,Rps10,Krr1,Rpl31
Reactome	MMU-69239	Synthesis of DNA	19	118	1.07	1e-11	10090.ENSMUSP00000000505,10090.ENSMUSP00000000767,10090.ENSMUSP00000006856,10090.ENSMUSP00000023353,10090.ENSMUSP00000023598,10090.ENSMUSP00000023867,10090.ENSMUSP00000025651,10090.ENSMUSP00000026416,10090.ENSMUSP00000026461,10090.ENSMUSP00000027601,10090.ENSMUSP00000028817,10090.ENSMUSP00000031092,10090.ENSMUSP00000039776,10090.ENSMUSP00000059192,10090.ENSMUSP00000061923,10090.ENSMUSP00000085581…	Mcm7,Rpa1,Pola1,Mcm4,Rfc4,Rfc2,Fen1,Cdk2,Prim1,Mcm6,Pcna,Rfc1,Pold1,Mcm3,Mcm2,Ube2c,Rpa2,Mcm5,Lig1
Reactome	MMU-69186	Lagging Strand Synthesis	11	20	1.6	2.84e-11	10090.ENSMUSP00000000767,10090.ENSMUSP00000006856,10090.ENSMUSP00000023598,10090.ENSMUSP00000023867,10090.ENSMUSP00000025651,10090.ENSMUSP00000026461,10090.ENSMUSP00000028817,10090.ENSMUSP00000031092,10090.ENSMUSP00000039776,10090.ENSMUSP00000099621,10090.ENSMUSP00000136972	Rpa1,Pola1,Rfc4,Rfc2,Fen1,Prim1,Pcna,Rfc1,Pold1,Rpa2,Lig1
Reactome	MMU-69242	S Phase	20	147	0.99	2.84e-11	10090.ENSMUSP00000000505,10090.ENSMUSP00000000767,10090.ENSMUSP00000006856,10090.ENSMUSP00000023353,10090.ENSMUSP00000023598,10090.ENSMUSP00000023867,10090.ENSMUSP00000025651,10090.ENSMUSP00000026416,10090.ENSMUSP00000026461,10090.ENSMUSP00000027601,10090.ENSMUSP00000028817,10090.ENSMUSP00000031092,10090.ENSMUSP00000031104,10090.ENSMUSP00000039776,10090.ENSMUSP00000059192,10090.ENSMUSP00000061923…	Mcm7,Rpa1,Pola1,Mcm4,Rfc4,Rfc2,Fen1,Cdk2,Prim1,Mcm6,Pcna,Rfc1,Pds5a,Pold1,Mcm3,Mcm2,Ube2c,Rpa2,Mcm5,Lig1
Reactome	MMU-68962	Activation of the pre-replicative complex	11	32	1.4	1.34e-09	10090.ENSMUSP00000000505,10090.ENSMUSP00000000767,10090.ENSMUSP00000006856,10090.ENSMUSP00000023353,10090.ENSMUSP00000026416,10090.ENSMUSP00000026461,10090.ENSMUSP00000027601,10090.ENSMUSP00000059192,10090.ENSMUSP00000061923,10090.ENSMUSP00000099621,10090.ENSMUSP00000126135	Mcm7,Rpa1,Pola1,Mcm4,Cdk2,Prim1,Mcm6,Mcm3,Mcm2,Rpa2,Mcm5
Reactome	MMU-174417	Telomere C-strand (Lagging Strand) Synthesis	11	33	1.38	1.63e-09	10090.ENSMUSP00000000767,10090.ENSMUSP00000006856,10090.ENSMUSP00000023598,10090.ENSMUSP00000023867,10090.ENSMUSP00000025651,10090.ENSMUSP00000026461,10090.ENSMUSP00000028817,10090.ENSMUSP00000031092,10090.ENSMUSP00000039776,10090.ENSMUSP00000099621,10090.ENSMUSP00000136972	Rpa1,Pola1,Rfc4,Rfc2,Fen1,Prim1,Pcna,Rfc1,Pold1,Rpa2,Lig1
Reactome	MMU-180786	Extension of Telomeres	12	48	1.26	3.03e-09	10090.ENSMUSP00000000767,10090.ENSMUSP00000006856,10090.ENSMUSP00000023598,10090.ENSMUSP00000023867,10090.ENSMUSP00000025651,10090.ENSMUSP00000026416,10090.ENSMUSP00000026461,10090.ENSMUSP00000028817,10090.ENSMUSP00000031092,10090.ENSMUSP00000039776,10090.ENSMUSP00000099621,10090.ENSMUSP00000136972	Rpa1,Pola1,Rfc4,Rfc2,Fen1,Cdk2,Prim1,Pcna,Rfc1,Pold1,Rpa2,Lig1
Reactome	MMU-176187	Activation of ATR in response to replication stress	11	37	1.33	3.97e-09	10090.ENSMUSP00000000505,10090.ENSMUSP00000000767,10090.ENSMUSP00000023353,10090.ENSMUSP00000023598,10090.ENSMUSP00000023867,10090.ENSMUSP00000026416,10090.ENSMUSP00000027601,10090.ENSMUSP00000059192,10090.ENSMUSP00000061923,10090.ENSMUSP00000099621,10090.ENSMUSP00000126135	Mcm7,Rpa1,Mcm4,Rfc4,Rfc2,Cdk2,Mcm6,Mcm3,Mcm2,Rpa2,Mcm5
Reactome	MMU-74160	Gene expression (Transcription)	45	1055	0.49	4.4e-09	10090.ENSMUSP00000000767,10090.ENSMUSP00000002825,10090.ENSMUSP00000004202,10090.ENSMUSP00000004327,10090.ENSMUSP00000005003,10090.ENSMUSP00000019109,10090.ENSMUSP00000020099,10090.ENSMUSP00000021807,10090.ENSMUSP00000023598,10090.ENSMUSP00000023867,10090.ENSMUSP00000025243,10090.ENSMUSP00000026125,10090.ENSMUSP00000026416,10090.ENSMUSP00000028382,10090.ENSMUSP00000028817,10090.ENSMUSP00000030051…	Rpa1,Baz1b,Dnmt1,G6pdx,Lbr,Ywhah,Cdk1,Dek,Rfc4,Rfc2,Iws1,Alyref,Cdk2,Nup35,Pcna,Txn1,Srsf9,Cbx3,Cstf2,Rbbp7,Ppp2r1b,Stub1,Supt16,Ddx21,Atad2,Smarca5,Mybbp1a,Poldip3,Npm1,Ssrp1,Zfp706,Smarcc1,Mbd3,Rpa2,Hdac1,Fip1l1,Srsf3,Arid1a,Cdk6,Tpx2,Tcea1,Nup50,Nedd4l,Ube2i,Noc2l
Reactome	MMU-73886	Chromosome Maintenance	15	104	1.02	8.27e-09	10090.ENSMUSP00000000767,10090.ENSMUSP00000006856,10090.ENSMUSP00000023598,10090.ENSMUSP00000023867,10090.ENSMUSP00000025651,10090.ENSMUSP00000026416,10090.ENSMUSP00000026461,10090.ENSMUSP00000028817,10090.ENSMUSP00000031092,10090.ENSMUSP00000033720,10090.ENSMUSP00000039776,10090.ENSMUSP00000044361,10090.ENSMUSP00000075067,10090.ENSMUSP00000099621,10090.ENSMUSP00000136972	Rpa1,Pola1,Rfc4,Rfc2,Fen1,Cdk2,Prim1,Pcna,Rfc1,Rbbp7,Pold1,Smarca5,Npm1,Rpa2,Lig1
Reactome	MMU-5651801	PCNA-Dependent Long Patch Base Excision Repair	9	21	1.49	1.46e-08	10090.ENSMUSP00000000767,10090.ENSMUSP00000023598,10090.ENSMUSP00000023867,10090.ENSMUSP00000025651,10090.ENSMUSP00000028817,10090.ENSMUSP00000031092,10090.ENSMUSP00000039776,10090.ENSMUSP00000099621,10090.ENSMUSP00000136972	Rpa1,Rfc4,Rfc2,Fen1,Pcna,Rfc1,Pold1,Rpa2,Lig1
Reactome	MMU-72203	Processing of Capped Intron-Containing Pre-mRNA	20	234	0.79	3.09e-08	10090.ENSMUSP00000004200,10090.ENSMUSP00000021062,10090.ENSMUSP00000024727,10090.ENSMUSP00000026125,10090.ENSMUSP00000028382,10090.ENSMUSP00000031513,10090.ENSMUSP00000033609,10090.ENSMUSP00000042658,10090.ENSMUSP00000054548,10090.ENSMUSP00000076294,10090.ENSMUSP00000078469,10090.ENSMUSP00000078589,10090.ENSMUSP00000109164,10090.ENSMUSP00000112213,10090.ENSMUSP00000114968,10090.ENSMUSP00000117045…	Cwc15,Ddx5,Cdc5l,Alyref,Nup35,Srsf9,Cstf2,Hnrnpa1,Poldip3,Pcbp2,Cherp,Ybx1,Fip1l1,Wbp11,Plrg1,Srsf3,Bud31,Ptbp1,Hnrnpf,Nup50
Reactome	MMU-69183	Processive synthesis on the lagging strand	8	15	1.59	3.64e-08	10090.ENSMUSP00000000767,10090.ENSMUSP00000006856,10090.ENSMUSP00000025651,10090.ENSMUSP00000026461,10090.ENSMUSP00000028817,10090.ENSMUSP00000039776,10090.ENSMUSP00000099621,10090.ENSMUSP00000136972	Rpa1,Pola1,Fen1,Prim1,Pcna,Pold1,Rpa2,Lig1
Reactome	MMU-69620	Cell Cycle Checkpoints	21	265	0.76	3.64e-08	10090.ENSMUSP00000000505,10090.ENSMUSP00000000767,10090.ENSMUSP00000019109,10090.ENSMUSP00000020099,10090.ENSMUSP00000023353,10090.ENSMUSP00000023598,10090.ENSMUSP00000023867,10090.ENSMUSP00000026416,10090.ENSMUSP00000027601,10090.ENSMUSP00000030665,10090.ENSMUSP00000034560,10090.ENSMUSP00000034803,10090.ENSMUSP00000059192,10090.ENSMUSP00000061923,10090.ENSMUSP00000071163,10090.ENSMUSP00000081547…	Mcm7,Rpa1,Ywhah,Cdk1,Mcm4,Rfc4,Rfc2,Cdk2,Mcm6,Nudc,Ppp2r1b,Zw10,Mcm3,Mcm2,Rcc2,Bub3,Ube2c,Rpa2,Zwint,Mcm5,Rangap1
Reactome	MMU-68886	M Phase	24	364	0.68	6.08e-08	10090.ENSMUSP00000001479,10090.ENSMUSP00000005003,10090.ENSMUSP00000020099,10090.ENSMUSP00000021539,10090.ENSMUSP00000028382,10090.ENSMUSP00000030320,10090.ENSMUSP00000030665,10090.ENSMUSP00000031104,10090.ENSMUSP00000034560,10090.ENSMUSP00000034803,10090.ENSMUSP00000042260,10090.ENSMUSP00000047872,10090.ENSMUSP00000071134,10090.ENSMUSP00000071163,10090.ENSMUSP00000081547,10090.ENSMUSP00000085581…	Kpnb1,Lbr,Cdk1,Vrk1,Nup35,Cc2d1b,Nudc,Pds5a,Ppp2r1b,Zw10,Ncapd2,Smc4,Tubb3,Rcc2,Bub3,Ube2c,Hsp90aa1,Set,Smc2,Zwint,Ncaph,Rangap1,Nup50,Ube2i
Reactome	MMU-72163	mRNA Splicing - Major Pathway	17	178	0.84	1.12e-07	10090.ENSMUSP00000004200,10090.ENSMUSP00000021062,10090.ENSMUSP00000024727,10090.ENSMUSP00000026125,10090.ENSMUSP00000031513,10090.ENSMUSP00000033609,10090.ENSMUSP00000042658,10090.ENSMUSP00000076294,10090.ENSMUSP00000078469,10090.ENSMUSP00000078589,10090.ENSMUSP00000109164,10090.ENSMUSP00000112213,10090.ENSMUSP00000114968,10090.ENSMUSP00000117045,10090.ENSMUSP00000125590,10090.ENSMUSP00000126192…	Cwc15,Ddx5,Cdc5l,Alyref,Srsf9,Cstf2,Hnrnpa1,Pcbp2,Cherp,Ybx1,Fip1l1,Wbp11,Plrg1,Srsf3,Bud31,Ptbp1,Hnrnpf
Reactome	MMU-15869	Metabolism of nucleotides	13	97	0.99	2.14e-07	10090.ENSMUSP00000006764,10090.ENSMUSP00000013773,10090.ENSMUSP00000016105,10090.ENSMUSP00000020980,10090.ENSMUSP00000023510,10090.ENSMUSP00000026846,10090.ENSMUSP00000030051,10090.ENSMUSP00000030381,10090.ENSMUSP00000031160,10090.ENSMUSP00000033283,10090.ENSMUSP00000045283,10090.ENSMUSP00000079888,10090.ENSMUSP00000099698	Aprt,Cad,Adss,Rrm2,Umps,Tyms,Txn1,Ctps,Paics,Rrm1,Dnph1,Impdh2,Ampd2
Reactome	MMU-5358565	Mismatch repair (MMR) directed by MSH2:MSH6 (MutSalpha)	7	14	1.56	4.69e-07	10090.ENSMUSP00000000767,10090.ENSMUSP00000005503,10090.ENSMUSP00000024967,10090.ENSMUSP00000028817,10090.ENSMUSP00000039776,10090.ENSMUSP00000099621,10090.ENSMUSP00000136972	Rpa1,Msh6,Msh2,Pcna,Pold1,Rpa2,Lig1
Reactome	MMU-69091	Polymerase switching	7	14	1.56	4.69e-07	10090.ENSMUSP00000006856,10090.ENSMUSP00000023598,10090.ENSMUSP00000023867,10090.ENSMUSP00000026461,10090.ENSMUSP00000028817,10090.ENSMUSP00000031092,10090.ENSMUSP00000039776	Pola1,Rfc4,Rfc2,Prim1,Pcna,Rfc1,Pold1
Reactome	MMU-69166	Removal of the Flap Intermediate	7	14	1.56	4.69e-07	10090.ENSMUSP00000000767,10090.ENSMUSP00000006856,10090.ENSMUSP00000025651,10090.ENSMUSP00000026461,10090.ENSMUSP00000028817,10090.ENSMUSP00000039776,10090.ENSMUSP00000099621	Rpa1,Pola1,Fen1,Prim1,Pcna,Pold1,Rpa2
Reactome	MMU-73857	RNA Polymerase II Transcription	38	952	0.46	4.75e-07	10090.ENSMUSP00000000767,10090.ENSMUSP00000004327,10090.ENSMUSP00000005003,10090.ENSMUSP00000019109,10090.ENSMUSP00000020099,10090.ENSMUSP00000021807,10090.ENSMUSP00000023598,10090.ENSMUSP00000023867,10090.ENSMUSP00000025243,10090.ENSMUSP00000026125,10090.ENSMUSP00000026416,10090.ENSMUSP00000028817,10090.ENSMUSP00000030051,10090.ENSMUSP00000031513,10090.ENSMUSP00000031862,10090.ENSMUSP00000033609…	Rpa1,G6pdx,Lbr,Ywhah,Cdk1,Dek,Rfc4,Rfc2,Iws1,Alyref,Cdk2,Pcna,Txn1,Srsf9,Cbx3,Cstf2,Rbbp7,Ppp2r1b,Stub1,Supt16,Atad2,Poldip3,Npm1,Ssrp1,Zfp706,Smarcc1,Mbd3,Rpa2,Hdac1,Fip1l1,Srsf3,Arid1a,Cdk6,Tpx2,Tcea1,Nedd4l,Ube2i,Noc2l
Reactome	MMU-453279	Mitotic G1 phase and G1/S transition	14	131	0.89	6e-07	10090.ENSMUSP00000000505,10090.ENSMUSP00000000767,10090.ENSMUSP00000006856,10090.ENSMUSP00000023353,10090.ENSMUSP00000026416,10090.ENSMUSP00000026461,10090.ENSMUSP00000027601,10090.ENSMUSP00000034560,10090.ENSMUSP00000059192,10090.ENSMUSP00000061923,10090.ENSMUSP00000099621,10090.ENSMUSP00000099657,10090.ENSMUSP00000126024,10090.ENSMUSP00000126135	Mcm7,Rpa1,Pola1,Mcm4,Cdk2,Prim1,Mcm6,Ppp2r1b,Mcm3,Mcm2,Rpa2,Hdac1,Cdk6,Mcm5
Reactome	MMU-3700989	Transcriptional Regulation by TP53	20	296	0.69	7.02e-07	10090.ENSMUSP00000000767,10090.ENSMUSP00000004327,10090.ENSMUSP00000019109,10090.ENSMUSP00000020099,10090.ENSMUSP00000023598,10090.ENSMUSP00000023867,10090.ENSMUSP00000026416,10090.ENSMUSP00000028817,10090.ENSMUSP00000030051,10090.ENSMUSP00000033720,10090.ENSMUSP00000034560,10090.ENSMUSP00000042283,10090.ENSMUSP00000075067,10090.ENSMUSP00000076971,10090.ENSMUSP00000089948,10090.ENSMUSP00000099621…	Rpa1,G6pdx,Ywhah,Cdk1,Rfc4,Rfc2,Cdk2,Pcna,Txn1,Rbbp7,Ppp2r1b,Supt16,Npm1,Ssrp1,Mbd3,Rpa2,Hdac1,Tpx2,Tcea1,Noc2l
Reactome	MMU-68882	Mitotic Anaphase	17	221	0.75	1.45e-06	10090.ENSMUSP00000001479,10090.ENSMUSP00000005003,10090.ENSMUSP00000020099,10090.ENSMUSP00000021539,10090.ENSMUSP00000028382,10090.ENSMUSP00000030320,10090.ENSMUSP00000030665,10090.ENSMUSP00000031104,10090.ENSMUSP00000034560,10090.ENSMUSP00000034803,10090.ENSMUSP00000071134,10090.ENSMUSP00000071163,10090.ENSMUSP00000081547,10090.ENSMUSP00000085581,10090.ENSMUSP00000101071,10090.ENSMUSP00000126849…	Kpnb1,Lbr,Cdk1,Vrk1,Nup35,Cc2d1b,Nudc,Pds5a,Ppp2r1b,Zw10,Tubb3,Rcc2,Bub3,Ube2c,Zwint,Rangap1,Ube2i
Reactome	MMU-5633007	Regulation of TP53 Activity	14	152	0.82	2.86e-06	10090.ENSMUSP00000000767,10090.ENSMUSP00000020099,10090.ENSMUSP00000023598,10090.ENSMUSP00000023867,10090.ENSMUSP00000026416,10090.ENSMUSP00000033720,10090.ENSMUSP00000034560,10090.ENSMUSP00000042283,10090.ENSMUSP00000076971,10090.ENSMUSP00000089948,10090.ENSMUSP00000099621,10090.ENSMUSP00000099657,10090.ENSMUSP00000128888,10090.ENSMUSP00000137253	Rpa1,Cdk1,Rfc4,Rfc2,Cdk2,Rbbp7,Ppp2r1b,Supt16,Ssrp1,Mbd3,Rpa2,Hdac1,Tpx2,Noc2l
Reactome	MMU-69206	G1/S Transition	12	106	0.91	3.12e-06	10090.ENSMUSP00000000505,10090.ENSMUSP00000000767,10090.ENSMUSP00000006856,10090.ENSMUSP00000023353,10090.ENSMUSP00000026416,10090.ENSMUSP00000026461,10090.ENSMUSP00000027601,10090.ENSMUSP00000034560,10090.ENSMUSP00000059192,10090.ENSMUSP00000061923,10090.ENSMUSP00000099621,10090.ENSMUSP00000126135	Mcm7,Rpa1,Pola1,Mcm4,Cdk2,Prim1,Mcm6,Ppp2r1b,Mcm3,Mcm2,Rpa2,Mcm5
Reactome	MMU-5696397	Gap-filling DNA repair synthesis and ligation in GG-NER	7	22	1.36	3.83e-06	10090.ENSMUSP00000000767,10090.ENSMUSP00000023598,10090.ENSMUSP00000023867,10090.ENSMUSP00000028817,10090.ENSMUSP00000031092,10090.ENSMUSP00000039776,10090.ENSMUSP00000099621	Rpa1,Rfc4,Rfc2,Pcna,Rfc1,Pold1,Rpa2
Reactome	MMU-5693532	DNA Double-Strand Break Repair	13	135	0.84	4.88e-06	10090.ENSMUSP00000000767,10090.ENSMUSP00000002825,10090.ENSMUSP00000018506,10090.ENSMUSP00000023598,10090.ENSMUSP00000023867,10090.ENSMUSP00000025651,10090.ENSMUSP00000026416,10090.ENSMUSP00000028817,10090.ENSMUSP00000031092,10090.ENSMUSP00000039776,10090.ENSMUSP00000044361,10090.ENSMUSP00000099621,10090.ENSMUSP00000134169	Rpa1,Baz1b,Kpna2,Rfc4,Rfc2,Fen1,Cdk2,Pcna,Rfc1,Pold1,Smarca5,Rpa2,Ube2i
Reactome	MMU-5357801	Programmed Cell Death	12	116	0.87	7e-06	10090.ENSMUSP00000001479,10090.ENSMUSP00000019109,10090.ENSMUSP00000022830,10090.ENSMUSP00000028062,10090.ENSMUSP00000040431,10090.ENSMUSP00000055521,10090.ENSMUSP00000062030,10090.ENSMUSP00000065940,10090.ENSMUSP00000079356,10090.ENSMUSP00000091921,10090.ENSMUSP00000097154,10090.ENSMUSP00000109979	Kpnb1,Ywhah,Ripk3,Vim,Stub1,Mlkl,Hist1h1a,Hmgb2,Hist1h1b,Hsp90aa1,Tjp2,Add1
Reactome	MMU-68877	Mitotic Prometaphase	15	193	0.75	7e-06	10090.ENSMUSP00000020099,10090.ENSMUSP00000030665,10090.ENSMUSP00000031104,10090.ENSMUSP00000034560,10090.ENSMUSP00000034803,10090.ENSMUSP00000042260,10090.ENSMUSP00000047872,10090.ENSMUSP00000071134,10090.ENSMUSP00000071163,10090.ENSMUSP00000081547,10090.ENSMUSP00000091921,10090.ENSMUSP00000099979,10090.ENSMUSP00000101071,10090.ENSMUSP00000106017,10090.ENSMUSP00000126849	Cdk1,Nudc,Pds5a,Ppp2r1b,Zw10,Ncapd2,Smc4,Tubb3,Rcc2,Bub3,Hsp90aa1,Smc2,Zwint,Ncaph,Rangap1
Reactome	MMU-174411	Polymerase switching on the C-strand of the telomere	7	25	1.31	7.27e-06	10090.ENSMUSP00000006856,10090.ENSMUSP00000023598,10090.ENSMUSP00000023867,10090.ENSMUSP00000026461,10090.ENSMUSP00000028817,10090.ENSMUSP00000031092,10090.ENSMUSP00000039776	Pola1,Rfc4,Rfc2,Prim1,Pcna,Rfc1,Pold1
Reactome	MMU-69481	G2/M Checkpoints	13	143	0.82	8.26e-06	10090.ENSMUSP00000000505,10090.ENSMUSP00000000767,10090.ENSMUSP00000019109,10090.ENSMUSP00000020099,10090.ENSMUSP00000023353,10090.ENSMUSP00000023598,10090.ENSMUSP00000023867,10090.ENSMUSP00000026416,10090.ENSMUSP00000027601,10090.ENSMUSP00000059192,10090.ENSMUSP00000061923,10090.ENSMUSP00000099621,10090.ENSMUSP00000126135	Mcm7,Rpa1,Ywhah,Cdk1,Mcm4,Rfc4,Rfc2,Cdk2,Mcm6,Mcm3,Mcm2,Rpa2,Mcm5
Reactome	MMU-110312	Translesion synthesis by REV1	6	16	1.43	1.29e-05	10090.ENSMUSP00000000767,10090.ENSMUSP00000023598,10090.ENSMUSP00000023867,10090.ENSMUSP00000028817,10090.ENSMUSP00000031092,10090.ENSMUSP00000099621	Rpa1,Rfc4,Rfc2,Pcna,Rfc1,Rpa2
Reactome	MMU-5655862	Translesion synthesis by POLK	6	17	1.41	1.69e-05	10090.ENSMUSP00000000767,10090.ENSMUSP00000023598,10090.ENSMUSP00000023867,10090.ENSMUSP00000028817,10090.ENSMUSP00000031092,10090.ENSMUSP00000099621	Rpa1,Rfc4,Rfc2,Pcna,Rfc1,Rpa2
Reactome	MMU-5656121	Translesion synthesis by POLI	6	17	1.41	1.69e-05	10090.ENSMUSP00000000767,10090.ENSMUSP00000023598,10090.ENSMUSP00000023867,10090.ENSMUSP00000028817,10090.ENSMUSP00000031092,10090.ENSMUSP00000099621	Rpa1,Rfc4,Rfc2,Pcna,Rfc1,Rpa2
Reactome	MMU-110314	Recognition of DNA damage by PCNA-containing replication complex	7	30	1.23	1.89e-05	10090.ENSMUSP00000000767,10090.ENSMUSP00000023598,10090.ENSMUSP00000023867,10090.ENSMUSP00000028817,10090.ENSMUSP00000031092,10090.ENSMUSP00000039776,10090.ENSMUSP00000099621	Rpa1,Rfc4,Rfc2,Pcna,Rfc1,Pold1,Rpa2
Reactome	MMU-2995410	Nuclear Envelope (NE) Reassembly	9	64	1.01	2.05e-05	10090.ENSMUSP00000001479,10090.ENSMUSP00000005003,10090.ENSMUSP00000020099,10090.ENSMUSP00000021539,10090.ENSMUSP00000028382,10090.ENSMUSP00000030320,10090.ENSMUSP00000071134,10090.ENSMUSP00000126849,10090.ENSMUSP00000134169	Kpnb1,Lbr,Cdk1,Vrk1,Nup35,Cc2d1b,Tubb3,Rangap1,Ube2i
Reactome	MMU-6782210	Gap-filling DNA repair synthesis and ligation in TC-NER	9	64	1.01	2.05e-05	10090.ENSMUSP00000000767,10090.ENSMUSP00000023598,10090.ENSMUSP00000023867,10090.ENSMUSP00000028817,10090.ENSMUSP00000031092,10090.ENSMUSP00000039776,10090.ENSMUSP00000099621,10090.ENSMUSP00000129157,10090.ENSMUSP00000136972	Rpa1,Rfc4,Rfc2,Pcna,Rfc1,Pold1,Rpa2,Tcea1,Lig1
Reactome	MMU-110320	Translesion Synthesis by POLH	6	19	1.36	2.61e-05	10090.ENSMUSP00000000767,10090.ENSMUSP00000023598,10090.ENSMUSP00000023867,10090.ENSMUSP00000028817,10090.ENSMUSP00000031092,10090.ENSMUSP00000099621	Rpa1,Rfc4,Rfc2,Pcna,Rfc1,Rpa2
Reactome	MMU-174414	Processive synthesis on the C-strand of the telomere	6	19	1.36	2.61e-05	10090.ENSMUSP00000000767,10090.ENSMUSP00000025651,10090.ENSMUSP00000028817,10090.ENSMUSP00000039776,10090.ENSMUSP00000099621,10090.ENSMUSP00000136972	Rpa1,Fen1,Pcna,Pold1,Rpa2,Lig1
Reactome	MMU-5656169	Termination of translesion DNA synthesis	7	32	1.2	2.61e-05	10090.ENSMUSP00000000767,10090.ENSMUSP00000023598,10090.ENSMUSP00000023867,10090.ENSMUSP00000028817,10090.ENSMUSP00000031092,10090.ENSMUSP00000039776,10090.ENSMUSP00000099621	Rpa1,Rfc4,Rfc2,Pcna,Rfc1,Pold1,Rpa2
Reactome	MMU-212436	Generic Transcription Pathway	31	834	0.43	2.97e-05	10090.ENSMUSP00000000767,10090.ENSMUSP00000004327,10090.ENSMUSP00000005003,10090.ENSMUSP00000019109,10090.ENSMUSP00000020099,10090.ENSMUSP00000021807,10090.ENSMUSP00000023598,10090.ENSMUSP00000023867,10090.ENSMUSP00000026416,10090.ENSMUSP00000028817,10090.ENSMUSP00000030051,10090.ENSMUSP00000031862,10090.ENSMUSP00000033720,10090.ENSMUSP00000034560,10090.ENSMUSP00000040431,10090.ENSMUSP00000042283…	Rpa1,G6pdx,Lbr,Ywhah,Cdk1,Dek,Rfc4,Rfc2,Cdk2,Pcna,Txn1,Cbx3,Rbbp7,Ppp2r1b,Stub1,Supt16,Atad2,Npm1,Ssrp1,Zfp706,Smarcc1,Mbd3,Rpa2,Hdac1,Arid1a,Cdk6,Tpx2,Tcea1,Nedd4l,Ube2i,Noc2l
Reactome	MMU-5358606	Mismatch repair (MMR) directed by MSH2:MSH3 (MutSbeta)	5	10	1.56	3.43e-05	10090.ENSMUSP00000000767,10090.ENSMUSP00000024967,10090.ENSMUSP00000039776,10090.ENSMUSP00000099621,10090.ENSMUSP00000136972	Rpa1,Msh2,Pold1,Rpa2,Lig1
Reactome	MMU-73894	DNA Repair	17	293	0.62	3.81e-05	10090.ENSMUSP00000000767,10090.ENSMUSP00000002825,10090.ENSMUSP00000005503,10090.ENSMUSP00000018506,10090.ENSMUSP00000023598,10090.ENSMUSP00000023867,10090.ENSMUSP00000024967,10090.ENSMUSP00000025651,10090.ENSMUSP00000026416,10090.ENSMUSP00000028817,10090.ENSMUSP00000031092,10090.ENSMUSP00000039776,10090.ENSMUSP00000044361,10090.ENSMUSP00000099621,10090.ENSMUSP00000129157,10090.ENSMUSP00000134169…	Rpa1,Baz1b,Msh6,Kpna2,Rfc4,Rfc2,Msh2,Fen1,Cdk2,Pcna,Rfc1,Pold1,Smarca5,Rpa2,Tcea1,Ube2i,Lig1
Reactome	MMU-5696400	Dual Incision in GG-NER	7	41	1.09	9.64e-05	10090.ENSMUSP00000000767,10090.ENSMUSP00000023598,10090.ENSMUSP00000023867,10090.ENSMUSP00000028817,10090.ENSMUSP00000031092,10090.ENSMUSP00000039776,10090.ENSMUSP00000099621	Rpa1,Rfc4,Rfc2,Pcna,Rfc1,Pold1,Rpa2
Reactome	MMU-5696398	Nucleotide Excision Repair	10	107	0.83	0.00012	10090.ENSMUSP00000000767,10090.ENSMUSP00000023598,10090.ENSMUSP00000023867,10090.ENSMUSP00000028817,10090.ENSMUSP00000031092,10090.ENSMUSP00000039776,10090.ENSMUSP00000099621,10090.ENSMUSP00000129157,10090.ENSMUSP00000134169,10090.ENSMUSP00000136972	Rpa1,Rfc4,Rfc2,Pcna,Rfc1,Pold1,Rpa2,Tcea1,Ube2i,Lig1
Reactome	MMU-5693538	Homology Directed Repair	10	108	0.83	0.00013	10090.ENSMUSP00000000767,10090.ENSMUSP00000023598,10090.ENSMUSP00000023867,10090.ENSMUSP00000025651,10090.ENSMUSP00000026416,10090.ENSMUSP00000028817,10090.ENSMUSP00000031092,10090.ENSMUSP00000039776,10090.ENSMUSP00000099621,10090.ENSMUSP00000134169	Rpa1,Rfc4,Rfc2,Fen1,Cdk2,Pcna,Rfc1,Pold1,Rpa2,Ube2i
Reactome	MMU-8956320	Nucleobase biosynthesis	5	15	1.38	0.00015	10090.ENSMUSP00000013773,10090.ENSMUSP00000016105,10090.ENSMUSP00000023510,10090.ENSMUSP00000031160,10090.ENSMUSP00000079888	Cad,Adss,Umps,Paics,Impdh2
Reactome	MMU-6782135	Dual incision in TC-NER	8	65	0.95	0.00017	10090.ENSMUSP00000000767,10090.ENSMUSP00000023598,10090.ENSMUSP00000023867,10090.ENSMUSP00000028817,10090.ENSMUSP00000031092,10090.ENSMUSP00000039776,10090.ENSMUSP00000099621,10090.ENSMUSP00000129157	Rpa1,Rfc4,Rfc2,Pcna,Rfc1,Pold1,Rpa2,Tcea1
Reactome	MMU-6804756	Regulation of TP53 Activity through Phosphorylation	9	88	0.87	0.00017	10090.ENSMUSP00000000767,10090.ENSMUSP00000023598,10090.ENSMUSP00000023867,10090.ENSMUSP00000026416,10090.ENSMUSP00000042283,10090.ENSMUSP00000076971,10090.ENSMUSP00000099621,10090.ENSMUSP00000128888,10090.ENSMUSP00000137253	Rpa1,Rfc4,Rfc2,Cdk2,Supt16,Ssrp1,Rpa2,Tpx2,Noc2l
Reactome	MMU-174437	Removal of the Flap Intermediate from the C-strand	5	17	1.33	0.00023	10090.ENSMUSP00000000767,10090.ENSMUSP00000025651,10090.ENSMUSP00000028817,10090.ENSMUSP00000039776,10090.ENSMUSP00000099621	Rpa1,Fen1,Pcna,Pold1,Rpa2
Reactome	MMU-3108232	SUMO E3 ligases SUMOylate target proteins	11	145	0.74	0.00023	10090.ENSMUSP00000000767,10090.ENSMUSP00000004202,10090.ENSMUSP00000021062,10090.ENSMUSP00000028382,10090.ENSMUSP00000028817,10090.ENSMUSP00000068896,10090.ENSMUSP00000075067,10090.ENSMUSP00000099657,10090.ENSMUSP00000126849,10090.ENSMUSP00000131457,10090.ENSMUSP00000134169	Rpa1,Dnmt1,Ddx5,Nup35,Pcna,Top2a,Npm1,Hdac1,Rangap1,Nup50,Ube2i
Reactome	MMU-75153	Apoptotic execution phase	7	49	1.01	0.00024	10090.ENSMUSP00000001479,10090.ENSMUSP00000028062,10090.ENSMUSP00000062030,10090.ENSMUSP00000065940,10090.ENSMUSP00000079356,10090.ENSMUSP00000097154,10090.ENSMUSP00000109979	Kpnb1,Vim,Hist1h1a,Hmgb2,Hist1h1b,Tjp2,Add1
Reactome	MMU-2500257	Resolution of Sister Chromatid Cohesion	10	120	0.78	0.00027	10090.ENSMUSP00000020099,10090.ENSMUSP00000030665,10090.ENSMUSP00000031104,10090.ENSMUSP00000034560,10090.ENSMUSP00000034803,10090.ENSMUSP00000071134,10090.ENSMUSP00000071163,10090.ENSMUSP00000081547,10090.ENSMUSP00000101071,10090.ENSMUSP00000126849	Cdk1,Nudc,Pds5a,Ppp2r1b,Zw10,Tubb3,Rcc2,Bub3,Zwint,Rangap1
Reactome	MMU-2514853	Condensation of Prometaphase Chromosomes	4	8	1.56	0.00033	10090.ENSMUSP00000042260,10090.ENSMUSP00000047872,10090.ENSMUSP00000099979,10090.ENSMUSP00000106017	Ncapd2,Smc4,Smc2,Ncaph
Reactome	MMU-2559583	Cellular Senescence	10	124	0.77	0.00034	10090.ENSMUSP00000019076,10090.ENSMUSP00000026416,10090.ENSMUSP00000030051,10090.ENSMUSP00000033720,10090.ENSMUSP00000062030,10090.ENSMUSP00000072556,10090.ENSMUSP00000079356,10090.ENSMUSP00000085581,10090.ENSMUSP00000100667,10090.ENSMUSP00000126024	Map2k3,Cdk2,Txn1,Rbbp7,Hist1h1a,Hmga2,Hist1h1b,Ube2c,Hmga1-rs1,Cdk6
Reactome	MMU-2262752	Cellular responses to stress	18	395	0.52	0.00035	10090.ENSMUSP00000000767,10090.ENSMUSP00000014339,10090.ENSMUSP00000019076,10090.ENSMUSP00000026416,10090.ENSMUSP00000028382,10090.ENSMUSP00000030051,10090.ENSMUSP00000032508,10090.ENSMUSP00000033720,10090.ENSMUSP00000062030,10090.ENSMUSP00000071134,10090.ENSMUSP00000072556,10090.ENSMUSP00000079356,10090.ENSMUSP00000085581,10090.ENSMUSP00000091921,10090.ENSMUSP00000099621,10090.ENSMUSP00000100667…	Rpa1,Dnajc7,Map2k3,Cdk2,Nup35,Txn1,Fkbp4,Rbbp7,Hist1h1a,Tubb3,Hmga2,Hist1h1b,Ube2c,Hsp90aa1,Rpa2,Hmga1-rs1,Cdk6,Nup50
Reactome	MMU-5693567	HDR through Homologous Recombination (HRR) or Single Strand Annealing (SSA)	9	102	0.8	0.00045	10090.ENSMUSP00000000767,10090.ENSMUSP00000023598,10090.ENSMUSP00000023867,10090.ENSMUSP00000026416,10090.ENSMUSP00000028817,10090.ENSMUSP00000031092,10090.ENSMUSP00000039776,10090.ENSMUSP00000099621,10090.ENSMUSP00000134169	Rpa1,Rfc4,Rfc2,Cdk2,Pcna,Rfc1,Pold1,Rpa2,Ube2i
Reactome	MMU-5696399	Global Genome Nucleotide Excision Repair (GG-NER)	8	79	0.86	0.00051	10090.ENSMUSP00000000767,10090.ENSMUSP00000023598,10090.ENSMUSP00000023867,10090.ENSMUSP00000028817,10090.ENSMUSP00000031092,10090.ENSMUSP00000039776,10090.ENSMUSP00000099621,10090.ENSMUSP00000134169	Rpa1,Rfc4,Rfc2,Pcna,Rfc1,Pold1,Rpa2,Ube2i
Reactome	MMU-156827	L13a-mediated translational silencing of Ceruloplasmin expression	9	107	0.78	0.00062	10090.ENSMUSP00000035105,10090.ENSMUSP00000038352,10090.ENSMUSP00000048833,10090.ENSMUSP00000058432,10090.ENSMUSP00000081474,10090.ENSMUSP00000102213,10090.ENSMUSP00000110532,10090.ENSMUSP00000127034,10090.ENSMUSP00000137631	Rpsa,Rps29,Eif4h,Rps21,Rplp2,Rpl38,Rps10,Eif4a1,Rpl31
Reactome	MMU-72706	GTP hydrolysis and joining of the 60S ribosomal subunit	9	108	0.78	0.00066	10090.ENSMUSP00000035105,10090.ENSMUSP00000038352,10090.ENSMUSP00000048833,10090.ENSMUSP00000058432,10090.ENSMUSP00000081474,10090.ENSMUSP00000102213,10090.ENSMUSP00000110532,10090.ENSMUSP00000127034,10090.ENSMUSP00000137631	Rpsa,Rps29,Eif4h,Rps21,Rplp2,Rpl38,Rps10,Eif4a1,Rpl31
Reactome	MMU-4615885	SUMOylation of DNA replication proteins	6	41	1.02	0.0008	10090.ENSMUSP00000028382,10090.ENSMUSP00000028817,10090.ENSMUSP00000068896,10090.ENSMUSP00000126849,10090.ENSMUSP00000131457,10090.ENSMUSP00000134169	Nup35,Pcna,Top2a,Rangap1,Nup50,Ube2i
Reactome	MMU-5685942	HDR through Homologous Recombination (HRR)	7	63	0.9	0.00091	10090.ENSMUSP00000000767,10090.ENSMUSP00000023598,10090.ENSMUSP00000023867,10090.ENSMUSP00000028817,10090.ENSMUSP00000031092,10090.ENSMUSP00000039776,10090.ENSMUSP00000099621	Rpa1,Rfc4,Rfc2,Pcna,Rfc1,Pold1,Rpa2
Reactome	MMU-140342	Apoptosis induced DNA fragmentation	4	12	1.38	0.001	10090.ENSMUSP00000001479,10090.ENSMUSP00000062030,10090.ENSMUSP00000065940,10090.ENSMUSP00000079356	Kpnb1,Hist1h1a,Hmgb2,Hist1h1b
Reactome	MMU-195258	RHO GTPase Effectors	13	246	0.58	0.0011	10090.ENSMUSP00000019109,10090.ENSMUSP00000022599,10090.ENSMUSP00000026436,10090.ENSMUSP00000030665,10090.ENSMUSP00000034560,10090.ENSMUSP00000034803,10090.ENSMUSP00000062049,10090.ENSMUSP00000065571,10090.ENSMUSP00000071134,10090.ENSMUSP00000071163,10090.ENSMUSP00000081547,10090.ENSMUSP00000101071,10090.ENSMUSP00000126849	Ywhah,Diap3,Baiap2,Nudc,Ppp2r1b,Zw10,Cit,Rtkn,Tubb3,Rcc2,Bub3,Zwint,Rangap1
Reactome	MMU-69052	Switching of origins to a post-replicative state	8	90	0.81	0.0011	10090.ENSMUSP00000000505,10090.ENSMUSP00000023353,10090.ENSMUSP00000026416,10090.ENSMUSP00000027601,10090.ENSMUSP00000059192,10090.ENSMUSP00000061923,10090.ENSMUSP00000085581,10090.ENSMUSP00000126135	Mcm7,Mcm4,Cdk2,Mcm6,Mcm3,Mcm2,Ube2c,Mcm5
Reactome	MMU-1430728	Metabolism	45	1779	0.26	0.0014	10090.ENSMUSP00000001479,10090.ENSMUSP00000003947,10090.ENSMUSP00000004327,10090.ENSMUSP00000005003,10090.ENSMUSP00000005218,10090.ENSMUSP00000006611,10090.ENSMUSP00000006764,10090.ENSMUSP00000013773,10090.ENSMUSP00000016105,10090.ENSMUSP00000020980,10090.ENSMUSP00000022218,10090.ENSMUSP00000023510,10090.ENSMUSP00000025567,10090.ENSMUSP00000026846,10090.ENSMUSP00000028382,10090.ENSMUSP00000029046…	Kpnb1,Nqo1,G6pdx,Lbr,Cd44,Srm,Aprt,Cad,Adss,Rrm2,Dhfr,Umps,Fads2,Tyms,Nup35,Fabp5,Car13,Papss1,Gclm,Txn1,Ctps,Ugdh,Paics,Bcat1,Rrm1,Dnph1,Acsl5,Fasn,Ptgs1,Mtap,Far1,Pla2g4a,Acot7,Nmral1,Impdh2,Fdps,Marcks,Hsp90aa1,Acaca,Ampd2,Ass1,Acly,Nup50,Ube2i,Hmgcs1
Reactome	MMU-499943	Interconversion of nucleotide di- and triphosphates	5	28	1.11	0.0014	10090.ENSMUSP00000020980,10090.ENSMUSP00000026846,10090.ENSMUSP00000030051,10090.ENSMUSP00000030381,10090.ENSMUSP00000033283	Rrm2,Tyms,Txn1,Ctps,Rrm1
Reactome	MMU-68949	Orc1 removal from chromatin	7	70	0.86	0.0015	10090.ENSMUSP00000000505,10090.ENSMUSP00000023353,10090.ENSMUSP00000026416,10090.ENSMUSP00000027601,10090.ENSMUSP00000059192,10090.ENSMUSP00000061923,10090.ENSMUSP00000126135	Mcm7,Mcm4,Cdk2,Mcm6,Mcm3,Mcm2,Mcm5
Reactome	MMU-212165	Epigenetic regulation of gene expression	7	71	0.85	0.0017	10090.ENSMUSP00000002825,10090.ENSMUSP00000004202,10090.ENSMUSP00000021807,10090.ENSMUSP00000033720,10090.ENSMUSP00000042691,10090.ENSMUSP00000044361,10090.ENSMUSP00000044827	Baz1b,Dnmt1,Dek,Rbbp7,Ddx21,Smarca5,Mybbp1a
Reactome	MMU-5250924	B-WICH complex positively regulates rRNA expression	5	30	1.08	0.0018	10090.ENSMUSP00000002825,10090.ENSMUSP00000021807,10090.ENSMUSP00000042691,10090.ENSMUSP00000044361,10090.ENSMUSP00000044827	Baz1b,Dek,Ddx21,Smarca5,Mybbp1a
Reactome	MMU-2559584	Formation of Senescence-Associated Heterochromatin Foci (SAHF)	4	15	1.29	0.0019	10090.ENSMUSP00000062030,10090.ENSMUSP00000072556,10090.ENSMUSP00000079356,10090.ENSMUSP00000100667	Hist1h1a,Hmga2,Hist1h1b,Hmga1-rs1
Reactome	MMU-109581	Apoptosis	8	100	0.76	0.002	10090.ENSMUSP00000001479,10090.ENSMUSP00000019109,10090.ENSMUSP00000028062,10090.ENSMUSP00000062030,10090.ENSMUSP00000065940,10090.ENSMUSP00000079356,10090.ENSMUSP00000097154,10090.ENSMUSP00000109979	Kpnb1,Ywhah,Vim,Hist1h1a,Hmgb2,Hist1h1b,Tjp2,Add1
Reactome	MMU-194315	Signaling by Rho GTPases	16	381	0.48	0.002	10090.ENSMUSP00000019109,10090.ENSMUSP00000022599,10090.ENSMUSP00000023487,10090.ENSMUSP00000023756,10090.ENSMUSP00000026436,10090.ENSMUSP00000030665,10090.ENSMUSP00000034560,10090.ENSMUSP00000034803,10090.ENSMUSP00000062049,10090.ENSMUSP00000065571,10090.ENSMUSP00000071134,10090.ENSMUSP00000071163,10090.ENSMUSP00000081547,10090.ENSMUSP00000091921,10090.ENSMUSP00000101071,10090.ENSMUSP00000126849	Ywhah,Diap3,Arhgap31,Racgap1,Baiap2,Nudc,Ppp2r1b,Zw10,Cit,Rtkn,Tubb3,Rcc2,Bub3,Hsp90aa1,Zwint,Rangap1
Reactome	MMU-5663220	RHO GTPases Activate Formins	9	133	0.69	0.0024	10090.ENSMUSP00000022599,10090.ENSMUSP00000030665,10090.ENSMUSP00000034560,10090.ENSMUSP00000034803,10090.ENSMUSP00000071134,10090.ENSMUSP00000071163,10090.ENSMUSP00000081547,10090.ENSMUSP00000101071,10090.ENSMUSP00000126849	Diap3,Nudc,Ppp2r1b,Zw10,Tubb3,Rcc2,Bub3,Zwint,Rangap1
Reactome	MMU-72202	Transport of Mature Transcript to Cytoplasm	7	78	0.81	0.0026	10090.ENSMUSP00000026125,10090.ENSMUSP00000028382,10090.ENSMUSP00000031513,10090.ENSMUSP00000054548,10090.ENSMUSP00000109164,10090.ENSMUSP00000117045,10090.ENSMUSP00000131457	Alyref,Nup35,Srsf9,Poldip3,Fip1l1,Srsf3,Nup50
Reactome	MMU-72187	mRNA 3-end processing	6	54	0.9	0.0027	10090.ENSMUSP00000026125,10090.ENSMUSP00000031513,10090.ENSMUSP00000033609,10090.ENSMUSP00000054548,10090.ENSMUSP00000109164,10090.ENSMUSP00000117045	Alyref,Srsf9,Cstf2,Poldip3,Fip1l1,Srsf3
Reactome	MMU-9648025	EML4 and NUDC in mitotic spindle formation	8	108	0.73	0.0031	10090.ENSMUSP00000030665,10090.ENSMUSP00000034560,10090.ENSMUSP00000034803,10090.ENSMUSP00000071134,10090.ENSMUSP00000071163,10090.ENSMUSP00000081547,10090.ENSMUSP00000101071,10090.ENSMUSP00000126849	Nudc,Ppp2r1b,Zw10,Tubb3,Rcc2,Bub3,Zwint,Rangap1
Reactome	MMU-2995383	Initiation of Nuclear Envelope (NE) Reformation	4	18	1.21	0.0032	10090.ENSMUSP00000001479,10090.ENSMUSP00000005003,10090.ENSMUSP00000020099,10090.ENSMUSP00000021539	Kpnb1,Lbr,Cdk1,Vrk1
Reactome	MMU-69618	Mitotic Spindle Checkpoint	8	110	0.72	0.0034	10090.ENSMUSP00000030665,10090.ENSMUSP00000034560,10090.ENSMUSP00000034803,10090.ENSMUSP00000071163,10090.ENSMUSP00000081547,10090.ENSMUSP00000085581,10090.ENSMUSP00000101071,10090.ENSMUSP00000126849	Nudc,Ppp2r1b,Zw10,Rcc2,Bub3,Ube2c,Zwint,Rangap1
Reactome	MMU-72649	Translation initiation complex formation	6	57	0.88	0.0034	10090.ENSMUSP00000035105,10090.ENSMUSP00000038352,10090.ENSMUSP00000048833,10090.ENSMUSP00000058432,10090.ENSMUSP00000110532,10090.ENSMUSP00000127034	Rpsa,Rps29,Eif4h,Rps21,Rps10,Eif4a1
Reactome	MMU-72702	Ribosomal scanning and start codon recognition	6	57	0.88	0.0034	10090.ENSMUSP00000035105,10090.ENSMUSP00000038352,10090.ENSMUSP00000048833,10090.ENSMUSP00000058432,10090.ENSMUSP00000110532,10090.ENSMUSP00000127034	Rpsa,Rps29,Eif4h,Rps21,Rps10,Eif4a1
Reactome	MMU-3371556	Cellular response to heat stress	7	87	0.76	0.0046	10090.ENSMUSP00000000767,10090.ENSMUSP00000014339,10090.ENSMUSP00000028382,10090.ENSMUSP00000032508,10090.ENSMUSP00000091921,10090.ENSMUSP00000099621,10090.ENSMUSP00000131457	Rpa1,Dnajc7,Nup35,Fkbp4,Hsp90aa1,Rpa2,Nup50
Reactome	MMU-1799339	SRP-dependent cotranslational protein targeting to membrane	7	88	0.76	0.0048	10090.ENSMUSP00000035105,10090.ENSMUSP00000038352,10090.ENSMUSP00000058432,10090.ENSMUSP00000081474,10090.ENSMUSP00000102213,10090.ENSMUSP00000110532,10090.ENSMUSP00000137631	Rpsa,Rps29,Rps21,Rplp2,Rpl38,Rps10,Rpl31
Reactome	MMU-2467813	Separation of Sister Chromatids	10	184	0.59	0.0051	10090.ENSMUSP00000030665,10090.ENSMUSP00000031104,10090.ENSMUSP00000034560,10090.ENSMUSP00000034803,10090.ENSMUSP00000071134,10090.ENSMUSP00000071163,10090.ENSMUSP00000081547,10090.ENSMUSP00000085581,10090.ENSMUSP00000101071,10090.ENSMUSP00000126849	Nudc,Pds5a,Ppp2r1b,Zw10,Tubb3,Rcc2,Bub3,Ube2c,Zwint,Rangap1
Reactome	MMU-73856	RNA Polymerase II Transcription Termination	6	63	0.84	0.0052	10090.ENSMUSP00000026125,10090.ENSMUSP00000031513,10090.ENSMUSP00000033609,10090.ENSMUSP00000054548,10090.ENSMUSP00000109164,10090.ENSMUSP00000117045	Alyref,Srsf9,Cstf2,Poldip3,Fip1l1,Srsf3
Reactome	MMU-975956	Nonsense Mediated Decay (NMD) independent of the Exon Junction Complex (EJC)	7	90	0.75	0.0054	10090.ENSMUSP00000035105,10090.ENSMUSP00000038352,10090.ENSMUSP00000058432,10090.ENSMUSP00000081474,10090.ENSMUSP00000102213,10090.ENSMUSP00000110532,10090.ENSMUSP00000137631	Rpsa,Rps29,Rps21,Rplp2,Rpl38,Rps10,Rpl31
Reactome	MMU-141444	Amplification of signal from unattached kinetochores via a MAD2 inhibitory signal	7	93	0.74	0.0064	10090.ENSMUSP00000030665,10090.ENSMUSP00000034560,10090.ENSMUSP00000034803,10090.ENSMUSP00000071163,10090.ENSMUSP00000081547,10090.ENSMUSP00000101071,10090.ENSMUSP00000126849	Nudc,Ppp2r1b,Zw10,Rcc2,Bub3,Zwint,Rangap1
Reactome	MMU-8864260	Transcriptional regulation by the AP-2 (TFAP2) family of transcription factors	4	23	1.1	0.0066	10090.ENSMUSP00000021807,10090.ENSMUSP00000043691,10090.ENSMUSP00000075067,10090.ENSMUSP00000134169	Dek,Atad2,Npm1,Ube2i
Reactome	MMU-68867	Assembly of the pre-replicative complex	6	67	0.81	0.0068	10090.ENSMUSP00000000505,10090.ENSMUSP00000023353,10090.ENSMUSP00000027601,10090.ENSMUSP00000059192,10090.ENSMUSP00000061923,10090.ENSMUSP00000126135	Mcm7,Mcm4,Mcm6,Mcm3,Mcm2,Mcm5
Reactome	MMU-5693607	Processing of DNA double-strand break ends	6	68	0.8	0.0072	10090.ENSMUSP00000000767,10090.ENSMUSP00000023598,10090.ENSMUSP00000023867,10090.ENSMUSP00000026416,10090.ENSMUSP00000099621,10090.ENSMUSP00000134169	Rpa1,Rfc4,Rfc2,Cdk2,Rpa2,Ube2i
Reactome	MMU-68875	Mitotic Prophase	7	96	0.72	0.0073	10090.ENSMUSP00000020099,10090.ENSMUSP00000021539,10090.ENSMUSP00000028382,10090.ENSMUSP00000047872,10090.ENSMUSP00000099930,10090.ENSMUSP00000099979,10090.ENSMUSP00000131457	Cdk1,Vrk1,Nup35,Smc4,Set,Smc2,Nup50
Reactome	MMU-159236	Transport of Mature mRNA derived from an Intron-Containing Transcript	6	69	0.8	0.0076	10090.ENSMUSP00000026125,10090.ENSMUSP00000028382,10090.ENSMUSP00000031513,10090.ENSMUSP00000054548,10090.ENSMUSP00000117045,10090.ENSMUSP00000131457	Alyref,Nup35,Srsf9,Poldip3,Srsf3,Nup50
Reactome	MMU-72689	Formation of a pool of free 40S subunits	7	97	0.72	0.0076	10090.ENSMUSP00000035105,10090.ENSMUSP00000038352,10090.ENSMUSP00000058432,10090.ENSMUSP00000081474,10090.ENSMUSP00000102213,10090.ENSMUSP00000110532,10090.ENSMUSP00000137631	Rpsa,Rps29,Rps21,Rplp2,Rpl38,Rps10,Rpl31
Reactome	MMU-113501	Inhibition of replication initiation of damaged DNA by RB1/E2F1	3	10	1.34	0.0087	10090.ENSMUSP00000006856,10090.ENSMUSP00000026461,10090.ENSMUSP00000034560	Pola1,Prim1,Ppp2r1b
Reactome	MMU-69473	G2/M DNA damage checkpoint	6	71	0.79	0.0087	10090.ENSMUSP00000000767,10090.ENSMUSP00000019109,10090.ENSMUSP00000020099,10090.ENSMUSP00000023598,10090.ENSMUSP00000023867,10090.ENSMUSP00000099621	Rpa1,Ywhah,Cdk1,Rfc4,Rfc2,Rpa2
Reactome	MMU-5675482	Regulation of necroptotic cell death	4	28	1.01	0.0118	10090.ENSMUSP00000022830,10090.ENSMUSP00000040431,10090.ENSMUSP00000055521,10090.ENSMUSP00000091921	Ripk3,Stub1,Mlkl,Hsp90aa1
Reactome	MMU-176408	Regulation of APC/C activators between G1/S and early anaphase	4	29	1	0.0129	10090.ENSMUSP00000020099,10090.ENSMUSP00000026416,10090.ENSMUSP00000081547,10090.ENSMUSP00000085581	Cdk1,Cdk2,Bub3,Ube2c
Reactome	MMU-73817	Purine ribonucleoside monophosphate biosynthesis	3	12	1.26	0.0129	10090.ENSMUSP00000016105,10090.ENSMUSP00000031160,10090.ENSMUSP00000079888	Adss,Paics,Impdh2
Reactome	MMU-975957	Nonsense Mediated Decay (NMD) enhanced by the Exon Junction Complex (EJC)	7	110	0.66	0.0142	10090.ENSMUSP00000035105,10090.ENSMUSP00000038352,10090.ENSMUSP00000058432,10090.ENSMUSP00000081474,10090.ENSMUSP00000102213,10090.ENSMUSP00000110532,10090.ENSMUSP00000137631	Rpsa,Rps29,Rps21,Rplp2,Rpl38,Rps10,Rpl31
Reactome	MMU-75105	Fatty acyl-CoA biosynthesis	4	32	0.96	0.0175	10090.ENSMUSP00000046585,10090.ENSMUSP00000052872,10090.ENSMUSP00000099490,10090.ENSMUSP00000103012	Acsl5,Fasn,Acaca,Acly
Reactome	MMU-5685938	HDR through Single Strand Annealing (SSA)	4	33	0.94	0.0193	10090.ENSMUSP00000000767,10090.ENSMUSP00000023598,10090.ENSMUSP00000023867,10090.ENSMUSP00000099621	Rpa1,Rfc4,Rfc2,Rpa2
Reactome	MMU-2559586	DNA Damage/Telomere Stress Induced Senescence	5	59	0.79	0.022	10090.ENSMUSP00000026416,10090.ENSMUSP00000062030,10090.ENSMUSP00000072556,10090.ENSMUSP00000079356,10090.ENSMUSP00000100667	Cdk2,Hist1h1a,Hmga2,Hist1h1b,Hmga1-rs1
Reactome	MMU-500753	Pyrimidine biosynthesis	2	3	1.68	0.022	10090.ENSMUSP00000013773,10090.ENSMUSP00000023510	Cad,Umps
Reactome	MMU-6791312	TP53 Regulates Transcription of Cell Cycle Genes	4	35	0.92	0.023	10090.ENSMUSP00000020099,10090.ENSMUSP00000026416,10090.ENSMUSP00000028817,10090.ENSMUSP00000075067	Cdk1,Cdk2,Pcna,Npm1
Reactome	MMU-2559580	Oxidative Stress Induced Senescence	4	37	0.89	0.0276	10090.ENSMUSP00000019076,10090.ENSMUSP00000030051,10090.ENSMUSP00000033720,10090.ENSMUSP00000126024	Map2k3,Txn1,Rbbp7,Cdk6
Reactome	MMU-5693616	Presynaptic phase of homologous DNA pairing and strand exchange	4	37	0.89	0.0276	10090.ENSMUSP00000000767,10090.ENSMUSP00000023598,10090.ENSMUSP00000023867,10090.ENSMUSP00000099621	Rpa1,Rfc4,Rfc2,Rpa2
Reactome	MMU-2299718	Condensation of Prophase Chromosomes	4	38	0.88	0.0297	10090.ENSMUSP00000020099,10090.ENSMUSP00000047872,10090.ENSMUSP00000099930,10090.ENSMUSP00000099979	Cdk1,Smc4,Set,Smc2
Reactome	MMU-4655427	SUMOylation of DNA methylation proteins	2	4	1.56	0.0313	10090.ENSMUSP00000004202,10090.ENSMUSP00000134169	Dnmt1,Ube2i
Reactome	MMU-159231	Transport of Mature mRNA Derived from an Intronless Transcript	4	40	0.86	0.0347	10090.ENSMUSP00000026125,10090.ENSMUSP00000028382,10090.ENSMUSP00000109164,10090.ENSMUSP00000131457	Alyref,Nup35,Fip1l1,Nup50
Reactome	MMU-3371453	Regulation of HSF1-mediated heat shock response	5	67	0.73	0.0347	10090.ENSMUSP00000000767,10090.ENSMUSP00000014339,10090.ENSMUSP00000028382,10090.ENSMUSP00000099621,10090.ENSMUSP00000131457	Rpa1,Dnajc7,Nup35,Rpa2,Nup50
Reactome	MMU-8978868	Fatty acid metabolism	8	173	0.52	0.0394	10090.ENSMUSP00000025567,10090.ENSMUSP00000046585,10090.ENSMUSP00000052872,10090.ENSMUSP00000059977,10090.ENSMUSP00000070868,10090.ENSMUSP00000074827,10090.ENSMUSP00000099490,10090.ENSMUSP00000103012	Fads2,Acsl5,Fasn,Ptgs1,Pla2g4a,Acot7,Acaca,Acly
Reactome	MMU-9615933	Postmitotic nuclear pore complex (NPC) reformation	3	21	1.01	0.046	10090.ENSMUSP00000028382,10090.ENSMUSP00000126849,10090.ENSMUSP00000134169	Nup35,Rangap1,Ube2i
WikiPathways	WP150	DNA replication	16	41	1.45	6.75e-15	10090.ENSMUSP00000000505,10090.ENSMUSP00000000767,10090.ENSMUSP00000006856,10090.ENSMUSP00000023353,10090.ENSMUSP00000023598,10090.ENSMUSP00000023867,10090.ENSMUSP00000026416,10090.ENSMUSP00000026461,10090.ENSMUSP00000027601,10090.ENSMUSP00000028817,10090.ENSMUSP00000031092,10090.ENSMUSP00000039776,10090.ENSMUSP00000059192,10090.ENSMUSP00000061923,10090.ENSMUSP00000099621,10090.ENSMUSP00000126135	Mcm7,Rpa1,Pola1,Mcm4,Rfc4,Rfc2,Cdk2,Prim1,Mcm6,Pcna,Rfc1,Pold1,Mcm3,Mcm2,Rpa2,Mcm5
WikiPathways	WP310	mRNA processing	30	439	0.69	2.58e-10	10090.ENSMUSP00000004507,10090.ENSMUSP00000007993,10090.ENSMUSP00000021062,10090.ENSMUSP00000026125,10090.ENSMUSP00000027438,10090.ENSMUSP00000027626,10090.ENSMUSP00000030702,10090.ENSMUSP00000031513,10090.ENSMUSP00000031731,10090.ENSMUSP00000033609,10090.ENSMUSP00000038352,10090.ENSMUSP00000041906,10090.ENSMUSP00000042658,10090.ENSMUSP00000042691,10090.ENSMUSP00000048833,10090.ENSMUSP00000054548…	Ddx56,Rbm28,Ddx5,Alyref,Ncl,Nifk,Ppp1r8,Srsf9,Pcolce,Cstf2,Rps29,Dis3,Hnrnpa1,Ddx21,Eif4h,Poldip3,Npm1,Pum3,Pcbp2,Ybx1,Fmr1,Rbms2,Rpl38,Hnrnpab,Ddx24,Raver1,Srpk1,Srsf3,Ptbp1,Hnrnpf
WikiPathways	WP413	G1 to S cell cycle control	13	61	1.19	1.44e-09	10090.ENSMUSP00000000505,10090.ENSMUSP00000000767,10090.ENSMUSP00000020099,10090.ENSMUSP00000023353,10090.ENSMUSP00000026416,10090.ENSMUSP00000026461,10090.ENSMUSP00000027601,10090.ENSMUSP00000028817,10090.ENSMUSP00000059192,10090.ENSMUSP00000061923,10090.ENSMUSP00000099621,10090.ENSMUSP00000126024,10090.ENSMUSP00000126135	Mcm7,Rpa1,Cdk1,Mcm4,Cdk2,Prim1,Mcm6,Pcna,Mcm3,Mcm2,Rpa2,Cdk6,Mcm5
WikiPathways	WP1257	Mismatch repair	7	9	1.75	4.19e-08	10090.ENSMUSP00000000767,10090.ENSMUSP00000005503,10090.ENSMUSP00000024967,10090.ENSMUSP00000028817,10090.ENSMUSP00000031092,10090.ENSMUSP00000039776,10090.ENSMUSP00000136972	Rpa1,Msh6,Msh2,Pcna,Rfc1,Pold1,Lig1
WikiPathways	WP87	Nucleotide metabolism	7	19	1.43	1.71e-06	10090.ENSMUSP00000006611,10090.ENSMUSP00000006856,10090.ENSMUSP00000016105,10090.ENSMUSP00000020980,10090.ENSMUSP00000022218,10090.ENSMUSP00000033283,10090.ENSMUSP00000039776	Srm,Pola1,Adss,Rrm2,Dhfr,Rrm1,Pold1
WikiPathways	WP1763	PluriNetWork: mechanisms associated with pluripotency	17	287	0.63	3.56e-05	10090.ENSMUSP00000001258,10090.ENSMUSP00000001479,10090.ENSMUSP00000004202,10090.ENSMUSP00000005218,10090.ENSMUSP00000013773,10090.ENSMUSP00000018506,10090.ENSMUSP00000026416,10090.ENSMUSP00000027438,10090.ENSMUSP00000033720,10090.ENSMUSP00000044361,10090.ENSMUSP00000076971,10090.ENSMUSP00000084791,10090.ENSMUSP00000086094,10090.ENSMUSP00000089948,10090.ENSMUSP00000099657,10090.ENSMUSP00000132838…	Uhrf1,Kpnb1,Dnmt1,Cd44,Cad,Kpna2,Cdk2,Ncl,Rbbp7,Smarca5,Ssrp1,Lyar,Smarcc1,Mbd3,Hdac1,Nedd4l,Ube2i
WikiPathways	WP2185	Purine metabolism	11	170	0.67	0.0012	10090.ENSMUSP00000006764,10090.ENSMUSP00000006856,10090.ENSMUSP00000016105,10090.ENSMUSP00000020980,10090.ENSMUSP00000026461,10090.ENSMUSP00000029666,10090.ENSMUSP00000031160,10090.ENSMUSP00000033283,10090.ENSMUSP00000039776,10090.ENSMUSP00000079888,10090.ENSMUSP00000099698	Aprt,Pola1,Adss,Rrm2,Prim1,Papss1,Paics,Rrm1,Pold1,Impdh2,Ampd2
WikiPathways	WP163	Cytoplasmic ribosomal proteins	7	77	0.82	0.0038	10090.ENSMUSP00000035105,10090.ENSMUSP00000038352,10090.ENSMUSP00000058432,10090.ENSMUSP00000081474,10090.ENSMUSP00000102213,10090.ENSMUSP00000110532,10090.ENSMUSP00000137631	Rpsa,Rps29,Rps21,Rplp2,Rpl38,Rps10,Rpl31
WikiPathways	WP336	Fatty acid biosynthesis	4	22	1.12	0.0088	10090.ENSMUSP00000046585,10090.ENSMUSP00000052872,10090.ENSMUSP00000099490,10090.ENSMUSP00000103012	Acsl5,Fasn,Acaca,Acly
WikiPathways	WP662	Amino acid metabolism	7	95	0.73	0.0099	10090.ENSMUSP00000006611,10090.ENSMUSP00000013773,10090.ENSMUSP00000029769,10090.ENSMUSP00000032402,10090.ENSMUSP00000034903,10090.ENSMUSP00000099904,10090.ENSMUSP00000103012	Srm,Cad,Gclm,Bcat1,Gsta4,Ass1,Acly
WikiPathways	WP4346	Cholesterol metabolism with Bloch and Kandutsch-Russell pathways	5	52	0.84	0.0193	10090.ENSMUSP00000005003,10090.ENSMUSP00000025567,10090.ENSMUSP00000052872,10090.ENSMUSP00000080531,10090.ENSMUSP00000136944	Lbr,Fads2,Fasn,Fdps,Hmgcs1
WikiPathways	WP246	TNF-alpha NF-kB signaling pathway	9	180	0.56	0.0198	10090.ENSMUSP00000000505,10090.ENSMUSP00000018506,10090.ENSMUSP00000019109,10090.ENSMUSP00000022830,10090.ENSMUSP00000086094,10090.ENSMUSP00000091921,10090.ENSMUSP00000099657,10090.ENSMUSP00000126135,10090.ENSMUSP00000134169	Mcm7,Kpna2,Ywhah,Ripk3,Smarcc1,Hsp90aa1,Hdac1,Mcm5,Ube2i
WikiPathways	WP4466	Oxidative stress and redox pathway	6	92	0.67	0.0345	10090.ENSMUSP00000004327,10090.ENSMUSP00000005218,10090.ENSMUSP00000029769,10090.ENSMUSP00000030051,10090.ENSMUSP00000034903,10090.ENSMUSP00000059977	G6pdx,Cd44,Gclm,Txn1,Gsta4,Ptgs1
WikiPathways	WP2902	p53 signaling	5	67	0.73	0.043	10090.ENSMUSP00000020099,10090.ENSMUSP00000020980,10090.ENSMUSP00000026416,10090.ENSMUSP00000039586,10090.ENSMUSP00000126024	Cdk1,Rrm2,Cdk2,Serpine1,Cdk6
WikiPathways	WP300	Histone modifications	2	5	1.46	0.0492	10090.ENSMUSP00000099657,10090.ENSMUSP00000107750	Hdac1,Hat1
Monarch	MP:0010770	Preweaning lethality	156	4663	0.38	2.31e-26	10090.ENSMUSP00000000505,10090.ENSMUSP00000000767,10090.ENSMUSP00000001258,10090.ENSMUSP00000001479,10090.ENSMUSP00000001548,10090.ENSMUSP00000001595,10090.ENSMUSP00000002825,10090.ENSMUSP00000004202,10090.ENSMUSP00000004327,10090.ENSMUSP00000004470,10090.ENSMUSP00000005003,10090.ENSMUSP00000006764,10090.ENSMUSP00000012587,10090.ENSMUSP00000013773,10090.ENSMUSP00000016105,10090.ENSMUSP00000018143…	Mcm7,Rpa1,Uhrf1,Kpnb1,Itga3,Fkbp10,Baz1b,Dnmt1,G6pdx,Utp20,Lbr,Aprt,Kif11,Cad,Adss,Ddx27,Kpna2,Cdk1,Rrm2,Slc9a3r1,Vrk1,Gtpbp4,Sfxn1,Btf3,Dhfr,Dnajc9,Rnaseh2b,Diap3,Ripk3,Slc38a2,Mcm4,Arhgap31,Racgap1,Rfc2,Cdc5l,Bysl,Iws1,Fen1,Cdk2,Baiap2,Prim1,Mcm6,Nifk,Optn,Nup35,Caprin1,Pcna,Dhx36,Txn1,Ctps,Nasp,Ppp1r8,Rfc1,Ugdh,Pds5a,Paics,Fscn1,Cbx3,Cnbp,Fkbp4,Mphosph10,Rrm1,Cfdp1,Nedd4,Rpsa,Pold1,Stub1,Dis3,…
Monarch	MP:0010768	Mortality/aging	170	5549	0.35	9.32e-26	10090.ENSMUSP00000000505,10090.ENSMUSP00000000767,10090.ENSMUSP00000001258,10090.ENSMUSP00000001479,10090.ENSMUSP00000001548,10090.ENSMUSP00000001595,10090.ENSMUSP00000002825,10090.ENSMUSP00000004202,10090.ENSMUSP00000004327,10090.ENSMUSP00000004470,10090.ENSMUSP00000005003,10090.ENSMUSP00000005218,10090.ENSMUSP00000005503,10090.ENSMUSP00000006764,10090.ENSMUSP00000007814,10090.ENSMUSP00000012587…	Mcm7,Rpa1,Uhrf1,Kpnb1,Itga3,Fkbp10,Baz1b,Dnmt1,G6pdx,Utp20,Lbr,Cd44,Msh6,Aprt,Khsrp,Kif11,Cad,Adss,Ddx27,Kpna2,Map2k3,Cdk1,Rrm2,Slc9a3r1,Vrk1,Gtpbp4,Dek,Sfxn1,Btf3,Dhfr,Dnajc9,Rnaseh2b,Diap3,Ripk3,Slc38a2,Mcm4,Arhgap31,Racgap1,Rfc2,Cdc5l,Bysl,Msh2,Iws1,Anxa1,Fads2,Fen1,Cdk2,Baiap2,Prim1,Mcm6,Nifk,Optn,Vim,Nup35,Caprin1,Pcna,Dhx36,Gclm,Txn1,Ctps,Nasp,Ppp1r8,Rfc1,Ugdh,Pds5a,Paics,Fscn1,Cbx3,Cnbp,Fk…
Monarch	MP:0010769	Abnormal survival	162	5150	0.36	2.68e-25	10090.ENSMUSP00000000505,10090.ENSMUSP00000000767,10090.ENSMUSP00000001258,10090.ENSMUSP00000001479,10090.ENSMUSP00000001548,10090.ENSMUSP00000001595,10090.ENSMUSP00000002825,10090.ENSMUSP00000004202,10090.ENSMUSP00000004327,10090.ENSMUSP00000004470,10090.ENSMUSP00000005003,10090.ENSMUSP00000005503,10090.ENSMUSP00000006764,10090.ENSMUSP00000012587,10090.ENSMUSP00000013773,10090.ENSMUSP00000016105…	Mcm7,Rpa1,Uhrf1,Kpnb1,Itga3,Fkbp10,Baz1b,Dnmt1,G6pdx,Utp20,Lbr,Msh6,Aprt,Kif11,Cad,Adss,Ddx27,Kpna2,Map2k3,Cdk1,Rrm2,Slc9a3r1,Vrk1,Gtpbp4,Dek,Sfxn1,Btf3,Dhfr,Dnajc9,Rnaseh2b,Diap3,Ripk3,Slc38a2,Mcm4,Arhgap31,Racgap1,Rfc2,Cdc5l,Bysl,Msh2,Iws1,Fen1,Cdk2,Baiap2,Prim1,Mcm6,Nifk,Optn,Nup35,Caprin1,Pcna,Dhx36,Txn1,Ctps,Nasp,Ppp1r8,Rfc1,Ugdh,Pds5a,Paics,Fscn1,Cbx3,Cnbp,Fkbp4,Mphosph10,Rrm1,Cfdp1,Nedd4,R…
Monarch	MP:0002080	Prenatal lethality	107	2485	0.49	5.62e-24	10090.ENSMUSP00000000505,10090.ENSMUSP00000000767,10090.ENSMUSP00000001258,10090.ENSMUSP00000001479,10090.ENSMUSP00000004202,10090.ENSMUSP00000004327,10090.ENSMUSP00000004470,10090.ENSMUSP00000005003,10090.ENSMUSP00000012587,10090.ENSMUSP00000016105,10090.ENSMUSP00000020099,10090.ENSMUSP00000020980,10090.ENSMUSP00000021077,10090.ENSMUSP00000022163,10090.ENSMUSP00000022218,10090.ENSMUSP00000022345…	Mcm7,Rpa1,Uhrf1,Kpnb1,Dnmt1,G6pdx,Utp20,Lbr,Kif11,Adss,Cdk1,Rrm2,Slc9a3r1,Btf3,Dhfr,Dnajc9,Rnaseh2b,Diap3,Ripk3,Mcm4,Racgap1,Rfc2,Bysl,Iws1,Fen1,Cdk2,Baiap2,Prim1,Mcm6,Optn,Nup35,Pcna,Dhx36,Txn1,Ctps,Nasp,Ppp1r8,Rfc1,Ugdh,Pds5a,Cnbp,Fkbp4,Rrm1,Cfdp1,Nedd4,Rpsa,Pold1,Hnrnpa1,Ddx21,Ptma,Smarca5,Mybbp1a,Gnl3,Nop2,Fasn,Sugt1,Rrp1,Mcm3,Mtap,Mcm2,Mcmbp,Top2a,Npm1,Pcbp2,Ssrp1,Ybx1,Dab2,Impdh2,Bub3,Ppp1r…
Monarch	MP:0013292	Embryonic lethality prior to organogenesis	60	948	0.66	4.11e-19	10090.ENSMUSP00000000767,10090.ENSMUSP00000001479,10090.ENSMUSP00000012587,10090.ENSMUSP00000016105,10090.ENSMUSP00000020099,10090.ENSMUSP00000020980,10090.ENSMUSP00000022163,10090.ENSMUSP00000022218,10090.ENSMUSP00000022345,10090.ENSMUSP00000023353,10090.ENSMUSP00000023756,10090.ENSMUSP00000023867,10090.ENSMUSP00000024783,10090.ENSMUSP00000025243,10090.ENSMUSP00000025651,10090.ENSMUSP00000026461…	Rpa1,Kpnb1,Kif11,Adss,Cdk1,Rrm2,Btf3,Dhfr,Dnajc9,Mcm4,Racgap1,Rfc2,Bysl,Iws1,Fen1,Prim1,Pcna,Dhx36,Txn1,Ctps,Nasp,Ppp1r8,Rfc1,Ugdh,Rrm1,Cfdp1,Rpsa,Pold1,Smarca5,Gnl3,Fasn,Sugt1,Rrp1,Mtap,Mcmbp,Top2a,Ssrp1,Dab2,Impdh2,Bub3,Ppp1r10,Smarcc1,Mbd3,Rpl7l1,Zc3h4,Tjp2,Acaca,Zwint,Rpl38,Acly,Pes1,Ddx24,Wdhd1,Plrg1,Srsf3,Arid1a,Ptbp1,Rangap1,Mov10,Ube2i
Monarch	MP:0008762	Embryonic lethality	85	1944	0.5	2.06e-18	10090.ENSMUSP00000000767,10090.ENSMUSP00000001258,10090.ENSMUSP00000001479,10090.ENSMUSP00000004202,10090.ENSMUSP00000004327,10090.ENSMUSP00000012587,10090.ENSMUSP00000016105,10090.ENSMUSP00000020099,10090.ENSMUSP00000020980,10090.ENSMUSP00000022163,10090.ENSMUSP00000022218,10090.ENSMUSP00000022345,10090.ENSMUSP00000022499,10090.ENSMUSP00000022599,10090.ENSMUSP00000022830,10090.ENSMUSP00000023353…	Rpa1,Uhrf1,Kpnb1,Dnmt1,G6pdx,Kif11,Adss,Cdk1,Rrm2,Btf3,Dhfr,Dnajc9,Rnaseh2b,Diap3,Ripk3,Mcm4,Racgap1,Rfc2,Bysl,Iws1,Fen1,Baiap2,Prim1,Optn,Pcna,Dhx36,Txn1,Ctps,Nasp,Ppp1r8,Rfc1,Ugdh,Cnbp,Rrm1,Cfdp1,Rpsa,Pold1,Ddx21,Ptma,Smarca5,Mybbp1a,Gnl3,Fasn,Sugt1,Rrp1,Mtap,Mcmbp,Top2a,Npm1,Pcbp2,Ssrp1,Ybx1,Dab2,Impdh2,Bub3,Ppp1r10,Smarcc1,Gm10116,Mbd3,Rpl7l1,Zc3h4,Tjp2,Acaca,Hdac1,Set,Smc2,Zwint,Rpl38,Acly,P…
Monarch	MP:0013293	Embryonic lethality prior to tooth bud stage	62	1066	0.62	3.16e-18	10090.ENSMUSP00000000767,10090.ENSMUSP00000001479,10090.ENSMUSP00000012587,10090.ENSMUSP00000016105,10090.ENSMUSP00000020099,10090.ENSMUSP00000020980,10090.ENSMUSP00000022163,10090.ENSMUSP00000022218,10090.ENSMUSP00000022345,10090.ENSMUSP00000022830,10090.ENSMUSP00000023353,10090.ENSMUSP00000023756,10090.ENSMUSP00000023867,10090.ENSMUSP00000024783,10090.ENSMUSP00000025243,10090.ENSMUSP00000025651…	Rpa1,Kpnb1,Kif11,Adss,Cdk1,Rrm2,Btf3,Dhfr,Dnajc9,Ripk3,Mcm4,Racgap1,Rfc2,Bysl,Iws1,Fen1,Prim1,Pcna,Dhx36,Txn1,Ctps,Nasp,Ppp1r8,Rfc1,Ugdh,Rrm1,Cfdp1,Rpsa,Pold1,Smarca5,Gnl3,Fasn,Sugt1,Rrp1,Mtap,Mcmbp,Top2a,Ssrp1,Dab2,Impdh2,Bub3,Ppp1r10,Smarcc1,Mbd3,Rpl7l1,Zc3h4,Tjp2,Acaca,Zwint,Rpl38,Acly,Pes1,Ddx24,Wdhd1,Plrg1,Srsf3,Arid1a,Ptbp1,Rangap1,Mov10,Ube2i,Noc2l
Monarch	MP:0005380	Embryo phenotype	82	2260	0.42	4.95e-13	10090.ENSMUSP00000001258,10090.ENSMUSP00000001595,10090.ENSMUSP00000002825,10090.ENSMUSP00000004202,10090.ENSMUSP00000004327,10090.ENSMUSP00000006614,10090.ENSMUSP00000012587,10090.ENSMUSP00000020099,10090.ENSMUSP00000021930,10090.ENSMUSP00000022218,10090.ENSMUSP00000022499,10090.ENSMUSP00000022599,10090.ENSMUSP00000022830,10090.ENSMUSP00000023353,10090.ENSMUSP00000023756,10090.ENSMUSP00000025243…	Uhrf1,Fkbp10,Baz1b,Dnmt1,G6pdx,Epha2,Kif11,Cdk1,Sfxn1,Dhfr,Rnaseh2b,Diap3,Ripk3,Mcm4,Racgap1,Iws1,Fen1,Baiap2,Prim1,Vim,Txn1,Ctps,Nasp,Ppp1r8,Rfc1,Ugdh,Paics,Fscn1,Cbx3,Cnbp,Fkbp4,Rrm1,Cstf2,Rbbp7,Pold1,Ptma,Smarca5,Mybbp1a,Gnl3,Eif4h,Mtap,Mcmbp,Top2a,Naa50,Rrs1,Npm1,Ssrp1,Zfp706,Ybx1,Dab2,Bub3,Ube2c,Smarcc1,Marcks,Rpl7l1,Zc3h4,Sfr1,Tjp2,Acaca,Hdac1,Set,Hmga1-rs1,Zwint,Rpl38,Hnrnpab,Pes1,Ddx24,Wd…
Monarch	MP:0014134	Abnormal embryo morphology	64	1724	0.43	6.42e-10	10090.ENSMUSP00000001258,10090.ENSMUSP00000001595,10090.ENSMUSP00000002825,10090.ENSMUSP00000004202,10090.ENSMUSP00000004327,10090.ENSMUSP00000006614,10090.ENSMUSP00000012587,10090.ENSMUSP00000020099,10090.ENSMUSP00000021930,10090.ENSMUSP00000022218,10090.ENSMUSP00000022499,10090.ENSMUSP00000022599,10090.ENSMUSP00000023353,10090.ENSMUSP00000023756,10090.ENSMUSP00000025243,10090.ENSMUSP00000025651…	Uhrf1,Fkbp10,Baz1b,Dnmt1,G6pdx,Epha2,Kif11,Cdk1,Sfxn1,Dhfr,Rnaseh2b,Diap3,Mcm4,Racgap1,Iws1,Fen1,Prim1,Ctps,Nasp,Ppp1r8,Rfc1,Ugdh,Fscn1,Cnbp,Rrm1,Cstf2,Pold1,Ptma,Smarca5,Gnl3,Eif4h,Top2a,Rrs1,Npm1,Ssrp1,Zfp706,Ybx1,Dab2,Bub3,Ube2c,Smarcc1,Marcks,Rpl7l1,Sfr1,Tjp2,Acaca,Set,Hmga1-rs1,Zwint,Rpl38,Hnrnpab,Pes1,Ddx24,Wdhd1,Ranbp1,Cfl1,Sumo2,Arid1a,Ptbp1,Rangap1,Tcea1,Nup50,Ube2i,Lig1
Monarch	MP:0006205	Embryonic lethality between implantation and somite formation	26	311	0.78	1.04e-09	10090.ENSMUSP00000001479,10090.ENSMUSP00000012587,10090.ENSMUSP00000022163,10090.ENSMUSP00000023353,10090.ENSMUSP00000024783,10090.ENSMUSP00000026461,10090.ENSMUSP00000029336,10090.ENSMUSP00000030051,10090.ENSMUSP00000030702,10090.ENSMUSP00000039776,10090.ENSMUSP00000044361,10090.ENSMUSP00000047119,10090.ENSMUSP00000076971,10090.ENSMUSP00000081547,10090.ENSMUSP00000086094,10090.ENSMUSP00000089948…	Kpnb1,Kif11,Btf3,Mcm4,Bysl,Prim1,Dhx36,Txn1,Ppp1r8,Pold1,Smarca5,Gnl3,Ssrp1,Bub3,Smarcc1,Mbd3,Zc3h4,Tjp2,Acaca,Zwint,Rpl38,Acly,Arid1a,Ptbp1,Rangap1,Ube2i
Monarch	MP:0009850	Embryonic lethality between implantation and placentation	31	458	0.69	1.04e-09	10090.ENSMUSP00000001479,10090.ENSMUSP00000012587,10090.ENSMUSP00000022163,10090.ENSMUSP00000023353,10090.ENSMUSP00000024783,10090.ENSMUSP00000026461,10090.ENSMUSP00000029336,10090.ENSMUSP00000030051,10090.ENSMUSP00000030702,10090.ENSMUSP00000031103,10090.ENSMUSP00000039776,10090.ENSMUSP00000044361,10090.ENSMUSP00000047119,10090.ENSMUSP00000061092,10090.ENSMUSP00000076971,10090.ENSMUSP00000079689…	Kpnb1,Kif11,Btf3,Mcm4,Bysl,Prim1,Dhx36,Txn1,Ppp1r8,Ugdh,Pold1,Smarca5,Gnl3,Mtap,Ssrp1,Dab2,Bub3,Ppp1r10,Smarcc1,Mbd3,Zc3h4,Tjp2,Acaca,Zwint,Rpl38,Acly,Ddx24,Arid1a,Ptbp1,Rangap1,Ube2i
Monarch	MP:0011096	Embryonic lethality between implantation and somite formation, complete penetrance	25	285	0.8	1.04e-09	10090.ENSMUSP00000001479,10090.ENSMUSP00000012587,10090.ENSMUSP00000022163,10090.ENSMUSP00000023353,10090.ENSMUSP00000024783,10090.ENSMUSP00000026461,10090.ENSMUSP00000029336,10090.ENSMUSP00000030051,10090.ENSMUSP00000030702,10090.ENSMUSP00000039776,10090.ENSMUSP00000044361,10090.ENSMUSP00000047119,10090.ENSMUSP00000076971,10090.ENSMUSP00000081547,10090.ENSMUSP00000086094,10090.ENSMUSP00000089948…	Kpnb1,Kif11,Btf3,Mcm4,Bysl,Prim1,Dhx36,Txn1,Ppp1r8,Pold1,Smarca5,Gnl3,Ssrp1,Bub3,Smarcc1,Mbd3,Zc3h4,Tjp2,Acaca,Zwint,Rpl38,Acly,Arid1a,Ptbp1,Ube2i
Monarch	MP:0001672	Abnormal embryo development	47	1114	0.48	1.44e-08	10090.ENSMUSP00000001258,10090.ENSMUSP00000004202,10090.ENSMUSP00000004327,10090.ENSMUSP00000012587,10090.ENSMUSP00000020099,10090.ENSMUSP00000022499,10090.ENSMUSP00000022599,10090.ENSMUSP00000023353,10090.ENSMUSP00000023756,10090.ENSMUSP00000025243,10090.ENSMUSP00000025651,10090.ENSMUSP00000026436,10090.ENSMUSP00000030051,10090.ENSMUSP00000030456,10090.ENSMUSP00000030702,10090.ENSMUSP00000031092…	Uhrf1,Dnmt1,G6pdx,Kif11,Cdk1,Rnaseh2b,Diap3,Mcm4,Racgap1,Iws1,Fen1,Baiap2,Txn1,Nasp,Ppp1r8,Rfc1,Ugdh,Cnbp,Rrm1,Cstf2,Rbbp7,Smarca5,Mybbp1a,Gnl3,Mcmbp,Naa50,Npm1,Ybx1,Dab2,Ube2c,Rpl7l1,Zc3h4,Sfr1,Tjp2,Acaca,Hdac1,Rpl38,Pes1,Pcnp,Sumo2,Srsf3,Arid1a,Ptbp1,Rangap1,Tpx2,Bcar1,Lig1
Monarch	MP:0004196	Abnormal prenatal growth/weight/body size	54	1527	0.41	2.09e-07	10090.ENSMUSP00000001258,10090.ENSMUSP00000002825,10090.ENSMUSP00000004327,10090.ENSMUSP00000012587,10090.ENSMUSP00000022218,10090.ENSMUSP00000022499,10090.ENSMUSP00000022599,10090.ENSMUSP00000023353,10090.ENSMUSP00000025243,10090.ENSMUSP00000025651,10090.ENSMUSP00000026436,10090.ENSMUSP00000028607,10090.ENSMUSP00000030381,10090.ENSMUSP00000030456,10090.ENSMUSP00000030702,10090.ENSMUSP00000031092…	Uhrf1,Baz1b,G6pdx,Kif11,Dhfr,Rnaseh2b,Diap3,Mcm4,Iws1,Fen1,Baiap2,Caprin1,Ctps,Nasp,Ppp1r8,Rfc1,Ugdh,Pds5a,Fscn1,Cnbp,Rrm1,Nedd4,Rpsa,Ptma,Gnl3,Eif4h,Mcm3,Top2a,Rrs1,Npm1,Zfp706,Ybx1,Dab2,Ube2c,Rpl7l1,Sfr1,Tjp2,Acaca,Hdac1,Set,Hmga1-rs1,Rpl38,Hnrnpab,Wdhd1,Ranbp1,Cfl1,Sumo2,Arid1a,Ptbp1,Rangap1,Tcea1,Bcar1,Nup50,Lig1
Monarch	MP:0010866	Abnormal prenatal body size	47	1278	0.42	9.56e-07	10090.ENSMUSP00000002825,10090.ENSMUSP00000004327,10090.ENSMUSP00000012587,10090.ENSMUSP00000022218,10090.ENSMUSP00000022499,10090.ENSMUSP00000022599,10090.ENSMUSP00000023353,10090.ENSMUSP00000025243,10090.ENSMUSP00000025651,10090.ENSMUSP00000026436,10090.ENSMUSP00000028607,10090.ENSMUSP00000030381,10090.ENSMUSP00000030456,10090.ENSMUSP00000030702,10090.ENSMUSP00000031092,10090.ENSMUSP00000031104…	Baz1b,G6pdx,Kif11,Dhfr,Rnaseh2b,Diap3,Mcm4,Iws1,Fen1,Baiap2,Caprin1,Ctps,Nasp,Ppp1r8,Rfc1,Pds5a,Fscn1,Cnbp,Rrm1,Ptma,Eif4h,Mcm3,Top2a,Rrs1,Npm1,Zfp706,Ybx1,Dab2,Ube2c,Rpl7l1,Sfr1,Tjp2,Acaca,Set,Hmga1-rs1,Rpl38,Hnrnpab,Wdhd1,Ranbp1,Cfl1,Sumo2,Arid1a,Ptbp1,Rangap1,Tcea1,Nup50,Lig1
Monarch	MP:0011100	Preweaning lethality, complete penetrance	56	1694	0.38	9.56e-07	10090.ENSMUSP00000000767,10090.ENSMUSP00000004202,10090.ENSMUSP00000004470,10090.ENSMUSP00000013773,10090.ENSMUSP00000016105,10090.ENSMUSP00000020980,10090.ENSMUSP00000021539,10090.ENSMUSP00000021574,10090.ENSMUSP00000022218,10090.ENSMUSP00000022345,10090.ENSMUSP00000022599,10090.ENSMUSP00000023353,10090.ENSMUSP00000023867,10090.ENSMUSP00000024727,10090.ENSMUSP00000024783,10090.ENSMUSP00000025243…	Rpa1,Dnmt1,Utp20,Cad,Adss,Rrm2,Vrk1,Gtpbp4,Dhfr,Dnajc9,Diap3,Mcm4,Rfc2,Cdc5l,Bysl,Iws1,Prim1,Nifk,Nup35,Ctps,Rfc1,Paics,Cnbp,Mphosph10,Cfdp1,Nedd4,Dis3,Ptma,Smarca5,Mybbp1a,Eif4h,Sugt1,Rrp1,Mtap,Mcmbp,Ezr,Top2a,Naa50,Rrs1,Cherp,Xpo5,Ube2c,Rpl7l1,Zc3h4,Sfr1,Hdac1,Zwint,Pes1,Ddx24,Wdhd1,Pcnp,Cfl1,Cep55,Tpx2,Ube2i,Hmgcs1
Monarch	MP:0002088	Abnormal embryonic growth/weight/body size	48	1346	0.41	1.5e-06	10090.ENSMUSP00000001258,10090.ENSMUSP00000004327,10090.ENSMUSP00000012587,10090.ENSMUSP00000022218,10090.ENSMUSP00000022499,10090.ENSMUSP00000022599,10090.ENSMUSP00000023353,10090.ENSMUSP00000025243,10090.ENSMUSP00000025651,10090.ENSMUSP00000026436,10090.ENSMUSP00000030381,10090.ENSMUSP00000030456,10090.ENSMUSP00000030702,10090.ENSMUSP00000031092,10090.ENSMUSP00000031103,10090.ENSMUSP00000031565…	Uhrf1,G6pdx,Kif11,Dhfr,Rnaseh2b,Diap3,Mcm4,Iws1,Fen1,Baiap2,Ctps,Nasp,Ppp1r8,Rfc1,Ugdh,Fscn1,Cnbp,Rrm1,Ptma,Gnl3,Eif4h,Top2a,Rrs1,Npm1,Zfp706,Ybx1,Dab2,Ube2c,Rpl7l1,Sfr1,Tjp2,Acaca,Hdac1,Set,Hmga1-rs1,Rpl38,Hnrnpab,Wdhd1,Ranbp1,Cfl1,Sumo2,Arid1a,Ptbp1,Rangap1,Tcea1,Bcar1,Nup50,Lig1
Monarch	MP:0001730	Embryonic growth arrest	21	312	0.69	3.46e-06	10090.ENSMUSP00000001258,10090.ENSMUSP00000004202,10090.ENSMUSP00000004327,10090.ENSMUSP00000012587,10090.ENSMUSP00000020099,10090.ENSMUSP00000023756,10090.ENSMUSP00000030051,10090.ENSMUSP00000030456,10090.ENSMUSP00000031103,10090.ENSMUSP00000044361,10090.ENSMUSP00000047119,10090.ENSMUSP00000075067,10090.ENSMUSP00000097154,10090.ENSMUSP00000099490,10090.ENSMUSP00000099657,10090.ENSMUSP00000102213…	Uhrf1,Dnmt1,G6pdx,Kif11,Cdk1,Racgap1,Txn1,Nasp,Ugdh,Smarca5,Gnl3,Npm1,Tjp2,Acaca,Hdac1,Rpl38,Pes1,Sumo2,Arid1a,Rangap1,Tpx2
Monarch	MP:0000352	Decreased cell proliferation	34	786	0.5	4.22e-06	10090.ENSMUSP00000000767,10090.ENSMUSP00000004202,10090.ENSMUSP00000005003,10090.ENSMUSP00000005218,10090.ENSMUSP00000020099,10090.ENSMUSP00000022499,10090.ENSMUSP00000023353,10090.ENSMUSP00000025561,10090.ENSMUSP00000025651,10090.ENSMUSP00000026416,10090.ENSMUSP00000030051,10090.ENSMUSP00000034740,10090.ENSMUSP00000039776,10090.ENSMUSP00000044361,10090.ENSMUSP00000047119,10090.ENSMUSP00000059192…	Rpa1,Dnmt1,Lbr,Cd44,Cdk1,Rnaseh2b,Mcm4,Anxa1,Fen1,Cdk2,Txn1,Nedd4,Pold1,Smarca5,Gnl3,Mcm3,Npm1,Ybx1,Dab2,Lyar,Smarcc1,Mmp14,Zc3h4,Tjp2,Hdac1,Zwint,Hat1,Plrg1,Sumo2,Srpk1,Cdk6,Ptbp1,Tpx2,Lig1
Monarch	MP:0001697	Abnormal embryo size	42	1136	0.43	5.27e-06	10090.ENSMUSP00000004327,10090.ENSMUSP00000012587,10090.ENSMUSP00000022218,10090.ENSMUSP00000022499,10090.ENSMUSP00000022599,10090.ENSMUSP00000023353,10090.ENSMUSP00000025243,10090.ENSMUSP00000025651,10090.ENSMUSP00000030381,10090.ENSMUSP00000030456,10090.ENSMUSP00000030702,10090.ENSMUSP00000031092,10090.ENSMUSP00000031565,10090.ENSMUSP00000032138,10090.ENSMUSP00000033283,10090.ENSMUSP00000044188…	G6pdx,Kif11,Dhfr,Rnaseh2b,Diap3,Mcm4,Iws1,Fen1,Ctps,Nasp,Ppp1r8,Rfc1,Fscn1,Cnbp,Rrm1,Ptma,Eif4h,Top2a,Rrs1,Npm1,Zfp706,Ybx1,Dab2,Ube2c,Rpl7l1,Sfr1,Tjp2,Acaca,Set,Hmga1-rs1,Rpl38,Hnrnpab,Wdhd1,Ranbp1,Cfl1,Sumo2,Arid1a,Ptbp1,Rangap1,Tcea1,Nup50,Lig1
Monarch	MP:0006204	Embryonic lethality before implantation	16	183	0.8	6.63e-06	10090.ENSMUSP00000000767,10090.ENSMUSP00000012587,10090.ENSMUSP00000020099,10090.ENSMUSP00000023756,10090.ENSMUSP00000025243,10090.ENSMUSP00000025651,10090.ENSMUSP00000028817,10090.ENSMUSP00000030456,10090.ENSMUSP00000033283,10090.ENSMUSP00000035105,10090.ENSMUSP00000047119,10090.ENSMUSP00000052872,10090.ENSMUSP00000079888,10090.ENSMUSP00000105612,10090.ENSMUSP00000114968,10090.ENSMUSP00000117045	Rpa1,Kif11,Cdk1,Racgap1,Iws1,Fen1,Pcna,Nasp,Rrm1,Rpsa,Gnl3,Fasn,Impdh2,Pes1,Plrg1,Srsf3
Monarch	MP:0005384	Cellular phenotype	97	4126	0.23	1.57e-05	10090.ENSMUSP00000000505,10090.ENSMUSP00000000767,10090.ENSMUSP00000001258,10090.ENSMUSP00000001595,10090.ENSMUSP00000002825,10090.ENSMUSP00000003947,10090.ENSMUSP00000004202,10090.ENSMUSP00000004327,10090.ENSMUSP00000005003,10090.ENSMUSP00000005218,10090.ENSMUSP00000019076,10090.ENSMUSP00000020099,10090.ENSMUSP00000020123,10090.ENSMUSP00000021062,10090.ENSMUSP00000021077,10090.ENSMUSP00000021539…	Mcm7,Rpa1,Uhrf1,Fkbp10,Baz1b,Nqo1,Dnmt1,G6pdx,Lbr,Cd44,Map2k3,Cdk1,Tmpo,Ddx5,Slc9a3r1,Vrk1,Dhfr,Rnaseh2b,Nefm,Ripk3,Mcm4,Msh2,Anxa1,Fads2,Fen1,Cdk2,Mcm6,Vim,Nup35,Caprin1,Pcna,Fabp5,Gclm,Txn1,Pds5a,Fscn1,Cnbp,Fkbp4,Mfge8,Nedd4,Gsta4,Pold1,Stub1,Ptma,Smarca5,Gnl3,Eif4h,Mlkl,Mcm3,Ptgs1,Mcm2,Cit,Hmgb2,Pla2g4a,Tubb3,Hmga2,Npm1,Ybx1,Dab2,Bub3,Lyar,Fmr1,Smarcc1,Dok1,Mmp14,Mbd3,Hsp90aa1,Zc3h4,Tjp2,Hdac1…
Monarch	MP:0000350	Abnormal cell proliferation	45	1328	0.39	1.6e-05	10090.ENSMUSP00000000767,10090.ENSMUSP00000004202,10090.ENSMUSP00000005003,10090.ENSMUSP00000005218,10090.ENSMUSP00000020099,10090.ENSMUSP00000020123,10090.ENSMUSP00000021539,10090.ENSMUSP00000022499,10090.ENSMUSP00000023353,10090.ENSMUSP00000025561,10090.ENSMUSP00000025651,10090.ENSMUSP00000026416,10090.ENSMUSP00000030051,10090.ENSMUSP00000034740,10090.ENSMUSP00000039776,10090.ENSMUSP00000044188…	Rpa1,Dnmt1,Lbr,Cd44,Cdk1,Tmpo,Vrk1,Rnaseh2b,Mcm4,Anxa1,Fen1,Cdk2,Txn1,Nedd4,Pold1,Ptma,Smarca5,Gnl3,Mcm3,Cit,Npm1,Ybx1,Dab2,Lyar,Fmr1,Smarcc1,Dok1,Mmp14,Mbd3,Zc3h4,Tjp2,Hdac1,Zwint,Hat1,Ranbp1,Cfl1,Plrg1,Sumo2,Srpk1,Cdk6,Ptbp1,Nap1l1,Tpx2,Lig1,Noc2l
Monarch	MP:0011094	Embryonic lethality before implantation, complete penetrance	14	153	0.82	2.75e-05	10090.ENSMUSP00000000767,10090.ENSMUSP00000020099,10090.ENSMUSP00000023756,10090.ENSMUSP00000025243,10090.ENSMUSP00000025651,10090.ENSMUSP00000028817,10090.ENSMUSP00000030456,10090.ENSMUSP00000033283,10090.ENSMUSP00000035105,10090.ENSMUSP00000047119,10090.ENSMUSP00000052872,10090.ENSMUSP00000105612,10090.ENSMUSP00000114968,10090.ENSMUSP00000117045	Rpa1,Cdk1,Racgap1,Iws1,Fen1,Pcna,Nasp,Rrm1,Rpsa,Gnl3,Fasn,Pes1,Plrg1,Srsf3
Monarch	MP:0004957	Abnormal blastocyst morphology	16	222	0.72	6.72e-05	10090.ENSMUSP00000020099,10090.ENSMUSP00000023756,10090.ENSMUSP00000025651,10090.ENSMUSP00000026461,10090.ENSMUSP00000030702,10090.ENSMUSP00000033609,10090.ENSMUSP00000039776,10090.ENSMUSP00000044361,10090.ENSMUSP00000047119,10090.ENSMUSP00000076971,10090.ENSMUSP00000081547,10090.ENSMUSP00000086094,10090.ENSMUSP00000102213,10090.ENSMUSP00000126192,10090.ENSMUSP00000126849,10090.ENSMUSP00000134169	Cdk1,Racgap1,Fen1,Prim1,Ppp1r8,Cstf2,Pold1,Smarca5,Gnl3,Ssrp1,Bub3,Smarcc1,Rpl38,Ptbp1,Rangap1,Ube2i
Monarch	MP:0013657	Abnormal blood cell morphology	56	1957	0.32	6.95e-05	10090.ENSMUSP00000000767,10090.ENSMUSP00000001595,10090.ENSMUSP00000004202,10090.ENSMUSP00000004327,10090.ENSMUSP00000005003,10090.ENSMUSP00000005218,10090.ENSMUSP00000006764,10090.ENSMUSP00000014339,10090.ENSMUSP00000016105,10090.ENSMUSP00000021539,10090.ENSMUSP00000021930,10090.ENSMUSP00000022218,10090.ENSMUSP00000022599,10090.ENSMUSP00000023099,10090.ENSMUSP00000023353,10090.ENSMUSP00000023407…	Rpa1,Fkbp10,Dnmt1,G6pdx,Lbr,Cd44,Aprt,Dnajc7,Adss,Vrk1,Sfxn1,Dhfr,Diap3,Slc38a2,Mcm4,Mina,Arhgap31,Racgap1,Msh2,Fen1,Fam107b,Vim,Pcna,Dhx36,Cc2d1b,Arl6ip1,Rpsa,Serpine1,Dis3,Acsl5,Hpf1,Mcm3,Pdlim1,Top2a,C4b,Pla2g4a,Rcc2,Npm1,Ybx1,Smarcc1,Sqstm1,Hmga1-rs1,Rpl38,Nsun2,Ncaph,Add1,Hmgb3,Cbx5,Srsf3,Cdk6,Cep55,Anp32e,Tcea1,Nedd4l,Lig1,Noc2l
Monarch	MP:0008932	Abnormal embryonic tissue physiology	18	289	0.65	8.01e-05	10090.ENSMUSP00000004202,10090.ENSMUSP00000004327,10090.ENSMUSP00000012587,10090.ENSMUSP00000023353,10090.ENSMUSP00000030051,10090.ENSMUSP00000031103,10090.ENSMUSP00000031565,10090.ENSMUSP00000032138,10090.ENSMUSP00000039776,10090.ENSMUSP00000044361,10090.ENSMUSP00000075067,10090.ENSMUSP00000079689,10090.ENSMUSP00000096386,10090.ENSMUSP00000097154,10090.ENSMUSP00000101071,10090.ENSMUSP00000112259…	Dnmt1,G6pdx,Kif11,Mcm4,Txn1,Ugdh,Fscn1,Cnbp,Pold1,Smarca5,Npm1,Dab2,Zc3h4,Tjp2,Zwint,Cfl1,Arid1a,Ube2i
Monarch	MP:0005621	Abnormal cell physiology	86	3641	0.23	8.37e-05	10090.ENSMUSP00000000505,10090.ENSMUSP00000000767,10090.ENSMUSP00000001258,10090.ENSMUSP00000002825,10090.ENSMUSP00000003947,10090.ENSMUSP00000004202,10090.ENSMUSP00000004327,10090.ENSMUSP00000005003,10090.ENSMUSP00000005218,10090.ENSMUSP00000019076,10090.ENSMUSP00000020099,10090.ENSMUSP00000020123,10090.ENSMUSP00000021062,10090.ENSMUSP00000021539,10090.ENSMUSP00000022218,10090.ENSMUSP00000022499…	Mcm7,Rpa1,Uhrf1,Baz1b,Nqo1,Dnmt1,G6pdx,Lbr,Cd44,Map2k3,Cdk1,Tmpo,Ddx5,Vrk1,Dhfr,Rnaseh2b,Nefm,Ripk3,Mcm4,Msh2,Anxa1,Fen1,Cdk2,Mcm6,Vim,Caprin1,Fabp5,Gclm,Txn1,Pds5a,Fscn1,Cnbp,Fkbp4,Mfge8,Nedd4,Gsta4,Pold1,Stub1,Ptma,Smarca5,Gnl3,Mlkl,Mcm3,Ptgs1,Mcm2,Cit,Hmgb2,Pla2g4a,Tubb3,Npm1,Ybx1,Dab2,Bub3,Lyar,Fmr1,Smarcc1,Dok1,Mmp14,Mbd3,Hsp90aa1,Zc3h4,Tjp2,Hdac1,Sqstm1,Ass1,Smc2,Zwint,Hnrnpab,Ncaph,Hat1,Ra…
Monarch	MP:0002085	Abnormal embryonic tissue morphology	35	970	0.42	0.00011	10090.ENSMUSP00000001258,10090.ENSMUSP00000001595,10090.ENSMUSP00000002825,10090.ENSMUSP00000004202,10090.ENSMUSP00000004327,10090.ENSMUSP00000006614,10090.ENSMUSP00000021930,10090.ENSMUSP00000022499,10090.ENSMUSP00000025651,10090.ENSMUSP00000026461,10090.ENSMUSP00000030702,10090.ENSMUSP00000031103,10090.ENSMUSP00000031565,10090.ENSMUSP00000032138,10090.ENSMUSP00000033609,10090.ENSMUSP00000047119…	Uhrf1,Fkbp10,Baz1b,Dnmt1,G6pdx,Epha2,Sfxn1,Rnaseh2b,Fen1,Prim1,Ppp1r8,Ugdh,Fscn1,Cnbp,Cstf2,Gnl3,Ybx1,Dab2,Smarcc1,Marcks,Rpl7l1,Sfr1,Tjp2,Set,Zwint,Rpl38,Hnrnpab,Pes1,Ddx24,Ranbp1,Cfl1,Sumo2,Arid1a,Rangap1,Nup50
Monarch	MP:0005397	Hematopoietic system phenotype	82	3444	0.24	0.00012	10090.ENSMUSP00000000767,10090.ENSMUSP00000001258,10090.ENSMUSP00000001595,10090.ENSMUSP00000004202,10090.ENSMUSP00000004327,10090.ENSMUSP00000005003,10090.ENSMUSP00000005218,10090.ENSMUSP00000006764,10090.ENSMUSP00000007257,10090.ENSMUSP00000014339,10090.ENSMUSP00000016105,10090.ENSMUSP00000019076,10090.ENSMUSP00000020980,10090.ENSMUSP00000021539,10090.ENSMUSP00000021930,10090.ENSMUSP00000022218…	Rpa1,Uhrf1,Fkbp10,Dnmt1,G6pdx,Lbr,Cd44,Aprt,Clic1,Dnajc7,Adss,Map2k3,Rrm2,Vrk1,Sfxn1,Dhfr,Rnaseh2b,Diap3,Ripk3,Slc38a2,Mcm4,Mina,Arhgap31,Racgap1,Msh2,Anxa1,Fads2,Fen1,Fam107b,Vim,Nup35,Pcna,Dhx36,Cc2d1b,Fscn1,Mfge8,Arl6ip1,Nedd4,Rpsa,Akap12,Serpine1,Pold1,Stub1,Dis3,Acsl5,Hpf1,Mlkl,Marcksl1,Mcm3,Pdlim1,Top2a,C4b,Pla2g4a,Rcc2,Npm1,Pcbp2,Ybx1,Smarcc1,Dok1,Mmp14,Gm10116,Acaca,Hdac1,Sqstm1,Hmga1-rs1…
Monarch	MP:0002396	Abnormal hematopoietic system morphology/development	72	2925	0.25	0.00023	10090.ENSMUSP00000000767,10090.ENSMUSP00000001258,10090.ENSMUSP00000001595,10090.ENSMUSP00000004202,10090.ENSMUSP00000004327,10090.ENSMUSP00000005003,10090.ENSMUSP00000005218,10090.ENSMUSP00000006764,10090.ENSMUSP00000014339,10090.ENSMUSP00000016105,10090.ENSMUSP00000020980,10090.ENSMUSP00000021539,10090.ENSMUSP00000021930,10090.ENSMUSP00000022218,10090.ENSMUSP00000022599,10090.ENSMUSP00000022830…	Rpa1,Uhrf1,Fkbp10,Dnmt1,G6pdx,Lbr,Cd44,Aprt,Dnajc7,Adss,Rrm2,Vrk1,Sfxn1,Dhfr,Diap3,Ripk3,Slc38a2,Mcm4,Mina,Arhgap31,Racgap1,Msh2,Fads2,Fen1,Fam107b,Vim,Pcna,Dhx36,Cc2d1b,Mfge8,Arl6ip1,Nedd4,Rpsa,Akap12,Serpine1,Pold1,Stub1,Dis3,Acsl5,Hpf1,Mcm3,Pdlim1,Top2a,C4b,Pla2g4a,Rcc2,Npm1,Pcbp2,Ybx1,Smarcc1,Dok1,Gm10116,Acaca,Sqstm1,Hmga1-rs1,Rpl38,Nsun2,Ncaph,Add1,Hmgb3,Cbx5,Srsf3,Arid1a,Cdk6,Cep55,Anp32e,…
Monarch	MP:0005378	Growth/size/body region phenotype	100	4670	0.19	0.00053	10090.ENSMUSP00000000767,10090.ENSMUSP00000001258,10090.ENSMUSP00000001548,10090.ENSMUSP00000002825,10090.ENSMUSP00000004202,10090.ENSMUSP00000004327,10090.ENSMUSP00000004470,10090.ENSMUSP00000005003,10090.ENSMUSP00000006764,10090.ENSMUSP00000012587,10090.ENSMUSP00000013773,10090.ENSMUSP00000014339,10090.ENSMUSP00000019076,10090.ENSMUSP00000020856,10090.ENSMUSP00000020980,10090.ENSMUSP00000021807…	Rpa1,Uhrf1,Itga3,Baz1b,Dnmt1,G6pdx,Utp20,Lbr,Aprt,Kif11,Cad,Dnajc7,Map2k3,Bzw2,Rrm2,Dek,Sfxn1,Dhfr,Rnaseh2b,Diap3,Mcm4,Iws1,Fads2,Fen1,Cdk2,Baiap2,Caprin1,Pcna,Fabp5,Ctps,Nasp,Ppp1r8,Rfc1,Ugdh,Pds5a,Fscn1,Cnbp,Fkbp4,Mfge8,Rrm1,Nedd4,Rpsa,Hnrnpa1,Ptma,Acsl5,Gnl3,Eif4h,Arpin,Fasn,Rrp1,Mcm3,Ptgs1,Mcmbp,Top2a,C4b,Pla2g4a,Rcc2,Rrs1,Hmga2,Acot7,Npm1,Zfp706,Ybx1,Dab2,Ube2c,Dok1,Mmp14,Marcks,Hsp90aa1,Rpl…
Monarch	MP:0001698	Decreased embryo size	25	608	0.47	0.00057	10090.ENSMUSP00000004327,10090.ENSMUSP00000012587,10090.ENSMUSP00000022218,10090.ENSMUSP00000022499,10090.ENSMUSP00000022599,10090.ENSMUSP00000025651,10090.ENSMUSP00000030456,10090.ENSMUSP00000030702,10090.ENSMUSP00000032138,10090.ENSMUSP00000075067,10090.ENSMUSP00000078589,10090.ENSMUSP00000079689,10090.ENSMUSP00000097154,10090.ENSMUSP00000099490,10090.ENSMUSP00000099930,10090.ENSMUSP00000102213…	G6pdx,Kif11,Dhfr,Rnaseh2b,Diap3,Fen1,Nasp,Ppp1r8,Cnbp,Npm1,Ybx1,Dab2,Tjp2,Acaca,Set,Rpl38,Ranbp1,Cfl1,Sumo2,Arid1a,Ptbp1,Rangap1,Tcea1,Nup50,Lig1
Monarch	MP:0013659	Abnormal erythroid lineage cell morphology	37	1159	0.36	0.00074	10090.ENSMUSP00000001595,10090.ENSMUSP00000004327,10090.ENSMUSP00000006764,10090.ENSMUSP00000014339,10090.ENSMUSP00000021539,10090.ENSMUSP00000021930,10090.ENSMUSP00000022218,10090.ENSMUSP00000022599,10090.ENSMUSP00000023099,10090.ENSMUSP00000023487,10090.ENSMUSP00000025651,10090.ENSMUSP00000027965,10090.ENSMUSP00000029336,10090.ENSMUSP00000030320,10090.ENSMUSP00000032888,10090.ENSMUSP00000035105…	Fkbp10,G6pdx,Aprt,Dnajc7,Vrk1,Sfxn1,Dhfr,Diap3,Slc38a2,Arhgap31,Fen1,Fam107b,Dhx36,Cc2d1b,Arl6ip1,Rpsa,Dis3,Acsl5,Hpf1,Mcm3,Pdlim1,Top2a,Rcc2,Npm1,Pcbp2,Sqstm1,Rpl38,Nsun2,Ncaph,Add1,Hmgb3,Cbx5,Cdk6,Cep55,Anp32e,Tcea1,Lig1
Monarch	MP:0002084	Abnormal developmental patterning	24	587	0.47	0.00095	10090.ENSMUSP00000001258,10090.ENSMUSP00000004202,10090.ENSMUSP00000004327,10090.ENSMUSP00000022499,10090.ENSMUSP00000022599,10090.ENSMUSP00000025243,10090.ENSMUSP00000030702,10090.ENSMUSP00000031092,10090.ENSMUSP00000031103,10090.ENSMUSP00000032138,10090.ENSMUSP00000033283,10090.ENSMUSP00000033609,10090.ENSMUSP00000033720,10090.ENSMUSP00000062843,10090.ENSMUSP00000070140,10090.ENSMUSP00000079689…	Uhrf1,Dnmt1,G6pdx,Rnaseh2b,Diap3,Iws1,Ppp1r8,Rfc1,Ugdh,Cnbp,Rrm1,Cstf2,Rbbp7,Mcmbp,Naa50,Dab2,Ube2c,Rpl7l1,Sfr1,Tjp2,Pcnp,Arid1a,Ptbp1,Rangap1
Monarch	MP:0002718	Abnormal inner cell mass morphology	9	85	0.88	0.0013	10090.ENSMUSP00000023756,10090.ENSMUSP00000025651,10090.ENSMUSP00000039776,10090.ENSMUSP00000044361,10090.ENSMUSP00000047119,10090.ENSMUSP00000076971,10090.ENSMUSP00000081547,10090.ENSMUSP00000086094,10090.ENSMUSP00000134169	Racgap1,Fen1,Pold1,Smarca5,Gnl3,Ssrp1,Bub3,Smarcc1,Ube2i
Monarch	MP:0001695	Abnormal gastrulation	21	484	0.5	0.0016	10090.ENSMUSP00000001258,10090.ENSMUSP00000004202,10090.ENSMUSP00000004327,10090.ENSMUSP00000022599,10090.ENSMUSP00000025243,10090.ENSMUSP00000030702,10090.ENSMUSP00000031092,10090.ENSMUSP00000031103,10090.ENSMUSP00000033283,10090.ENSMUSP00000033609,10090.ENSMUSP00000033720,10090.ENSMUSP00000062843,10090.ENSMUSP00000070140,10090.ENSMUSP00000079689,10090.ENSMUSP00000092888,10090.ENSMUSP00000096954…	Uhrf1,Dnmt1,G6pdx,Diap3,Iws1,Ppp1r8,Rfc1,Ugdh,Rrm1,Cstf2,Rbbp7,Mcmbp,Naa50,Dab2,Rpl7l1,Sfr1,Tjp2,Pcnp,Arid1a,Ptbp1,Rangap1
Monarch	MP:0013656	Abnormal hematopoietic cell morphology	62	2577	0.24	0.0027	10090.ENSMUSP00000000767,10090.ENSMUSP00000001258,10090.ENSMUSP00000001595,10090.ENSMUSP00000004202,10090.ENSMUSP00000004327,10090.ENSMUSP00000005003,10090.ENSMUSP00000005218,10090.ENSMUSP00000006764,10090.ENSMUSP00000014339,10090.ENSMUSP00000016105,10090.ENSMUSP00000021539,10090.ENSMUSP00000021930,10090.ENSMUSP00000022218,10090.ENSMUSP00000022599,10090.ENSMUSP00000023099,10090.ENSMUSP00000023353…	Rpa1,Uhrf1,Fkbp10,Dnmt1,G6pdx,Lbr,Cd44,Aprt,Dnajc7,Adss,Vrk1,Sfxn1,Dhfr,Diap3,Slc38a2,Mcm4,Mina,Arhgap31,Racgap1,Msh2,Fen1,Fam107b,Vim,Pcna,Dhx36,Cc2d1b,Arl6ip1,Nedd4,Rpsa,Serpine1,Dis3,Acsl5,Hpf1,Mcm3,Pdlim1,Top2a,C4b,Pla2g4a,Rcc2,Npm1,Pcbp2,Ybx1,Smarcc1,Gm10116,Acaca,Sqstm1,Hmga1-rs1,Rpl38,Nsun2,Ncaph,Add1,Hmgb3,Cbx5,Srsf3,Arid1a,Cdk6,Cep55,Anp32e,Tcea1,Nedd4l,Lig1,Noc2l
Monarch	MP:0011704	Decreased fibroblast proliferation	10	123	0.77	0.0032	10090.ENSMUSP00000005218,10090.ENSMUSP00000022499,10090.ENSMUSP00000023353,10090.ENSMUSP00000025651,10090.ENSMUSP00000047119,10090.ENSMUSP00000075067,10090.ENSMUSP00000078589,10090.ENSMUSP00000084791,10090.ENSMUSP00000107750,10090.ENSMUSP00000136972	Cd44,Rnaseh2b,Mcm4,Fen1,Gnl3,Npm1,Ybx1,Lyar,Hat1,Lig1
Monarch	MP:0013658	Abnormal myeloid cell morphology	48	1838	0.28	0.0041	10090.ENSMUSP00000001595,10090.ENSMUSP00000004327,10090.ENSMUSP00000005003,10090.ENSMUSP00000005218,10090.ENSMUSP00000006764,10090.ENSMUSP00000014339,10090.ENSMUSP00000016105,10090.ENSMUSP00000021539,10090.ENSMUSP00000021930,10090.ENSMUSP00000022218,10090.ENSMUSP00000022599,10090.ENSMUSP00000023099,10090.ENSMUSP00000023407,10090.ENSMUSP00000023487,10090.ENSMUSP00000025651,10090.ENSMUSP00000027965…	Fkbp10,G6pdx,Lbr,Cd44,Aprt,Dnajc7,Adss,Vrk1,Sfxn1,Dhfr,Diap3,Slc38a2,Mina,Arhgap31,Fen1,Fam107b,Vim,Dhx36,Cc2d1b,Arl6ip1,Rpsa,Serpine1,Dis3,Acsl5,Hpf1,Mcm3,Pdlim1,Top2a,C4b,Pla2g4a,Rcc2,Npm1,Pcbp2,Gm10116,Sqstm1,Hmga1-rs1,Rpl38,Nsun2,Ncaph,Add1,Hmgb3,Cbx5,Cdk6,Cep55,Anp32e,Tcea1,Nedd4l,Lig1
Monarch	MP:0009781	Abnormal preimplantation embryo development	9	101	0.81	0.0042	10090.ENSMUSP00000012587,10090.ENSMUSP00000020099,10090.ENSMUSP00000023756,10090.ENSMUSP00000030051,10090.ENSMUSP00000044827,10090.ENSMUSP00000047119,10090.ENSMUSP00000096386,10090.ENSMUSP00000102213,10090.ENSMUSP00000117045	Kif11,Cdk1,Racgap1,Txn1,Mybbp1a,Gnl3,Zc3h4,Rpl38,Srsf3
Monarch	MP:0011702	Abnormal fibroblast proliferation	11	167	0.68	0.0071	10090.ENSMUSP00000005218,10090.ENSMUSP00000022499,10090.ENSMUSP00000023353,10090.ENSMUSP00000025651,10090.ENSMUSP00000047119,10090.ENSMUSP00000075067,10090.ENSMUSP00000078589,10090.ENSMUSP00000084791,10090.ENSMUSP00000087079,10090.ENSMUSP00000107750,10090.ENSMUSP00000136972	Cd44,Rnaseh2b,Mcm4,Fen1,Gnl3,Npm1,Ybx1,Lyar,Dok1,Hat1,Lig1
Monarch	MP:0002447	Abnormal erythrocyte morphology	33	1124	0.33	0.0106	10090.ENSMUSP00000001595,10090.ENSMUSP00000004327,10090.ENSMUSP00000006764,10090.ENSMUSP00000014339,10090.ENSMUSP00000021539,10090.ENSMUSP00000021930,10090.ENSMUSP00000022218,10090.ENSMUSP00000022599,10090.ENSMUSP00000023099,10090.ENSMUSP00000023487,10090.ENSMUSP00000027965,10090.ENSMUSP00000029336,10090.ENSMUSP00000030320,10090.ENSMUSP00000032888,10090.ENSMUSP00000035105,10090.ENSMUSP00000041906…	Fkbp10,G6pdx,Aprt,Dnajc7,Vrk1,Sfxn1,Dhfr,Diap3,Slc38a2,Arhgap31,Fam107b,Dhx36,Cc2d1b,Arl6ip1,Rpsa,Dis3,Acsl5,Hpf1,Mcm3,Pdlim1,Top2a,Rcc2,Sqstm1,Nsun2,Ncaph,Add1,Hmgb3,Cbx5,Cdk6,Cep55,Anp32e,Tcea1,Lig1
Monarch	MP:0003111	Abnormal cell nucleus morphology	11	177	0.65	0.0111	10090.ENSMUSP00000005003,10090.ENSMUSP00000020099,10090.ENSMUSP00000023353,10090.ENSMUSP00000025651,10090.ENSMUSP00000061923,10090.ENSMUSP00000081547,10090.ENSMUSP00000085906,10090.ENSMUSP00000099979,10090.ENSMUSP00000102213,10090.ENSMUSP00000127961,10090.ENSMUSP00000128888	Lbr,Cdk1,Mcm4,Fen1,Mcm2,Bub3,Fmr1,Smc2,Rpl38,Cep55,Tpx2
Monarch	MP:0012203	Abnormal neuronal stem cell morphology	4	13	1.35	0.0132	10090.ENSMUSP00000047119,10090.ENSMUSP00000099979,10090.ENSMUSP00000106017,10090.ENSMUSP00000126192	Gnl3,Smc2,Ncaph,Ptbp1
Monarch	MP:0012114	Absent inner cell mass proliferation	6	47	0.97	0.0151	10090.ENSMUSP00000023353,10090.ENSMUSP00000030051,10090.ENSMUSP00000039776,10090.ENSMUSP00000044361,10090.ENSMUSP00000079689,10090.ENSMUSP00000096386	Mcm4,Txn1,Pold1,Smarca5,Dab2,Zc3h4
Monarch	MP:0012431	Increased lymphoma incidence	11	185	0.63	0.0152	10090.ENSMUSP00000000767,10090.ENSMUSP00000005503,10090.ENSMUSP00000023353,10090.ENSMUSP00000024967,10090.ENSMUSP00000025651,10090.ENSMUSP00000039776,10090.ENSMUSP00000059192,10090.ENSMUSP00000075067,10090.ENSMUSP00000100667,10090.ENSMUSP00000128888,10090.ENSMUSP00000136972	Rpa1,Msh6,Mcm4,Msh2,Fen1,Pold1,Mcm3,Npm1,Hmga1-rs1,Tpx2,Lig1
Monarch	MP:0012113	Decreased inner cell mass proliferation	7	70	0.86	0.0154	10090.ENSMUSP00000023353,10090.ENSMUSP00000030051,10090.ENSMUSP00000039776,10090.ENSMUSP00000044361,10090.ENSMUSP00000079689,10090.ENSMUSP00000096386,10090.ENSMUSP00000101071	Mcm4,Txn1,Pold1,Smarca5,Dab2,Zc3h4,Zwint
Monarch	MP:0003861	Abnormal nervous system development	31	1059	0.33	0.0167	10090.ENSMUSP00000004202,10090.ENSMUSP00000004327,10090.ENSMUSP00000022218,10090.ENSMUSP00000022638,10090.ENSMUSP00000025651,10090.ENSMUSP00000031160,10090.ENSMUSP00000031565,10090.ENSMUSP00000032138,10090.ENSMUSP00000044188,10090.ENSMUSP00000047119,10090.ENSMUSP00000070140,10090.ENSMUSP00000071134,10090.ENSMUSP00000075067,10090.ENSMUSP00000078589,10090.ENSMUSP00000085906,10090.ENSMUSP00000086094…	Dnmt1,G6pdx,Dhfr,Nefm,Fen1,Paics,Fscn1,Cnbp,Ptma,Gnl3,Naa50,Tubb3,Npm1,Ybx1,Fmr1,Smarcc1,Marcks,Rpl7l1,Sfr1,Ass1,Set,Smc2,Rpl38,Hnrnpab,Ncaph,Pcnp,Ranbp1,Cfl1,Arid1a,Ptbp1,Nup50
[truncated: 231 more rows]

## Sheet: CTL_Cluster2_enrichment_all
#category	term ID	term description	observed gene count	background gene count	strength	false discovery rate	matching proteins in your network (IDs)	matching proteins in your network (labels)
[truncated: 533 more rows]

## Sheet: CTL_Cluster3_enrichment_all
#category	term ID	term description	observed gene count	background gene count	strength	false discovery rate	matching proteins in your network (IDs)	matching proteins in your network (labels)
[truncated: 750 more rows]

[truncated: 2 more sheets: CTL_Cluster4_enrichment_all, CTL_Cluster5_enrichment_all]
