# Supplementary material for: Effect of Tamoxifen on Proteome Expression during In Vitro Myogenesis in Murine Skeletal Muscle C2C12 Cells
Source: J Proteome Res. 2023 Aug 8;22(9):3040–53. doi: 10.1021/acs.jproteome.3c00340 (PMC10476267; doi:10.1021/acs.jproteome.3c00340)
Supplement: Supplementary file 8 — pr3c00340_si_008.xlsx [file pr3c00340_si_008.xlsx]

## Sheet: ETOH_cluster1_enrichment
#category	term ID	term description	observed gene count	background gene count	strength	false discovery rate	matching proteins in your network (IDs)	matching proteins in your network (labels)
GO Process	GO:0009987	Cellular process	338	13330	0.17	1.67e-33	10090.ENSMUSP00000000505,10090.ENSMUSP00000000767,10090.ENSMUSP00000000804,10090.ENSMUSP00000001258,10090.ENSMUSP00000001548,10090.ENSMUSP00000001724,10090.ENSMUSP00000002825,10090.ENSMUSP00000003268,10090.ENSMUSP00000003946,10090.ENSMUSP00000003947,10090.ENSMUSP00000004202,10090.ENSMUSP00000004327,10090.ENSMUSP00000004470,10090.ENSMUSP00000004507,10090.ENSMUSP00000004565,10090.ENSMUSP00000005003…	Mcm7,Rpa1,Ddx3x,Uhrf1,Itga3,Ddx18,Baz1b,Sh3gl1,Nob1,Nqo1,Dnmt1,G6pdx,Utp20,Ddx56,Ralb,Lbr,Cd44,Msh6,Srm,Epha2,Mvd,Itih3,Aprt,Pola1,Cdk4,Acat2,Clic1,Khsrp,Rbm28,Rplp1,Phax,Kif11,Cad,Pip4k2c,Apbb1ip,Fhod1,Tppp3,Cers2,Adss,Ddx27,Kpna2,Gabarap,Aatf,Ywhah,Isyna1,Dvl2,Cdk1,Tbc1d15,Rrm2,Ftsj3,Ddx5,Slc9a3r1,Mnat1,Vrk1,Gtpbp4,Dek,Ogn,Sfxn1,Trip13,Dhfr,Emb,Rnaseh2b,Tkt,Diap3,Dpysl2,Nefm,Nefl,Ripk3,Sdc2,Ank…
GO Process	GO:1901360	Organic cyclic compound metabolic process	142	2614	0.5	1.67e-33	10090.ENSMUSP00000000505,10090.ENSMUSP00000000767,10090.ENSMUSP00000000804,10090.ENSMUSP00000001258,10090.ENSMUSP00000001507,10090.ENSMUSP00000001724,10090.ENSMUSP00000003946,10090.ENSMUSP00000004202,10090.ENSMUSP00000004327,10090.ENSMUSP00000004470,10090.ENSMUSP00000004507,10090.ENSMUSP00000005003,10090.ENSMUSP00000005503,10090.ENSMUSP00000006614,10090.ENSMUSP00000006692,10090.ENSMUSP00000006764…	Mcm7,Rpa1,Ddx3x,Uhrf1,Cyp51,Ddx18,Nob1,Dnmt1,G6pdx,Utp20,Ddx56,Lbr,Msh6,Epha2,Mvd,Aprt,Pola1,Khsrp,Rbm28,Cad,Adss,Ddx27,Ywhah,Dvl2,Rrm2,Ftsj3,Ddx5,Mnat1,Gtpbp4,Trip13,Dhfr,Rnaseh2b,Bop1,Mcm4,Umps,Rfc4,Rfc2,Bysl,Msh2,Iws1,Fen1,Cdk2,Prim1,Tyms,Mcm6,Nifk,Hsd17b7,Pcna,Pmvk,Papss1,Ctps,Ebna1bp2,Rfc1,Ugdh,Pds5a,Zfp326,Srsf9,Rbm19,Mphosph10,Cstf2,Morf4l2,Ldlr,Esf1,Mvk,Rrp9,Rbm3,Tsr1,Rfc3,Stub1,Supt16,Hn…
GO Process	GO:0006139	Nucleobase-containing compound metabolic process	128	2205	0.53	3.17e-32	10090.ENSMUSP00000000505,10090.ENSMUSP00000000767,10090.ENSMUSP00000000804,10090.ENSMUSP00000001258,10090.ENSMUSP00000001724,10090.ENSMUSP00000003946,10090.ENSMUSP00000004202,10090.ENSMUSP00000004327,10090.ENSMUSP00000004470,10090.ENSMUSP00000004507,10090.ENSMUSP00000005503,10090.ENSMUSP00000006614,10090.ENSMUSP00000006692,10090.ENSMUSP00000006764,10090.ENSMUSP00000006856,10090.ENSMUSP00000007814…	Mcm7,Rpa1,Ddx3x,Uhrf1,Ddx18,Nob1,Dnmt1,G6pdx,Utp20,Ddx56,Msh6,Epha2,Mvd,Aprt,Pola1,Khsrp,Rbm28,Cad,Adss,Ddx27,Dvl2,Rrm2,Ftsj3,Ddx5,Mnat1,Gtpbp4,Trip13,Rnaseh2b,Bop1,Mcm4,Umps,Rfc4,Rfc2,Bysl,Msh2,Iws1,Fen1,Cdk2,Prim1,Tyms,Mcm6,Nifk,Pcna,Pmvk,Papss1,Ctps,Ebna1bp2,Rfc1,Ugdh,Pds5a,Zfp326,Srsf9,Rbm19,Mphosph10,Cstf2,Morf4l2,Esf1,Mvk,Rrp9,Rbm3,Tsr1,Rfc3,Stub1,Supt16,Hnrnpa1,Ddx21,Trir,Smarca5,Dnph1,Acs…
GO Process	GO:0046483	Heterocycle metabolic process	131	2347	0.52	1.27e-31	10090.ENSMUSP00000000505,10090.ENSMUSP00000000767,10090.ENSMUSP00000000804,10090.ENSMUSP00000001258,10090.ENSMUSP00000001724,10090.ENSMUSP00000003946,10090.ENSMUSP00000004202,10090.ENSMUSP00000004327,10090.ENSMUSP00000004470,10090.ENSMUSP00000004507,10090.ENSMUSP00000005503,10090.ENSMUSP00000006614,10090.ENSMUSP00000006692,10090.ENSMUSP00000006764,10090.ENSMUSP00000006856,10090.ENSMUSP00000007814…	Mcm7,Rpa1,Ddx3x,Uhrf1,Ddx18,Nob1,Dnmt1,G6pdx,Utp20,Ddx56,Msh6,Epha2,Mvd,Aprt,Pola1,Khsrp,Rbm28,Cad,Adss,Ddx27,Dvl2,Rrm2,Ftsj3,Ddx5,Mnat1,Gtpbp4,Trip13,Dhfr,Rnaseh2b,Bop1,Mcm4,Umps,Rfc4,Rfc2,Bysl,Msh2,Iws1,Fen1,Cdk2,Prim1,Tyms,Mcm6,Nifk,Pcna,Pmvk,Papss1,Ctps,Ebna1bp2,Rfc1,Ugdh,Pds5a,Zfp326,Srsf9,Rbm19,Mphosph10,Cstf2,Morf4l2,Esf1,Mvk,Rrp9,Rbm3,Tsr1,Rfc3,Stub1,Supt16,Hnrnpa1,Ddx21,Trir,Smarca5,Dnph…
GO Process	GO:0034641	Cellular nitrogen compound metabolic process	143	2805	0.48	2.79e-31	10090.ENSMUSP00000000505,10090.ENSMUSP00000000767,10090.ENSMUSP00000000804,10090.ENSMUSP00000001258,10090.ENSMUSP00000001724,10090.ENSMUSP00000003946,10090.ENSMUSP00000004202,10090.ENSMUSP00000004327,10090.ENSMUSP00000004470,10090.ENSMUSP00000004507,10090.ENSMUSP00000005503,10090.ENSMUSP00000006611,10090.ENSMUSP00000006614,10090.ENSMUSP00000006692,10090.ENSMUSP00000006764,10090.ENSMUSP00000006856…	Mcm7,Rpa1,Ddx3x,Uhrf1,Ddx18,Nob1,Dnmt1,G6pdx,Utp20,Ddx56,Msh6,Srm,Epha2,Mvd,Aprt,Pola1,Khsrp,Rbm28,Rplp1,Cad,Cers2,Adss,Ddx27,Dvl2,Rrm2,Ftsj3,Ddx5,Mnat1,Gtpbp4,Trip13,Dhfr,Rnaseh2b,Bop1,Mcm4,Umps,Rfc4,Cers5,Rfc2,Bysl,Msh2,Iws1,Fen1,Cdk2,Prim1,Tyms,Mcm6,Nifk,Aldh9a1,Pcna,Pmvk,Papss1,Gclm,Ugcg,Ctps,Ebna1bp2,Rfc1,Ugdh,Pds5a,Zfp326,Srsf9,Rbm19,Mphosph10,Cstf2,Morf4l2,Gsta4,Esf1,Mvk,Rps29,Rrp9,Rbm3,Ts…
GO Process	GO:0006725	Cellular aromatic compound metabolic process	132	2412	0.51	2.93e-31	10090.ENSMUSP00000000505,10090.ENSMUSP00000000767,10090.ENSMUSP00000000804,10090.ENSMUSP00000001258,10090.ENSMUSP00000001724,10090.ENSMUSP00000003946,10090.ENSMUSP00000004202,10090.ENSMUSP00000004327,10090.ENSMUSP00000004470,10090.ENSMUSP00000004507,10090.ENSMUSP00000005503,10090.ENSMUSP00000006614,10090.ENSMUSP00000006692,10090.ENSMUSP00000006764,10090.ENSMUSP00000006856,10090.ENSMUSP00000007814…	Mcm7,Rpa1,Ddx3x,Uhrf1,Ddx18,Nob1,Dnmt1,G6pdx,Utp20,Ddx56,Msh6,Epha2,Mvd,Aprt,Pola1,Khsrp,Rbm28,Cad,Adss,Ddx27,Dvl2,Rrm2,Ftsj3,Ddx5,Mnat1,Gtpbp4,Trip13,Dhfr,Rnaseh2b,Bop1,Mcm4,Umps,Rfc4,Rfc2,Bysl,Msh2,Iws1,Fen1,Cdk2,Prim1,Tyms,Mcm6,Nifk,Pcna,Pmvk,Papss1,Ctps,Ebna1bp2,Rfc1,Ugdh,Pds5a,Zfp326,Srsf9,Rbm19,Mphosph10,Cstf2,Morf4l2,Esf1,Mvk,Rrp9,Rbm3,Tsr1,Rfc3,Stub1,Supt16,Hnrnpa1,Ddx21,Trir,Smarca5,Dnph…
GO Process	GO:0071840	Cellular component organization or biogenesis	185	4954	0.34	3.28e-26	10090.ENSMUSP00000000505,10090.ENSMUSP00000000767,10090.ENSMUSP00000000804,10090.ENSMUSP00000001258,10090.ENSMUSP00000001548,10090.ENSMUSP00000001724,10090.ENSMUSP00000002825,10090.ENSMUSP00000003268,10090.ENSMUSP00000003946,10090.ENSMUSP00000004202,10090.ENSMUSP00000004470,10090.ENSMUSP00000004507,10090.ENSMUSP00000005218,10090.ENSMUSP00000005503,10090.ENSMUSP00000006614,10090.ENSMUSP00000006911…	Mcm7,Rpa1,Ddx3x,Uhrf1,Itga3,Ddx18,Baz1b,Sh3gl1,Nob1,Dnmt1,Utp20,Ddx56,Cd44,Msh6,Epha2,Cdk4,Kif11,Fhod1,Tppp3,Ddx27,Gabarap,Aatf,Ywhah,Cdk1,Rrm2,Ftsj3,Slc9a3r1,Vrk1,Gtpbp4,Dek,Trip13,Dhfr,Emb,Diap3,Dpysl2,Nefm,Nefl,Ripk3,Sdc2,Bop1,Alcam,Mcm4,Mina,Rfc4,Racgap1,Rfc2,Cd2ap,Bysl,Cebpz,Msh2,Impact,Pdgfrb,Anxa1,Atl3,Rps6ka4,Prdx4,Cdk2,Baiap2,Tubgcp2,Mcm6,Nifk,Aldh9a1,Vim,Pcna,Stmn2,Gclm,Sdcbp,Ugcg,Nasp,…
GO Process	GO:0008152	Metabolic process	230	7331	0.27	5.09e-25	10090.ENSMUSP00000000505,10090.ENSMUSP00000000767,10090.ENSMUSP00000000804,10090.ENSMUSP00000001258,10090.ENSMUSP00000001507,10090.ENSMUSP00000001724,10090.ENSMUSP00000002825,10090.ENSMUSP00000003946,10090.ENSMUSP00000003947,10090.ENSMUSP00000004202,10090.ENSMUSP00000004327,10090.ENSMUSP00000004470,10090.ENSMUSP00000004507,10090.ENSMUSP00000005003,10090.ENSMUSP00000005218,10090.ENSMUSP00000005503…	Mcm7,Rpa1,Ddx3x,Uhrf1,Cyp51,Ddx18,Baz1b,Nob1,Nqo1,Dnmt1,G6pdx,Utp20,Ddx56,Lbr,Cd44,Msh6,Srm,Epha2,Mvd,Itih3,Aprt,Pola1,Cdk4,Acat2,Khsrp,Aldh16a1,Rbm28,Rplp1,Cad,Pip4k2c,Cers2,Adss,Ddx27,Gabarap,Ywhah,Isyna1,Dvl2,Cdk1,Rrm2,Ftsj3,Ddx5,Mnat1,Vrk1,Gtpbp4,Sfxn1,Trip13,Dhfr,Rnaseh2b,Tkt,Ripk3,Bop1,Mcm4,Mina,Umps,Rfc4,Cers5,Rfc2,Cd2ap,Bysl,Msh2,Iws1,Pdgfrb,Anxa1,Fads2,Fen1,Rps6ka4,Cbr2,Prdx4,Cdk2,Prim1,…
GO Process	GO:0044237	Cellular metabolic process	213	6445	0.29	5.21e-25	10090.ENSMUSP00000000505,10090.ENSMUSP00000000767,10090.ENSMUSP00000000804,10090.ENSMUSP00000001258,10090.ENSMUSP00000001724,10090.ENSMUSP00000002825,10090.ENSMUSP00000003946,10090.ENSMUSP00000003947,10090.ENSMUSP00000004202,10090.ENSMUSP00000004327,10090.ENSMUSP00000004470,10090.ENSMUSP00000004507,10090.ENSMUSP00000005218,10090.ENSMUSP00000005503,10090.ENSMUSP00000006611,10090.ENSMUSP00000006614…	Mcm7,Rpa1,Ddx3x,Uhrf1,Ddx18,Baz1b,Nob1,Nqo1,Dnmt1,G6pdx,Utp20,Ddx56,Cd44,Msh6,Srm,Epha2,Mvd,Itih3,Aprt,Pola1,Cdk4,Acat2,Khsrp,Rbm28,Rplp1,Cad,Pip4k2c,Cers2,Adss,Ddx27,Gabarap,Isyna1,Dvl2,Cdk1,Rrm2,Ftsj3,Ddx5,Mnat1,Vrk1,Gtpbp4,Sfxn1,Trip13,Dhfr,Rnaseh2b,Tkt,Ripk3,Bop1,Mcm4,Mina,Umps,Rfc4,Cers5,Rfc2,Cd2ap,Bysl,Msh2,Iws1,Pdgfrb,Anxa1,Fads2,Fen1,Rps6ka4,Prdx4,Cdk2,Prim1,Tyms,Mcm6,Nifk,Hsd17b7,Aldh9a1…
GO Process	GO:0071704	Organic substance metabolic process	218	6824	0.27	6.44e-24	10090.ENSMUSP00000000505,10090.ENSMUSP00000000767,10090.ENSMUSP00000000804,10090.ENSMUSP00000001258,10090.ENSMUSP00000001507,10090.ENSMUSP00000001724,10090.ENSMUSP00000002825,10090.ENSMUSP00000003946,10090.ENSMUSP00000004202,10090.ENSMUSP00000004327,10090.ENSMUSP00000004470,10090.ENSMUSP00000004507,10090.ENSMUSP00000005003,10090.ENSMUSP00000005218,10090.ENSMUSP00000005503,10090.ENSMUSP00000006611…	Mcm7,Rpa1,Ddx3x,Uhrf1,Cyp51,Ddx18,Baz1b,Nob1,Dnmt1,G6pdx,Utp20,Ddx56,Lbr,Cd44,Msh6,Srm,Epha2,Mvd,Itih3,Aprt,Pola1,Cdk4,Acat2,Khsrp,Rbm28,Rplp1,Cad,Pip4k2c,Cers2,Adss,Ddx27,Ywhah,Isyna1,Dvl2,Cdk1,Rrm2,Ftsj3,Ddx5,Mnat1,Vrk1,Gtpbp4,Trip13,Dhfr,Rnaseh2b,Tkt,Ripk3,Bop1,Mcm4,Mina,Umps,Rfc4,Cers5,Rfc2,Cd2ap,Bysl,Msh2,Iws1,Pdgfrb,Anxa1,Fads2,Fen1,Rps6ka4,Cbr2,Prdx4,Cdk2,Prim1,Tyms,Mcm6,Nifk,Hsd17b7,Aldh9…
GO Process	GO:0090304	Nucleic acid metabolic process	101	1777	0.52	8.51e-24	10090.ENSMUSP00000000505,10090.ENSMUSP00000000767,10090.ENSMUSP00000000804,10090.ENSMUSP00000001258,10090.ENSMUSP00000001724,10090.ENSMUSP00000003946,10090.ENSMUSP00000004202,10090.ENSMUSP00000004470,10090.ENSMUSP00000004507,10090.ENSMUSP00000005503,10090.ENSMUSP00000006856,10090.ENSMUSP00000007814,10090.ENSMUSP00000007993,10090.ENSMUSP00000018143,10090.ENSMUSP00000019362,10090.ENSMUSP00000021048…	Mcm7,Rpa1,Ddx3x,Uhrf1,Ddx18,Nob1,Dnmt1,Utp20,Ddx56,Msh6,Pola1,Khsrp,Rbm28,Ddx27,Dvl2,Ftsj3,Ddx5,Mnat1,Gtpbp4,Trip13,Rnaseh2b,Bop1,Mcm4,Rfc4,Rfc2,Bysl,Msh2,Iws1,Fen1,Cdk2,Prim1,Mcm6,Nifk,Pcna,Ebna1bp2,Rfc1,Pds5a,Zfp326,Srsf9,Rbm19,Mphosph10,Cstf2,Morf4l2,Esf1,Rrp9,Rbm3,Tsr1,Rfc3,Stub1,Supt16,Hnrnpa1,Ddx21,Trir,Smarca5,Nop2,Jmjd6,Smc4,Wdr43,H2afx,Mcm3,Hmgn1,Mcm2,Hmgb2,Top2a,Hmga2,Npm1,Sf3b4,Scaf8,S…
GO Process	GO:0065007	Biological regulation	280	10591	0.19	1.83e-22	10090.ENSMUSP00000000505,10090.ENSMUSP00000000767,10090.ENSMUSP00000000804,10090.ENSMUSP00000001258,10090.ENSMUSP00000001507,10090.ENSMUSP00000001548,10090.ENSMUSP00000003268,10090.ENSMUSP00000003947,10090.ENSMUSP00000004202,10090.ENSMUSP00000004327,10090.ENSMUSP00000004507,10090.ENSMUSP00000004565,10090.ENSMUSP00000005185,10090.ENSMUSP00000005218,10090.ENSMUSP00000005503,10090.ENSMUSP00000006614…	Mcm7,Rpa1,Ddx3x,Uhrf1,Cyp51,Itga3,Sh3gl1,Nqo1,Dnmt1,G6pdx,Ddx56,Ralb,Cstb,Cd44,Msh6,Epha2,Mvd,Itih3,Aprt,Pola1,Cdk4,Acat2,Clic1,Khsrp,Rbm28,Rplp1,Kif11,Cad,Pip4k2c,Apbb1ip,Fhod1,Tppp3,Cers2,Kpna2,Gabarap,Aatf,Ywhah,Dvl2,Cdk1,Tmpo,Tbc1d15,Ddx5,Slc9a3r1,Mnat1,Vrk1,Gtpbp4,Dek,Ogn,Sfxn1,Trip13,Dhfr,Dnajc9,Rnaseh2b,Tkt,Dpysl2,Nefm,Nefl,Ripk3,Sdc2,Ank,Slc38a2,Bop1,Mina,Arhgap31,Umps,Rfc4,Racgap1,Rfc2,C…
GO Process	GO:0044238	Primary metabolic process	204	6369	0.27	1.41e-21	10090.ENSMUSP00000000505,10090.ENSMUSP00000000767,10090.ENSMUSP00000000804,10090.ENSMUSP00000001258,10090.ENSMUSP00000001507,10090.ENSMUSP00000001724,10090.ENSMUSP00000002825,10090.ENSMUSP00000003946,10090.ENSMUSP00000004202,10090.ENSMUSP00000004327,10090.ENSMUSP00000004470,10090.ENSMUSP00000004507,10090.ENSMUSP00000005003,10090.ENSMUSP00000005503,10090.ENSMUSP00000006614,10090.ENSMUSP00000006692…	Mcm7,Rpa1,Ddx3x,Uhrf1,Cyp51,Ddx18,Baz1b,Nob1,Dnmt1,G6pdx,Utp20,Ddx56,Lbr,Msh6,Epha2,Mvd,Aprt,Pola1,Cdk4,Acat2,Khsrp,Rbm28,Rplp1,Cad,Pip4k2c,Cers2,Adss,Ddx27,Ywhah,Isyna1,Dvl2,Cdk1,Rrm2,Ftsj3,Ddx5,Mnat1,Vrk1,Gtpbp4,Trip13,Rnaseh2b,Ripk3,Bop1,Mcm4,Mina,Umps,Rfc4,Cers5,Rfc2,Cd2ap,Bysl,Msh2,Iws1,Pdgfrb,Anxa1,Fads2,Fen1,Rps6ka4,Cbr2,Prdx4,Cdk2,Prim1,Tyms,Mcm6,Nifk,Hsd17b7,Pcna,Fabp5,Pmvk,Papss1,Gclm,U…
GO Process	GO:0051276	Chromosome organization	69	946	0.63	1.03e-20	10090.ENSMUSP00000000505,10090.ENSMUSP00000000767,10090.ENSMUSP00000000804,10090.ENSMUSP00000001258,10090.ENSMUSP00000002825,10090.ENSMUSP00000004202,10090.ENSMUSP00000005503,10090.ENSMUSP00000020099,10090.ENSMUSP00000021539,10090.ENSMUSP00000021807,10090.ENSMUSP00000022053,10090.ENSMUSP00000023353,10090.ENSMUSP00000023407,10090.ENSMUSP00000023598,10090.ENSMUSP00000023756,10090.ENSMUSP00000023867…	Mcm7,Rpa1,Ddx3x,Uhrf1,Baz1b,Dnmt1,Msh6,Cdk1,Vrk1,Dek,Trip13,Mcm4,Mina,Rfc4,Racgap1,Rfc2,Msh2,Anxa1,Rps6ka4,Cdk2,Mcm6,Pcna,Nasp,Pds5a,Cbx3,Rbbp7,Morf4l2,Kif23,Rfc3,Ncapd2,Supt16,Atad2,Ptma,Smarca5,Jmjd6,Smc4,Kif4,H2afx,Mcm3,Hmgn1,Mcm2,Hist1h1a,Cit,Hmgb2,Top2a,Hmga2,Npm1,Hist1h1b,Rfc5,Smarcc1,Mbd3,Hsp90aa1,Rpa2,Smc2,Hmga1-rs1,Zwint,Ncaph,Wdhd1,Hat1,Fam50a,Brd2,Hmgb3,Stag1,Arid1a,Hmgn3,Mcm5,Nap1l1,A…
GO Process	GO:0050794	Regulation of cellular process	259	9541	0.2	1.25e-20	10090.ENSMUSP00000000505,10090.ENSMUSP00000000767,10090.ENSMUSP00000000804,10090.ENSMUSP00000001258,10090.ENSMUSP00000001507,10090.ENSMUSP00000001548,10090.ENSMUSP00000003268,10090.ENSMUSP00000003947,10090.ENSMUSP00000004202,10090.ENSMUSP00000004327,10090.ENSMUSP00000004507,10090.ENSMUSP00000004565,10090.ENSMUSP00000005185,10090.ENSMUSP00000005218,10090.ENSMUSP00000005503,10090.ENSMUSP00000006614…	Mcm7,Rpa1,Ddx3x,Uhrf1,Cyp51,Itga3,Sh3gl1,Nqo1,Dnmt1,G6pdx,Ddx56,Ralb,Cstb,Cd44,Msh6,Epha2,Mvd,Itih3,Cdk4,Clic1,Khsrp,Rbm28,Rplp1,Kif11,Pip4k2c,Apbb1ip,Fhod1,Tppp3,Cers2,Kpna2,Gabarap,Aatf,Ywhah,Dvl2,Cdk1,Tmpo,Ddx5,Slc9a3r1,Mnat1,Vrk1,Gtpbp4,Dek,Ogn,Trip13,Dhfr,Rnaseh2b,Dpysl2,Nefm,Nefl,Ripk3,Sdc2,Slc38a2,Bop1,Mina,Arhgap31,Rfc4,Racgap1,Rfc2,Cd2ap,Cebpz,Msh2,Iws1,Impact,Pdgfrb,Anxa1,Fen1,Atl3,Rps6…
GO Process	GO:0050789	Regulation of biological process	266	9973	0.2	1.32e-20	10090.ENSMUSP00000000505,10090.ENSMUSP00000000767,10090.ENSMUSP00000000804,10090.ENSMUSP00000001258,10090.ENSMUSP00000001507,10090.ENSMUSP00000001548,10090.ENSMUSP00000003268,10090.ENSMUSP00000003947,10090.ENSMUSP00000004202,10090.ENSMUSP00000004327,10090.ENSMUSP00000004507,10090.ENSMUSP00000004565,10090.ENSMUSP00000005185,10090.ENSMUSP00000005218,10090.ENSMUSP00000005503,10090.ENSMUSP00000006614…	Mcm7,Rpa1,Ddx3x,Uhrf1,Cyp51,Itga3,Sh3gl1,Nqo1,Dnmt1,G6pdx,Ddx56,Ralb,Cstb,Cd44,Msh6,Epha2,Mvd,Itih3,Pola1,Cdk4,Acat2,Clic1,Khsrp,Rbm28,Rplp1,Kif11,Pip4k2c,Apbb1ip,Fhod1,Tppp3,Cers2,Kpna2,Gabarap,Aatf,Ywhah,Dvl2,Cdk1,Tmpo,Ddx5,Slc9a3r1,Mnat1,Vrk1,Gtpbp4,Dek,Ogn,Trip13,Dhfr,Rnaseh2b,Tkt,Dpysl2,Nefm,Nefl,Ripk3,Sdc2,Ank,Slc38a2,Bop1,Mina,Arhgap31,Rfc4,Racgap1,Rfc2,Cd2ap,Cebpz,Msh2,Iws1,Impact,Pdgfrb,…
GO Process	GO:0006807	Nitrogen compound metabolic process	190	5878	0.28	9.14e-20	10090.ENSMUSP00000000505,10090.ENSMUSP00000000767,10090.ENSMUSP00000000804,10090.ENSMUSP00000001258,10090.ENSMUSP00000001724,10090.ENSMUSP00000002825,10090.ENSMUSP00000003946,10090.ENSMUSP00000004202,10090.ENSMUSP00000004327,10090.ENSMUSP00000004470,10090.ENSMUSP00000004507,10090.ENSMUSP00000005218,10090.ENSMUSP00000005503,10090.ENSMUSP00000006611,10090.ENSMUSP00000006614,10090.ENSMUSP00000006692…	Mcm7,Rpa1,Ddx3x,Uhrf1,Ddx18,Baz1b,Nob1,Dnmt1,G6pdx,Utp20,Ddx56,Cd44,Msh6,Srm,Epha2,Mvd,Itih3,Aprt,Pola1,Cdk4,Khsrp,Rbm28,Rplp1,Cad,Cers2,Adss,Ddx27,Dvl2,Cdk1,Rrm2,Ftsj3,Ddx5,Mnat1,Vrk1,Gtpbp4,Trip13,Dhfr,Rnaseh2b,Ripk3,Bop1,Mcm4,Mina,Umps,Rfc4,Cers5,Rfc2,Cd2ap,Bysl,Msh2,Iws1,Pdgfrb,Anxa1,Fen1,Rps6ka4,Prdx4,Cdk2,Prim1,Tyms,Mcm6,Nifk,Aldh9a1,Pcna,Fabp5,Pmvk,Papss1,Gclm,Ugcg,Ctps,Ebna1bp2,Rfc1,Ugdh,…
GO Process	GO:0016043	Cellular component organization	160	4769	0.3	1.03e-16	10090.ENSMUSP00000000505,10090.ENSMUSP00000000767,10090.ENSMUSP00000000804,10090.ENSMUSP00000001258,10090.ENSMUSP00000001548,10090.ENSMUSP00000002825,10090.ENSMUSP00000003268,10090.ENSMUSP00000004202,10090.ENSMUSP00000005218,10090.ENSMUSP00000005503,10090.ENSMUSP00000006614,10090.ENSMUSP00000006911,10090.ENSMUSP00000012587,10090.ENSMUSP00000014922,10090.ENSMUSP00000014990,10090.ENSMUSP00000018711…	Mcm7,Rpa1,Ddx3x,Uhrf1,Itga3,Baz1b,Sh3gl1,Dnmt1,Cd44,Msh6,Epha2,Cdk4,Kif11,Fhod1,Tppp3,Gabarap,Ywhah,Cdk1,Rrm2,Slc9a3r1,Vrk1,Dek,Trip13,Dhfr,Emb,Diap3,Dpysl2,Nefm,Nefl,Ripk3,Sdc2,Bop1,Alcam,Mcm4,Mina,Rfc4,Racgap1,Rfc2,Cd2ap,Msh2,Impact,Pdgfrb,Anxa1,Atl3,Rps6ka4,Prdx4,Cdk2,Baiap2,Tubgcp2,Mcm6,Aldh9a1,Vim,Pcna,Stmn2,Gclm,Sdcbp,Ugcg,Nasp,Stmn1,Ncdn,Ugdh,Pds5a,Fscn1,Cbx3,Fkbp4,Mfge8,Arl6ip1,Bax,Rbbp7,…
GO Process	GO:0071103	DNA conformation change	34	246	0.91	1.03e-16	10090.ENSMUSP00000000505,10090.ENSMUSP00000000767,10090.ENSMUSP00000000804,10090.ENSMUSP00000020099,10090.ENSMUSP00000023353,10090.ENSMUSP00000023598,10090.ENSMUSP00000023867,10090.ENSMUSP00000025561,10090.ENSMUSP00000027601,10090.ENSMUSP00000030456,10090.ENSMUSP00000039621,10090.ENSMUSP00000042260,10090.ENSMUSP00000044361,10090.ENSMUSP00000047872,10090.ENSMUSP00000059192,10090.ENSMUSP00000061923…	Mcm7,Rpa1,Ddx3x,Cdk1,Mcm4,Rfc4,Rfc2,Anxa1,Mcm6,Nasp,Rfc3,Ncapd2,Smarca5,Smc4,Mcm3,Mcm2,Hist1h1a,Hmgb2,Top2a,Hmga2,Npm1,Hist1h1b,Rfc5,Smarcc1,Mbd3,Smc2,Hmga1-rs1,Ncaph,Hat1,Brd2,Hmgb3,Mcm5,Nap1l1,Noc2l
GO Process	GO:0006996	Organelle organization	120	3066	0.36	5.08e-16	10090.ENSMUSP00000000505,10090.ENSMUSP00000000767,10090.ENSMUSP00000000804,10090.ENSMUSP00000001258,10090.ENSMUSP00000002825,10090.ENSMUSP00000004202,10090.ENSMUSP00000005503,10090.ENSMUSP00000012587,10090.ENSMUSP00000014922,10090.ENSMUSP00000014990,10090.ENSMUSP00000018711,10090.ENSMUSP00000019109,10090.ENSMUSP00000020099,10090.ENSMUSP00000021077,10090.ENSMUSP00000021539,10090.ENSMUSP00000021807…	Mcm7,Rpa1,Ddx3x,Uhrf1,Baz1b,Dnmt1,Msh6,Kif11,Fhod1,Tppp3,Gabarap,Ywhah,Cdk1,Slc9a3r1,Vrk1,Dek,Trip13,Diap3,Dpysl2,Nefm,Nefl,Bop1,Mcm4,Mina,Rfc4,Racgap1,Rfc2,Cd2ap,Msh2,Pdgfrb,Anxa1,Atl3,Rps6ka4,Cdk2,Baiap2,Tubgcp2,Mcm6,Vim,Pcna,Stmn2,Gclm,Sdcbp,Nasp,Stmn1,Pds5a,Fscn1,Cbx3,Arl6ip1,Bax,Rbbp7,Morf4l2,Kif23,Rfc3,Ncapd2,Supt16,Atad2,Ptma,Smarca5,Anln,Grn,Nop2,Pdlim7,Jmjd6,Smc4,Kif4,H2afx,Eps8,Mcm3,Hmg…
GO Process	GO:0044085	Cellular component biogenesis	98	2201	0.42	7.07e-16	10090.ENSMUSP00000000505,10090.ENSMUSP00000000804,10090.ENSMUSP00000001724,10090.ENSMUSP00000003946,10090.ENSMUSP00000004470,10090.ENSMUSP00000004507,10090.ENSMUSP00000012587,10090.ENSMUSP00000014990,10090.ENSMUSP00000018143,10090.ENSMUSP00000018711,10090.ENSMUSP00000018841,10090.ENSMUSP00000020099,10090.ENSMUSP00000020980,10090.ENSMUSP00000021048,10090.ENSMUSP00000021077,10090.ENSMUSP00000021574…	Mcm7,Ddx3x,Ddx18,Nob1,Utp20,Ddx56,Kif11,Tppp3,Ddx27,Gabarap,Aatf,Cdk1,Rrm2,Ftsj3,Slc9a3r1,Gtpbp4,Trip13,Diap3,Nefm,Nefl,Bop1,Mcm4,Mina,Racgap1,Bysl,Cebpz,Pdgfrb,Atl3,Cdk2,Baiap2,Tubgcp2,Mcm6,Nifk,Aldh9a1,Sdcbp,Ugcg,Nasp,Ebna1bp2,Gnl2,Ugdh,Fscn1,Fkbp4,Mphosph10,Arl6ip1,Kif23,Esf1,Rrp9,Tbca,Tsr1,Ddx21,Smarca5,Mybbp1a,Anln,Nop2,Jmjd6,Wdr43,Kif4,Eps8,Mlkl,Mcm3,Mcm2,Hist1h1a,Ezr,Rcc2,Tmod3,Hmga2,Lima1…
GO Process	GO:0006396	RNA processing	53	735	0.63	2.86e-15	10090.ENSMUSP00000000804,10090.ENSMUSP00000001724,10090.ENSMUSP00000003946,10090.ENSMUSP00000004470,10090.ENSMUSP00000004507,10090.ENSMUSP00000007814,10090.ENSMUSP00000007993,10090.ENSMUSP00000018143,10090.ENSMUSP00000021048,10090.ENSMUSP00000021062,10090.ENSMUSP00000021574,10090.ENSMUSP00000023217,10090.ENSMUSP00000024783,10090.ENSMUSP00000025243,10090.ENSMUSP00000027626,10090.ENSMUSP00000030501…	Ddx3x,Ddx18,Nob1,Utp20,Ddx56,Khsrp,Rbm28,Ddx27,Ftsj3,Ddx5,Gtpbp4,Bop1,Bysl,Iws1,Nifk,Ebna1bp2,Zfp326,Srsf9,Rbm19,Mphosph10,Cstf2,Esf1,Rrp9,Rbm3,Tsr1,Hnrnpa1,Ddx21,Nop2,Jmjd6,Wdr43,Npm1,Sf3b4,Scaf8,Cherp,Lyar,Fmr1,Rpl7l1,Mrto4,Fus,Rbm39,Pes1,Srsf5,Wdhd1,Luc7l,Raver1,Trmt2a,Rsl1d1,Srpk1,Srsf3,Bud31,Krr1,Ptbp1,Hnrnpf
GO Process	GO:0006974	Cellular response to DNA damage stimulus	49	667	0.64	2.81e-14	10090.ENSMUSP00000000505,10090.ENSMUSP00000000767,10090.ENSMUSP00000001258,10090.ENSMUSP00000002825,10090.ENSMUSP00000005503,10090.ENSMUSP00000006614,10090.ENSMUSP00000006856,10090.ENSMUSP00000018841,10090.ENSMUSP00000020099,10090.ENSMUSP00000021523,10090.ENSMUSP00000022053,10090.ENSMUSP00000023353,10090.ENSMUSP00000023598,10090.ENSMUSP00000023867,10090.ENSMUSP00000024967,10090.ENSMUSP00000025651…	Mcm7,Rpa1,Uhrf1,Baz1b,Msh6,Epha2,Pola1,Aatf,Cdk1,Mnat1,Trip13,Mcm4,Rfc4,Rfc2,Msh2,Fen1,Cdk2,Mcm6,Pcna,Rfc1,Pds5a,Cbx3,Bax,Morf4l2,Nedd4,Rfc3,Stub1,Supt16,Hpf1,Smc4,H2afx,Mcm3,Hmgn1,Mcm2,Top2a,Hmga2,Npm1,Ssrp1,Rfc5,Fmr1,Casp3,Sfr1,Rpa2,Smc2,Hmga1-rs1,Wdhd1,Cbx5,Mcm5,Lig1
GO Process	GO:1901576	Organic substance biosynthetic process	92	2121	0.41	4.91e-14	10090.ENSMUSP00000000505,10090.ENSMUSP00000000767,10090.ENSMUSP00000000804,10090.ENSMUSP00000001507,10090.ENSMUSP00000004327,10090.ENSMUSP00000005003,10090.ENSMUSP00000006611,10090.ENSMUSP00000006692,10090.ENSMUSP00000006764,10090.ENSMUSP00000006856,10090.ENSMUSP00000008036,10090.ENSMUSP00000013773,10090.ENSMUSP00000015858,10090.ENSMUSP00000016105,10090.ENSMUSP00000019283,10090.ENSMUSP00000019362…	Mcm7,Rpa1,Ddx3x,Cyp51,G6pdx,Lbr,Srm,Mvd,Aprt,Pola1,Rplp1,Cad,Cers2,Adss,Isyna1,Dvl2,Rrm2,Ddx5,Mnat1,Dhfr,Tkt,Mcm4,Umps,Rfc4,Cers5,Rfc2,Pdgfrb,Fads2,Fen1,Prim1,Tyms,Mcm6,Hsd17b7,Aldh9a1,Pcna,Fabp5,Pmvk,Papss1,Gclm,Ugcg,Ctps,Nasp,Rfc1,Ugdh,Bcat1,Rbbp7,Mvk,Rps29,Rbm3,Rfc3,Supt16,Ddx21,Smarca5,Dnph1,Acsl5,Lss,Ephx1,Eif4h,Fasn,Mcm3,Ptgs1,Mtap,Mcm2,Far1,Kdelc1,Pla2g4a,Pgrmc1,Acot7,Npm1,Scaf8,Ssrp1,Impd…
GO Process	GO:0048522	Positive regulation of cellular process	166	5407	0.26	6.21e-14	10090.ENSMUSP00000000767,10090.ENSMUSP00000000804,10090.ENSMUSP00000001258,10090.ENSMUSP00000001548,10090.ENSMUSP00000003268,10090.ENSMUSP00000003947,10090.ENSMUSP00000004202,10090.ENSMUSP00000004327,10090.ENSMUSP00000004507,10090.ENSMUSP00000004565,10090.ENSMUSP00000005218,10090.ENSMUSP00000006614,10090.ENSMUSP00000006692,10090.ENSMUSP00000006911,10090.ENSMUSP00000007257,10090.ENSMUSP00000007814…	Rpa1,Ddx3x,Uhrf1,Itga3,Sh3gl1,Nqo1,Dnmt1,G6pdx,Ddx56,Ralb,Cd44,Epha2,Mvd,Cdk4,Clic1,Khsrp,Rplp1,Pip4k2c,Apbb1ip,Fhod1,Tppp3,Aatf,Ywhah,Dvl2,Cdk1,Ddx5,Slc9a3r1,Mnat1,Rnaseh2b,Dpysl2,Nefl,Ripk3,Slc38a2,Rfc4,Racgap1,Rfc2,Cd2ap,Cebpz,Msh2,Impact,Pdgfrb,Anxa1,Fen1,Atl3,Rps6ka4,Cdk2,Baiap2,Nab2,Smap1,Ncl,Vim,Caprin1,Pcna,Stmn2,Fabp5,S100a11,Sdcbp,Txn1,Glipr2,Stmn1,Rfc1,Zfp326,Aacs,Fscn1,Pcolce,Zc3hav1,…
GO Process	GO:0048518	Positive regulation of biological process	175	5869	0.24	7.48e-14	10090.ENSMUSP00000000767,10090.ENSMUSP00000000804,10090.ENSMUSP00000001258,10090.ENSMUSP00000001548,10090.ENSMUSP00000003268,10090.ENSMUSP00000003947,10090.ENSMUSP00000004202,10090.ENSMUSP00000004327,10090.ENSMUSP00000004507,10090.ENSMUSP00000004565,10090.ENSMUSP00000005218,10090.ENSMUSP00000006614,10090.ENSMUSP00000006692,10090.ENSMUSP00000006911,10090.ENSMUSP00000007005,10090.ENSMUSP00000007257…	Rpa1,Ddx3x,Uhrf1,Itga3,Sh3gl1,Nqo1,Dnmt1,G6pdx,Ddx56,Ralb,Cd44,Epha2,Mvd,Cdk4,Acat2,Clic1,Khsrp,Rplp1,Pip4k2c,Apbb1ip,Fhod1,Tppp3,Kpna2,Aatf,Ywhah,Dvl2,Cdk1,Ddx5,Slc9a3r1,Mnat1,Dhfr,Rnaseh2b,Dpysl2,Nefl,Ripk3,Slc38a2,Rfc4,Racgap1,Rfc2,Cd2ap,Cebpz,Msh2,Impact,Pdgfrb,Anxa1,Fen1,Atl3,Rps6ka4,Cdk2,Baiap2,Nab2,Smap1,Ncl,Vim,Caprin1,Pcna,Stmn2,Fabp5,S100a11,Sdcbp,Txn1,Glipr2,Stmn1,Rfc1,Zfp326,Aacs,Fscn…
GO Process	GO:0042254	Ribosome biogenesis	32	278	0.83	1.03e-13	10090.ENSMUSP00000000804,10090.ENSMUSP00000001724,10090.ENSMUSP00000003946,10090.ENSMUSP00000004470,10090.ENSMUSP00000004507,10090.ENSMUSP00000018143,10090.ENSMUSP00000018841,10090.ENSMUSP00000021048,10090.ENSMUSP00000021574,10090.ENSMUSP00000023217,10090.ENSMUSP00000023407,10090.ENSMUSP00000024783,10090.ENSMUSP00000024885,10090.ENSMUSP00000027626,10090.ENSMUSP00000030501,10090.ENSMUSP00000030684…	Ddx3x,Ddx18,Nob1,Utp20,Ddx56,Ddx27,Aatf,Ftsj3,Gtpbp4,Bop1,Mina,Bysl,Cebpz,Nifk,Ebna1bp2,Gnl2,Mphosph10,Esf1,Rrp9,Tsr1,Ddx21,Mybbp1a,Nop2,Wdr43,Npm1,Lyar,Rpl7l1,Mrto4,Pes1,Rsl1d1,Krr1,Noc2l
GO Process	GO:0033554	Cellular response to stress	74	1493	0.46	1.23e-13	10090.ENSMUSP00000000505,10090.ENSMUSP00000000767,10090.ENSMUSP00000000804,10090.ENSMUSP00000001258,10090.ENSMUSP00000002825,10090.ENSMUSP00000003947,10090.ENSMUSP00000004327,10090.ENSMUSP00000004565,10090.ENSMUSP00000005503,10090.ENSMUSP00000006614,10090.ENSMUSP00000006856,10090.ENSMUSP00000018711,10090.ENSMUSP00000018841,10090.ENSMUSP00000020099,10090.ENSMUSP00000021523,10090.ENSMUSP00000022053…	Mcm7,Rpa1,Ddx3x,Uhrf1,Baz1b,Nqo1,G6pdx,Ralb,Msh6,Epha2,Pola1,Gabarap,Aatf,Cdk1,Mnat1,Trip13,Dhfr,Nefl,Ripk3,Slc38a2,Mcm4,Rfc4,Rfc2,Msh2,Impact,Pdgfrb,Anxa1,Fen1,Cdk2,Mcm6,Pcna,Rfc1,Pds5a,Cbx3,Bax,Rbbp7,Morf4l2,Nedd4,Rfc3,Stub1,Supt16,Mybbp1a,Dap,Hpf1,Smc4,H2afx,Mcm3,Hmgn1,Mcm2,Rhob,Top2a,Hmga2,Npm1,Ssrp1,Dab2,Rfc5,Fmr1,Casp3,Hsp90aa1,Sfr1,Rpa2,Sqstm1,Gap43,Stk10,Ass1,Smc2,Hmga1-rs1,Wdhd1,Cfl1,Cbx…
GO Process	GO:0043170	Macromolecule metabolic process	162	5313	0.25	3.22e-13	10090.ENSMUSP00000000505,10090.ENSMUSP00000000767,10090.ENSMUSP00000000804,10090.ENSMUSP00000001258,10090.ENSMUSP00000001724,10090.ENSMUSP00000002825,10090.ENSMUSP00000003946,10090.ENSMUSP00000004202,10090.ENSMUSP00000004327,10090.ENSMUSP00000004470,10090.ENSMUSP00000004507,10090.ENSMUSP00000005218,10090.ENSMUSP00000005503,10090.ENSMUSP00000006614,10090.ENSMUSP00000006697,10090.ENSMUSP00000006856…	Mcm7,Rpa1,Ddx3x,Uhrf1,Ddx18,Baz1b,Nob1,Dnmt1,G6pdx,Utp20,Ddx56,Cd44,Msh6,Epha2,Itih3,Pola1,Cdk4,Khsrp,Rbm28,Rplp1,Cad,Ddx27,Dvl2,Cdk1,Rrm2,Ftsj3,Ddx5,Mnat1,Vrk1,Gtpbp4,Trip13,Rnaseh2b,Ripk3,Bop1,Mcm4,Mina,Rfc4,Rfc2,Cd2ap,Bysl,Msh2,Iws1,Pdgfrb,Anxa1,Fen1,Rps6ka4,Prdx4,Cdk2,Prim1,Mcm6,Nifk,Pcna,Ugcg,Nasp,Ebna1bp2,Rfc1,Ugdh,Pds5a,Zfp326,Srsf9,Rbm19,Pcolce,Fkbp9,Zc3hav1,Fkbp4,Mphosph10,Cstf2,Rbbp7,Mo…
GO Process	GO:0044249	Cellular biosynthetic process	87	2025	0.4	5.77e-13	10090.ENSMUSP00000000505,10090.ENSMUSP00000000767,10090.ENSMUSP00000000804,10090.ENSMUSP00000004327,10090.ENSMUSP00000006611,10090.ENSMUSP00000006692,10090.ENSMUSP00000006764,10090.ENSMUSP00000006856,10090.ENSMUSP00000008036,10090.ENSMUSP00000013773,10090.ENSMUSP00000015858,10090.ENSMUSP00000016105,10090.ENSMUSP00000019283,10090.ENSMUSP00000019362,10090.ENSMUSP00000020980,10090.ENSMUSP00000021062…	Mcm7,Rpa1,Ddx3x,G6pdx,Srm,Mvd,Aprt,Pola1,Rplp1,Cad,Cers2,Adss,Isyna1,Dvl2,Rrm2,Ddx5,Mnat1,Dhfr,Tkt,Mcm4,Umps,Rfc4,Cers5,Rfc2,Fads2,Fen1,Prim1,Tyms,Mcm6,Hsd17b7,Aldh9a1,Pcna,Fabp5,Pmvk,Papss1,Gclm,Ugcg,Ctps,Nasp,Rfc1,Ugdh,Bcat1,Rbbp7,Mvk,Rps29,Rbm3,Rfc3,Supt16,Ddx21,Smarca5,Dnph1,Acsl5,Lss,Eif4h,Fasn,Mcm3,Ptgs1,Mtap,Mcm2,Far1,Kdelc1,Pla2g4a,Pgrmc1,Acot7,Npm1,Scaf8,Ssrp1,Impdh2,Rpl29,Fdps,Rfc5,Hsp9…
GO Process	GO:0016070	RNA metabolic process	65	1240	0.49	7.96e-13	10090.ENSMUSP00000000804,10090.ENSMUSP00000001724,10090.ENSMUSP00000003946,10090.ENSMUSP00000004470,10090.ENSMUSP00000004507,10090.ENSMUSP00000006856,10090.ENSMUSP00000007814,10090.ENSMUSP00000007993,10090.ENSMUSP00000018143,10090.ENSMUSP00000019362,10090.ENSMUSP00000021048,10090.ENSMUSP00000021062,10090.ENSMUSP00000021523,10090.ENSMUSP00000021574,10090.ENSMUSP00000022499,10090.ENSMUSP00000023217…	Ddx3x,Ddx18,Nob1,Utp20,Ddx56,Pola1,Khsrp,Rbm28,Ddx27,Dvl2,Ftsj3,Ddx5,Mnat1,Gtpbp4,Rnaseh2b,Bop1,Bysl,Iws1,Fen1,Prim1,Nifk,Ebna1bp2,Zfp326,Srsf9,Rbm19,Mphosph10,Cstf2,Esf1,Rrp9,Rbm3,Tsr1,Supt16,Hnrnpa1,Ddx21,Trir,Smarca5,Nop2,Jmjd6,Wdr43,Npm1,Sf3b4,Scaf8,Cherp,Lyar,Fmr1,Rpl7l1,Mrto4,Fus,Rbm39,Pes1,Srsf5,Wdhd1,Luc7l,Raver1,Trmt2a,Rsl1d1,Srpk1,Srsf3,Ythdf2,Bud31,Krr1,Ptbp1,Mov10,Tcea1,Hnrnpf
GO Process	GO:0006281	DNA repair	37	435	0.7	2.64e-12	10090.ENSMUSP00000000505,10090.ENSMUSP00000000767,10090.ENSMUSP00000001258,10090.ENSMUSP00000005503,10090.ENSMUSP00000006856,10090.ENSMUSP00000021523,10090.ENSMUSP00000022053,10090.ENSMUSP00000023353,10090.ENSMUSP00000023598,10090.ENSMUSP00000023867,10090.ENSMUSP00000024967,10090.ENSMUSP00000025651,10090.ENSMUSP00000026416,10090.ENSMUSP00000027601,10090.ENSMUSP00000028817,10090.ENSMUSP00000031092…	Mcm7,Rpa1,Uhrf1,Msh6,Pola1,Mnat1,Trip13,Mcm4,Rfc4,Rfc2,Msh2,Fen1,Cdk2,Mcm6,Pcna,Rfc1,Pds5a,Morf4l2,Rfc3,Stub1,Supt16,Smc4,H2afx,Mcm3,Hmgn1,Mcm2,Hmga2,Npm1,Ssrp1,Rfc5,Sfr1,Rpa2,Smc2,Hmga1-rs1,Wdhd1,Mcm5,Lig1
GO Process	GO:0016072	rRNA metabolic process	26	203	0.88	6.03e-12	10090.ENSMUSP00000001724,10090.ENSMUSP00000003946,10090.ENSMUSP00000004470,10090.ENSMUSP00000004507,10090.ENSMUSP00000018143,10090.ENSMUSP00000021048,10090.ENSMUSP00000021574,10090.ENSMUSP00000023217,10090.ENSMUSP00000024783,10090.ENSMUSP00000027626,10090.ENSMUSP00000030501,10090.ENSMUSP00000032735,10090.ENSMUSP00000036523,10090.ENSMUSP00000038580,10090.ENSMUSP00000039027,10090.ENSMUSP00000042691…	Ddx18,Nob1,Utp20,Ddx56,Ddx27,Ftsj3,Gtpbp4,Bop1,Bysl,Nifk,Ebna1bp2,Mphosph10,Esf1,Rrp9,Tsr1,Ddx21,Trir,Nop2,Wdr43,Npm1,Lyar,Rpl7l1,Mrto4,Pes1,Rsl1d1,Krr1
GO Process	GO:0022613	Ribonucleoprotein complex biogenesis	35	399	0.71	6.03e-12	10090.ENSMUSP00000000804,10090.ENSMUSP00000001724,10090.ENSMUSP00000003946,10090.ENSMUSP00000004470,10090.ENSMUSP00000004507,10090.ENSMUSP00000018143,10090.ENSMUSP00000018841,10090.ENSMUSP00000021048,10090.ENSMUSP00000021574,10090.ENSMUSP00000023217,10090.ENSMUSP00000023407,10090.ENSMUSP00000024783,10090.ENSMUSP00000024885,10090.ENSMUSP00000027626,10090.ENSMUSP00000030501,10090.ENSMUSP00000030684…	Ddx3x,Ddx18,Nob1,Utp20,Ddx56,Ddx27,Aatf,Ftsj3,Gtpbp4,Bop1,Mina,Bysl,Cebpz,Nifk,Ebna1bp2,Gnl2,Mphosph10,Esf1,Rrp9,Tsr1,Ddx21,Mybbp1a,Nop2,Wdr43,Npm1,Lyar,Hsp90aa1,Rpl7l1,Mrto4,Pes1,Luc7l,Rsl1d1,Srpk1,Krr1,Noc2l
GO Process	GO:0000278	Mitotic cell cycle	40	527	0.65	6.15e-12	10090.ENSMUSP00000006856,10090.ENSMUSP00000006911,10090.ENSMUSP00000012587,10090.ENSMUSP00000020099,10090.ENSMUSP00000021523,10090.ENSMUSP00000022053,10090.ENSMUSP00000023353,10090.ENSMUSP00000023756,10090.ENSMUSP00000024967,10090.ENSMUSP00000026416,10090.ENSMUSP00000026547,10090.ENSMUSP00000027601,10090.ENSMUSP00000028817,10090.ENSMUSP00000030456,10090.ENSMUSP00000030636,10090.ENSMUSP00000031104…	Pola1,Cdk4,Kif11,Cdk1,Mnat1,Trip13,Mcm4,Racgap1,Msh2,Cdk2,Tubgcp2,Mcm6,Pcna,Nasp,Stmn1,Pds5a,Kntc1,Kif23,Ncapd2,Anln,Smc4,Kif4,Eps8,Mcm3,Mcm2,Cit,Rhob,Top2a,Tubb3,Hmga2,Ube2c,Rpa2,Smc2,Zwint,Ncaph,Wdhd1,Cfl1,Cep55,Tpx2,Lig1
GO Process	GO:0006259	DNA metabolic process	44	638	0.61	6.46e-12	10090.ENSMUSP00000000505,10090.ENSMUSP00000000767,10090.ENSMUSP00000001258,10090.ENSMUSP00000004202,10090.ENSMUSP00000005503,10090.ENSMUSP00000006856,10090.ENSMUSP00000021523,10090.ENSMUSP00000022053,10090.ENSMUSP00000023353,10090.ENSMUSP00000023598,10090.ENSMUSP00000023867,10090.ENSMUSP00000024967,10090.ENSMUSP00000025651,10090.ENSMUSP00000026416,10090.ENSMUSP00000026461,10090.ENSMUSP00000027601…	Mcm7,Rpa1,Uhrf1,Dnmt1,Msh6,Pola1,Mnat1,Trip13,Mcm4,Rfc4,Rfc2,Msh2,Fen1,Cdk2,Prim1,Mcm6,Pcna,Rfc1,Pds5a,Morf4l2,Rfc3,Stub1,Supt16,Smc4,H2afx,Mcm3,Hmgn1,Mcm2,Hmgb2,Top2a,Hmga2,Npm1,Ssrp1,Rfc5,Hsp90aa1,Sfr1,Rpa2,Smc2,Hmga1-rs1,Wdhd1,Hmgb3,Mcm5,Ptbp1,Lig1
GO Process	GO:0006260	DNA replication	24	168	0.92	6.56e-12	10090.ENSMUSP00000000505,10090.ENSMUSP00000000767,10090.ENSMUSP00000006856,10090.ENSMUSP00000020980,10090.ENSMUSP00000023353,10090.ENSMUSP00000023598,10090.ENSMUSP00000023867,10090.ENSMUSP00000025651,10090.ENSMUSP00000026461,10090.ENSMUSP00000027601,10090.ENSMUSP00000028817,10090.ENSMUSP00000030456,10090.ENSMUSP00000031092,10090.ENSMUSP00000033720,10090.ENSMUSP00000039621,10090.ENSMUSP00000042283…	Mcm7,Rpa1,Pola1,Rrm2,Mcm4,Rfc4,Rfc2,Fen1,Prim1,Mcm6,Pcna,Nasp,Rfc1,Rbbp7,Rfc3,Supt16,Mcm3,Mcm2,Ssrp1,Rfc5,Rpa2,Wdhd1,Mcm5,Lig1
GO Process	GO:0007049	Cell cycle	60	1138	0.49	7.34e-12	10090.ENSMUSP00000000505,10090.ENSMUSP00000000767,10090.ENSMUSP00000001258,10090.ENSMUSP00000004565,10090.ENSMUSP00000005503,10090.ENSMUSP00000006856,10090.ENSMUSP00000006911,10090.ENSMUSP00000012587,10090.ENSMUSP00000020099,10090.ENSMUSP00000021523,10090.ENSMUSP00000021539,10090.ENSMUSP00000022053,10090.ENSMUSP00000023353,10090.ENSMUSP00000023756,10090.ENSMUSP00000024709,10090.ENSMUSP00000024967…	Mcm7,Rpa1,Uhrf1,Ralb,Msh6,Pola1,Cdk4,Kif11,Cdk1,Mnat1,Vrk1,Trip13,Mcm4,Racgap1,Cd2ap,Msh2,Cdk2,Tubgcp2,Mcm6,Pcna,Nasp,Stmn1,Pds5a,Kntc1,Mki67,Kif23,Ncapd2,Anln,Smc4,Kif4,H2afx,Eps8,Mcm3,Mcm2,Cit,Ezr,Rhob,Top2a,Tubb3,Rcc2,Hmga2,Npm1,Notch2,Ube2c,Rpa2,Stk10,Smc2,Zwint,Ncaph,Wdhd1,Steap3,Ranbp1,Cfl1,Stag1,Cdk6,Mcm5,Cep55,Tpx2,Ube2i,Lig1
GO Process	GO:1903047	Mitotic cell cycle process	37	454	0.68	7.46e-12	10090.ENSMUSP00000006856,10090.ENSMUSP00000006911,10090.ENSMUSP00000012587,10090.ENSMUSP00000020099,10090.ENSMUSP00000021523,10090.ENSMUSP00000022053,10090.ENSMUSP00000023353,10090.ENSMUSP00000023756,10090.ENSMUSP00000024967,10090.ENSMUSP00000026416,10090.ENSMUSP00000027601,10090.ENSMUSP00000028817,10090.ENSMUSP00000030456,10090.ENSMUSP00000030636,10090.ENSMUSP00000031104,10090.ENSMUSP00000031366…	Pola1,Cdk4,Kif11,Cdk1,Mnat1,Trip13,Mcm4,Racgap1,Msh2,Cdk2,Mcm6,Pcna,Nasp,Stmn1,Pds5a,Kntc1,Kif23,Ncapd2,Anln,Smc4,Kif4,Eps8,Mcm3,Mcm2,Cit,Rhob,Top2a,Hmga2,Ube2c,Rpa2,Smc2,Zwint,Ncaph,Cfl1,Cep55,Tpx2,Lig1
GO Process	GO:0031323	Regulation of cellular metabolic process	161	5479	0.24	9.07e-12	10090.ENSMUSP00000000505,10090.ENSMUSP00000000804,10090.ENSMUSP00000001258,10090.ENSMUSP00000004202,10090.ENSMUSP00000004327,10090.ENSMUSP00000004565,10090.ENSMUSP00000005185,10090.ENSMUSP00000005218,10090.ENSMUSP00000005503,10090.ENSMUSP00000006614,10090.ENSMUSP00000006697,10090.ENSMUSP00000006911,10090.ENSMUSP00000007814,10090.ENSMUSP00000007993,10090.ENSMUSP00000008036,10090.ENSMUSP00000013970…	Mcm7,Ddx3x,Uhrf1,Dnmt1,G6pdx,Ralb,Cstb,Cd44,Msh6,Epha2,Itih3,Cdk4,Khsrp,Rbm28,Rplp1,Pip4k2c,Fhod1,Aatf,Ywhah,Dvl2,Cdk1,Tmpo,Ddx5,Slc9a3r1,Mnat1,Gtpbp4,Dek,Dhfr,Ripk3,Slc38a2,Mina,Rfc4,Rfc2,Cebpz,Msh2,Iws1,Impact,Pdgfrb,Anxa1,Rps6ka4,Cdk2,Nab2,Tyms,Ncl,Vim,BC005624,Caprin1,Pcna,Fabp5,Sdcbp,Txn1,Glipr2,Rfc1,Pds5a,Zfp326,Srsf9,Rbm19,Pcolce,Zc3hav1,Cbx3,Cnbp,Mphosph10,Arl6ip1,Bax,Rbbp7,Morf4l2,Ppp2r1…
GO Process	GO:0080090	Regulation of primary metabolic process	157	5290	0.24	1.04e-11	10090.ENSMUSP00000000804,10090.ENSMUSP00000001258,10090.ENSMUSP00000001507,10090.ENSMUSP00000004202,10090.ENSMUSP00000004327,10090.ENSMUSP00000004565,10090.ENSMUSP00000005185,10090.ENSMUSP00000005218,10090.ENSMUSP00000005503,10090.ENSMUSP00000006614,10090.ENSMUSP00000006697,10090.ENSMUSP00000006911,10090.ENSMUSP00000007814,10090.ENSMUSP00000007993,10090.ENSMUSP00000008036,10090.ENSMUSP00000014922…	Ddx3x,Uhrf1,Cyp51,Dnmt1,G6pdx,Ralb,Cstb,Cd44,Msh6,Epha2,Itih3,Cdk4,Khsrp,Rbm28,Rplp1,Fhod1,Aatf,Ywhah,Dvl2,Tmpo,Ddx5,Slc9a3r1,Mnat1,Gtpbp4,Dek,Dhfr,Ripk3,Slc38a2,Mina,Rfc4,Rfc2,Cebpz,Msh2,Iws1,Impact,Pdgfrb,Anxa1,Rps6ka4,Cdk2,Nab2,Tyms,Ncl,Vim,BC005624,Caprin1,Pcna,Fabp5,Sdcbp,Txn1,Glipr2,Rfc1,Zfp326,Srsf9,Rbm19,Pcolce,Zc3hav1,Cbx3,Cnbp,Arl6ip1,Bax,Rbbp7,Morf4l2,Ppp2r1b,Ldlr,Nedd4,Akap12,Mvk,Wdr7…
GO Process	GO:0006364	rRNA processing	25	194	0.88	1.36e-11	10090.ENSMUSP00000001724,10090.ENSMUSP00000003946,10090.ENSMUSP00000004470,10090.ENSMUSP00000004507,10090.ENSMUSP00000018143,10090.ENSMUSP00000021048,10090.ENSMUSP00000021574,10090.ENSMUSP00000023217,10090.ENSMUSP00000024783,10090.ENSMUSP00000027626,10090.ENSMUSP00000030501,10090.ENSMUSP00000032735,10090.ENSMUSP00000036523,10090.ENSMUSP00000038580,10090.ENSMUSP00000039027,10090.ENSMUSP00000042691…	Ddx18,Nob1,Utp20,Ddx56,Ddx27,Ftsj3,Gtpbp4,Bop1,Bysl,Nifk,Ebna1bp2,Mphosph10,Esf1,Rrp9,Tsr1,Ddx21,Nop2,Wdr43,Npm1,Lyar,Rpl7l1,Mrto4,Pes1,Rsl1d1,Krr1
GO Process	GO:0006950	Response to stress	108	3045	0.32	1.92e-11	10090.ENSMUSP00000000505,10090.ENSMUSP00000000767,10090.ENSMUSP00000000804,10090.ENSMUSP00000001258,10090.ENSMUSP00000002825,10090.ENSMUSP00000003947,10090.ENSMUSP00000004327,10090.ENSMUSP00000004565,10090.ENSMUSP00000005218,10090.ENSMUSP00000005503,10090.ENSMUSP00000006614,10090.ENSMUSP00000006856,10090.ENSMUSP00000006911,10090.ENSMUSP00000013773,10090.ENSMUSP00000018711,10090.ENSMUSP00000018841…	Mcm7,Rpa1,Ddx3x,Uhrf1,Baz1b,Nqo1,G6pdx,Ralb,Cd44,Msh6,Epha2,Pola1,Cdk4,Cad,Gabarap,Aatf,Cdk1,Mnat1,Trip13,Dhfr,Nefl,Ripk3,Slc38a2,Mcm4,Rfc4,Rfc2,Msh2,Impact,Pdgfrb,Anxa1,Fen1,Rps6ka4,Prdx4,Cdk2,Mcm6,Vim,Pcna,Gclm,Txn1,Rfc1,Pds5a,Aacs,Zc3hav1,Cbx3,Bax,Rbbp7,Morf4l2,Ldlr,Nedd4,Gsta4,Rbm3,Serpine1,Rfc3,Stub1,Supt16,Ddx21,Mybbp1a,Grn,Dap,Hpf1,Smc4,H2afx,Lipa,Mlkl,Mcm3,Ptgs1,Hmgn1,Mcm2,Hmgb2,Rhob,Top2…
GO Process	GO:0051128	Regulation of cellular component organization	93	2438	0.35	3.43e-11	10090.ENSMUSP00000000804,10090.ENSMUSP00000001548,10090.ENSMUSP00000003268,10090.ENSMUSP00000004202,10090.ENSMUSP00000004327,10090.ENSMUSP00000004507,10090.ENSMUSP00000004565,10090.ENSMUSP00000005218,10090.ENSMUSP00000006614,10090.ENSMUSP00000012587,10090.ENSMUSP00000013970,10090.ENSMUSP00000014922,10090.ENSMUSP00000014990,10090.ENSMUSP00000015858,10090.ENSMUSP00000019109,10090.ENSMUSP00000019362…	Ddx3x,Itga3,Sh3gl1,Dnmt1,G6pdx,Ddx56,Ralb,Cd44,Epha2,Kif11,Pip4k2c,Fhod1,Tppp3,Cers2,Ywhah,Dvl2,Mnat1,Trip13,Dpysl2,Nefm,Nefl,Sdc2,Cd2ap,Iws1,Impact,Pdgfrb,Anxa1,Fen1,Atl3,Rps6ka4,Baiap2,Smap1,Vim,Caprin1,Stmn2,Sdcbp,Stmn1,Fscn1,Fkbp4,Arl6ip1,Bax,Mki67,Dock11,Rbbp7,Ldlr,Nedd4,Wdr70,Serpine1,Stub1,Atad2,Dnph1,Anln,Grn,Gnl3,Arpin,Eps8,Mcm2,Hist1h1a,Cit,Ezr,Top2a,Pla2g4a,Rcc2,Tmod3,Pgrmc1,Lima1,Npm1…
GO Process	GO:0019222	Regulation of metabolic process	171	6085	0.22	3.83e-11	10090.ENSMUSP00000000505,10090.ENSMUSP00000000804,10090.ENSMUSP00000001258,10090.ENSMUSP00000001507,10090.ENSMUSP00000001548,10090.ENSMUSP00000004202,10090.ENSMUSP00000004327,10090.ENSMUSP00000004565,10090.ENSMUSP00000005185,10090.ENSMUSP00000005218,10090.ENSMUSP00000005503,10090.ENSMUSP00000006614,10090.ENSMUSP00000006697,10090.ENSMUSP00000006856,10090.ENSMUSP00000006911,10090.ENSMUSP00000007814…	Mcm7,Ddx3x,Uhrf1,Cyp51,Itga3,Dnmt1,G6pdx,Ralb,Cstb,Cd44,Msh6,Epha2,Itih3,Pola1,Cdk4,Khsrp,Rbm28,Rplp1,Pip4k2c,Fhod1,Aatf,Ywhah,Dvl2,Cdk1,Tmpo,Ddx5,Slc9a3r1,Mnat1,Gtpbp4,Dek,Dhfr,Rnaseh2b,Ripk3,Slc38a2,Mina,Rfc4,Rfc2,Cd2ap,Cebpz,Msh2,Iws1,Impact,Pdgfrb,Anxa1,Rps6ka4,Cdk2,Nab2,Tyms,Ncl,Vim,BC005624,Caprin1,Pcna,Fabp5,Sdcbp,Txn1,Glipr2,Rfc1,Pds5a,Zfp326,Srsf9,Rbm19,Pcolce,Zc3hav1,Cbx3,Cnbp,Mphosph10…
GO Process	GO:0060255	Regulation of macromolecule metabolic process	161	5618	0.23	7.21e-11	10090.ENSMUSP00000000804,10090.ENSMUSP00000001258,10090.ENSMUSP00000001507,10090.ENSMUSP00000001548,10090.ENSMUSP00000004202,10090.ENSMUSP00000004327,10090.ENSMUSP00000004565,10090.ENSMUSP00000005185,10090.ENSMUSP00000005218,10090.ENSMUSP00000005503,10090.ENSMUSP00000006614,10090.ENSMUSP00000006697,10090.ENSMUSP00000006856,10090.ENSMUSP00000006911,10090.ENSMUSP00000007814,10090.ENSMUSP00000007993…	Ddx3x,Uhrf1,Cyp51,Itga3,Dnmt1,G6pdx,Ralb,Cstb,Cd44,Msh6,Epha2,Itih3,Pola1,Cdk4,Khsrp,Rbm28,Rplp1,Fhod1,Aatf,Ywhah,Dvl2,Cdk1,Tmpo,Ddx5,Slc9a3r1,Mnat1,Gtpbp4,Dek,Dhfr,Rnaseh2b,Ripk3,Slc38a2,Mina,Rfc4,Rfc2,Cd2ap,Cebpz,Msh2,Iws1,Impact,Pdgfrb,Anxa1,Rps6ka4,Cdk2,Nab2,Tyms,Ncl,Vim,BC005624,Caprin1,Pcna,Sdcbp,Txn1,Glipr2,Rfc1,Pds5a,Zfp326,Srsf9,Rbm19,Pcolce,Zc3hav1,Cbx3,Cnbp,Arl6ip1,Bax,Rbbp7,Morf4l2,Pp…
GO Process	GO:0051171	Regulation of nitrogen compound metabolic process	151	5126	0.24	7.92e-11	10090.ENSMUSP00000000804,10090.ENSMUSP00000001258,10090.ENSMUSP00000001507,10090.ENSMUSP00000004202,10090.ENSMUSP00000004327,10090.ENSMUSP00000004565,10090.ENSMUSP00000005185,10090.ENSMUSP00000005218,10090.ENSMUSP00000005503,10090.ENSMUSP00000006614,10090.ENSMUSP00000006697,10090.ENSMUSP00000006911,10090.ENSMUSP00000007814,10090.ENSMUSP00000007993,10090.ENSMUSP00000008036,10090.ENSMUSP00000014922…	Ddx3x,Uhrf1,Cyp51,Dnmt1,G6pdx,Ralb,Cstb,Cd44,Msh6,Epha2,Itih3,Cdk4,Khsrp,Rbm28,Rplp1,Fhod1,Aatf,Ywhah,Dvl2,Tmpo,Ddx5,Slc9a3r1,Mnat1,Gtpbp4,Dek,Dhfr,Ripk3,Slc38a2,Mina,Rfc4,Rfc2,Cebpz,Msh2,Iws1,Impact,Pdgfrb,Rps6ka4,Cdk2,Nab2,Tyms,Ncl,Vim,BC005624,Caprin1,Pcna,Sdcbp,Txn1,Glipr2,Rfc1,Zfp326,Srsf9,Rbm19,Pcolce,Zc3hav1,Cbx3,Cnbp,Arl6ip1,Bax,Rbbp7,Morf4l2,Ppp2r1b,Ldlr,Nedd4,Akap12,Mvk,Wdr70,Rbm3,Serpi…
GO Process	GO:0048523	Negative regulation of cellular process	141	4672	0.25	1.36e-10	10090.ENSMUSP00000000804,10090.ENSMUSP00000001258,10090.ENSMUSP00000001507,10090.ENSMUSP00000001548,10090.ENSMUSP00000003947,10090.ENSMUSP00000004202,10090.ENSMUSP00000004327,10090.ENSMUSP00000005185,10090.ENSMUSP00000005218,10090.ENSMUSP00000005503,10090.ENSMUSP00000006614,10090.ENSMUSP00000006697,10090.ENSMUSP00000006911,10090.ENSMUSP00000007814,10090.ENSMUSP00000015858,10090.ENSMUSP00000018841…	Ddx3x,Uhrf1,Cyp51,Itga3,Nqo1,Dnmt1,G6pdx,Cstb,Cd44,Msh6,Epha2,Itih3,Cdk4,Khsrp,Cers2,Aatf,Ywhah,Cdk1,Ddx5,Slc9a3r1,Mnat1,Gtpbp4,Trip13,Dhfr,Nefl,Mina,Cd2ap,Msh2,Impact,Pdgfrb,Anxa1,Prdx4,Cdk2,Nab2,Tyms,Ncl,Vim,Caprin1,Pcna,Stmn2,Fabp5,Gclm,Sdcbp,Txn1,Txndc12,Stmn1,Rfc1,Pds5a,Kntc1,Srsf9,Cbx3,Cnbp,Fkbp4,Mphosph10,Arl6ip1,Bax,Rbbp7,Morf4l2,Cfdp1,Ldlr,Nedd4,Mvk,Serpine1,Prkar2b,Stub1,Atad2,Ptma,Smar…
GO Process	GO:0019219	Regulation of nucleobase-containing compound metabolic process	110	3265	0.3	2.45e-10	10090.ENSMUSP00000000804,10090.ENSMUSP00000001258,10090.ENSMUSP00000004202,10090.ENSMUSP00000005503,10090.ENSMUSP00000007814,10090.ENSMUSP00000007993,10090.ENSMUSP00000014922,10090.ENSMUSP00000018841,10090.ENSMUSP00000019109,10090.ENSMUSP00000019362,10090.ENSMUSP00000020123,10090.ENSMUSP00000021062,10090.ENSMUSP00000021523,10090.ENSMUSP00000021807,10090.ENSMUSP00000022830,10090.ENSMUSP00000023099…	Ddx3x,Uhrf1,Dnmt1,Msh6,Khsrp,Rbm28,Fhod1,Aatf,Ywhah,Dvl2,Tmpo,Ddx5,Mnat1,Dek,Ripk3,Slc38a2,Mina,Rfc4,Rfc2,Cebpz,Msh2,Iws1,Impact,Pdgfrb,Rps6ka4,Cdk2,Nab2,Ncl,Vim,BC005624,Pcna,Txn1,Rfc1,Zfp326,Srsf9,Rbm19,Zc3hav1,Cbx3,Cnbp,Bax,Rbbp7,Morf4l2,Nedd4,Wdr70,Rbm3,Rfc3,Supt16,Hnrnpa1,Atad2,Smarca5,Mybbp1a,Gnl3,Dap,Jmjd6,Wdr43,H2afx,Basp1,Hmgn1,Hist1h1a,Ezr,Cggbp1,Hmgb2,Sbno1,Top2a,Hmga2,Npm1,Sf3b4,Scaf8…
GO Process	GO:0022402	Cell cycle process	46	784	0.54	2.66e-10	10090.ENSMUSP00000000505,10090.ENSMUSP00000005503,10090.ENSMUSP00000006856,10090.ENSMUSP00000006911,10090.ENSMUSP00000012587,10090.ENSMUSP00000020099,10090.ENSMUSP00000021523,10090.ENSMUSP00000022053,10090.ENSMUSP00000023353,10090.ENSMUSP00000023756,10090.ENSMUSP00000024967,10090.ENSMUSP00000026416,10090.ENSMUSP00000026547,10090.ENSMUSP00000027601,10090.ENSMUSP00000028817,10090.ENSMUSP00000030456…	Mcm7,Msh6,Pola1,Cdk4,Kif11,Cdk1,Mnat1,Trip13,Mcm4,Racgap1,Msh2,Cdk2,Tubgcp2,Mcm6,Pcna,Nasp,Stmn1,Pds5a,Kntc1,Kif23,Ncapd2,Anln,Smc4,Kif4,Eps8,Mcm3,Mcm2,Cit,Ezr,Rhob,Top2a,Hmga2,Npm1,Notch2,Ube2c,Rpa2,Smc2,Zwint,Ncaph,Ranbp1,Cfl1,Stag1,Mcm5,Cep55,Tpx2,Lig1
GO Process	GO:0009889	Regulation of biosynthetic process	115	3526	0.28	4.65e-10	10090.ENSMUSP00000000804,10090.ENSMUSP00000001258,10090.ENSMUSP00000004202,10090.ENSMUSP00000006911,10090.ENSMUSP00000007814,10090.ENSMUSP00000008036,10090.ENSMUSP00000014922,10090.ENSMUSP00000018841,10090.ENSMUSP00000019109,10090.ENSMUSP00000019362,10090.ENSMUSP00000020099,10090.ENSMUSP00000020123,10090.ENSMUSP00000021062,10090.ENSMUSP00000021523,10090.ENSMUSP00000021574,10090.ENSMUSP00000022218…	Ddx3x,Uhrf1,Dnmt1,Cdk4,Khsrp,Rplp1,Fhod1,Aatf,Ywhah,Dvl2,Cdk1,Tmpo,Ddx5,Mnat1,Gtpbp4,Dhfr,Ripk3,Mina,Rfc4,Rfc2,Cebpz,Impact,Pdgfrb,Anxa1,Rps6ka4,Cdk2,Nab2,Tyms,Ncl,Vim,Caprin1,Pcna,Fabp5,Txn1,Rfc1,Pds5a,Zfp326,Cbx3,Cnbp,Rbbp7,Morf4l2,Ldlr,Nedd4,Akap12,Mvk,Rbm3,Serpine1,Rfc3,Supt16,Atad2,Smarca5,Mybbp1a,Acsl5,Gnl3,Dap,Jmjd6,Wdr43,Eif4h,H2afx,Basp1,Poldip3,Hmgn1,Hist1h1a,Ezr,Irs1,Cggbp1,Hmgb2,Soga1…
GO Process	GO:0048519	Negative regulation of biological process	148	5108	0.23	5.6e-10	10090.ENSMUSP00000000804,10090.ENSMUSP00000001258,10090.ENSMUSP00000001507,10090.ENSMUSP00000001548,10090.ENSMUSP00000003947,10090.ENSMUSP00000004202,10090.ENSMUSP00000004327,10090.ENSMUSP00000005185,10090.ENSMUSP00000005218,10090.ENSMUSP00000005503,10090.ENSMUSP00000006614,10090.ENSMUSP00000006697,10090.ENSMUSP00000006911,10090.ENSMUSP00000007814,10090.ENSMUSP00000015858,10090.ENSMUSP00000018841…	Ddx3x,Uhrf1,Cyp51,Itga3,Nqo1,Dnmt1,G6pdx,Cstb,Cd44,Msh6,Epha2,Itih3,Cdk4,Khsrp,Cers2,Aatf,Ywhah,Cdk1,Ddx5,Slc9a3r1,Mnat1,Gtpbp4,Trip13,Dhfr,Rnaseh2b,Nefl,Mina,Cd2ap,Msh2,Impact,Pdgfrb,Anxa1,Prdx4,Cdk2,Nab2,Tyms,Ncl,Vim,Caprin1,Pcna,Stmn2,Fabp5,Gclm,Sdcbp,Txn1,Txndc12,Stmn1,Rfc1,Pds5a,Kntc1,Srsf9,Zc3hav1,Cbx3,Cnbp,Fkbp4,Mphosph10,Arl6ip1,Bax,Rbbp7,Morf4l2,Cfdp1,Ldlr,Nedd4,Mvk,Rbm3,Serpine1,Prkar2b…
GO Process	GO:0010467	Gene expression	72	1743	0.39	1e-09	10090.ENSMUSP00000000804,10090.ENSMUSP00000001724,10090.ENSMUSP00000003946,10090.ENSMUSP00000004327,10090.ENSMUSP00000004470,10090.ENSMUSP00000004507,10090.ENSMUSP00000007814,10090.ENSMUSP00000007993,10090.ENSMUSP00000008036,10090.ENSMUSP00000018143,10090.ENSMUSP00000019362,10090.ENSMUSP00000021048,10090.ENSMUSP00000021062,10090.ENSMUSP00000021523,10090.ENSMUSP00000021574,10090.ENSMUSP00000023217…	Ddx3x,Ddx18,Nob1,G6pdx,Utp20,Ddx56,Khsrp,Rbm28,Rplp1,Ddx27,Dvl2,Ftsj3,Ddx5,Mnat1,Gtpbp4,Bop1,Bysl,Iws1,Prdx4,Nifk,Ebna1bp2,Zfp326,Srsf9,Rbm19,Mphosph10,Cstf2,Esf1,Rps29,Rrp9,Rbm3,Tsr1,Stub1,Supt16,Hnrnpa1,Ddx21,Smarca5,Nop2,Jmjd6,Wdr43,Eif4h,Lipa,Poldip3,Npm1,Sf3b4,Scaf8,Cherp,Notch2,Rpl29,Lyar,Fmr1,Mmp14,Casp3,Rpl7l1,Larp4,Mrto4,Fus,Rbm39,Pes1,Srsf5,Wdhd1,Luc7l,Raver1,Trmt2a,Rsl1d1,Srpk1,Srsf3,B…
GO Process	GO:1901362	Organic cyclic compound biosynthetic process	48	883	0.5	1.01e-09	10090.ENSMUSP00000000767,10090.ENSMUSP00000001507,10090.ENSMUSP00000004327,10090.ENSMUSP00000005003,10090.ENSMUSP00000006692,10090.ENSMUSP00000006764,10090.ENSMUSP00000006856,10090.ENSMUSP00000013773,10090.ENSMUSP00000016105,10090.ENSMUSP00000019362,10090.ENSMUSP00000020980,10090.ENSMUSP00000021062,10090.ENSMUSP00000021523,10090.ENSMUSP00000022218,10090.ENSMUSP00000023510,10090.ENSMUSP00000026461…	Rpa1,Cyp51,G6pdx,Lbr,Mvd,Aprt,Pola1,Cad,Adss,Dvl2,Rrm2,Ddx5,Mnat1,Dhfr,Umps,Prim1,Tyms,Hsd17b7,Pcna,Pmvk,Papss1,Ctps,Ugdh,Mvk,Supt16,Ddx21,Smarca5,Dnph1,Acsl5,Lss,Mtap,Pgrmc1,Acot7,Npm1,Scaf8,Impdh2,Fdps,Hsp90aa1,Acaca,Prpsap1,Acly,Rbm39,Uap1,Myo5a,Tcea1,Idi1,Hmgcs1,Lig1
GO Process	GO:0031326	Regulation of cellular biosynthetic process	112	3448	0.28	1.25e-09	10090.ENSMUSP00000000804,10090.ENSMUSP00000001258,10090.ENSMUSP00000004202,10090.ENSMUSP00000006911,10090.ENSMUSP00000007814,10090.ENSMUSP00000008036,10090.ENSMUSP00000014922,10090.ENSMUSP00000018841,10090.ENSMUSP00000019109,10090.ENSMUSP00000019362,10090.ENSMUSP00000020099,10090.ENSMUSP00000020123,10090.ENSMUSP00000021062,10090.ENSMUSP00000021523,10090.ENSMUSP00000021574,10090.ENSMUSP00000022218…	Ddx3x,Uhrf1,Dnmt1,Cdk4,Khsrp,Rplp1,Fhod1,Aatf,Ywhah,Dvl2,Cdk1,Tmpo,Ddx5,Mnat1,Gtpbp4,Dhfr,Ripk3,Mina,Rfc4,Rfc2,Cebpz,Impact,Pdgfrb,Anxa1,Rps6ka4,Cdk2,Nab2,Tyms,Ncl,Vim,Caprin1,Pcna,Fabp5,Txn1,Rfc1,Pds5a,Zfp326,Cbx3,Cnbp,Rbbp7,Morf4l2,Ldlr,Nedd4,Mvk,Rbm3,Rfc3,Supt16,Atad2,Smarca5,Mybbp1a,Acsl5,Gnl3,Dap,Jmjd6,Wdr43,Eif4h,H2afx,Basp1,Poldip3,Hmgn1,Hist1h1a,Ezr,Irs1,Cggbp1,Hmgb2,Soga1,Sbno1,Top2a,Pla…
GO Process	GO:0051716	Cellular response to stimulus	154	5497	0.22	1.97e-09	10090.ENSMUSP00000000505,10090.ENSMUSP00000000767,10090.ENSMUSP00000000804,10090.ENSMUSP00000001258,10090.ENSMUSP00000001548,10090.ENSMUSP00000001724,10090.ENSMUSP00000002825,10090.ENSMUSP00000003947,10090.ENSMUSP00000004202,10090.ENSMUSP00000004327,10090.ENSMUSP00000004565,10090.ENSMUSP00000005218,10090.ENSMUSP00000005503,10090.ENSMUSP00000006611,10090.ENSMUSP00000006614,10090.ENSMUSP00000006764…	Mcm7,Rpa1,Ddx3x,Uhrf1,Itga3,Ddx18,Baz1b,Nqo1,Dnmt1,G6pdx,Ralb,Cd44,Msh6,Srm,Epha2,Aprt,Pola1,Cdk4,Khsrp,Cad,Apbb1ip,Adss,Kpna2,Gabarap,Aatf,Ywhah,Dvl2,Cdk1,Ddx5,Slc9a3r1,Mnat1,Vrk1,Ogn,Trip13,Dhfr,Nefl,Ripk3,Slc38a2,Mcm4,Arhgap31,Umps,Rfc4,Racgap1,Rfc2,Msh2,Impact,Pdgfrb,Anxa1,Fen1,Rps6ka4,Prdx4,Cdk2,Baiap2,Ncl,Mcm6,Vim,Pcna,Stmn2,Gclm,Sdcbp,Ugcg,Stmn1,Rfc1,Pds5a,Aacs,Pcolce,Zc3hav1,Cbx3,Fkbp4,Ba…
GO Process	GO:0006325	Chromatin organization	39	625	0.56	2.51e-09	10090.ENSMUSP00000001258,10090.ENSMUSP00000002825,10090.ENSMUSP00000004202,10090.ENSMUSP00000020099,10090.ENSMUSP00000021539,10090.ENSMUSP00000021807,10090.ENSMUSP00000023407,10090.ENSMUSP00000025903,10090.ENSMUSP00000026416,10090.ENSMUSP00000030456,10090.ENSMUSP00000031862,10090.ENSMUSP00000033720,10090.ENSMUSP00000033797,10090.ENSMUSP00000042283,10090.ENSMUSP00000043691,10090.ENSMUSP00000044188…	Uhrf1,Baz1b,Dnmt1,Cdk1,Vrk1,Dek,Mina,Rps6ka4,Cdk2,Nasp,Cbx3,Rbbp7,Morf4l2,Supt16,Atad2,Ptma,Smarca5,Jmjd6,H2afx,Hmgn1,Mcm2,Hist1h1a,Hmgb2,Hmga2,Npm1,Hist1h1b,Smarcc1,Mbd3,Hmga1-rs1,Wdhd1,Hat1,Fam50a,Brd2,Hmgb3,Arid1a,Hmgn3,Nap1l1,Anp32e,Noc2l
GO Process	GO:0006323	DNA packaging	20	158	0.87	4.82e-09	10090.ENSMUSP00000020099,10090.ENSMUSP00000030456,10090.ENSMUSP00000042260,10090.ENSMUSP00000044361,10090.ENSMUSP00000047872,10090.ENSMUSP00000061923,10090.ENSMUSP00000062030,10090.ENSMUSP00000068896,10090.ENSMUSP00000072556,10090.ENSMUSP00000075067,10090.ENSMUSP00000079356,10090.ENSMUSP00000086094,10090.ENSMUSP00000089948,10090.ENSMUSP00000099979,10090.ENSMUSP00000100667,10090.ENSMUSP00000106017…	Cdk1,Nasp,Ncapd2,Smarca5,Smc4,Mcm2,Hist1h1a,Top2a,Hmga2,Npm1,Hist1h1b,Smarcc1,Mbd3,Smc2,Hmga1-rs1,Ncaph,Hat1,Brd2,Nap1l1,Noc2l
GO Process	GO:0033043	Regulation of organelle organization	57	1258	0.43	7.94e-09	10090.ENSMUSP00000004202,10090.ENSMUSP00000004565,10090.ENSMUSP00000012587,10090.ENSMUSP00000013970,10090.ENSMUSP00000014922,10090.ENSMUSP00000019109,10090.ENSMUSP00000021523,10090.ENSMUSP00000022053,10090.ENSMUSP00000024709,10090.ENSMUSP00000025243,10090.ENSMUSP00000025522,10090.ENSMUSP00000025561,10090.ENSMUSP00000025651,10090.ENSMUSP00000025668,10090.ENSMUSP00000025903,10090.ENSMUSP00000026436…	Dnmt1,Ralb,Kif11,Pip4k2c,Fhod1,Ywhah,Mnat1,Trip13,Cd2ap,Iws1,Pdgfrb,Anxa1,Fen1,Atl3,Rps6ka4,Baiap2,Stmn2,Sdcbp,Stmn1,Fscn1,Fkbp4,Arl6ip1,Bax,Mki67,Wdr70,Atad2,Grn,Gnl3,Arpin,Eps8,Mcm2,Hist1h1a,Cit,Ezr,Top2a,Pla2g4a,Tmod3,Lima1,Npm1,Ssrp1,Notch2,Hist1h1b,Capn6,Ube2c,Fmr1,Stxbp1,Inf2,Gap43,Wdhd1,Add1,Ranbp1,Cfl1,Stag1,Ptbp1,Iqgap1,Tpx2,Noc2l
GO Process	GO:0010556	Regulation of macromolecule biosynthetic process	106	3294	0.28	9.64e-09	10090.ENSMUSP00000000804,10090.ENSMUSP00000001258,10090.ENSMUSP00000004202,10090.ENSMUSP00000006911,10090.ENSMUSP00000007814,10090.ENSMUSP00000008036,10090.ENSMUSP00000014922,10090.ENSMUSP00000018841,10090.ENSMUSP00000019109,10090.ENSMUSP00000019362,10090.ENSMUSP00000020099,10090.ENSMUSP00000020123,10090.ENSMUSP00000021062,10090.ENSMUSP00000021523,10090.ENSMUSP00000021574,10090.ENSMUSP00000022218…	Ddx3x,Uhrf1,Dnmt1,Cdk4,Khsrp,Rplp1,Fhod1,Aatf,Ywhah,Dvl2,Cdk1,Tmpo,Ddx5,Mnat1,Gtpbp4,Dhfr,Ripk3,Mina,Rfc4,Rfc2,Cebpz,Impact,Pdgfrb,Rps6ka4,Cdk2,Nab2,Tyms,Ncl,Vim,Caprin1,Pcna,Txn1,Rfc1,Pds5a,Zfp326,Cbx3,Cnbp,Rbbp7,Morf4l2,Nedd4,Akap12,Mvk,Rbm3,Rfc3,Supt16,Atad2,Smarca5,Mybbp1a,Gnl3,Dap,Jmjd6,Wdr43,Eif4h,H2afx,Basp1,Poldip3,Hmgn1,Hist1h1a,Ezr,Irs1,Cggbp1,Hmgb2,Sbno1,Top2a,Hmga2,Npm1,Pum3,Scaf8,Zfp…
GO Process	GO:0010468	Regulation of gene expression	122	4041	0.25	1.01e-08	10090.ENSMUSP00000000804,10090.ENSMUSP00000001258,10090.ENSMUSP00000001548,10090.ENSMUSP00000004202,10090.ENSMUSP00000005218,10090.ENSMUSP00000006614,10090.ENSMUSP00000006856,10090.ENSMUSP00000006911,10090.ENSMUSP00000007814,10090.ENSMUSP00000008036,10090.ENSMUSP00000014922,10090.ENSMUSP00000018841,10090.ENSMUSP00000019109,10090.ENSMUSP00000019362,10090.ENSMUSP00000020099,10090.ENSMUSP00000020123…	Ddx3x,Uhrf1,Itga3,Dnmt1,Cd44,Epha2,Pola1,Cdk4,Khsrp,Rplp1,Fhod1,Aatf,Ywhah,Dvl2,Cdk1,Tmpo,Ddx5,Mnat1,Dhfr,Rnaseh2b,Ripk3,Slc38a2,Cd2ap,Cebpz,Iws1,Impact,Anxa1,Rps6ka4,Cdk2,Nab2,Tyms,Ncl,Vim,BC005624,Caprin1,Pcna,Txn1,Rfc1,Zfp326,Srsf9,Rbm19,Zc3hav1,Cbx3,Cnbp,Rbbp7,Morf4l2,Ldlr,Nedd4,Akap12,Mvk,Rbm3,Serpine1,Supt16,Ddx21,Atad2,Smarca5,Mybbp1a,Gnl3,Dap,Jmjd6,Wdr43,Eif4h,H2afx,Basp1,Poldip3,Hmgn1,Hi…
GO Process	GO:0051301	Cell division	33	484	0.6	1.13e-08	10090.ENSMUSP00000004565,10090.ENSMUSP00000006911,10090.ENSMUSP00000012587,10090.ENSMUSP00000020099,10090.ENSMUSP00000021539,10090.ENSMUSP00000023756,10090.ENSMUSP00000024709,10090.ENSMUSP00000026416,10090.ENSMUSP00000030636,10090.ENSMUSP00000031104,10090.ENSMUSP00000031366,10090.ENSMUSP00000034815,10090.ENSMUSP00000042260,10090.ENSMUSP00000045873,10090.ENSMUSP00000047119,10090.ENSMUSP00000047872…	Ralb,Cdk4,Kif11,Cdk1,Vrk1,Racgap1,Cd2ap,Cdk2,Stmn1,Pds5a,Kntc1,Kif23,Ncapd2,Anln,Gnl3,Smc4,Kif4,Cit,Rhob,Top2a,Rcc2,Hmga2,Ube2c,Smc2,Zwint,Ncaph,Cfl1,Stag1,Cdk6,Cep55,Tpx2,Ube2i,Lig1
GO Process	GO:0050896	Response to stimulus	178	6908	0.18	1.55e-08	10090.ENSMUSP00000000505,10090.ENSMUSP00000000767,10090.ENSMUSP00000000804,10090.ENSMUSP00000001258,10090.ENSMUSP00000001548,10090.ENSMUSP00000001724,10090.ENSMUSP00000002825,10090.ENSMUSP00000003947,10090.ENSMUSP00000004202,10090.ENSMUSP00000004327,10090.ENSMUSP00000004565,10090.ENSMUSP00000005218,10090.ENSMUSP00000005503,10090.ENSMUSP00000006611,10090.ENSMUSP00000006614,10090.ENSMUSP00000006764…	Mcm7,Rpa1,Ddx3x,Uhrf1,Itga3,Ddx18,Baz1b,Nqo1,Dnmt1,G6pdx,Ralb,Cd44,Msh6,Srm,Epha2,Aprt,Pola1,Cdk4,Khsrp,Cad,Apbb1ip,Adss,Kpna2,Gabarap,Aatf,Ywhah,Dvl2,Cdk1,Ddx5,Slc9a3r1,Mnat1,Vrk1,Ogn,Trip13,Dhfr,Emb,Dpysl2,Nefl,Ripk3,Slc38a2,Alcam,Mcm4,Arhgap31,Umps,Rfc4,Racgap1,Rfc2,Msh2,Impact,Pdgfrb,Anxa1,Fen1,Rps6ka4,Prdx4,Cdk2,Baiap2,Tyms,Ncl,Mcm6,Vim,Pcna,Stmn2,Pmvk,Gclm,Sdcbp,Txn1,Ugcg,Stmn1,Rfc1,Pds5a,A…
GO Process	GO:0014070	Response to organic cyclic compound	47	930	0.47	1.56e-08	10090.ENSMUSP00000001724,10090.ENSMUSP00000003947,10090.ENSMUSP00000004565,10090.ENSMUSP00000006911,10090.ENSMUSP00000013773,10090.ENSMUSP00000016105,10090.ENSMUSP00000019109,10090.ENSMUSP00000020099,10090.ENSMUSP00000021062,10090.ENSMUSP00000021077,10090.ENSMUSP00000022218,10090.ENSMUSP00000022629,10090.ENSMUSP00000022639,10090.ENSMUSP00000025290,10090.ENSMUSP00000025522,10090.ENSMUSP00000025561…	Ddx18,Nqo1,Ralb,Cdk4,Cad,Adss,Ywhah,Cdk1,Ddx5,Slc9a3r1,Dhfr,Dpysl2,Nefl,Impact,Pdgfrb,Anxa1,Cdk2,Tyms,Pcna,Pmvk,Gclm,Aacs,Zc3hav1,Fkbp4,Rbbp7,Nedd4,Prkar2b,Ddx21,Grn,Ephx1,Ezr,Irs1,Hmgb2,Npm1,Dab2,Mmp14,Stxbp1,Mbd3,Casp3,Hsp90aa1,Acaca,Ass1,Ranbp1,Cfl1,Arid1a,Idi1,Hmgcs1
GO Process	GO:2000112	Regulation of cellular macromolecule biosynthetic process	103	3203	0.28	1.97e-08	10090.ENSMUSP00000000804,10090.ENSMUSP00000001258,10090.ENSMUSP00000004202,10090.ENSMUSP00000006911,10090.ENSMUSP00000007814,10090.ENSMUSP00000008036,10090.ENSMUSP00000014922,10090.ENSMUSP00000018841,10090.ENSMUSP00000019109,10090.ENSMUSP00000019362,10090.ENSMUSP00000020099,10090.ENSMUSP00000020123,10090.ENSMUSP00000021062,10090.ENSMUSP00000021523,10090.ENSMUSP00000021574,10090.ENSMUSP00000022218…	Ddx3x,Uhrf1,Dnmt1,Cdk4,Khsrp,Rplp1,Fhod1,Aatf,Ywhah,Dvl2,Cdk1,Tmpo,Ddx5,Mnat1,Gtpbp4,Dhfr,Ripk3,Rfc4,Rfc2,Cebpz,Impact,Pdgfrb,Rps6ka4,Cdk2,Nab2,Tyms,Ncl,Vim,Caprin1,Pcna,Txn1,Rfc1,Pds5a,Zfp326,Cbx3,Cnbp,Rbbp7,Morf4l2,Nedd4,Mvk,Rbm3,Rfc3,Supt16,Atad2,Smarca5,Mybbp1a,Gnl3,Dap,Jmjd6,Wdr43,Eif4h,H2afx,Basp1,Poldip3,Hmgn1,Hist1h1a,Ezr,Irs1,Cggbp1,Hmgb2,Sbno1,Top2a,Hmga2,Npm1,Pum3,Scaf8,Zfp706,Notch2,H…
GO Process	GO:0006695	Cholesterol biosynthetic process	11	34	1.28	2.9e-08	10090.ENSMUSP00000001507,10090.ENSMUSP00000004327,10090.ENSMUSP00000005003,10090.ENSMUSP00000006692,10090.ENSMUSP00000027989,10090.ENSMUSP00000029564,10090.ENSMUSP00000036971,10090.ENSMUSP00000046856,10090.ENSMUSP00000080531,10090.ENSMUSP00000132780,10090.ENSMUSP00000136944	Cyp51,G6pdx,Lbr,Mvd,Hsd17b7,Pmvk,Mvk,Lss,Fdps,Idi1,Hmgcs1
GO Process	GO:0006261	DNA-dependent DNA replication	16	103	0.96	2.91e-08	10090.ENSMUSP00000000505,10090.ENSMUSP00000000767,10090.ENSMUSP00000006856,10090.ENSMUSP00000023353,10090.ENSMUSP00000023598,10090.ENSMUSP00000023867,10090.ENSMUSP00000026461,10090.ENSMUSP00000027601,10090.ENSMUSP00000028817,10090.ENSMUSP00000039621,10090.ENSMUSP00000059192,10090.ENSMUSP00000061923,10090.ENSMUSP00000083652,10090.ENSMUSP00000107421,10090.ENSMUSP00000126135,10090.ENSMUSP00000136972	Mcm7,Rpa1,Pola1,Mcm4,Rfc4,Rfc2,Prim1,Mcm6,Pcna,Rfc3,Mcm3,Mcm2,Rfc5,Wdhd1,Mcm5,Lig1
GO Process	GO:0010033	Response to organic substance	92	2742	0.3	3.23e-08	10090.ENSMUSP00000000505,10090.ENSMUSP00000001548,10090.ENSMUSP00000001724,10090.ENSMUSP00000003947,10090.ENSMUSP00000004202,10090.ENSMUSP00000004327,10090.ENSMUSP00000004565,10090.ENSMUSP00000005218,10090.ENSMUSP00000006611,10090.ENSMUSP00000006614,10090.ENSMUSP00000006764,10090.ENSMUSP00000006911,10090.ENSMUSP00000007814,10090.ENSMUSP00000013773,10090.ENSMUSP00000016105,10090.ENSMUSP00000019109…	Mcm7,Itga3,Ddx18,Nqo1,Dnmt1,G6pdx,Ralb,Cd44,Srm,Epha2,Aprt,Cdk4,Khsrp,Cad,Adss,Ywhah,Cdk1,Ddx5,Slc9a3r1,Dhfr,Dpysl2,Nefl,Impact,Pdgfrb,Anxa1,Rps6ka4,Cdk2,Baiap2,Tyms,Ncl,Vim,Pcna,Stmn2,Pmvk,Gclm,Ugcg,Aacs,Srsf9,Pcolce,Zc3hav1,Fkbp4,Bax,Cstf2,Rbbp7,Ldlr,Nedd4,Akap12,Serpine1,Rfc3,Prkar2b,Stub1,Ddx21,Smarca5,Grn,Ephx1,Eps8,Fasn,Mcm2,Ezr,Irs1,Hmgb2,Soga1,Pla2g4a,Npm1,Dab2,Impdh2,Col5a2,Col3a1,Fmr1,S…
GO Process	GO:0051252	Regulation of RNA metabolic process	98	3027	0.28	4.45e-08	10090.ENSMUSP00000000804,10090.ENSMUSP00000001258,10090.ENSMUSP00000004202,10090.ENSMUSP00000007814,10090.ENSMUSP00000007993,10090.ENSMUSP00000014922,10090.ENSMUSP00000018841,10090.ENSMUSP00000019109,10090.ENSMUSP00000019362,10090.ENSMUSP00000020123,10090.ENSMUSP00000021062,10090.ENSMUSP00000021523,10090.ENSMUSP00000022830,10090.ENSMUSP00000023099,10090.ENSMUSP00000023407,10090.ENSMUSP00000024885…	Ddx3x,Uhrf1,Dnmt1,Khsrp,Rbm28,Fhod1,Aatf,Ywhah,Dvl2,Tmpo,Ddx5,Mnat1,Ripk3,Slc38a2,Mina,Cebpz,Iws1,Impact,Rps6ka4,Cdk2,Nab2,Ncl,Vim,BC005624,Pcna,Txn1,Rfc1,Zfp326,Srsf9,Rbm19,Zc3hav1,Cbx3,Cnbp,Rbbp7,Morf4l2,Nedd4,Rbm3,Supt16,Hnrnpa1,Atad2,Smarca5,Mybbp1a,Gnl3,Dap,Jmjd6,Wdr43,H2afx,Basp1,Hmgn1,Hist1h1a,Ezr,Cggbp1,Hmgb2,Sbno1,Top2a,Hmga2,Npm1,Sf3b4,Scaf8,Zfp706,Notch2,Hist1h1b,Dab2,Armcx3,Lyar,Fmr1,…
GO Process	GO:0044283	Small molecule biosynthetic process	31	468	0.59	7.56e-08	10090.ENSMUSP00000001507,10090.ENSMUSP00000004327,10090.ENSMUSP00000005003,10090.ENSMUSP00000006692,10090.ENSMUSP00000006764,10090.ENSMUSP00000013773,10090.ENSMUSP00000019283,10090.ENSMUSP00000022218,10090.ENSMUSP00000025567,10090.ENSMUSP00000027989,10090.ENSMUSP00000029564,10090.ENSMUSP00000031103,10090.ENSMUSP00000032402,10090.ENSMUSP00000036971,10090.ENSMUSP00000045283,10090.ENSMUSP00000046856…	Cyp51,G6pdx,Lbr,Mvd,Aprt,Cad,Isyna1,Dhfr,Fads2,Hsd17b7,Pmvk,Ugdh,Bcat1,Mvk,Dnph1,Lss,Ephx1,Fasn,Ptgs1,Mtap,Pla2g4a,Acot7,Impdh2,Fdps,Acaca,Ass1,Acly,Sord,Myo5a,Idi1,Hmgcs1
GO Process	GO:0043933	Protein-containing complex subunit organization	52	1164	0.42	8.53e-08	10090.ENSMUSP00000000505,10090.ENSMUSP00000003268,10090.ENSMUSP00000014990,10090.ENSMUSP00000018711,10090.ENSMUSP00000020099,10090.ENSMUSP00000020980,10090.ENSMUSP00000022599,10090.ENSMUSP00000022638,10090.ENSMUSP00000022639,10090.ENSMUSP00000023217,10090.ENSMUSP00000023353,10090.ENSMUSP00000025668,10090.ENSMUSP00000026547,10090.ENSMUSP00000027601,10090.ENSMUSP00000028004,10090.ENSMUSP00000029002…	Mcm7,Sh3gl1,Tppp3,Gabarap,Cdk1,Rrm2,Diap3,Nefm,Nefl,Bop1,Mcm4,Atl3,Tubgcp2,Mcm6,Aldh9a1,Stmn2,Nasp,Stmn1,Ugdh,Fkbp4,Tbca,Supt16,Ptma,Smarca5,Nop2,Jmjd6,Mlkl,Mcm3,Mcm2,Hist1h1a,Npm1,Hist1h1b,Dab2,Ube2c,Smarcc1,Stxbp1,Hsp90aa1,Acaca,Mrto4,Fus,Hat1,Brd2,Luc7l,Cfl1,Myo5a,Srpk1,Arid1a,Mcm5,Nap1l1,Aqp5,Anp32e,Tpx2
GO Process	GO:0042221	Response to chemical	112	3720	0.25	9.43e-08	10090.ENSMUSP00000000505,10090.ENSMUSP00000000804,10090.ENSMUSP00000001548,10090.ENSMUSP00000001724,10090.ENSMUSP00000003947,10090.ENSMUSP00000004202,10090.ENSMUSP00000004327,10090.ENSMUSP00000004565,10090.ENSMUSP00000005218,10090.ENSMUSP00000006611,10090.ENSMUSP00000006614,10090.ENSMUSP00000006764,10090.ENSMUSP00000006911,10090.ENSMUSP00000007814,10090.ENSMUSP00000013773,10090.ENSMUSP00000016105…	Mcm7,Ddx3x,Itga3,Ddx18,Nqo1,Dnmt1,G6pdx,Ralb,Cd44,Srm,Epha2,Aprt,Cdk4,Khsrp,Cad,Adss,Ywhah,Cdk1,Ddx5,Slc9a3r1,Mnat1,Dhfr,Emb,Dpysl2,Nefl,Ripk3,Slc38a2,Alcam,Umps,Impact,Pdgfrb,Anxa1,Rps6ka4,Prdx4,Cdk2,Baiap2,Tyms,Ncl,Vim,Pcna,Stmn2,Pmvk,Gclm,Txn1,Ugcg,Aacs,Srsf9,Pcolce,Zc3hav1,Fkbp4,Bax,Cstf2,Rbbp7,Ldlr,Nedd4,Gsta4,Akap12,Serpine1,Rfc3,Prkar2b,Stub1,Hnrnpa1,Ddx21,Smarca5,Grn,Ephx1,Eps8,Fasn,Ptgs1…
GO Process	GO:0043484	Regulation of RNA splicing	18	152	0.84	1.03e-07	10090.ENSMUSP00000021062,10090.ENSMUSP00000023099,10090.ENSMUSP00000027438,10090.ENSMUSP00000028205,10090.ENSMUSP00000031227,10090.ENSMUSP00000031513,10090.ENSMUSP00000031590,10090.ENSMUSP00000038964,10090.ENSMUSP00000047570,10090.ENSMUSP00000075067,10090.ENSMUSP00000075709,10090.ENSMUSP00000085906,10090.ENSMUSP00000101858,10090.ENSMUSP00000105216,10090.ENSMUSP00000105985,10090.ENSMUSP00000117045…	Ddx5,Slc38a2,Ncl,BC005624,Zfp326,Srsf9,Rbm19,Rbm3,Jmjd6,Npm1,Sf3b4,Fmr1,Fus,Rbm39,Srsf5,Srsf3,Ptbp1,Hnrnpf
GO Process	GO:0006333	Chromatin assembly or disassembly	17	133	0.88	1.04e-07	10090.ENSMUSP00000002825,10090.ENSMUSP00000030456,10090.ENSMUSP00000042283,10090.ENSMUSP00000044361,10090.ENSMUSP00000061923,10090.ENSMUSP00000062030,10090.ENSMUSP00000072556,10090.ENSMUSP00000075067,10090.ENSMUSP00000079356,10090.ENSMUSP00000086094,10090.ENSMUSP00000089948,10090.ENSMUSP00000100667,10090.ENSMUSP00000107750,10090.ENSMUSP00000109880,10090.ENSMUSP00000122354,10090.ENSMUSP00000126850…	Baz1b,Nasp,Supt16,Smarca5,Mcm2,Hist1h1a,Hmga2,Npm1,Hist1h1b,Smarcc1,Mbd3,Hmga1-rs1,Hat1,Brd2,Arid1a,Nap1l1,Noc2l
GO Process	GO:0034470	ncRNA processing	26	338	0.66	1.04e-07	10090.ENSMUSP00000000804,10090.ENSMUSP00000001724,10090.ENSMUSP00000003946,10090.ENSMUSP00000004470,10090.ENSMUSP00000004507,10090.ENSMUSP00000018143,10090.ENSMUSP00000021048,10090.ENSMUSP00000021574,10090.ENSMUSP00000023217,10090.ENSMUSP00000024783,10090.ENSMUSP00000027626,10090.ENSMUSP00000030501,10090.ENSMUSP00000032735,10090.ENSMUSP00000036523,10090.ENSMUSP00000038580,10090.ENSMUSP00000039027…	Ddx3x,Ddx18,Nob1,Utp20,Ddx56,Ddx27,Ftsj3,Gtpbp4,Bop1,Bysl,Nifk,Ebna1bp2,Mphosph10,Esf1,Rrp9,Tsr1,Ddx21,Nop2,Wdr43,Npm1,Lyar,Rpl7l1,Mrto4,Pes1,Rsl1d1,Krr1
GO Process	GO:0000470	Maturation of LSU-rRNA	10	31	1.28	1.74e-07	10090.ENSMUSP00000001724,10090.ENSMUSP00000021048,10090.ENSMUSP00000021574,10090.ENSMUSP00000023217,10090.ENSMUSP00000027626,10090.ENSMUSP00000047123,10090.ENSMUSP00000075067,10090.ENSMUSP00000092888,10090.ENSMUSP00000105612,10090.ENSMUSP00000113431	Ddx18,Ftsj3,Gtpbp4,Bop1,Nifk,Nop2,Npm1,Rpl7l1,Pes1,Rsl1d1
GO Process	GO:0044271	Cellular nitrogen compound biosynthetic process	51	1156	0.41	1.74e-07	10090.ENSMUSP00000000767,10090.ENSMUSP00000000804,10090.ENSMUSP00000004327,10090.ENSMUSP00000006611,10090.ENSMUSP00000006764,10090.ENSMUSP00000006856,10090.ENSMUSP00000008036,10090.ENSMUSP00000013773,10090.ENSMUSP00000015858,10090.ENSMUSP00000016105,10090.ENSMUSP00000019362,10090.ENSMUSP00000020980,10090.ENSMUSP00000021062,10090.ENSMUSP00000021523,10090.ENSMUSP00000022218,10090.ENSMUSP00000023510…	Rpa1,Ddx3x,G6pdx,Srm,Aprt,Pola1,Rplp1,Cad,Cers2,Adss,Dvl2,Rrm2,Ddx5,Mnat1,Dhfr,Umps,Cers5,Prim1,Tyms,Aldh9a1,Pcna,Papss1,Gclm,Ugcg,Ctps,Ugdh,Rps29,Rbm3,Supt16,Ddx21,Smarca5,Dnph1,Acsl5,Eif4h,Mtap,Pgrmc1,Acot7,Npm1,Scaf8,Impdh2,Rpl29,Hsp90aa1,Larp4,Acaca,Ass1,Prpsap1,Acly,Rbm39,Uap1,Tcea1,Lig1
GO Process	GO:0071824	protein-DNA complex subunit organization	19	179	0.8	1.74e-07	10090.ENSMUSP00000000505,10090.ENSMUSP00000023353,10090.ENSMUSP00000027601,10090.ENSMUSP00000030456,10090.ENSMUSP00000042283,10090.ENSMUSP00000044188,10090.ENSMUSP00000044361,10090.ENSMUSP00000059192,10090.ENSMUSP00000061923,10090.ENSMUSP00000062030,10090.ENSMUSP00000075067,10090.ENSMUSP00000079356,10090.ENSMUSP00000086094,10090.ENSMUSP00000107750,10090.ENSMUSP00000109880,10090.ENSMUSP00000122354…	Mcm7,Mcm4,Mcm6,Nasp,Supt16,Ptma,Smarca5,Mcm3,Mcm2,Hist1h1a,Npm1,Hist1h1b,Smarcc1,Hat1,Brd2,Arid1a,Mcm5,Nap1l1,Anp32e
GO Process	GO:0032392	DNA geometric change	14	86	0.98	1.99e-07	10090.ENSMUSP00000000505,10090.ENSMUSP00000000767,10090.ENSMUSP00000000804,10090.ENSMUSP00000023353,10090.ENSMUSP00000023598,10090.ENSMUSP00000023867,10090.ENSMUSP00000025561,10090.ENSMUSP00000027601,10090.ENSMUSP00000039621,10090.ENSMUSP00000059192,10090.ENSMUSP00000061923,10090.ENSMUSP00000083652,10090.ENSMUSP00000110229,10090.ENSMUSP00000126135	Mcm7,Rpa1,Ddx3x,Mcm4,Rfc4,Rfc2,Anxa1,Mcm6,Rfc3,Mcm3,Mcm2,Rfc5,Hmgb3,Mcm5
GO Process	GO:0042273	Ribosomal large subunit biogenesis	13	72	1.03	2.52e-07	10090.ENSMUSP00000001724,10090.ENSMUSP00000021048,10090.ENSMUSP00000021574,10090.ENSMUSP00000023217,10090.ENSMUSP00000027626,10090.ENSMUSP00000030501,10090.ENSMUSP00000047123,10090.ENSMUSP00000075067,10090.ENSMUSP00000092888,10090.ENSMUSP00000099561,10090.ENSMUSP00000105612,10090.ENSMUSP00000113431,10090.ENSMUSP00000137253	Ddx18,Ftsj3,Gtpbp4,Bop1,Nifk,Ebna1bp2,Nop2,Npm1,Rpl7l1,Mrto4,Pes1,Rsl1d1,Noc2l
GO Process	GO:0010605	Negative regulation of macromolecule metabolic process	87	2646	0.29	2.6e-07	10090.ENSMUSP00000000804,10090.ENSMUSP00000001258,10090.ENSMUSP00000001507,10090.ENSMUSP00000004202,10090.ENSMUSP00000004327,10090.ENSMUSP00000005185,10090.ENSMUSP00000005218,10090.ENSMUSP00000005503,10090.ENSMUSP00000006614,10090.ENSMUSP00000006697,10090.ENSMUSP00000007814,10090.ENSMUSP00000018841,10090.ENSMUSP00000021062,10090.ENSMUSP00000021077,10090.ENSMUSP00000021574,10090.ENSMUSP00000022218…	Ddx3x,Uhrf1,Cyp51,Dnmt1,G6pdx,Cstb,Cd44,Msh6,Epha2,Itih3,Khsrp,Aatf,Ddx5,Slc9a3r1,Gtpbp4,Dhfr,Rnaseh2b,Mina,Cd2ap,Msh2,Impact,Anxa1,Cdk2,Nab2,Tyms,Ncl,Caprin1,Pcna,Sdcbp,Txn1,Rfc1,Pds5a,Srsf9,Cbx3,Cnbp,Arl6ip1,Bax,Rbbp7,Morf4l2,Ldlr,Nedd4,Mvk,Rbm3,Serpine1,Prkar2b,Smarca5,Mybbp1a,Dap,H2afx,Basp1,Hist1h1a,Ezr,Cggbp1,Hmgb2,C4b,Hmga2,Npm1,Scaf8,Zfp706,Notch2,Hist1h1b,Dab2,Xpo5,Lyar,Fmr1,Smarcc1,Mbd3…
GO Process	GO:0032502	Developmental process	149	5629	0.19	2.6e-07	10090.ENSMUSP00000000767,10090.ENSMUSP00000000804,10090.ENSMUSP00000001548,10090.ENSMUSP00000003947,10090.ENSMUSP00000004202,10090.ENSMUSP00000004327,10090.ENSMUSP00000004507,10090.ENSMUSP00000005003,10090.ENSMUSP00000005218,10090.ENSMUSP00000005503,10090.ENSMUSP00000006614,10090.ENSMUSP00000006764,10090.ENSMUSP00000006911,10090.ENSMUSP00000013773,10090.ENSMUSP00000014990,10090.ENSMUSP00000015858…	Rpa1,Ddx3x,Itga3,Nqo1,Dnmt1,G6pdx,Ddx56,Lbr,Cd44,Msh6,Epha2,Aprt,Cdk4,Cad,Tppp3,Cers2,Ywhah,Dvl2,Cdk1,Rrm2,Ddx5,Slc9a3r1,Mnat1,Sfxn1,Trip13,Dhfr,Emb,Rnaseh2b,Dpysl2,Nefm,Nefl,Ripk3,Sdc2,Slc38a2,Alcam,Umps,Racgap1,Bysl,Msh2,Impact,Pdgfrb,Anxa1,Prdx4,Baiap2,Nab2,Tyms,Ncl,Hsd17b7,Vim,Caprin1,Pcna,Stmn2,Gclm,Sdcbp,Ugcg,Nasp,Stmn1,Ncdn,Ugdh,Pds5a,Aacs,Rbm19,Fkbp4,Mfge8,Bax,Mki67,Dock11,Cfdp1,Ppp2r1b,L…
GO Process	GO:0033260	Nuclear DNA replication	9	23	1.36	2.78e-07	10090.ENSMUSP00000000505,10090.ENSMUSP00000006856,10090.ENSMUSP00000023353,10090.ENSMUSP00000027601,10090.ENSMUSP00000028817,10090.ENSMUSP00000059192,10090.ENSMUSP00000061923,10090.ENSMUSP00000126135,10090.ENSMUSP00000136972	Mcm7,Pola1,Mcm4,Mcm6,Pcna,Mcm3,Mcm2,Mcm5,Lig1
GO Process	GO:1903311	Regulation of mRNA metabolic process	22	255	0.71	2.78e-07	10090.ENSMUSP00000007814,10090.ENSMUSP00000021062,10090.ENSMUSP00000025243,10090.ENSMUSP00000027438,10090.ENSMUSP00000028062,10090.ENSMUSP00000028205,10090.ENSMUSP00000031513,10090.ENSMUSP00000031590,10090.ENSMUSP00000031850,10090.ENSMUSP00000038964,10090.ENSMUSP00000047570,10090.ENSMUSP00000075067,10090.ENSMUSP00000075709,10090.ENSMUSP00000085906,10090.ENSMUSP00000101858,10090.ENSMUSP00000105216…	Khsrp,Ddx5,Iws1,Ncl,Vim,BC005624,Srsf9,Rbm19,Zc3hav1,Rbm3,Jmjd6,Npm1,Sf3b4,Fmr1,Fus,Rbm39,Srsf5,Srpk1,Srsf3,Ythdf2,Ptbp1,Mov10
GO Process	GO:0051172	Negative regulation of nitrogen compound metabolic process	79	2310	0.3	3.15e-07	10090.ENSMUSP00000000804,10090.ENSMUSP00000001258,10090.ENSMUSP00000001507,10090.ENSMUSP00000004202,10090.ENSMUSP00000004327,10090.ENSMUSP00000005185,10090.ENSMUSP00000005218,10090.ENSMUSP00000005503,10090.ENSMUSP00000006697,10090.ENSMUSP00000007814,10090.ENSMUSP00000018841,10090.ENSMUSP00000021062,10090.ENSMUSP00000021077,10090.ENSMUSP00000021574,10090.ENSMUSP00000022218,10090.ENSMUSP00000023407…	Ddx3x,Uhrf1,Cyp51,Dnmt1,G6pdx,Cstb,Cd44,Msh6,Itih3,Khsrp,Aatf,Ddx5,Slc9a3r1,Gtpbp4,Dhfr,Mina,Msh2,Impact,Cdk2,Nab2,Tyms,Ncl,Caprin1,Pcna,Sdcbp,Txn1,Rfc1,Srsf9,Cbx3,Cnbp,Arl6ip1,Bax,Rbbp7,Morf4l2,Ldlr,Nedd4,Mvk,Serpine1,Prkar2b,Smarca5,Mybbp1a,Dap,H2afx,Basp1,Hist1h1a,Ezr,Cggbp1,Hmgb2,C4b,Hmga2,Npm1,Scaf8,Zfp706,Notch2,Hist1h1b,Dab2,Lyar,Fmr1,Smarcc1,Mbd3,Casp3,Lrrfip1,Sqstm1,Ywhaq,Hmga1-rs1,Fus,H…
GO Process	GO:0034660	ncRNA metabolic process	28	416	0.6	3.16e-07	10090.ENSMUSP00000000804,10090.ENSMUSP00000001724,10090.ENSMUSP00000003946,10090.ENSMUSP00000004470,10090.ENSMUSP00000004507,10090.ENSMUSP00000007814,10090.ENSMUSP00000018143,10090.ENSMUSP00000021048,10090.ENSMUSP00000021574,10090.ENSMUSP00000023217,10090.ENSMUSP00000024783,10090.ENSMUSP00000027626,10090.ENSMUSP00000030501,10090.ENSMUSP00000032735,10090.ENSMUSP00000036523,10090.ENSMUSP00000038580…	Ddx3x,Ddx18,Nob1,Utp20,Ddx56,Khsrp,Ddx27,Ftsj3,Gtpbp4,Bop1,Bysl,Nifk,Ebna1bp2,Mphosph10,Esf1,Rrp9,Tsr1,Ddx21,Trir,Nop2,Wdr43,Npm1,Lyar,Rpl7l1,Mrto4,Pes1,Rsl1d1,Krr1
GO Process	GO:2000113	Negative regulation of cellular macromolecule biosynthetic process	56	1370	0.38	3.16e-07	10090.ENSMUSP00000000804,10090.ENSMUSP00000001258,10090.ENSMUSP00000004202,10090.ENSMUSP00000007814,10090.ENSMUSP00000018841,10090.ENSMUSP00000021062,10090.ENSMUSP00000021574,10090.ENSMUSP00000022218,10090.ENSMUSP00000025290,10090.ENSMUSP00000026416,10090.ENSMUSP00000026469,10090.ENSMUSP00000026846,10090.ENSMUSP00000027438,10090.ENSMUSP00000028607,10090.ENSMUSP00000028817,10090.ENSMUSP00000030051…	Ddx3x,Uhrf1,Dnmt1,Khsrp,Aatf,Ddx5,Gtpbp4,Dhfr,Impact,Cdk2,Nab2,Tyms,Ncl,Caprin1,Pcna,Txn1,Rfc1,Pds5a,Cbx3,Cnbp,Rbbp7,Morf4l2,Nedd4,Mvk,Smarca5,Mybbp1a,Dap,H2afx,Basp1,Ezr,Cggbp1,Hmgb2,Hmga2,Scaf8,Zfp706,Notch2,Hist1h1b,Dab2,Lyar,Fmr1,Mbd3,Lrrfip1,Sqstm1,Ywhaq,Hmga1-rs1,Hnrnpab,Wdhd1,Hat1,Cbx5,Sumo2,Ythdf2,Arid1a,Cdk6,Mov10,Ube2i,Noc2l
GO Process	GO:0044281	Small molecule metabolic process	58	1450	0.37	3.29e-07	10090.ENSMUSP00000001507,10090.ENSMUSP00000004327,10090.ENSMUSP00000005003,10090.ENSMUSP00000005218,10090.ENSMUSP00000006614,10090.ENSMUSP00000006692,10090.ENSMUSP00000006697,10090.ENSMUSP00000006764,10090.ENSMUSP00000007005,10090.ENSMUSP00000013773,10090.ENSMUSP00000016105,10090.ENSMUSP00000019283,10090.ENSMUSP00000020980,10090.ENSMUSP00000021930,10090.ENSMUSP00000022218,10090.ENSMUSP00000022499…	Cyp51,G6pdx,Lbr,Cd44,Epha2,Mvd,Itih3,Aprt,Acat2,Cad,Adss,Isyna1,Rrm2,Sfxn1,Dhfr,Rnaseh2b,Umps,Fads2,Cbr2,Tyms,Hsd17b7,Fabp5,Car13,Pmvk,Papss1,Gclm,Txn1,Ctps,Ugdh,Aacs,Bcat1,Ldlr,Mvk,Prkar2b,Dnph1,Acsl5,Lss,Ephx1,Fasn,Lipa,Ptgs1,Mtap,Far1,Pla2g4a,Lima1,Acot7,Impdh2,Fdps,Acaca,Gale,Ass1,Prpsap1,Acly,Sord,Uap1,Myo5a,Idi1,Hmgcs1
GO Process	GO:0070887	Cellular response to chemical stimulus	84	2535	0.29	3.47e-07	10090.ENSMUSP00000000505,10090.ENSMUSP00000000804,10090.ENSMUSP00000001724,10090.ENSMUSP00000003947,10090.ENSMUSP00000004202,10090.ENSMUSP00000004327,10090.ENSMUSP00000004565,10090.ENSMUSP00000005218,10090.ENSMUSP00000006611,10090.ENSMUSP00000006614,10090.ENSMUSP00000006764,10090.ENSMUSP00000006911,10090.ENSMUSP00000007814,10090.ENSMUSP00000013773,10090.ENSMUSP00000019109,10090.ENSMUSP00000020099…	Mcm7,Ddx3x,Ddx18,Nqo1,Dnmt1,G6pdx,Ralb,Cd44,Srm,Epha2,Aprt,Cdk4,Khsrp,Cad,Ywhah,Cdk1,Ddx5,Slc9a3r1,Ripk3,Slc38a2,Umps,Impact,Pdgfrb,Anxa1,Rps6ka4,Prdx4,Cdk2,Baiap2,Ncl,Vim,Pcna,Stmn2,Gclm,Ugcg,Aacs,Pcolce,Zc3hav1,Fkbp4,Bax,Cstf2,Ldlr,Nedd4,Gsta4,Akap12,Serpine1,Stub1,Hnrnpa1,Smarca5,Ephx1,Eps8,Fasn,Ptgs1,Mcm2,Ezr,Irs1,Hmgb2,Soga1,Rhob,Pla2g4a,Npm1,Dab2,Impdh2,Col5a2,Col3a1,Fmr1,Smarcc1,Stxbp1,Cas…
GO Process	GO:0009892	Negative regulation of metabolic process	92	2895	0.27	3.63e-07	10090.ENSMUSP00000000804,10090.ENSMUSP00000001258,10090.ENSMUSP00000001507,10090.ENSMUSP00000004202,10090.ENSMUSP00000004327,10090.ENSMUSP00000005185,10090.ENSMUSP00000005218,10090.ENSMUSP00000005503,10090.ENSMUSP00000006614,10090.ENSMUSP00000006697,10090.ENSMUSP00000007814,10090.ENSMUSP00000018841,10090.ENSMUSP00000021062,10090.ENSMUSP00000021077,10090.ENSMUSP00000021574,10090.ENSMUSP00000022218…	Ddx3x,Uhrf1,Cyp51,Dnmt1,G6pdx,Cstb,Cd44,Msh6,Epha2,Itih3,Khsrp,Aatf,Ddx5,Slc9a3r1,Gtpbp4,Dhfr,Rnaseh2b,Mina,Cd2ap,Msh2,Impact,Anxa1,Cdk2,Nab2,Tyms,Ncl,Caprin1,Pcna,Sdcbp,Txn1,Rfc1,Pds5a,Srsf9,Cbx3,Cnbp,Mphosph10,Arl6ip1,Bax,Rbbp7,Morf4l2,Ldlr,Nedd4,Mvk,Rbm3,Serpine1,Prkar2b,Smarca5,Mybbp1a,Grn,Dap,H2afx,Basp1,Hist1h1a,Ezr,Cggbp1,Hmgb2,Soga1,C4b,Hmga2,Npm1,Scaf8,Zfp706,Notch2,Hist1h1b,Dab2,Xpo5,Ly…
GO Process	GO:0022607	Cellular component assembly	71	1983	0.32	3.73e-07	10090.ENSMUSP00000000505,10090.ENSMUSP00000000804,10090.ENSMUSP00000012587,10090.ENSMUSP00000014990,10090.ENSMUSP00000018711,10090.ENSMUSP00000020099,10090.ENSMUSP00000020980,10090.ENSMUSP00000021077,10090.ENSMUSP00000022053,10090.ENSMUSP00000022599,10090.ENSMUSP00000022638,10090.ENSMUSP00000022639,10090.ENSMUSP00000023217,10090.ENSMUSP00000023353,10090.ENSMUSP00000023756,10090.ENSMUSP00000025522…	Mcm7,Ddx3x,Kif11,Tppp3,Gabarap,Cdk1,Rrm2,Slc9a3r1,Trip13,Diap3,Nefm,Nefl,Bop1,Mcm4,Racgap1,Pdgfrb,Atl3,Cdk2,Baiap2,Tubgcp2,Mcm6,Aldh9a1,Sdcbp,Ugcg,Nasp,Ugdh,Fscn1,Fkbp4,Arl6ip1,Kif23,Tbca,Smarca5,Anln,Nop2,Jmjd6,Kif4,Eps8,Mlkl,Mcm3,Mcm2,Hist1h1a,Ezr,Rcc2,Tmod3,Hmga2,Lima1,Npm1,Hist1h1b,Dab2,Ube2c,Stxbp1,Mbd3,Marcks,Hsp90aa1,Acaca,Mrto4,Hmga1-rs1,Fus,Hat1,Epb4.1l3,Brd2,Add1,Luc7l,Myo5a,Srpk1,Fnbp1…
GO Process	GO:0010558	Negative regulation of macromolecule biosynthetic process	57	1419	0.37	3.78e-07	10090.ENSMUSP00000000804,10090.ENSMUSP00000001258,10090.ENSMUSP00000004202,10090.ENSMUSP00000007814,10090.ENSMUSP00000018841,10090.ENSMUSP00000021062,10090.ENSMUSP00000021574,10090.ENSMUSP00000022218,10090.ENSMUSP00000023407,10090.ENSMUSP00000025290,10090.ENSMUSP00000026416,10090.ENSMUSP00000026469,10090.ENSMUSP00000026846,10090.ENSMUSP00000027438,10090.ENSMUSP00000028607,10090.ENSMUSP00000028817…	Ddx3x,Uhrf1,Dnmt1,Khsrp,Aatf,Ddx5,Gtpbp4,Dhfr,Mina,Impact,Cdk2,Nab2,Tyms,Ncl,Caprin1,Pcna,Txn1,Rfc1,Pds5a,Cbx3,Cnbp,Rbbp7,Morf4l2,Nedd4,Mvk,Smarca5,Mybbp1a,Dap,H2afx,Basp1,Ezr,Cggbp1,Hmgb2,Hmga2,Scaf8,Zfp706,Notch2,Hist1h1b,Dab2,Lyar,Fmr1,Mbd3,Lrrfip1,Sqstm1,Ywhaq,Hmga1-rs1,Hnrnpab,Wdhd1,Hat1,Cbx5,Sumo2,Ythdf2,Arid1a,Cdk6,Mov10,Ube2i,Noc2l
GO Process	GO:0019693	Ribose phosphate metabolic process	23	287	0.67	3.95e-07	10090.ENSMUSP00000004327,10090.ENSMUSP00000006614,10090.ENSMUSP00000006692,10090.ENSMUSP00000006764,10090.ENSMUSP00000013773,10090.ENSMUSP00000016105,10090.ENSMUSP00000022499,10090.ENSMUSP00000022529,10090.ENSMUSP00000023510,10090.ENSMUSP00000029564,10090.ENSMUSP00000029666,10090.ENSMUSP00000030381,10090.ENSMUSP00000036971,10090.ENSMUSP00000046585,10090.ENSMUSP00000052872,10090.ENSMUSP00000064334…	G6pdx,Epha2,Mvd,Aprt,Cad,Adss,Rnaseh2b,Tkt,Umps,Pmvk,Papss1,Ctps,Mvk,Acsl5,Fasn,Far1,Acot7,Impdh2,Acaca,Gale,Prpsap1,Acly,Hmgcs1
GO Process	GO:0031325	Positive regulation of cellular metabolic process	101	3320	0.25	4.3e-07	10090.ENSMUSP00000000804,10090.ENSMUSP00000001258,10090.ENSMUSP00000004202,10090.ENSMUSP00000004565,10090.ENSMUSP00000005218,10090.ENSMUSP00000006614,10090.ENSMUSP00000006911,10090.ENSMUSP00000007814,10090.ENSMUSP00000008036,10090.ENSMUSP00000013970,10090.ENSMUSP00000014922,10090.ENSMUSP00000018841,10090.ENSMUSP00000019109,10090.ENSMUSP00000019362,10090.ENSMUSP00000020099,10090.ENSMUSP00000021062…	Ddx3x,Uhrf1,Dnmt1,Ralb,Cd44,Epha2,Cdk4,Khsrp,Rplp1,Pip4k2c,Fhod1,Aatf,Ywhah,Dvl2,Cdk1,Ddx5,Mnat1,Ripk3,Slc38a2,Rfc4,Rfc2,Cebpz,Msh2,Impact,Pdgfrb,Anxa1,Rps6ka4,Cdk2,Nab2,Ncl,Vim,Pcna,Sdcbp,Txn1,Glipr2,Rfc1,Zfp326,Pcolce,Zc3hav1,Cnbp,Bax,Morf4l2,Ldlr,Akap12,Rbm3,Rfc3,Stub1,Supt16,Atad2,Smarca5,Grn,Acsl5,Gnl3,Dap,Jmjd6,Wdr43,Poldip3,Hist1h1a,Ezr,Irs1,Hmgb2,Top2a,Pla2g4a,Hmga2,Npm1,Sf3b4,Scaf8,Notch…
GO Process	GO:0031327	Negative regulation of cellular biosynthetic process	58	1475	0.36	5.52e-07	10090.ENSMUSP00000000804,10090.ENSMUSP00000001258,10090.ENSMUSP00000004202,10090.ENSMUSP00000007814,10090.ENSMUSP00000018841,10090.ENSMUSP00000021062,10090.ENSMUSP00000021574,10090.ENSMUSP00000022218,10090.ENSMUSP00000023407,10090.ENSMUSP00000025290,10090.ENSMUSP00000026416,10090.ENSMUSP00000026469,10090.ENSMUSP00000026846,10090.ENSMUSP00000027438,10090.ENSMUSP00000028607,10090.ENSMUSP00000028817…	Ddx3x,Uhrf1,Dnmt1,Khsrp,Aatf,Ddx5,Gtpbp4,Dhfr,Mina,Impact,Cdk2,Nab2,Tyms,Ncl,Caprin1,Pcna,Txn1,Rfc1,Pds5a,Cbx3,Cnbp,Rbbp7,Morf4l2,Nedd4,Mvk,Smarca5,Mybbp1a,Dap,H2afx,Basp1,Ezr,Cggbp1,Hmgb2,Soga1,Hmga2,Scaf8,Zfp706,Notch2,Hist1h1b,Dab2,Lyar,Fmr1,Mbd3,Lrrfip1,Sqstm1,Ywhaq,Hmga1-rs1,Hnrnpab,Wdhd1,Hat1,Cbx5,Sumo2,Ythdf2,Arid1a,Cdk6,Mov10,Ube2i,Noc2l
GO Process	GO:0032508	DNA duplex unwinding	13	79	0.99	5.69e-07	10090.ENSMUSP00000000505,10090.ENSMUSP00000000767,10090.ENSMUSP00000000804,10090.ENSMUSP00000023353,10090.ENSMUSP00000023598,10090.ENSMUSP00000023867,10090.ENSMUSP00000025561,10090.ENSMUSP00000027601,10090.ENSMUSP00000039621,10090.ENSMUSP00000059192,10090.ENSMUSP00000061923,10090.ENSMUSP00000083652,10090.ENSMUSP00000126135	Mcm7,Rpa1,Ddx3x,Mcm4,Rfc4,Rfc2,Anxa1,Mcm6,Rfc3,Mcm3,Mcm2,Rfc5,Mcm5
GO Process	GO:0009893	Positive regulation of metabolic process	110	3767	0.23	5.95e-07	10090.ENSMUSP00000000804,10090.ENSMUSP00000001258,10090.ENSMUSP00000001548,10090.ENSMUSP00000004202,10090.ENSMUSP00000004565,10090.ENSMUSP00000005218,10090.ENSMUSP00000006614,10090.ENSMUSP00000006911,10090.ENSMUSP00000007814,10090.ENSMUSP00000008036,10090.ENSMUSP00000013970,10090.ENSMUSP00000014922,10090.ENSMUSP00000018841,10090.ENSMUSP00000019109,10090.ENSMUSP00000019362,10090.ENSMUSP00000020099…	Ddx3x,Uhrf1,Itga3,Dnmt1,Ralb,Cd44,Epha2,Cdk4,Khsrp,Rplp1,Pip4k2c,Fhod1,Aatf,Ywhah,Dvl2,Cdk1,Ddx5,Mnat1,Dhfr,Ripk3,Slc38a2,Rfc4,Rfc2,Cebpz,Msh2,Impact,Pdgfrb,Anxa1,Rps6ka4,Cdk2,Nab2,Ncl,Vim,Pcna,Fabp5,Sdcbp,Txn1,Glipr2,Rfc1,Zfp326,Pcolce,Zc3hav1,Cnbp,Bax,Morf4l2,Ldlr,Nedd4,Akap12,Rbm3,Serpine1,Rfc3,Stub1,Supt16,Ddx21,Atad2,Smarca5,Grn,Acsl5,Gnl3,Dap,Jmjd6,Wdr43,Poldip3,Hist1h1a,Ezr,Irs1,Hmgb2,Top2…
GO Process	GO:0000463	Maturation of LSU-rRNA from tricistronic rRNA transcript (SSU-rRNA, 5.8S rRNA, LSU-rRNA)	8	17	1.44	6.06e-07	10090.ENSMUSP00000001724,10090.ENSMUSP00000021048,10090.ENSMUSP00000021574,10090.ENSMUSP00000023217,10090.ENSMUSP00000027626,10090.ENSMUSP00000075067,10090.ENSMUSP00000092888,10090.ENSMUSP00000105612	Ddx18,Ftsj3,Gtpbp4,Bop1,Nifk,Npm1,Rpl7l1,Pes1
GO Process	GO:1901698	Response to nitrogen compound	47	1064	0.41	6.38e-07	10090.ENSMUSP00000003947,10090.ENSMUSP00000004202,10090.ENSMUSP00000004565,10090.ENSMUSP00000006764,10090.ENSMUSP00000006911,10090.ENSMUSP00000013773,10090.ENSMUSP00000016105,10090.ENSMUSP00000020099,10090.ENSMUSP00000021077,10090.ENSMUSP00000022218,10090.ENSMUSP00000022629,10090.ENSMUSP00000022639,10090.ENSMUSP00000025290,10090.ENSMUSP00000025561,10090.ENSMUSP00000026416,10090.ENSMUSP00000026436…	Nqo1,Dnmt1,Ralb,Aprt,Cdk4,Cad,Adss,Cdk1,Slc9a3r1,Dhfr,Dpysl2,Nefl,Impact,Anxa1,Cdk2,Baiap2,Tyms,Vim,Pcna,Gclm,Txn1,Aacs,Srsf9,Zc3hav1,Ldlr,Prkar2b,Stub1,Ddx21,Ezr,Irs1,Soga1,Npm1,Col5a2,Col3a1,Fmr1,Smarcc1,Casp3,Hsp90aa1,Ass1,Srsf5,Cfl1,Myo5a,Srsf3,Rangap1,Iqgap1,Bcar1,Hmgcs1
GO Process	GO:0051173	Positive regulation of nitrogen compound metabolic process	96	3119	0.26	6.52e-07	10090.ENSMUSP00000000804,10090.ENSMUSP00000001258,10090.ENSMUSP00000004202,10090.ENSMUSP00000004565,10090.ENSMUSP00000005218,10090.ENSMUSP00000006911,10090.ENSMUSP00000007814,10090.ENSMUSP00000008036,10090.ENSMUSP00000014922,10090.ENSMUSP00000018841,10090.ENSMUSP00000019109,10090.ENSMUSP00000019362,10090.ENSMUSP00000021062,10090.ENSMUSP00000021523,10090.ENSMUSP00000022830,10090.ENSMUSP00000023099…	Ddx3x,Uhrf1,Dnmt1,Ralb,Cd44,Cdk4,Khsrp,Rplp1,Fhod1,Aatf,Ywhah,Dvl2,Ddx5,Mnat1,Ripk3,Slc38a2,Rfc4,Rfc2,Cebpz,Msh2,Impact,Pdgfrb,Rps6ka4,Cdk2,Nab2,Ncl,Vim,Pcna,Sdcbp,Txn1,Glipr2,Rfc1,Zfp326,Pcolce,Zc3hav1,Cnbp,Bax,Morf4l2,Ldlr,Nedd4,Akap12,Rbm3,Rfc3,Stub1,Supt16,Atad2,Smarca5,Grn,Gnl3,Dap,Jmjd6,Wdr43,Poldip3,Hist1h1a,Ezr,Hmgb2,Top2a,Hmga2,Npm1,Sf3b4,Scaf8,Notch2,Hist1h1b,Dab2,Armcx3,Rfc5,Fmr1,Smarc…
GO Process	GO:0031324	Negative regulation of cellular metabolic process	82	2497	0.29	7.46e-07	10090.ENSMUSP00000000804,10090.ENSMUSP00000001258,10090.ENSMUSP00000004202,10090.ENSMUSP00000004327,10090.ENSMUSP00000005185,10090.ENSMUSP00000005218,10090.ENSMUSP00000005503,10090.ENSMUSP00000006697,10090.ENSMUSP00000007814,10090.ENSMUSP00000018841,10090.ENSMUSP00000021062,10090.ENSMUSP00000021077,10090.ENSMUSP00000021574,10090.ENSMUSP00000022218,10090.ENSMUSP00000023407,10090.ENSMUSP00000024967…	Ddx3x,Uhrf1,Dnmt1,G6pdx,Cstb,Cd44,Msh6,Itih3,Khsrp,Aatf,Ddx5,Slc9a3r1,Gtpbp4,Dhfr,Mina,Msh2,Impact,Cdk2,Nab2,Tyms,Ncl,Caprin1,Pcna,Sdcbp,Txn1,Rfc1,Pds5a,Srsf9,Cbx3,Cnbp,Mphosph10,Arl6ip1,Bax,Rbbp7,Morf4l2,Nedd4,Mvk,Serpine1,Prkar2b,Smarca5,Mybbp1a,Dap,H2afx,Basp1,Hist1h1a,Ezr,Cggbp1,Hmgb2,Soga1,C4b,Hmga2,Npm1,Scaf8,Zfp706,Notch2,Hist1h1b,Dab2,Lyar,Fmr1,Smarcc1,Mbd3,Casp3,Lrrfip1,Sqstm1,Ywhaq,Hmga…
GO Process	GO:0009891	Positive regulation of biosynthetic process	70	1984	0.32	7.96e-07	10090.ENSMUSP00000000804,10090.ENSMUSP00000006911,10090.ENSMUSP00000007814,10090.ENSMUSP00000014922,10090.ENSMUSP00000018841,10090.ENSMUSP00000019109,10090.ENSMUSP00000019362,10090.ENSMUSP00000020099,10090.ENSMUSP00000021062,10090.ENSMUSP00000021523,10090.ENSMUSP00000023598,10090.ENSMUSP00000023867,10090.ENSMUSP00000024885,10090.ENSMUSP00000025290,10090.ENSMUSP00000025522,10090.ENSMUSP00000025561…	Ddx3x,Cdk4,Khsrp,Fhod1,Aatf,Ywhah,Dvl2,Cdk1,Ddx5,Mnat1,Rfc4,Rfc2,Cebpz,Impact,Pdgfrb,Anxa1,Rps6ka4,Cdk2,Ncl,Vim,Pcna,Rfc1,Zfp326,Cnbp,Morf4l2,Ldlr,Akap12,Rbm3,Serpine1,Rfc3,Supt16,Atad2,Smarca5,Acsl5,Gnl3,Jmjd6,Wdr43,Poldip3,Hist1h1a,Irs1,Hmgb2,Top2a,Pla2g4a,Hmga2,Npm1,Scaf8,Hist1h1b,Dab2,Armcx3,Fdps,Rfc5,Fmr1,Smarcc1,Hsp90aa1,Sfr1,Larp4,Ass1,Hmga1-rs1,Fus,Hnrnpab,Mkl1,Rbm39,Hmgb3,Sumo2,Ythdf2,Ar…
GO Process	GO:0055086	Nucleobase-containing small molecule metabolic process	28	440	0.57	8.38e-07	10090.ENSMUSP00000004327,10090.ENSMUSP00000006614,10090.ENSMUSP00000006692,10090.ENSMUSP00000006764,10090.ENSMUSP00000013773,10090.ENSMUSP00000016105,10090.ENSMUSP00000020980,10090.ENSMUSP00000022499,10090.ENSMUSP00000023510,10090.ENSMUSP00000026846,10090.ENSMUSP00000029564,10090.ENSMUSP00000029666,10090.ENSMUSP00000030381,10090.ENSMUSP00000031103,10090.ENSMUSP00000036971,10090.ENSMUSP00000045283…	G6pdx,Epha2,Mvd,Aprt,Cad,Adss,Rrm2,Rnaseh2b,Umps,Tyms,Pmvk,Papss1,Ctps,Ugdh,Mvk,Dnph1,Acsl5,Fasn,Mtap,Far1,Acot7,Impdh2,Acaca,Gale,Prpsap1,Acly,Uap1,Hmgcs1
GO Process	GO:0090407	Organophosphate biosynthetic process	26	383	0.6	8.46e-07	10090.ENSMUSP00000004327,10090.ENSMUSP00000006692,10090.ENSMUSP00000006764,10090.ENSMUSP00000013773,10090.ENSMUSP00000016105,10090.ENSMUSP00000019283,10090.ENSMUSP00000020980,10090.ENSMUSP00000022529,10090.ENSMUSP00000023510,10090.ENSMUSP00000026846,10090.ENSMUSP00000029046,10090.ENSMUSP00000029564,10090.ENSMUSP00000029666,10090.ENSMUSP00000030381,10090.ENSMUSP00000036971,10090.ENSMUSP00000046585…	G6pdx,Mvd,Aprt,Cad,Adss,Isyna1,Rrm2,Tkt,Umps,Tyms,Fabp5,Pmvk,Papss1,Ctps,Mvk,Acsl5,Far1,Pla2g4a,Acot7,Impdh2,Fdps,Acaca,Prpsap1,Acly,Idi1,Hmgcs1
GO Process	GO:0048731	System development	121	4350	0.21	1.11e-06	10090.ENSMUSP00000000767,10090.ENSMUSP00000001548,10090.ENSMUSP00000004327,10090.ENSMUSP00000004507,10090.ENSMUSP00000005003,10090.ENSMUSP00000005218,10090.ENSMUSP00000005503,10090.ENSMUSP00000006614,10090.ENSMUSP00000006764,10090.ENSMUSP00000006911,10090.ENSMUSP00000013773,10090.ENSMUSP00000014990,10090.ENSMUSP00000015858,10090.ENSMUSP00000019109,10090.ENSMUSP00000019362,10090.ENSMUSP00000020099…	Rpa1,Itga3,G6pdx,Ddx56,Lbr,Cd44,Msh6,Epha2,Aprt,Cdk4,Cad,Tppp3,Cers2,Ywhah,Dvl2,Cdk1,Ddx5,Slc9a3r1,Mnat1,Sfxn1,Dhfr,Emb,Dpysl2,Nefm,Nefl,Ripk3,Sdc2,Slc38a2,Alcam,Umps,Racgap1,Msh2,Impact,Pdgfrb,Anxa1,Prdx4,Baiap2,Nab2,Tyms,Ncl,Hsd17b7,Vim,Caprin1,Pcna,Stmn2,Sdcbp,Ugcg,Stmn1,Ncdn,Pds5a,Aacs,Fkbp4,Mfge8,Bax,Mki67,Dock11,Ldlr,Nedd4,Serpine1,Anln,Grn,Pdlim7,Ephx1,Jmjd6,H2afx,Fasn,Lipa,Sprr1a,Basp1,Pt…
GO Process	GO:0009117	Nucleotide metabolic process	25	361	0.61	1.13e-06	10090.ENSMUSP00000004327,10090.ENSMUSP00000006614,10090.ENSMUSP00000006692,10090.ENSMUSP00000006764,10090.ENSMUSP00000013773,10090.ENSMUSP00000016105,10090.ENSMUSP00000020980,10090.ENSMUSP00000022499,10090.ENSMUSP00000023510,10090.ENSMUSP00000026846,10090.ENSMUSP00000029564,10090.ENSMUSP00000029666,10090.ENSMUSP00000030381,10090.ENSMUSP00000036971,10090.ENSMUSP00000045283,10090.ENSMUSP00000046585…	G6pdx,Epha2,Mvd,Aprt,Cad,Adss,Rrm2,Rnaseh2b,Umps,Tyms,Pmvk,Papss1,Ctps,Mvk,Dnph1,Acsl5,Fasn,Far1,Acot7,Impdh2,Acaca,Gale,Prpsap1,Acly,Hmgcs1
GO Process	GO:0046165	Alcohol biosynthetic process	14	103	0.9	1.17e-06	10090.ENSMUSP00000001507,10090.ENSMUSP00000004327,10090.ENSMUSP00000005003,10090.ENSMUSP00000006692,10090.ENSMUSP00000019283,10090.ENSMUSP00000022218,10090.ENSMUSP00000027989,10090.ENSMUSP00000029564,10090.ENSMUSP00000036971,10090.ENSMUSP00000046856,10090.ENSMUSP00000047551,10090.ENSMUSP00000080531,10090.ENSMUSP00000132780,10090.ENSMUSP00000136944	Cyp51,G6pdx,Lbr,Mvd,Isyna1,Dhfr,Hsd17b7,Pmvk,Mvk,Lss,Ephx1,Fdps,Idi1,Hmgcs1
GO Process	GO:0048856	Anatomical structure development	139	5258	0.19	1.17e-06	10090.ENSMUSP00000000767,10090.ENSMUSP00000001548,10090.ENSMUSP00000004202,10090.ENSMUSP00000004327,10090.ENSMUSP00000004507,10090.ENSMUSP00000005003,10090.ENSMUSP00000005218,10090.ENSMUSP00000005503,10090.ENSMUSP00000006614,10090.ENSMUSP00000006764,10090.ENSMUSP00000006911,10090.ENSMUSP00000013773,10090.ENSMUSP00000014990,10090.ENSMUSP00000015858,10090.ENSMUSP00000019109,10090.ENSMUSP00000019362…	Rpa1,Itga3,Dnmt1,G6pdx,Ddx56,Lbr,Cd44,Msh6,Epha2,Aprt,Cdk4,Cad,Tppp3,Cers2,Ywhah,Dvl2,Cdk1,Rrm2,Ddx5,Slc9a3r1,Mnat1,Sfxn1,Trip13,Dhfr,Emb,Rnaseh2b,Dpysl2,Nefm,Nefl,Ripk3,Sdc2,Slc38a2,Alcam,Umps,Racgap1,Bysl,Msh2,Impact,Pdgfrb,Anxa1,Prdx4,Baiap2,Nab2,Tyms,Ncl,Hsd17b7,Vim,Caprin1,Pcna,Stmn2,Sdcbp,Ugcg,Nasp,Stmn1,Ncdn,Ugdh,Pds5a,Aacs,Rbm19,Fkbp4,Mfge8,Bax,Mki67,Dock11,Cfdp1,Ppp2r1b,Ldlr,Nedd4,Serpin…
GO Process	GO:0051726	Regulation of cell cycle	45	1016	0.42	1.18e-06	10090.ENSMUSP00000000804,10090.ENSMUSP00000006911,10090.ENSMUSP00000007257,10090.ENSMUSP00000012587,10090.ENSMUSP00000018841,10090.ENSMUSP00000019109,10090.ENSMUSP00000020099,10090.ENSMUSP00000021077,10090.ENSMUSP00000021523,10090.ENSMUSP00000021574,10090.ENSMUSP00000022053,10090.ENSMUSP00000022499,10090.ENSMUSP00000023217,10090.ENSMUSP00000023756,10090.ENSMUSP00000024967,10090.ENSMUSP00000025522…	Ddx3x,Cdk4,Clic1,Kif11,Aatf,Ywhah,Cdk1,Slc9a3r1,Mnat1,Gtpbp4,Trip13,Rnaseh2b,Bop1,Racgap1,Msh2,Pdgfrb,Anxa1,Fen1,Cdk2,Sdcbp,Kntc1,Bax,Mki67,Kif23,Mybbp1a,Cit,Rhob,Top2a,Rcc2,Tmod3,Hmga2,Npm1,Notch2,Ube2c,Casp3,Rpa2,Stk10,Zwint,Pes1,Ranbp1,Stag1,Ythdf2,Cdk6,Iqgap1,Tpx2
GO Process	GO:0019438	Aromatic compound biosynthetic process	38	769	0.46	1.19e-06	10090.ENSMUSP00000000767,10090.ENSMUSP00000004327,10090.ENSMUSP00000006764,10090.ENSMUSP00000006856,10090.ENSMUSP00000013773,10090.ENSMUSP00000016105,10090.ENSMUSP00000019362,10090.ENSMUSP00000020980,10090.ENSMUSP00000021062,10090.ENSMUSP00000021523,10090.ENSMUSP00000022218,10090.ENSMUSP00000023510,10090.ENSMUSP00000026461,10090.ENSMUSP00000026846,10090.ENSMUSP00000028817,10090.ENSMUSP00000029666…	Rpa1,G6pdx,Aprt,Pola1,Cad,Adss,Dvl2,Rrm2,Ddx5,Mnat1,Dhfr,Umps,Prim1,Tyms,Pcna,Papss1,Ctps,Ugdh,Supt16,Ddx21,Smarca5,Dnph1,Acsl5,Mtap,Pgrmc1,Acot7,Npm1,Scaf8,Impdh2,Hsp90aa1,Acaca,Prpsap1,Acly,Rbm39,Uap1,Myo5a,Tcea1,Lig1
GO Process	GO:0007275	Multicellular organism development	132	4921	0.2	1.41e-06	10090.ENSMUSP00000000767,10090.ENSMUSP00000001548,10090.ENSMUSP00000004202,10090.ENSMUSP00000004327,10090.ENSMUSP00000004507,10090.ENSMUSP00000005003,10090.ENSMUSP00000005218,10090.ENSMUSP00000005503,10090.ENSMUSP00000006614,10090.ENSMUSP00000006764,10090.ENSMUSP00000006911,10090.ENSMUSP00000013773,10090.ENSMUSP00000014990,10090.ENSMUSP00000015858,10090.ENSMUSP00000019109,10090.ENSMUSP00000019362…	Rpa1,Itga3,Dnmt1,G6pdx,Ddx56,Lbr,Cd44,Msh6,Epha2,Aprt,Cdk4,Cad,Tppp3,Cers2,Ywhah,Dvl2,Cdk1,Rrm2,Ddx5,Slc9a3r1,Mnat1,Sfxn1,Dhfr,Emb,Rnaseh2b,Dpysl2,Nefm,Nefl,Ripk3,Sdc2,Slc38a2,Alcam,Umps,Racgap1,Bysl,Msh2,Impact,Pdgfrb,Anxa1,Prdx4,Baiap2,Nab2,Tyms,Ncl,Hsd17b7,Vim,Caprin1,Pcna,Stmn2,Sdcbp,Ugcg,Nasp,Stmn1,Ncdn,Ugdh,Pds5a,Aacs,Rbm19,Fkbp4,Mfge8,Bax,Mki67,Dock11,Cfdp1,Ldlr,Nedd4,Serpine1,Anln,Grn,Nop…
GO Process	GO:0010629	Negative regulation of gene expression	65	1811	0.32	1.49e-06	10090.ENSMUSP00000000804,10090.ENSMUSP00000001258,10090.ENSMUSP00000004202,10090.ENSMUSP00000006614,10090.ENSMUSP00000007814,10090.ENSMUSP00000021062,10090.ENSMUSP00000022218,10090.ENSMUSP00000022499,10090.ENSMUSP00000024709,10090.ENSMUSP00000025290,10090.ENSMUSP00000025561,10090.ENSMUSP00000026416,10090.ENSMUSP00000026469,10090.ENSMUSP00000026846,10090.ENSMUSP00000027438,10090.ENSMUSP00000028607…	Ddx3x,Uhrf1,Dnmt1,Epha2,Khsrp,Ddx5,Dhfr,Rnaseh2b,Cd2ap,Impact,Anxa1,Cdk2,Nab2,Tyms,Ncl,Caprin1,Pcna,Txn1,Rfc1,Srsf9,Cbx3,Cnbp,Rbbp7,Morf4l2,Ldlr,Nedd4,Mvk,Rbm3,Serpine1,Smarca5,Mybbp1a,Dap,H2afx,Basp1,Ezr,Cggbp1,Hmgb2,Hmga2,Npm1,Scaf8,Zfp706,Notch2,Hist1h1b,Dab2,Xpo5,Lyar,Fmr1,Mbd3,Lrrfip1,Mrto4,Sqstm1,Ywhaq,Hmga1-rs1,Hnrnpab,Wdhd1,Hat1,Cbx5,Sumo2,Ythdf2,Arid1a,Cdk6,Ptbp1,Mov10,Ube2i,Noc2l
GO Process	GO:0009725	Response to hormone	39	812	0.45	1.51e-06	10090.ENSMUSP00000001548,10090.ENSMUSP00000006764,10090.ENSMUSP00000006911,10090.ENSMUSP00000013773,10090.ENSMUSP00000019109,10090.ENSMUSP00000021062,10090.ENSMUSP00000022639,10090.ENSMUSP00000025522,10090.ENSMUSP00000025561,10090.ENSMUSP00000026416,10090.ENSMUSP00000026846,10090.ENSMUSP00000028817,10090.ENSMUSP00000029769,10090.ENSMUSP00000030074,10090.ENSMUSP00000032508,10090.ENSMUSP00000033720…	Itga3,Aprt,Cdk4,Cad,Ywhah,Ddx5,Nefl,Pdgfrb,Anxa1,Cdk2,Tyms,Pcna,Gclm,Ugcg,Fkbp4,Rbbp7,Nedd4,Ephx1,Irs1,Hmgb2,Soga1,Dab2,Smarcc1,Mmp14,Casp3,Hsp90aa1,Sfr1,Acaca,Ass1,Srsf5,Sord,Cfl1,Myo5a,Srsf3,Arid1a,Rangap1,Iqgap1,Bcar1,Hmgcs1
GO Process	GO:0009719	Response to endogenous stimulus	54	1370	0.37	1.56e-06	10090.ENSMUSP00000000505,10090.ENSMUSP00000001548,10090.ENSMUSP00000004202,10090.ENSMUSP00000005218,10090.ENSMUSP00000006764,10090.ENSMUSP00000006911,10090.ENSMUSP00000013773,10090.ENSMUSP00000019109,10090.ENSMUSP00000021062,10090.ENSMUSP00000021077,10090.ENSMUSP00000022639,10090.ENSMUSP00000025290,10090.ENSMUSP00000025522,10090.ENSMUSP00000025561,10090.ENSMUSP00000026416,10090.ENSMUSP00000026436…	Mcm7,Itga3,Dnmt1,Cd44,Aprt,Cdk4,Cad,Ywhah,Ddx5,Slc9a3r1,Nefl,Impact,Pdgfrb,Anxa1,Cdk2,Baiap2,Tyms,Ncl,Vim,Pcna,Stmn2,Gclm,Ugcg,Fkbp4,Cstf2,Rbbp7,Ldlr,Nedd4,Serpine1,Ephx1,Ezr,Irs1,Hmgb2,Soga1,Dab2,Col5a2,Col3a1,Smarcc1,Mmp14,Casp3,Hsp90aa1,Sfr1,Acaca,Ass1,Srsf5,Sord,Cfl1,Myo5a,Srsf3,Arid1a,Rangap1,Iqgap1,Bcar1,Hmgcs1
GO Process	GO:0010604	Positive regulation of macromolecule metabolic process	102	3467	0.24	1.6e-06	10090.ENSMUSP00000000804,10090.ENSMUSP00000001258,10090.ENSMUSP00000001548,10090.ENSMUSP00000004202,10090.ENSMUSP00000004565,10090.ENSMUSP00000005218,10090.ENSMUSP00000006911,10090.ENSMUSP00000007814,10090.ENSMUSP00000008036,10090.ENSMUSP00000014922,10090.ENSMUSP00000018841,10090.ENSMUSP00000019109,10090.ENSMUSP00000019362,10090.ENSMUSP00000020099,10090.ENSMUSP00000021062,10090.ENSMUSP00000021523…	Ddx3x,Uhrf1,Itga3,Dnmt1,Ralb,Cd44,Cdk4,Khsrp,Rplp1,Fhod1,Aatf,Ywhah,Dvl2,Cdk1,Ddx5,Mnat1,Ripk3,Slc38a2,Rfc4,Rfc2,Cebpz,Msh2,Impact,Pdgfrb,Anxa1,Rps6ka4,Cdk2,Nab2,Ncl,Vim,Pcna,Sdcbp,Txn1,Glipr2,Rfc1,Zfp326,Pcolce,Zc3hav1,Cnbp,Bax,Morf4l2,Ldlr,Nedd4,Akap12,Rbm3,Serpine1,Rfc3,Stub1,Supt16,Ddx21,Atad2,Smarca5,Grn,Gnl3,Dap,Jmjd6,Wdr43,Poldip3,Hist1h1a,Ezr,Irs1,Hmgb2,Top2a,Hmga2,Npm1,Sf3b4,Scaf8,Notch2…
GO Process	GO:0018130	Heterocycle biosynthetic process	37	755	0.46	2.15e-06	10090.ENSMUSP00000000767,10090.ENSMUSP00000004327,10090.ENSMUSP00000006764,10090.ENSMUSP00000006856,10090.ENSMUSP00000013773,10090.ENSMUSP00000016105,10090.ENSMUSP00000019362,10090.ENSMUSP00000020980,10090.ENSMUSP00000021062,10090.ENSMUSP00000021523,10090.ENSMUSP00000022218,10090.ENSMUSP00000023510,10090.ENSMUSP00000026461,10090.ENSMUSP00000026846,10090.ENSMUSP00000028817,10090.ENSMUSP00000029666…	Rpa1,G6pdx,Aprt,Pola1,Cad,Adss,Dvl2,Rrm2,Ddx5,Mnat1,Dhfr,Umps,Prim1,Tyms,Pcna,Papss1,Ctps,Ugdh,Supt16,Ddx21,Smarca5,Dnph1,Acsl5,Mtap,Pgrmc1,Acot7,Npm1,Scaf8,Impdh2,Hsp90aa1,Acaca,Prpsap1,Acly,Rbm39,Uap1,Tcea1,Lig1
GO Process	GO:0050684	Regulation of mRNA processing	16	150	0.8	2.21e-06	10090.ENSMUSP00000021062,10090.ENSMUSP00000025243,10090.ENSMUSP00000027438,10090.ENSMUSP00000028205,10090.ENSMUSP00000031513,10090.ENSMUSP00000031590,10090.ENSMUSP00000038964,10090.ENSMUSP00000047570,10090.ENSMUSP00000075067,10090.ENSMUSP00000075709,10090.ENSMUSP00000085906,10090.ENSMUSP00000105216,10090.ENSMUSP00000105985,10090.ENSMUSP00000116259,10090.ENSMUSP00000117045,10090.ENSMUSP00000126192	Ddx5,Iws1,Ncl,BC005624,Srsf9,Rbm19,Rbm3,Jmjd6,Npm1,Sf3b4,Fmr1,Rbm39,Srsf5,Srpk1,Srsf3,Ptbp1
GO Process	GO:0034654	Nucleobase-containing compound biosynthetic process	35	689	0.48	2.25e-06	10090.ENSMUSP00000000767,10090.ENSMUSP00000004327,10090.ENSMUSP00000006764,10090.ENSMUSP00000006856,10090.ENSMUSP00000013773,10090.ENSMUSP00000016105,10090.ENSMUSP00000019362,10090.ENSMUSP00000020980,10090.ENSMUSP00000021062,10090.ENSMUSP00000021523,10090.ENSMUSP00000023510,10090.ENSMUSP00000026461,10090.ENSMUSP00000026846,10090.ENSMUSP00000028817,10090.ENSMUSP00000029666,10090.ENSMUSP00000030381…	Rpa1,G6pdx,Aprt,Pola1,Cad,Adss,Dvl2,Rrm2,Ddx5,Mnat1,Umps,Prim1,Tyms,Pcna,Papss1,Ctps,Ugdh,Supt16,Ddx21,Smarca5,Dnph1,Acsl5,Mtap,Acot7,Npm1,Scaf8,Impdh2,Hsp90aa1,Acaca,Prpsap1,Acly,Rbm39,Uap1,Tcea1,Lig1
GO Process	GO:0048024	Regulation of mRNA splicing, via spliceosome	14	111	0.87	2.48e-06	10090.ENSMUSP00000021062,10090.ENSMUSP00000027438,10090.ENSMUSP00000028205,10090.ENSMUSP00000031513,10090.ENSMUSP00000031590,10090.ENSMUSP00000038964,10090.ENSMUSP00000047570,10090.ENSMUSP00000075067,10090.ENSMUSP00000075709,10090.ENSMUSP00000085906,10090.ENSMUSP00000105216,10090.ENSMUSP00000105985,10090.ENSMUSP00000117045,10090.ENSMUSP00000126192	Ddx5,Ncl,BC005624,Srsf9,Rbm19,Rbm3,Jmjd6,Npm1,Sf3b4,Fmr1,Rbm39,Srsf5,Srsf3,Ptbp1
GO Process	GO:0051129	Negative regulation of cellular component organization	36	733	0.46	3.11e-06	10090.ENSMUSP00000000804,10090.ENSMUSP00000001548,10090.ENSMUSP00000004202,10090.ENSMUSP00000015858,10090.ENSMUSP00000019109,10090.ENSMUSP00000021523,10090.ENSMUSP00000022053,10090.ENSMUSP00000025290,10090.ENSMUSP00000028062,10090.ENSMUSP00000029002,10090.ENSMUSP00000029912,10090.ENSMUSP00000030636,10090.ENSMUSP00000032508,10090.ENSMUSP00000034713,10090.ENSMUSP00000043691,10090.ENSMUSP00000049440…	Ddx3x,Itga3,Dnmt1,Cers2,Ywhah,Mnat1,Trip13,Impact,Vim,Stmn2,Sdcbp,Stmn1,Fkbp4,Ldlr,Atad2,Arpin,Eps8,Mcm2,Hist1h1a,Cit,Top2a,Rcc2,Tmod3,Pgrmc1,Lima1,Npm1,Scaf8,Hist1h1b,Dab2,Fmr1,Mmp14,Stxbp1,Add1,Cfl1,Tpx2,Noc2l
GO Process	GO:0006267	Pre-replicative complex assembly involved in nuclear cell cycle DNA replication	6	7	1.7	3.32e-06	10090.ENSMUSP00000000505,10090.ENSMUSP00000023353,10090.ENSMUSP00000027601,10090.ENSMUSP00000059192,10090.ENSMUSP00000061923,10090.ENSMUSP00000126135	Mcm7,Mcm4,Mcm6,Mcm3,Mcm2,Mcm5
GO Process	GO:0031328	Positive regulation of cellular biosynthetic process	67	1940	0.31	3.32e-06	10090.ENSMUSP00000000804,10090.ENSMUSP00000006911,10090.ENSMUSP00000007814,10090.ENSMUSP00000014922,10090.ENSMUSP00000018841,10090.ENSMUSP00000019109,10090.ENSMUSP00000019362,10090.ENSMUSP00000020099,10090.ENSMUSP00000021062,10090.ENSMUSP00000021523,10090.ENSMUSP00000023598,10090.ENSMUSP00000023867,10090.ENSMUSP00000024885,10090.ENSMUSP00000025290,10090.ENSMUSP00000025522,10090.ENSMUSP00000025561…	Ddx3x,Cdk4,Khsrp,Fhod1,Aatf,Ywhah,Dvl2,Cdk1,Ddx5,Mnat1,Rfc4,Rfc2,Cebpz,Impact,Pdgfrb,Anxa1,Rps6ka4,Cdk2,Ncl,Vim,Pcna,Rfc1,Zfp326,Cnbp,Morf4l2,Ldlr,Rbm3,Rfc3,Supt16,Atad2,Smarca5,Acsl5,Gnl3,Jmjd6,Wdr43,Poldip3,Hist1h1a,Irs1,Hmgb2,Top2a,Pla2g4a,Hmga2,Npm1,Scaf8,Hist1h1b,Dab2,Armcx3,Rfc5,Fmr1,Smarcc1,Hsp90aa1,Sfr1,Larp4,Ass1,Hmga1-rs1,Fus,Hnrnpab,Mkl1,Rbm39,Hmgb3,Sumo2,Ythdf2,Arid1a,Hmgn3,Bud31,Ptbp…
GO Process	GO:0007010	Cytoskeleton organization	45	1064	0.4	3.78e-06	10090.ENSMUSP00000012587,10090.ENSMUSP00000014922,10090.ENSMUSP00000014990,10090.ENSMUSP00000018711,10090.ENSMUSP00000019109,10090.ENSMUSP00000021077,10090.ENSMUSP00000022599,10090.ENSMUSP00000022629,10090.ENSMUSP00000022638,10090.ENSMUSP00000022639,10090.ENSMUSP00000023756,10090.ENSMUSP00000024709,10090.ENSMUSP00000025522,10090.ENSMUSP00000025561,10090.ENSMUSP00000026416,10090.ENSMUSP00000026436…	Kif11,Fhod1,Tppp3,Gabarap,Ywhah,Slc9a3r1,Diap3,Dpysl2,Nefm,Nefl,Racgap1,Cd2ap,Pdgfrb,Anxa1,Cdk2,Baiap2,Tubgcp2,Vim,Stmn2,Sdcbp,Stmn1,Fscn1,Kif23,Anln,Pdlim7,Kif4,Eps8,Cit,Ezr,Tubb3,Tmod3,Lima1,Npm1,Capn6,Marcks,Larp4,Inf2,Mkl1,Epb4.1l3,Add1,Ranbp1,Cfl1,Myo5a,Tpx2,Bcar1
GO Process	GO:0034728	Nucleosome organization	14	116	0.85	3.89e-06	10090.ENSMUSP00000030456,10090.ENSMUSP00000042283,10090.ENSMUSP00000044188,10090.ENSMUSP00000044361,10090.ENSMUSP00000061923,10090.ENSMUSP00000062030,10090.ENSMUSP00000075067,10090.ENSMUSP00000079356,10090.ENSMUSP00000086094,10090.ENSMUSP00000107750,10090.ENSMUSP00000109880,10090.ENSMUSP00000122354,10090.ENSMUSP00000126850,10090.ENSMUSP00000128483	Nasp,Supt16,Ptma,Smarca5,Mcm2,Hist1h1a,Npm1,Hist1h1b,Smarcc1,Hat1,Brd2,Arid1a,Nap1l1,Anp32e
GO Process	GO:0016125	Sterol metabolic process	14	118	0.84	4.69e-06	10090.ENSMUSP00000001507,10090.ENSMUSP00000004327,10090.ENSMUSP00000005003,10090.ENSMUSP00000006692,10090.ENSMUSP00000027989,10090.ENSMUSP00000029564,10090.ENSMUSP00000034713,10090.ENSMUSP00000036971,10090.ENSMUSP00000046856,10090.ENSMUSP00000053270,10090.ENSMUSP00000073371,10090.ENSMUSP00000080531,10090.ENSMUSP00000132780,10090.ENSMUSP00000136944	Cyp51,G6pdx,Lbr,Mvd,Hsd17b7,Pmvk,Ldlr,Mvk,Lss,Lipa,Lima1,Fdps,Idi1,Hmgcs1
GO Process	GO:1901700	Response to oxygen-containing compound	58	1585	0.33	4.75e-06	10090.ENSMUSP00000001724,10090.ENSMUSP00000003947,10090.ENSMUSP00000004202,10090.ENSMUSP00000004327,10090.ENSMUSP00000006764,10090.ENSMUSP00000006911,10090.ENSMUSP00000013773,10090.ENSMUSP00000020099,10090.ENSMUSP00000021077,10090.ENSMUSP00000022218,10090.ENSMUSP00000022629,10090.ENSMUSP00000022639,10090.ENSMUSP00000022830,10090.ENSMUSP00000023099,10090.ENSMUSP00000025290,10090.ENSMUSP00000025522…	Ddx18,Nqo1,Dnmt1,G6pdx,Aprt,Cdk4,Cad,Cdk1,Slc9a3r1,Dhfr,Dpysl2,Nefl,Ripk3,Slc38a2,Impact,Pdgfrb,Anxa1,Cdk2,Baiap2,Tyms,Ncl,Vim,Pcna,Pmvk,Gclm,Txn1,Aacs,Ldlr,Akap12,Serpine1,Grn,Eps8,Ezr,Irs1,Hmgb2,Soga1,Rhob,Npm1,Col5a2,Col3a1,Smarcc1,Stxbp1,Mbd3,Casp3,Hsp90aa1,Acaca,Ass1,Srsf5,Add1,Ranbp1,Cfl1,Myo5a,Srsf3,Rangap1,Iqgap1,Bcar1,Hmgcs1,Lig1
GO Process	GO:0008610	Lipid biosynthetic process	26	429	0.55	5.84e-06	10090.ENSMUSP00000001507,10090.ENSMUSP00000004327,10090.ENSMUSP00000005003,10090.ENSMUSP00000006692,10090.ENSMUSP00000015858,10090.ENSMUSP00000019283,10090.ENSMUSP00000023762,10090.ENSMUSP00000025567,10090.ENSMUSP00000027989,10090.ENSMUSP00000029046,10090.ENSMUSP00000029564,10090.ENSMUSP00000030074,10090.ENSMUSP00000036971,10090.ENSMUSP00000046585,10090.ENSMUSP00000046856,10090.ENSMUSP00000052872…	Cyp51,G6pdx,Lbr,Mvd,Cers2,Isyna1,Cers5,Fads2,Hsd17b7,Fabp5,Pmvk,Ugcg,Mvk,Acsl5,Lss,Fasn,Ptgs1,Far1,Pla2g4a,Acot7,Fdps,Acaca,Acly,Myo5a,Idi1,Hmgcs1
GO Process	GO:0010035	Response to inorganic substance	30	556	0.5	6.33e-06	10090.ENSMUSP00000003947,10090.ENSMUSP00000006911,10090.ENSMUSP00000016105,10090.ENSMUSP00000020099,10090.ENSMUSP00000021523,10090.ENSMUSP00000022639,10090.ENSMUSP00000022830,10090.ENSMUSP00000023099,10090.ENSMUSP00000025290,10090.ENSMUSP00000025522,10090.ENSMUSP00000025561,10090.ENSMUSP00000028817,10090.ENSMUSP00000030051,10090.ENSMUSP00000034903,10090.ENSMUSP00000042658,10090.ENSMUSP00000067013…	Nqo1,Cdk4,Adss,Cdk1,Mnat1,Nefl,Ripk3,Slc38a2,Impact,Pdgfrb,Anxa1,Pcna,Txn1,Gsta4,Hnrnpa1,Rhob,Pla2g4a,Fmr1,Casp3,Ass1,Fus,Sord,Add1,Ranbp1,Cfl1,Iqgap1,Bcar1,Nedd4l,Hmgcs1,Lig1
GO Process	GO:0007346	Regulation of mitotic cell cycle	29	531	0.51	8.22e-06	10090.ENSMUSP00000000804,10090.ENSMUSP00000006911,10090.ENSMUSP00000012587,10090.ENSMUSP00000018841,10090.ENSMUSP00000019109,10090.ENSMUSP00000020099,10090.ENSMUSP00000021077,10090.ENSMUSP00000022053,10090.ENSMUSP00000022499,10090.ENSMUSP00000024967,10090.ENSMUSP00000025522,10090.ENSMUSP00000025561,10090.ENSMUSP00000026416,10090.ENSMUSP00000029912,10090.ENSMUSP00000031366,10090.ENSMUSP00000033310…	Ddx3x,Cdk4,Kif11,Aatf,Ywhah,Cdk1,Slc9a3r1,Trip13,Rnaseh2b,Msh2,Pdgfrb,Anxa1,Cdk2,Sdcbp,Kntc1,Mki67,Cit,Top2a,Rcc2,Tmod3,Hmga2,Ube2c,Rpa2,Stk10,Zwint,Ranbp1,Stag1,Iqgap1,Tpx2
GO Process	GO:0030261	Chromosome condensation	9	39	1.13	8.22e-06	10090.ENSMUSP00000020099,10090.ENSMUSP00000042260,10090.ENSMUSP00000047872,10090.ENSMUSP00000062030,10090.ENSMUSP00000068896,10090.ENSMUSP00000072556,10090.ENSMUSP00000079356,10090.ENSMUSP00000099979,10090.ENSMUSP00000106017	Cdk1,Ncapd2,Smc4,Hist1h1a,Top2a,Hmga2,Hist1h1b,Smc2,Ncaph
GO Process	GO:0010557	Positive regulation of macromolecule biosynthetic process	63	1837	0.3	1.09e-05	10090.ENSMUSP00000000804,10090.ENSMUSP00000006911,10090.ENSMUSP00000007814,10090.ENSMUSP00000014922,10090.ENSMUSP00000018841,10090.ENSMUSP00000019109,10090.ENSMUSP00000019362,10090.ENSMUSP00000020099,10090.ENSMUSP00000021062,10090.ENSMUSP00000021523,10090.ENSMUSP00000023598,10090.ENSMUSP00000023867,10090.ENSMUSP00000024885,10090.ENSMUSP00000025290,10090.ENSMUSP00000025522,10090.ENSMUSP00000025903…	Ddx3x,Cdk4,Khsrp,Fhod1,Aatf,Ywhah,Dvl2,Cdk1,Ddx5,Mnat1,Rfc4,Rfc2,Cebpz,Impact,Pdgfrb,Rps6ka4,Cdk2,Ncl,Vim,Pcna,Rfc1,Zfp326,Cnbp,Morf4l2,Akap12,Rbm3,Rfc3,Supt16,Atad2,Smarca5,Gnl3,Jmjd6,Wdr43,Poldip3,Hist1h1a,Irs1,Hmgb2,Top2a,Hmga2,Npm1,Scaf8,Hist1h1b,Dab2,Armcx3,Rfc5,Fmr1,Smarcc1,Hsp90aa1,Sfr1,Larp4,Hmga1-rs1,Fus,Hnrnpab,Mkl1,Rbm39,Hmgb3,Sumo2,Ythdf2,Arid1a,Hmgn3,Bud31,Ptbp1,Tcea1
GO Process	GO:1900264	Positive regulation of DNA-directed DNA polymerase activity	6	10	1.55	1.35e-05	10090.ENSMUSP00000023598,10090.ENSMUSP00000023867,10090.ENSMUSP00000028817,10090.ENSMUSP00000039621,10090.ENSMUSP00000075067,10090.ENSMUSP00000083652	Rfc4,Rfc2,Pcna,Rfc3,Npm1,Rfc5
GO Process	GO:0008203	Cholesterol metabolic process	13	111	0.84	1.52e-05	10090.ENSMUSP00000001507,10090.ENSMUSP00000004327,10090.ENSMUSP00000005003,10090.ENSMUSP00000006692,10090.ENSMUSP00000027989,10090.ENSMUSP00000029564,10090.ENSMUSP00000034713,10090.ENSMUSP00000036971,10090.ENSMUSP00000046856,10090.ENSMUSP00000073371,10090.ENSMUSP00000080531,10090.ENSMUSP00000132780,10090.ENSMUSP00000136944	Cyp51,G6pdx,Lbr,Mvd,Hsd17b7,Pmvk,Ldlr,Mvk,Lss,Lima1,Fdps,Idi1,Hmgcs1
GO Process	GO:0120035	Regulation of plasma membrane bounded cell projection organization	36	788	0.43	1.52e-05	10090.ENSMUSP00000001548,10090.ENSMUSP00000004507,10090.ENSMUSP00000005218,10090.ENSMUSP00000006614,10090.ENSMUSP00000015858,10090.ENSMUSP00000019109,10090.ENSMUSP00000019362,10090.ENSMUSP00000022629,10090.ENSMUSP00000022638,10090.ENSMUSP00000022639,10090.ENSMUSP00000022871,10090.ENSMUSP00000026436,10090.ENSMUSP00000028062,10090.ENSMUSP00000028607,10090.ENSMUSP00000029002,10090.ENSMUSP00000031565…	Itga3,Ddx56,Cd44,Epha2,Cers2,Ywhah,Dvl2,Dpysl2,Nefm,Nefl,Sdc2,Baiap2,Vim,Caprin1,Stmn2,Fscn1,Fkbp4,Dock11,Nedd4,Anln,Grn,Arpin,Eps8,Cit,Ezr,Rcc2,Dab2,Fmr1,Hsp90aa1,Gap43,Ranbp1,Cfl1,Ptbp1,Mov10,Iqgap1,Nedd4l
GO Process	GO:0006310	DNA recombination	17	201	0.7	1.55e-05	10090.ENSMUSP00000000505,10090.ENSMUSP00000000767,10090.ENSMUSP00000005503,10090.ENSMUSP00000022053,10090.ENSMUSP00000023353,10090.ENSMUSP00000024967,10090.ENSMUSP00000027601,10090.ENSMUSP00000051432,10090.ENSMUSP00000059192,10090.ENSMUSP00000061923,10090.ENSMUSP00000065940,10090.ENSMUSP00000068896,10090.ENSMUSP00000096954,10090.ENSMUSP00000099621,10090.ENSMUSP00000110229,10090.ENSMUSP00000126135…	Mcm7,Rpa1,Msh6,Trip13,Mcm4,Msh2,Mcm6,H2afx,Mcm3,Mcm2,Hmgb2,Top2a,Sfr1,Rpa2,Hmgb3,Mcm5,Lig1
GO Process	GO:0071310	Cellular response to organic substance	66	1987	0.29	1.55e-05	10090.ENSMUSP00000000505,10090.ENSMUSP00000001724,10090.ENSMUSP00000004202,10090.ENSMUSP00000004565,10090.ENSMUSP00000005218,10090.ENSMUSP00000006611,10090.ENSMUSP00000006764,10090.ENSMUSP00000006911,10090.ENSMUSP00000007814,10090.ENSMUSP00000013773,10090.ENSMUSP00000019109,10090.ENSMUSP00000021062,10090.ENSMUSP00000021077,10090.ENSMUSP00000025290,10090.ENSMUSP00000025522,10090.ENSMUSP00000025561…	Mcm7,Ddx18,Dnmt1,Ralb,Cd44,Srm,Aprt,Cdk4,Khsrp,Cad,Ywhah,Ddx5,Slc9a3r1,Impact,Pdgfrb,Anxa1,Rps6ka4,Cdk2,Baiap2,Ncl,Vim,Stmn2,Gclm,Ugcg,Aacs,Pcolce,Zc3hav1,Fkbp4,Bax,Cstf2,Ldlr,Nedd4,Akap12,Serpine1,Stub1,Smarca5,Ephx1,Eps8,Fasn,Mcm2,Ezr,Irs1,Hmgb2,Soga1,Npm1,Dab2,Impdh2,Col5a2,Col3a1,Smarcc1,Stxbp1,Casp3,Sfr1,Tjp2,Acaca,Ass1,Add1,Ranbp1,Cfl1,Myo5a,Srsf3,Arid1a,Rangap1,Iqgap1,Bcar1,Hmgcs1
GO Process	GO:0009259	Ribonucleotide metabolic process	20	279	0.62	1.56e-05	10090.ENSMUSP00000006614,10090.ENSMUSP00000006692,10090.ENSMUSP00000006764,10090.ENSMUSP00000013773,10090.ENSMUSP00000016105,10090.ENSMUSP00000022499,10090.ENSMUSP00000023510,10090.ENSMUSP00000029564,10090.ENSMUSP00000029666,10090.ENSMUSP00000030381,10090.ENSMUSP00000036971,10090.ENSMUSP00000046585,10090.ENSMUSP00000052872,10090.ENSMUSP00000064334,10090.ENSMUSP00000074827,10090.ENSMUSP00000079888…	Epha2,Mvd,Aprt,Cad,Adss,Rnaseh2b,Umps,Pmvk,Papss1,Ctps,Mvk,Acsl5,Fasn,Far1,Acot7,Impdh2,Acaca,Gale,Acly,Hmgcs1
GO Process	GO:0050793	Regulation of developmental process	81	2669	0.25	1.9e-05	10090.ENSMUSP00000001548,10090.ENSMUSP00000004202,10090.ENSMUSP00000004327,10090.ENSMUSP00000004507,10090.ENSMUSP00000005218,10090.ENSMUSP00000006614,10090.ENSMUSP00000006911,10090.ENSMUSP00000007257,10090.ENSMUSP00000015858,10090.ENSMUSP00000019109,10090.ENSMUSP00000019362,10090.ENSMUSP00000020099,10090.ENSMUSP00000021062,10090.ENSMUSP00000021077,10090.ENSMUSP00000022629,10090.ENSMUSP00000022638…	Itga3,Dnmt1,G6pdx,Ddx56,Cd44,Epha2,Cdk4,Clic1,Cers2,Ywhah,Dvl2,Cdk1,Ddx5,Slc9a3r1,Dpysl2,Nefm,Nefl,Sdc2,Ank,Racgap1,Msh2,Impact,Pdgfrb,Anxa1,Baiap2,Nab2,Smap1,Vim,Caprin1,Stmn2,Sdcbp,Glipr2,Rbm19,Fkbp4,Bax,Morf4l2,Cfdp1,Ldlr,Nedd4,Serpine1,Grn,Pdlim7,Wdr43,Arpin,Eps8,Hmgn1,Cit,Ezr,Hmgb2,Rhob,Rcc2,Hmga2,Zfp706,Notch2,Dab2,Fdps,Col5a2,Col3a1,Fmr1,Mmp14,Hsp90aa1,Tjp2,Larp4,Inf2,Gap43,Hmga1-rs1,Epb4.…
GO Process	GO:0000727	Double-strand break repair via break-induced replication	6	11	1.51	1.93e-05	10090.ENSMUSP00000000505,10090.ENSMUSP00000023353,10090.ENSMUSP00000027601,10090.ENSMUSP00000059192,10090.ENSMUSP00000061923,10090.ENSMUSP00000126135	Mcm7,Mcm4,Mcm6,Mcm3,Mcm2,Mcm5
GO Process	GO:1902969	Mitotic DNA replication	6	11	1.51	1.93e-05	10090.ENSMUSP00000006856,10090.ENSMUSP00000023353,10090.ENSMUSP00000027601,10090.ENSMUSP00000059192,10090.ENSMUSP00000061923,10090.ENSMUSP00000136972	Pola1,Mcm4,Mcm6,Mcm3,Mcm2,Lig1
GO Process	GO:0008380	RNA splicing	21	312	0.6	1.99e-05	10090.ENSMUSP00000007814,10090.ENSMUSP00000007993,10090.ENSMUSP00000021062,10090.ENSMUSP00000025243,10090.ENSMUSP00000031227,10090.ENSMUSP00000031513,10090.ENSMUSP00000031590,10090.ENSMUSP00000042658,10090.ENSMUSP00000047570,10090.ENSMUSP00000075709,10090.ENSMUSP00000085906,10090.ENSMUSP00000101858,10090.ENSMUSP00000105216,10090.ENSMUSP00000105985,10090.ENSMUSP00000110627,10090.ENSMUSP00000111150…	Khsrp,Rbm28,Ddx5,Iws1,Zfp326,Srsf9,Rbm19,Hnrnpa1,Jmjd6,Sf3b4,Fmr1,Fus,Rbm39,Srsf5,Luc7l,Raver1,Srpk1,Srsf3,Bud31,Ptbp1,Hnrnpf
GO Process	GO:0045934	Negative regulation of nucleobase-containing compound metabolic process	52	1415	0.33	2.01e-05	10090.ENSMUSP00000001258,10090.ENSMUSP00000004202,10090.ENSMUSP00000005503,10090.ENSMUSP00000021062,10090.ENSMUSP00000023407,10090.ENSMUSP00000024967,10090.ENSMUSP00000025290,10090.ENSMUSP00000026416,10090.ENSMUSP00000026469,10090.ENSMUSP00000028817,10090.ENSMUSP00000030051,10090.ENSMUSP00000031092,10090.ENSMUSP00000031513,10090.ENSMUSP00000031862,10090.ENSMUSP00000032138,10090.ENSMUSP00000033720…	Uhrf1,Dnmt1,Msh6,Ddx5,Mina,Msh2,Impact,Cdk2,Nab2,Pcna,Txn1,Rfc1,Srsf9,Cbx3,Cnbp,Rbbp7,Morf4l2,Nedd4,Smarca5,Mybbp1a,Dap,H2afx,Basp1,Hist1h1a,Ezr,Cggbp1,Hmgb2,Hmga2,Npm1,Scaf8,Zfp706,Notch2,Hist1h1b,Dab2,Lyar,Fmr1,Mbd3,Lrrfip1,Sqstm1,Ywhaq,Hmga1-rs1,Fus,Hnrnpab,Wdhd1,Hat1,Cbx5,Sumo2,Arid1a,Cdk6,Ptbp1,Ube2i,Noc2l
GO Process	GO:0031497	Chromatin assembly	13	115	0.82	2.05e-05	10090.ENSMUSP00000030456,10090.ENSMUSP00000044361,10090.ENSMUSP00000061923,10090.ENSMUSP00000062030,10090.ENSMUSP00000072556,10090.ENSMUSP00000075067,10090.ENSMUSP00000079356,10090.ENSMUSP00000089948,10090.ENSMUSP00000100667,10090.ENSMUSP00000107750,10090.ENSMUSP00000109880,10090.ENSMUSP00000126850,10090.ENSMUSP00000137253	Nasp,Smarca5,Mcm2,Hist1h1a,Hmga2,Npm1,Hist1h1b,Mbd3,Hmga1-rs1,Hat1,Brd2,Nap1l1,Noc2l
GO Process	GO:0032501	Multicellular organismal process	153	6272	0.16	2.1e-05	10090.ENSMUSP00000000767,10090.ENSMUSP00000000804,10090.ENSMUSP00000001548,10090.ENSMUSP00000003946,10090.ENSMUSP00000004202,10090.ENSMUSP00000004327,10090.ENSMUSP00000004507,10090.ENSMUSP00000005003,10090.ENSMUSP00000005185,10090.ENSMUSP00000005218,10090.ENSMUSP00000005503,10090.ENSMUSP00000006614,10090.ENSMUSP00000006764,10090.ENSMUSP00000006911,10090.ENSMUSP00000013773,10090.ENSMUSP00000014990…	Rpa1,Ddx3x,Itga3,Nob1,Dnmt1,G6pdx,Ddx56,Lbr,Cstb,Cd44,Msh6,Epha2,Aprt,Cdk4,Cad,Tppp3,Cers2,Ywhah,Dvl2,Cdk1,Rrm2,Ddx5,Slc9a3r1,Mnat1,Sfxn1,Trip13,Dhfr,Emb,Rnaseh2b,Dpysl2,Nefm,Nefl,Ripk3,Sdc2,Slc38a2,Alcam,Umps,Racgap1,Bysl,Msh2,Impact,Pdgfrb,Anxa1,Fen1,Prdx4,Baiap2,Nab2,Tyms,Ncl,Fam107b,Hsd17b7,Vim,Caprin1,Pcna,Stmn2,Gclm,Sdcbp,Ugcg,Nasp,Stmn1,Ncdn,Ugdh,Pds5a,Aacs,Rbm19,Fkbp4,Mfge8,Bax,Mki67,Dock…
GO Process	GO:0044260	Cellular macromolecule metabolic process	112	4161	0.2	2.1e-05	10090.ENSMUSP00000000505,10090.ENSMUSP00000000767,10090.ENSMUSP00000000804,10090.ENSMUSP00000001258,10090.ENSMUSP00000002825,10090.ENSMUSP00000004202,10090.ENSMUSP00000005503,10090.ENSMUSP00000006614,10090.ENSMUSP00000006856,10090.ENSMUSP00000006911,10090.ENSMUSP00000007814,10090.ENSMUSP00000008036,10090.ENSMUSP00000013773,10090.ENSMUSP00000019362,10090.ENSMUSP00000020099,10090.ENSMUSP00000020980…	Mcm7,Rpa1,Ddx3x,Uhrf1,Baz1b,Dnmt1,Msh6,Epha2,Pola1,Cdk4,Khsrp,Rplp1,Cad,Dvl2,Cdk1,Rrm2,Ftsj3,Ddx5,Mnat1,Vrk1,Trip13,Rnaseh2b,Ripk3,Mcm4,Mina,Rfc4,Rfc2,Cd2ap,Msh2,Pdgfrb,Anxa1,Fen1,Rps6ka4,Prdx4,Cdk2,Prim1,Mcm6,Pcna,Ugcg,Nasp,Rfc1,Ugdh,Pds5a,Fkbp9,Zc3hav1,Fkbp4,Rbbp7,Morf4l2,Ppp2r1b,Nedd4,Rps29,Rbm3,Rfc3,Stub1,Supt16,Ddx21,Trir,Smarca5,Nop2,Hpf1,Jmjd6,Smc4,Vps37b,Eif4h,H2afx,Sprr1a,Mlkl,Mcm3,Hmgn1…
GO Process	GO:0140014	Mitotic nuclear division	14	138	0.78	2.35e-05	10090.ENSMUSP00000012587,10090.ENSMUSP00000023756,10090.ENSMUSP00000031104,10090.ENSMUSP00000034815,10090.ENSMUSP00000042260,10090.ENSMUSP00000047872,10090.ENSMUSP00000048383,10090.ENSMUSP00000052776,10090.ENSMUSP00000062049,10090.ENSMUSP00000085581,10090.ENSMUSP00000099979,10090.ENSMUSP00000101071,10090.ENSMUSP00000106017,10090.ENSMUSP00000128888	Kif11,Racgap1,Pds5a,Kif23,Ncapd2,Smc4,Kif4,Eps8,Cit,Ube2c,Smc2,Zwint,Ncaph,Tpx2
GO Process	GO:0006270	DNA replication initiation	7	21	1.29	2.49e-05	10090.ENSMUSP00000000505,10090.ENSMUSP00000006856,10090.ENSMUSP00000023353,10090.ENSMUSP00000027601,10090.ENSMUSP00000059192,10090.ENSMUSP00000061923,10090.ENSMUSP00000126135	Mcm7,Pola1,Mcm4,Mcm6,Mcm3,Mcm2,Mcm5
GO Process	GO:0046390	Ribose phosphate biosynthetic process	14	139	0.77	2.51e-05	10090.ENSMUSP00000004327,10090.ENSMUSP00000006764,10090.ENSMUSP00000013773,10090.ENSMUSP00000016105,10090.ENSMUSP00000022529,10090.ENSMUSP00000023510,10090.ENSMUSP00000029666,10090.ENSMUSP00000030381,10090.ENSMUSP00000046585,10090.ENSMUSP00000074827,10090.ENSMUSP00000079888,10090.ENSMUSP00000099490,10090.ENSMUSP00000101999,10090.ENSMUSP00000103012	G6pdx,Aprt,Cad,Adss,Tkt,Umps,Papss1,Ctps,Acsl5,Acot7,Impdh2,Acaca,Prpsap1,Acly
GO Process	GO:0065004	protein-DNA complex assembly	14	139	0.77	2.51e-05	10090.ENSMUSP00000000505,10090.ENSMUSP00000023353,10090.ENSMUSP00000027601,10090.ENSMUSP00000030456,10090.ENSMUSP00000044361,10090.ENSMUSP00000059192,10090.ENSMUSP00000061923,10090.ENSMUSP00000062030,10090.ENSMUSP00000075067,10090.ENSMUSP00000079356,10090.ENSMUSP00000107750,10090.ENSMUSP00000109880,10090.ENSMUSP00000126135,10090.ENSMUSP00000126850	Mcm7,Mcm4,Mcm6,Nasp,Smarca5,Mcm3,Mcm2,Hist1h1a,Npm1,Hist1h1b,Hat1,Brd2,Mcm5,Nap1l1
GO Process	GO:0097435	Supramolecular fiber organization	26	469	0.51	2.54e-05	10090.ENSMUSP00000014922,10090.ENSMUSP00000014990,10090.ENSMUSP00000022599,10090.ENSMUSP00000022638,10090.ENSMUSP00000022639,10090.ENSMUSP00000022830,10090.ENSMUSP00000024709,10090.ENSMUSP00000025522,10090.ENSMUSP00000026436,10090.ENSMUSP00000026547,10090.ENSMUSP00000028062,10090.ENSMUSP00000029002,10090.ENSMUSP00000030636,10090.ENSMUSP00000031565,10090.ENSMUSP00000052776,10090.ENSMUSP00000063734…	Fhod1,Tppp3,Diap3,Nefm,Nefl,Ripk3,Cd2ap,Pdgfrb,Baiap2,Tubgcp2,Vim,Stmn2,Stmn1,Fscn1,Eps8,Ezr,Tmod3,Lima1,Col5a2,Col3a1,Marcks,Add1,Cfl1,Myo5a,Tpx2,Bcar1
GO Process	GO:0051253	Negative regulation of RNA metabolic process	49	1308	0.34	2.56e-05	10090.ENSMUSP00000001258,10090.ENSMUSP00000004202,10090.ENSMUSP00000021062,10090.ENSMUSP00000023407,10090.ENSMUSP00000025290,10090.ENSMUSP00000026416,10090.ENSMUSP00000026469,10090.ENSMUSP00000028817,10090.ENSMUSP00000030051,10090.ENSMUSP00000031092,10090.ENSMUSP00000031513,10090.ENSMUSP00000031862,10090.ENSMUSP00000032138,10090.ENSMUSP00000033720,10090.ENSMUSP00000033797,10090.ENSMUSP00000034740…	Uhrf1,Dnmt1,Ddx5,Mina,Impact,Cdk2,Nab2,Pcna,Txn1,Rfc1,Srsf9,Cbx3,Cnbp,Rbbp7,Morf4l2,Nedd4,Smarca5,Mybbp1a,Dap,H2afx,Basp1,Ezr,Cggbp1,Hmgb2,Hmga2,Npm1,Scaf8,Zfp706,Notch2,Hist1h1b,Dab2,Lyar,Fmr1,Mbd3,Lrrfip1,Sqstm1,Ywhaq,Hmga1-rs1,Fus,Hnrnpab,Wdhd1,Hat1,Cbx5,Sumo2,Arid1a,Cdk6,Ptbp1,Ube2i,Noc2l
GO Process	GO:0071495	Cellular response to endogenous stimulus	43	1075	0.37	2.73e-05	10090.ENSMUSP00000000505,10090.ENSMUSP00000004202,10090.ENSMUSP00000005218,10090.ENSMUSP00000006764,10090.ENSMUSP00000006911,10090.ENSMUSP00000013773,10090.ENSMUSP00000019109,10090.ENSMUSP00000021062,10090.ENSMUSP00000021077,10090.ENSMUSP00000025290,10090.ENSMUSP00000025522,10090.ENSMUSP00000025561,10090.ENSMUSP00000026416,10090.ENSMUSP00000026436,10090.ENSMUSP00000027438,10090.ENSMUSP00000028062…	Mcm7,Dnmt1,Cd44,Aprt,Cdk4,Cad,Ywhah,Ddx5,Slc9a3r1,Impact,Pdgfrb,Anxa1,Cdk2,Baiap2,Ncl,Vim,Stmn2,Gclm,Ugcg,Fkbp4,Cstf2,Nedd4,Serpine1,Ephx1,Ezr,Irs1,Soga1,Dab2,Col5a2,Col3a1,Smarcc1,Casp3,Sfr1,Acaca,Ass1,Cfl1,Myo5a,Srsf3,Arid1a,Rangap1,Iqgap1,Bcar1,Hmgcs1
GO Process	GO:0006271	DNA strand elongation involved in DNA replication	6	13	1.43	3.75e-05	10090.ENSMUSP00000000505,10090.ENSMUSP00000006856,10090.ENSMUSP00000023353,10090.ENSMUSP00000028817,10090.ENSMUSP00000059192,10090.ENSMUSP00000136972	Mcm7,Pola1,Mcm4,Pcna,Mcm3,Lig1
GO Process	GO:0006417	Regulation of translation	23	386	0.54	3.75e-05	10090.ENSMUSP00000000804,10090.ENSMUSP00000006911,10090.ENSMUSP00000007814,10090.ENSMUSP00000008036,10090.ENSMUSP00000022218,10090.ENSMUSP00000025290,10090.ENSMUSP00000026846,10090.ENSMUSP00000027438,10090.ENSMUSP00000028062,10090.ENSMUSP00000028607,10090.ENSMUSP00000032138,10090.ENSMUSP00000036971,10090.ENSMUSP00000038964,10090.ENSMUSP00000048833,10090.ENSMUSP00000054548,10090.ENSMUSP00000075067…	Ddx3x,Cdk4,Khsrp,Rplp1,Dhfr,Impact,Tyms,Ncl,Vim,Caprin1,Cnbp,Mvk,Rbm3,Eif4h,Poldip3,Npm1,Pum3,Zfp706,Fmr1,Larp4,Ythdf2,Ptbp1,Mov10
GO Process	GO:1901617	Organic hydroxy compound biosynthetic process	15	168	0.72	3.81e-05	10090.ENSMUSP00000001507,10090.ENSMUSP00000004327,10090.ENSMUSP00000005003,10090.ENSMUSP00000006692,10090.ENSMUSP00000019283,10090.ENSMUSP00000022218,10090.ENSMUSP00000027989,10090.ENSMUSP00000029564,10090.ENSMUSP00000036971,10090.ENSMUSP00000046856,10090.ENSMUSP00000047551,10090.ENSMUSP00000080531,10090.ENSMUSP00000116028,10090.ENSMUSP00000132780,10090.ENSMUSP00000136944	Cyp51,G6pdx,Lbr,Mvd,Isyna1,Dhfr,Hsd17b7,Pmvk,Mvk,Lss,Ephx1,Fdps,Myo5a,Idi1,Hmgcs1
GO Process	GO:0006338	Chromatin remodeling	14	145	0.75	3.83e-05	10090.ENSMUSP00000002825,10090.ENSMUSP00000030456,10090.ENSMUSP00000033720,10090.ENSMUSP00000044188,10090.ENSMUSP00000044361,10090.ENSMUSP00000065940,10090.ENSMUSP00000072556,10090.ENSMUSP00000075067,10090.ENSMUSP00000086094,10090.ENSMUSP00000089948,10090.ENSMUSP00000100667,10090.ENSMUSP00000110229,10090.ENSMUSP00000122354,10090.ENSMUSP00000128483	Baz1b,Nasp,Rbbp7,Ptma,Smarca5,Hmgb2,Hmga2,Npm1,Smarcc1,Mbd3,Hmga1-rs1,Hmgb3,Arid1a,Anp32e
GO Process	GO:0010243	Response to organonitrogen compound	40	975	0.38	3.83e-05	10090.ENSMUSP00000004202,10090.ENSMUSP00000006764,10090.ENSMUSP00000006911,10090.ENSMUSP00000013773,10090.ENSMUSP00000016105,10090.ENSMUSP00000020099,10090.ENSMUSP00000021077,10090.ENSMUSP00000022218,10090.ENSMUSP00000022629,10090.ENSMUSP00000022639,10090.ENSMUSP00000025290,10090.ENSMUSP00000025561,10090.ENSMUSP00000026416,10090.ENSMUSP00000026436,10090.ENSMUSP00000026846,10090.ENSMUSP00000028062…	Dnmt1,Aprt,Cdk4,Cad,Adss,Cdk1,Slc9a3r1,Dhfr,Dpysl2,Nefl,Impact,Anxa1,Cdk2,Baiap2,Tyms,Vim,Pcna,Gclm,Aacs,Srsf9,Ldlr,Prkar2b,Stub1,Ezr,Irs1,Soga1,Col5a2,Col3a1,Smarcc1,Casp3,Hsp90aa1,Ass1,Srsf5,Cfl1,Myo5a,Srsf3,Rangap1,Iqgap1,Bcar1,Hmgcs1
GO Process	GO:0019637	Organophosphate metabolic process	33	724	0.43	4.51e-05	10090.ENSMUSP00000004327,10090.ENSMUSP00000006614,10090.ENSMUSP00000006692,10090.ENSMUSP00000006764,10090.ENSMUSP00000013773,10090.ENSMUSP00000013970,10090.ENSMUSP00000016105,10090.ENSMUSP00000019283,10090.ENSMUSP00000020980,10090.ENSMUSP00000022499,10090.ENSMUSP00000022529,10090.ENSMUSP00000023510,10090.ENSMUSP00000025522,10090.ENSMUSP00000026846,10090.ENSMUSP00000029046,10090.ENSMUSP00000029564…	G6pdx,Epha2,Mvd,Aprt,Cad,Pip4k2c,Adss,Isyna1,Rrm2,Rnaseh2b,Tkt,Umps,Pdgfrb,Tyms,Fabp5,Pmvk,Papss1,Ctps,Mvk,Dnph1,Acsl5,Fasn,Far1,Pla2g4a,Acot7,Impdh2,Fdps,Acaca,Gale,Prpsap1,Acly,Idi1,Hmgcs1
GO Process	GO:0065003	Protein-containing complex assembly	41	1025	0.37	5e-05	10090.ENSMUSP00000000505,10090.ENSMUSP00000014990,10090.ENSMUSP00000020099,10090.ENSMUSP00000020980,10090.ENSMUSP00000022599,10090.ENSMUSP00000022639,10090.ENSMUSP00000023217,10090.ENSMUSP00000023353,10090.ENSMUSP00000025668,10090.ENSMUSP00000026547,10090.ENSMUSP00000027601,10090.ENSMUSP00000028004,10090.ENSMUSP00000030456,10090.ENSMUSP00000031103,10090.ENSMUSP00000032508,10090.ENSMUSP00000038781…	Mcm7,Tppp3,Cdk1,Rrm2,Diap3,Nefl,Bop1,Mcm4,Atl3,Tubgcp2,Mcm6,Aldh9a1,Nasp,Ugdh,Fkbp4,Tbca,Smarca5,Nop2,Jmjd6,Mlkl,Mcm3,Mcm2,Hist1h1a,Npm1,Hist1h1b,Dab2,Ube2c,Stxbp1,Hsp90aa1,Acaca,Mrto4,Fus,Hat1,Brd2,Luc7l,Myo5a,Srpk1,Mcm5,Nap1l1,Aqp5,Tpx2
GO Process	GO:0051052	Regulation of DNA metabolic process	22	365	0.55	5.32e-05	10090.ENSMUSP00000004202,10090.ENSMUSP00000005503,10090.ENSMUSP00000021807,10090.ENSMUSP00000023598,10090.ENSMUSP00000023867,10090.ENSMUSP00000024967,10090.ENSMUSP00000025522,10090.ENSMUSP00000026416,10090.ENSMUSP00000028817,10090.ENSMUSP00000033093,10090.ENSMUSP00000037340,10090.ENSMUSP00000039621,10090.ENSMUSP00000047119,10090.ENSMUSP00000062030,10090.ENSMUSP00000072556,10090.ENSMUSP00000075067…	Dnmt1,Msh6,Dek,Rfc4,Rfc2,Msh2,Pdgfrb,Cdk2,Pcna,Bax,Wdr70,Rfc3,Gnl3,Hist1h1a,Hmga2,Npm1,Hist1h1b,Rfc5,Mbd3,Hsp90aa1,Rpa2,Fus
GO Process	GO:0045935	Positive regulation of nucleobase-containing compound metabolic process	61	1859	0.29	6.19e-05	10090.ENSMUSP00000000804,10090.ENSMUSP00000007814,10090.ENSMUSP00000014922,10090.ENSMUSP00000018841,10090.ENSMUSP00000019109,10090.ENSMUSP00000019362,10090.ENSMUSP00000021062,10090.ENSMUSP00000021523,10090.ENSMUSP00000023099,10090.ENSMUSP00000023598,10090.ENSMUSP00000023867,10090.ENSMUSP00000024885,10090.ENSMUSP00000024967,10090.ENSMUSP00000025522,10090.ENSMUSP00000025903,10090.ENSMUSP00000026416…	Ddx3x,Khsrp,Fhod1,Aatf,Ywhah,Dvl2,Ddx5,Mnat1,Slc38a2,Rfc4,Rfc2,Cebpz,Msh2,Pdgfrb,Rps6ka4,Cdk2,Ncl,Pcna,Rfc1,Zfp326,Zc3hav1,Cnbp,Bax,Morf4l2,Rbm3,Rfc3,Supt16,Atad2,Smarca5,Gnl3,Jmjd6,Wdr43,Hist1h1a,Hmgb2,Top2a,Hmga2,Npm1,Sf3b4,Scaf8,Hist1h1b,Dab2,Armcx3,Rfc5,Smarcc1,Hsp90aa1,Sfr1,Hmga1-rs1,Fus,Hnrnpab,Mkl1,Rbm39,Srsf5,Hmgb3,Sumo2,Ythdf2,Arid1a,Hmgn3,Bud31,Ptbp1,Mov10,Tcea1
GO Process	GO:0030036	Actin cytoskeleton organization	26	496	0.49	6.43e-05	10090.ENSMUSP00000014922,10090.ENSMUSP00000021077,10090.ENSMUSP00000022599,10090.ENSMUSP00000023756,10090.ENSMUSP00000024709,10090.ENSMUSP00000025522,10090.ENSMUSP00000025561,10090.ENSMUSP00000026436,10090.ENSMUSP00000029912,10090.ENSMUSP00000031565,10090.ENSMUSP00000034815,10090.ENSMUSP00000045873,10090.ENSMUSP00000047173,10090.ENSMUSP00000052776,10090.ENSMUSP00000062049,10090.ENSMUSP00000063734…	Fhod1,Slc9a3r1,Diap3,Racgap1,Cd2ap,Pdgfrb,Anxa1,Baiap2,Sdcbp,Fscn1,Kif23,Anln,Pdlim7,Eps8,Cit,Ezr,Tmod3,Lima1,Marcks,Inf2,Mkl1,Epb4.1l3,Add1,Cfl1,Myo5a,Bcar1
GO Process	GO:1901135	Carbohydrate derivative metabolic process	35	814	0.4	7.17e-05	10090.ENSMUSP00000004327,10090.ENSMUSP00000005218,10090.ENSMUSP00000006614,10090.ENSMUSP00000006692,10090.ENSMUSP00000006697,10090.ENSMUSP00000006764,10090.ENSMUSP00000013773,10090.ENSMUSP00000016105,10090.ENSMUSP00000020980,10090.ENSMUSP00000022499,10090.ENSMUSP00000022529,10090.ENSMUSP00000023510,10090.ENSMUSP00000025522,10090.ENSMUSP00000026846,10090.ENSMUSP00000029564,10090.ENSMUSP00000029666…	G6pdx,Cd44,Epha2,Mvd,Itih3,Aprt,Cad,Adss,Rrm2,Rnaseh2b,Tkt,Umps,Pdgfrb,Tyms,Pmvk,Papss1,Ugcg,Ctps,Ugdh,Bax,Mvk,Dnph1,Acsl5,Fasn,Mtap,Far1,Kdelc1,Acot7,Impdh2,Acaca,Gale,Prpsap1,Acly,Uap1,Hmgcs1
GO Process	GO:0034248	Regulation of cellular amide metabolic process	24	438	0.51	8.11e-05	10090.ENSMUSP00000000804,10090.ENSMUSP00000006911,10090.ENSMUSP00000007814,10090.ENSMUSP00000008036,10090.ENSMUSP00000022218,10090.ENSMUSP00000025290,10090.ENSMUSP00000026846,10090.ENSMUSP00000027438,10090.ENSMUSP00000028062,10090.ENSMUSP00000028607,10090.ENSMUSP00000032138,10090.ENSMUSP00000036971,10090.ENSMUSP00000038964,10090.ENSMUSP00000048833,10090.ENSMUSP00000054548,10090.ENSMUSP00000075067…	Ddx3x,Cdk4,Khsrp,Rplp1,Dhfr,Impact,Tyms,Ncl,Vim,Caprin1,Cnbp,Mvk,Rbm3,Eif4h,Poldip3,Npm1,Pum3,Zfp706,Fmr1,Casp3,Larp4,Ythdf2,Ptbp1,Mov10
GO Process	GO:0051246	Regulation of protein metabolic process	81	2799	0.23	0.0001	10090.ENSMUSP00000000804,10090.ENSMUSP00000001258,10090.ENSMUSP00000001507,10090.ENSMUSP00000004202,10090.ENSMUSP00000004327,10090.ENSMUSP00000004565,10090.ENSMUSP00000005185,10090.ENSMUSP00000005218,10090.ENSMUSP00000006614,10090.ENSMUSP00000006697,10090.ENSMUSP00000006911,10090.ENSMUSP00000007814,10090.ENSMUSP00000008036,10090.ENSMUSP00000018841,10090.ENSMUSP00000019362,10090.ENSMUSP00000021077…	Ddx3x,Uhrf1,Cyp51,Dnmt1,G6pdx,Ralb,Cstb,Cd44,Epha2,Itih3,Cdk4,Khsrp,Rplp1,Aatf,Dvl2,Slc9a3r1,Mnat1,Gtpbp4,Dhfr,Ripk3,Iws1,Impact,Pdgfrb,Rps6ka4,Nab2,Tyms,Ncl,Vim,Caprin1,Sdcbp,Txn1,Glipr2,Pcolce,Cnbp,Arl6ip1,Bax,Ppp2r1b,Ldlr,Nedd4,Akap12,Mvk,Wdr70,Rbm3,Serpine1,Prkar2b,Stub1,Grn,Gnl3,Dap,Hpf1,Eif4h,Poldip3,Ezr,C4b,Hmga2,Ppp4r1,Npm1,Pum3,Zfp706,Notch2,Hist1h1b,Dab2,Fmr1,Smarcc1,Mmp14,Casp3,Hsp90aa…
GO Process	GO:0010608	Posttranscriptional regulation of gene expression	25	481	0.49	0.00012	10090.ENSMUSP00000000804,10090.ENSMUSP00000006911,10090.ENSMUSP00000007814,10090.ENSMUSP00000008036,10090.ENSMUSP00000022218,10090.ENSMUSP00000025290,10090.ENSMUSP00000026846,10090.ENSMUSP00000027438,10090.ENSMUSP00000028062,10090.ENSMUSP00000028607,10090.ENSMUSP00000032138,10090.ENSMUSP00000036971,10090.ENSMUSP00000038964,10090.ENSMUSP00000048833,10090.ENSMUSP00000054548,10090.ENSMUSP00000075067…	Ddx3x,Cdk4,Khsrp,Rplp1,Dhfr,Impact,Tyms,Ncl,Vim,Caprin1,Cnbp,Mvk,Rbm3,Eif4h,Poldip3,Npm1,Pum3,Zfp706,Xpo5,Fmr1,Larp4,Fus,Ythdf2,Ptbp1,Mov10
GO Process	GO:0033993	Response to lipid	36	872	0.39	0.00012	10090.ENSMUSP00000001724,10090.ENSMUSP00000003947,10090.ENSMUSP00000006911,10090.ENSMUSP00000013773,10090.ENSMUSP00000019109,10090.ENSMUSP00000021062,10090.ENSMUSP00000022639,10090.ENSMUSP00000025522,10090.ENSMUSP00000025561,10090.ENSMUSP00000026846,10090.ENSMUSP00000027438,10090.ENSMUSP00000028062,10090.ENSMUSP00000028817,10090.ENSMUSP00000029564,10090.ENSMUSP00000031445,10090.ENSMUSP00000032508…	Ddx18,Nqo1,Cdk4,Cad,Ywhah,Ddx5,Nefl,Pdgfrb,Anxa1,Tyms,Ncl,Vim,Pcna,Pmvk,Aacs,Fkbp4,Rbbp7,Ldlr,Nedd4,Akap12,Serpine1,Grn,Ephx1,Irs1,Hmgb2,Npm1,Dab2,Stxbp1,Mbd3,Casp3,Acaca,Ass1,Add1,Ranbp1,Arid1a,Hmgcs1
GO Process	GO:1901701	Cellular response to oxygen-containing compound	40	1026	0.36	0.00012	10090.ENSMUSP00000001724,10090.ENSMUSP00000003947,10090.ENSMUSP00000004202,10090.ENSMUSP00000006764,10090.ENSMUSP00000006911,10090.ENSMUSP00000020099,10090.ENSMUSP00000021077,10090.ENSMUSP00000022830,10090.ENSMUSP00000023099,10090.ENSMUSP00000025290,10090.ENSMUSP00000025522,10090.ENSMUSP00000025561,10090.ENSMUSP00000026416,10090.ENSMUSP00000026436,10090.ENSMUSP00000027438,10090.ENSMUSP00000028062…	Ddx18,Nqo1,Dnmt1,Aprt,Cdk4,Cdk1,Slc9a3r1,Ripk3,Slc38a2,Impact,Pdgfrb,Anxa1,Cdk2,Baiap2,Ncl,Vim,Pcna,Gclm,Aacs,Ldlr,Serpine1,Ezr,Irs1,Hmgb2,Soga1,Rhob,Npm1,Col5a2,Col3a1,Smarcc1,Acaca,Ass1,Add1,Ranbp1,Cfl1,Myo5a,Srsf3,Rangap1,Bcar1,Hmgcs1
GO Process	GO:0009165	Nucleotide biosynthetic process	15	188	0.67	0.00013	10090.ENSMUSP00000004327,10090.ENSMUSP00000006764,10090.ENSMUSP00000013773,10090.ENSMUSP00000016105,10090.ENSMUSP00000020980,10090.ENSMUSP00000023510,10090.ENSMUSP00000026846,10090.ENSMUSP00000029666,10090.ENSMUSP00000030381,10090.ENSMUSP00000046585,10090.ENSMUSP00000074827,10090.ENSMUSP00000079888,10090.ENSMUSP00000099490,10090.ENSMUSP00000101999,10090.ENSMUSP00000103012	G6pdx,Aprt,Cad,Adss,Rrm2,Umps,Tyms,Papss1,Ctps,Acsl5,Acot7,Impdh2,Acaca,Prpsap1,Acly
GO Process	GO:0030029	Actin filament-based process	27	551	0.46	0.00013	10090.ENSMUSP00000014922,10090.ENSMUSP00000021077,10090.ENSMUSP00000022599,10090.ENSMUSP00000023756,10090.ENSMUSP00000024709,10090.ENSMUSP00000025522,10090.ENSMUSP00000025561,10090.ENSMUSP00000026436,10090.ENSMUSP00000029912,10090.ENSMUSP00000031565,10090.ENSMUSP00000034815,10090.ENSMUSP00000045873,10090.ENSMUSP00000047173,10090.ENSMUSP00000052776,10090.ENSMUSP00000062049,10090.ENSMUSP00000063734…	Fhod1,Slc9a3r1,Diap3,Racgap1,Cd2ap,Pdgfrb,Anxa1,Baiap2,Sdcbp,Fscn1,Kif23,Anln,Pdlim7,Eps8,Cit,Ezr,Tmod3,Lima1,Marcks,Inf2,Mkl1,Epb4.1l3,Add1,Cfl1,Myo5a,Bcar1,Nedd4l
GO Process	GO:1903506	Regulation of nucleic acid-templated transcription	80	2771	0.23	0.00013	10090.ENSMUSP00000000804,10090.ENSMUSP00000001258,10090.ENSMUSP00000004202,10090.ENSMUSP00000007814,10090.ENSMUSP00000014922,10090.ENSMUSP00000018841,10090.ENSMUSP00000019109,10090.ENSMUSP00000019362,10090.ENSMUSP00000020123,10090.ENSMUSP00000021062,10090.ENSMUSP00000021523,10090.ENSMUSP00000022830,10090.ENSMUSP00000023407,10090.ENSMUSP00000024885,10090.ENSMUSP00000025290,10090.ENSMUSP00000025903…	Ddx3x,Uhrf1,Dnmt1,Khsrp,Fhod1,Aatf,Ywhah,Dvl2,Tmpo,Ddx5,Mnat1,Ripk3,Mina,Cebpz,Impact,Rps6ka4,Cdk2,Nab2,Ncl,Pcna,Txn1,Rfc1,Zfp326,Cbx3,Cnbp,Rbbp7,Morf4l2,Nedd4,Supt16,Atad2,Smarca5,Mybbp1a,Gnl3,Dap,Jmjd6,Wdr43,H2afx,Basp1,Hmgn1,Hist1h1a,Ezr,Cggbp1,Hmgb2,Sbno1,Top2a,Hmga2,Npm1,Scaf8,Zfp706,Notch2,Hist1h1b,Dab2,Armcx3,Lyar,Smarcc1,Mbd3,Lrrfip1,Sfr1,Sqstm1,Ywhaq,Hmga1-rs1,Fus,Hnrnpab,Mkl1,Rbm39,Wdhd…
GO Process	GO:0022604	Regulation of cell morphogenesis	26	528	0.46	0.00018	10090.ENSMUSP00000005218,10090.ENSMUSP00000019109,10090.ENSMUSP00000019362,10090.ENSMUSP00000021077,10090.ENSMUSP00000022629,10090.ENSMUSP00000022638,10090.ENSMUSP00000022639,10090.ENSMUSP00000022871,10090.ENSMUSP00000025561,10090.ENSMUSP00000026436,10090.ENSMUSP00000028062,10090.ENSMUSP00000028607,10090.ENSMUSP00000034432,10090.ENSMUSP00000034740,10090.ENSMUSP00000049440,10090.ENSMUSP00000052776…	Cd44,Ywhah,Dvl2,Slc9a3r1,Dpysl2,Nefm,Nefl,Sdc2,Anxa1,Baiap2,Vim,Caprin1,Cfdp1,Nedd4,Arpin,Eps8,Cit,Ezr,Rcc2,Dab2,Larp4,Epb4.1l3,Cfl1,Mov10,Bcar1,Nedd4l
GO Process	GO:0032268	Regulation of cellular protein metabolic process	77	2657	0.23	0.00018	10090.ENSMUSP00000000804,10090.ENSMUSP00000001258,10090.ENSMUSP00000004202,10090.ENSMUSP00000004327,10090.ENSMUSP00000004565,10090.ENSMUSP00000005185,10090.ENSMUSP00000005218,10090.ENSMUSP00000006614,10090.ENSMUSP00000006697,10090.ENSMUSP00000006911,10090.ENSMUSP00000007814,10090.ENSMUSP00000008036,10090.ENSMUSP00000019362,10090.ENSMUSP00000021077,10090.ENSMUSP00000021523,10090.ENSMUSP00000021574…	Ddx3x,Uhrf1,Dnmt1,G6pdx,Ralb,Cstb,Cd44,Epha2,Itih3,Cdk4,Khsrp,Rplp1,Dvl2,Slc9a3r1,Mnat1,Gtpbp4,Dhfr,Ripk3,Iws1,Impact,Pdgfrb,Rps6ka4,Nab2,Tyms,Ncl,Vim,Caprin1,Sdcbp,Txn1,Glipr2,Pcolce,Cnbp,Arl6ip1,Bax,Ppp2r1b,Ldlr,Akap12,Mvk,Wdr70,Rbm3,Serpine1,Prkar2b,Stub1,Grn,Gnl3,Dap,Hpf1,Eif4h,Poldip3,Ezr,C4b,Hmga2,Ppp4r1,Npm1,Pum3,Zfp706,Notch2,Hist1h1b,Dab2,Fmr1,Smarcc1,Mmp14,Casp3,Hsp90aa1,Larp4,Sqstm1,St…
GO Process	GO:0006397	mRNA processing	22	399	0.51	0.00019	10090.ENSMUSP00000007814,10090.ENSMUSP00000007993,10090.ENSMUSP00000021062,10090.ENSMUSP00000025243,10090.ENSMUSP00000031227,10090.ENSMUSP00000031513,10090.ENSMUSP00000031590,10090.ENSMUSP00000033609,10090.ENSMUSP00000042658,10090.ENSMUSP00000047570,10090.ENSMUSP00000075709,10090.ENSMUSP00000076024,10090.ENSMUSP00000085906,10090.ENSMUSP00000105216,10090.ENSMUSP00000105985,10090.ENSMUSP00000110627…	Khsrp,Rbm28,Ddx5,Iws1,Zfp326,Srsf9,Rbm19,Cstf2,Hnrnpa1,Jmjd6,Sf3b4,Scaf8,Fmr1,Rbm39,Srsf5,Luc7l,Raver1,Srpk1,Srsf3,Bud31,Ptbp1,Hnrnpf
GO Process	GO:0008299	Isoprenoid biosynthetic process	7	31	1.12	0.00019	10090.ENSMUSP00000006692,10090.ENSMUSP00000029564,10090.ENSMUSP00000036971,10090.ENSMUSP00000046856,10090.ENSMUSP00000080531,10090.ENSMUSP00000132780,10090.ENSMUSP00000136944	Mvd,Pmvk,Mvk,Lss,Fdps,Idi1,Hmgcs1
GO Process	GO:0006302	Double-strand break repair	14	172	0.68	0.00021	10090.ENSMUSP00000000505,10090.ENSMUSP00000000767,10090.ENSMUSP00000006856,10090.ENSMUSP00000022053,10090.ENSMUSP00000023353,10090.ENSMUSP00000024967,10090.ENSMUSP00000027601,10090.ENSMUSP00000051432,10090.ENSMUSP00000059192,10090.ENSMUSP00000061923,10090.ENSMUSP00000096954,10090.ENSMUSP00000099621,10090.ENSMUSP00000126135,10090.ENSMUSP00000136972	Mcm7,Rpa1,Pola1,Trip13,Mcm4,Msh2,Mcm6,H2afx,Mcm3,Mcm2,Sfr1,Rpa2,Mcm5,Lig1
GO Process	GO:0006355	Regulation of transcription, DNA-templated	78	2720	0.23	0.00021	10090.ENSMUSP00000000804,10090.ENSMUSP00000001258,10090.ENSMUSP00000004202,10090.ENSMUSP00000007814,10090.ENSMUSP00000014922,10090.ENSMUSP00000018841,10090.ENSMUSP00000019109,10090.ENSMUSP00000019362,10090.ENSMUSP00000020123,10090.ENSMUSP00000021062,10090.ENSMUSP00000021523,10090.ENSMUSP00000022830,10090.ENSMUSP00000024885,10090.ENSMUSP00000025290,10090.ENSMUSP00000025903,10090.ENSMUSP00000026416…	Ddx3x,Uhrf1,Dnmt1,Khsrp,Fhod1,Aatf,Ywhah,Dvl2,Tmpo,Ddx5,Mnat1,Ripk3,Cebpz,Impact,Rps6ka4,Cdk2,Nab2,Ncl,Pcna,Txn1,Rfc1,Zfp326,Cbx3,Cnbp,Rbbp7,Morf4l2,Nedd4,Supt16,Atad2,Smarca5,Mybbp1a,Gnl3,Dap,Jmjd6,Wdr43,H2afx,Basp1,Hmgn1,Hist1h1a,Ezr,Cggbp1,Hmgb2,Sbno1,Top2a,Hmga2,Npm1,Scaf8,Zfp706,Notch2,Hist1h1b,Dab2,Armcx3,Lyar,Smarcc1,Mbd3,Lrrfip1,Sfr1,Sqstm1,Ywhaq,Hmga1-rs1,Fus,Hnrnpab,Mkl1,Wdhd1,Hat1,Brd2…
GO Process	GO:0009059	Macromolecule biosynthetic process	45	1255	0.32	0.00021	10090.ENSMUSP00000000505,10090.ENSMUSP00000000767,10090.ENSMUSP00000000804,10090.ENSMUSP00000006856,10090.ENSMUSP00000008036,10090.ENSMUSP00000019362,10090.ENSMUSP00000020980,10090.ENSMUSP00000021062,10090.ENSMUSP00000021523,10090.ENSMUSP00000023353,10090.ENSMUSP00000023598,10090.ENSMUSP00000023867,10090.ENSMUSP00000025522,10090.ENSMUSP00000025651,10090.ENSMUSP00000026461,10090.ENSMUSP00000027601…	Mcm7,Rpa1,Ddx3x,Pola1,Rplp1,Dvl2,Rrm2,Ddx5,Mnat1,Mcm4,Rfc4,Rfc2,Pdgfrb,Fen1,Prim1,Mcm6,Pcna,Ugcg,Nasp,Rfc1,Ugdh,Rbbp7,Rps29,Rbm3,Rfc3,Supt16,Ddx21,Smarca5,Eif4h,Mcm3,Mcm2,Kdelc1,Npm1,Scaf8,Ssrp1,Rpl29,Rfc5,Hsp90aa1,Larp4,Rpa2,Rbm39,Wdhd1,Mcm5,Tcea1,Lig1
GO Process	GO:0033875	Ribonucleoside bisphosphate metabolic process	11	102	0.8	0.00021	10090.ENSMUSP00000006692,10090.ENSMUSP00000029564,10090.ENSMUSP00000029666,10090.ENSMUSP00000036971,10090.ENSMUSP00000046585,10090.ENSMUSP00000052872,10090.ENSMUSP00000064334,10090.ENSMUSP00000074827,10090.ENSMUSP00000099490,10090.ENSMUSP00000103012,10090.ENSMUSP00000136944	Mvd,Pmvk,Papss1,Mvk,Acsl5,Fasn,Far1,Acot7,Acaca,Acly,Hmgcs1
GO Process	GO:0034032	Purine nucleoside bisphosphate metabolic process	11	102	0.8	0.00021	10090.ENSMUSP00000006692,10090.ENSMUSP00000029564,10090.ENSMUSP00000029666,10090.ENSMUSP00000036971,10090.ENSMUSP00000046585,10090.ENSMUSP00000052872,10090.ENSMUSP00000064334,10090.ENSMUSP00000074827,10090.ENSMUSP00000099490,10090.ENSMUSP00000103012,10090.ENSMUSP00000136944	Mvd,Pmvk,Papss1,Mvk,Acsl5,Fasn,Far1,Acot7,Acaca,Acly,Hmgcs1
GO Process	GO:0048869	Cellular developmental process	99	3731	0.19	0.00021	10090.ENSMUSP00000000804,10090.ENSMUSP00000001548,10090.ENSMUSP00000004327,10090.ENSMUSP00000004507,10090.ENSMUSP00000005003,10090.ENSMUSP00000005218,10090.ENSMUSP00000006614,10090.ENSMUSP00000015858,10090.ENSMUSP00000019109,10090.ENSMUSP00000019362,10090.ENSMUSP00000020099,10090.ENSMUSP00000021062,10090.ENSMUSP00000021077,10090.ENSMUSP00000021930,10090.ENSMUSP00000022053,10090.ENSMUSP00000022218…	Ddx3x,Itga3,G6pdx,Ddx56,Lbr,Cd44,Epha2,Cers2,Ywhah,Dvl2,Cdk1,Ddx5,Slc9a3r1,Sfxn1,Trip13,Dhfr,Emb,Dpysl2,Nefm,Nefl,Ripk3,Sdc2,Alcam,Racgap1,Bysl,Msh2,Impact,Pdgfrb,Anxa1,Baiap2,Nab2,Tyms,Hsd17b7,Vim,Caprin1,Pcna,Stmn2,Ugcg,Stmn1,Ncdn,Aacs,Fkbp4,Bax,Dock11,Ldlr,Nedd4,Serpine1,Dnph1,Anln,Grn,Pdlim7,Jmjd6,H2afx,Fasn,Sprr1a,Basp1,Ptgs1,Cit,Ezr,Hmgb2,Rhob,Top2a,Tubb3,Col12a1,Tmod3,Hmga2,Npm1,Notch2,Dab…
GO Process	GO:1903507	Negative regulation of nucleic acid-templated transcription	44	1215	0.33	0.00021	10090.ENSMUSP00000001258,10090.ENSMUSP00000004202,10090.ENSMUSP00000021062,10090.ENSMUSP00000023407,10090.ENSMUSP00000025290,10090.ENSMUSP00000026416,10090.ENSMUSP00000026469,10090.ENSMUSP00000028817,10090.ENSMUSP00000030051,10090.ENSMUSP00000031092,10090.ENSMUSP00000031862,10090.ENSMUSP00000032138,10090.ENSMUSP00000033720,10090.ENSMUSP00000033797,10090.ENSMUSP00000034740,10090.ENSMUSP00000044361…	Uhrf1,Dnmt1,Ddx5,Mina,Impact,Cdk2,Nab2,Pcna,Txn1,Rfc1,Cbx3,Cnbp,Rbbp7,Morf4l2,Nedd4,Smarca5,Mybbp1a,Dap,H2afx,Basp1,Ezr,Cggbp1,Hmgb2,Hmga2,Scaf8,Zfp706,Notch2,Hist1h1b,Dab2,Lyar,Mbd3,Lrrfip1,Sqstm1,Ywhaq,Hmga1-rs1,Hnrnpab,Wdhd1,Hat1,Cbx5,Sumo2,Arid1a,Cdk6,Ube2i,Noc2l
GO Process	GO:0006084	acetyl-CoA metabolic process	7	32	1.11	0.00022	10090.ENSMUSP00000006692,10090.ENSMUSP00000029564,10090.ENSMUSP00000036971,10090.ENSMUSP00000052872,10090.ENSMUSP00000099490,10090.ENSMUSP00000103012,10090.ENSMUSP00000136944	Mvd,Pmvk,Mvk,Fasn,Acaca,Acly,Hmgcs1
GO Process	GO:0045892	Negative regulation of transcription, DNA-templated	43	1181	0.33	0.00023	10090.ENSMUSP00000001258,10090.ENSMUSP00000004202,10090.ENSMUSP00000021062,10090.ENSMUSP00000025290,10090.ENSMUSP00000026416,10090.ENSMUSP00000026469,10090.ENSMUSP00000028817,10090.ENSMUSP00000030051,10090.ENSMUSP00000031092,10090.ENSMUSP00000031862,10090.ENSMUSP00000032138,10090.ENSMUSP00000033720,10090.ENSMUSP00000033797,10090.ENSMUSP00000034740,10090.ENSMUSP00000044361,10090.ENSMUSP00000044827…	Uhrf1,Dnmt1,Ddx5,Impact,Cdk2,Nab2,Pcna,Txn1,Rfc1,Cbx3,Cnbp,Rbbp7,Morf4l2,Nedd4,Smarca5,Mybbp1a,Dap,H2afx,Basp1,Ezr,Cggbp1,Hmgb2,Hmga2,Scaf8,Zfp706,Notch2,Hist1h1b,Dab2,Lyar,Mbd3,Lrrfip1,Sqstm1,Ywhaq,Hmga1-rs1,Hnrnpab,Wdhd1,Hat1,Cbx5,Sumo2,Arid1a,Cdk6,Ube2i,Noc2l
GO Process	GO:0000281	Mitotic cytokinesis	9	65	0.91	0.00025	10090.ENSMUSP00000023756,10090.ENSMUSP00000030636,10090.ENSMUSP00000034815,10090.ENSMUSP00000045873,10090.ENSMUSP00000048383,10090.ENSMUSP00000062049,10090.ENSMUSP00000067013,10090.ENSMUSP00000112259,10090.ENSMUSP00000127961	Racgap1,Stmn1,Kif23,Anln,Kif4,Cit,Rhob,Cfl1,Cep55
GO Process	GO:0034622	Cellular protein-containing complex assembly	30	683	0.41	0.00025	10090.ENSMUSP00000000505,10090.ENSMUSP00000014990,10090.ENSMUSP00000022599,10090.ENSMUSP00000022639,10090.ENSMUSP00000023217,10090.ENSMUSP00000023353,10090.ENSMUSP00000026547,10090.ENSMUSP00000027601,10090.ENSMUSP00000030456,10090.ENSMUSP00000032508,10090.ENSMUSP00000038781,10090.ENSMUSP00000044361,10090.ENSMUSP00000047123,10090.ENSMUSP00000059192,10090.ENSMUSP00000061923,10090.ENSMUSP00000062030…	Mcm7,Tppp3,Diap3,Nefl,Bop1,Mcm4,Tubgcp2,Mcm6,Nasp,Fkbp4,Tbca,Smarca5,Nop2,Mcm3,Mcm2,Hist1h1a,Npm1,Hist1h1b,Dab2,Ube2c,Stxbp1,Hsp90aa1,Mrto4,Hat1,Brd2,Luc7l,Srpk1,Mcm5,Nap1l1,Tpx2
GO Process	GO:0000819	Sister chromatid segregation	12	128	0.74	0.00027	10090.ENSMUSP00000023756,10090.ENSMUSP00000031104,10090.ENSMUSP00000034815,10090.ENSMUSP00000042260,10090.ENSMUSP00000047872,10090.ENSMUSP00000048383,10090.ENSMUSP00000062049,10090.ENSMUSP00000068896,10090.ENSMUSP00000099979,10090.ENSMUSP00000101071,10090.ENSMUSP00000106017,10090.ENSMUSP00000116205	Racgap1,Pds5a,Kif23,Ncapd2,Smc4,Kif4,Cit,Top2a,Smc2,Zwint,Ncaph,Stag1
GO Process	GO:0034645	Cellular macromolecule biosynthetic process	44	1233	0.32	0.00029	10090.ENSMUSP00000000505,10090.ENSMUSP00000000767,10090.ENSMUSP00000000804,10090.ENSMUSP00000006856,10090.ENSMUSP00000008036,10090.ENSMUSP00000019362,10090.ENSMUSP00000020980,10090.ENSMUSP00000021062,10090.ENSMUSP00000021523,10090.ENSMUSP00000023353,10090.ENSMUSP00000023598,10090.ENSMUSP00000023867,10090.ENSMUSP00000025651,10090.ENSMUSP00000026461,10090.ENSMUSP00000027601,10090.ENSMUSP00000028817…	Mcm7,Rpa1,Ddx3x,Pola1,Rplp1,Dvl2,Rrm2,Ddx5,Mnat1,Mcm4,Rfc4,Rfc2,Fen1,Prim1,Mcm6,Pcna,Ugcg,Nasp,Rfc1,Ugdh,Rbbp7,Rps29,Rbm3,Rfc3,Supt16,Ddx21,Smarca5,Eif4h,Mcm3,Mcm2,Kdelc1,Npm1,Scaf8,Ssrp1,Rpl29,Rfc5,Hsp90aa1,Larp4,Rpa2,Rbm39,Wdhd1,Mcm5,Tcea1,Lig1
GO Process	GO:0045727	Positive regulation of translation	12	129	0.74	0.00029	10090.ENSMUSP00000000804,10090.ENSMUSP00000006911,10090.ENSMUSP00000025290,10090.ENSMUSP00000028062,10090.ENSMUSP00000032138,10090.ENSMUSP00000038964,10090.ENSMUSP00000054548,10090.ENSMUSP00000075067,10090.ENSMUSP00000085906,10090.ENSMUSP00000097780,10090.ENSMUSP00000120414,10090.ENSMUSP00000126192	Ddx3x,Cdk4,Impact,Vim,Cnbp,Rbm3,Poldip3,Npm1,Fmr1,Larp4,Ythdf2,Ptbp1
GO Process	GO:0051130	Positive regulation of cellular component organization	44	1236	0.32	0.0003	10090.ENSMUSP00000000804,10090.ENSMUSP00000001548,10090.ENSMUSP00000003268,10090.ENSMUSP00000004202,10090.ENSMUSP00000004507,10090.ENSMUSP00000004565,10090.ENSMUSP00000006614,10090.ENSMUSP00000013970,10090.ENSMUSP00000014922,10090.ENSMUSP00000014990,10090.ENSMUSP00000019362,10090.ENSMUSP00000022639,10090.ENSMUSP00000025522,10090.ENSMUSP00000025561,10090.ENSMUSP00000025651,10090.ENSMUSP00000025668…	Ddx3x,Itga3,Sh3gl1,Dnmt1,Ddx56,Ralb,Epha2,Pip4k2c,Fhod1,Tppp3,Dvl2,Nefl,Pdgfrb,Anxa1,Fen1,Atl3,Rps6ka4,Baiap2,Caprin1,Stmn2,Sdcbp,Fscn1,Bax,Dock11,Serpine1,Stub1,Anln,Grn,Gnl3,Eps8,Hist1h1a,Pla2g4a,Npm1,Hist1h1b,Dab2,Ube2c,Fmr1,Hsp90aa1,Add1,Ranbp1,Cfl1,Ptbp1,Iqgap1,Nedd4l
GO Process	GO:0006637	acyl-CoA metabolic process	10	87	0.83	0.00032	10090.ENSMUSP00000006692,10090.ENSMUSP00000029564,10090.ENSMUSP00000036971,10090.ENSMUSP00000046585,10090.ENSMUSP00000052872,10090.ENSMUSP00000064334,10090.ENSMUSP00000074827,10090.ENSMUSP00000099490,10090.ENSMUSP00000103012,10090.ENSMUSP00000136944	Mvd,Pmvk,Mvk,Acsl5,Fasn,Far1,Acot7,Acaca,Acly,Hmgcs1
GO Process	GO:0016071	mRNA metabolic process	25	516	0.45	0.00032	10090.ENSMUSP00000007814,10090.ENSMUSP00000007993,10090.ENSMUSP00000021062,10090.ENSMUSP00000025243,10090.ENSMUSP00000031227,10090.ENSMUSP00000031513,10090.ENSMUSP00000031590,10090.ENSMUSP00000033609,10090.ENSMUSP00000042658,10090.ENSMUSP00000047570,10090.ENSMUSP00000075709,10090.ENSMUSP00000076024,10090.ENSMUSP00000085906,10090.ENSMUSP00000099561,10090.ENSMUSP00000105216,10090.ENSMUSP00000105985…	Khsrp,Rbm28,Ddx5,Iws1,Zfp326,Srsf9,Rbm19,Cstf2,Hnrnpa1,Jmjd6,Sf3b4,Scaf8,Fmr1,Mrto4,Rbm39,Srsf5,Luc7l,Raver1,Srpk1,Srsf3,Ythdf2,Bud31,Ptbp1,Mov10,Hnrnpf
GO Process	GO:1902975	Mitotic DNA replication initiation	4	4	1.77	0.00032	10090.ENSMUSP00000006856,10090.ENSMUSP00000023353,10090.ENSMUSP00000059192,10090.ENSMUSP00000061923	Pola1,Mcm4,Mcm3,Mcm2
GO Process	GO:0006066	Alcohol metabolic process	18	292	0.56	0.00033	10090.ENSMUSP00000001507,10090.ENSMUSP00000004327,10090.ENSMUSP00000005003,10090.ENSMUSP00000006692,10090.ENSMUSP00000019283,10090.ENSMUSP00000022218,10090.ENSMUSP00000027989,10090.ENSMUSP00000029564,10090.ENSMUSP00000034713,10090.ENSMUSP00000036971,10090.ENSMUSP00000046856,10090.ENSMUSP00000047551,10090.ENSMUSP00000070868,10090.ENSMUSP00000073371,10090.ENSMUSP00000080531,10090.ENSMUSP00000106180…	Cyp51,G6pdx,Lbr,Mvd,Isyna1,Dhfr,Hsd17b7,Pmvk,Ldlr,Mvk,Lss,Ephx1,Pla2g4a,Lima1,Fdps,Sord,Idi1,Hmgcs1
GO Process	GO:0044093	Positive regulation of molecular function	55	1711	0.28	0.00034	10090.ENSMUSP00000000804,10090.ENSMUSP00000004565,10090.ENSMUSP00000005503,10090.ENSMUSP00000006614,10090.ENSMUSP00000008036,10090.ENSMUSP00000019362,10090.ENSMUSP00000020339,10090.ENSMUSP00000021523,10090.ENSMUSP00000022218,10090.ENSMUSP00000022345,10090.ENSMUSP00000022830,10090.ENSMUSP00000023487,10090.ENSMUSP00000023598,10090.ENSMUSP00000023756,10090.ENSMUSP00000023867,10090.ENSMUSP00000024967…	Ddx3x,Ralb,Msh6,Epha2,Rplp1,Dvl2,Tbc1d15,Mnat1,Dhfr,Dnajc9,Ripk3,Arhgap31,Rfc4,Racgap1,Rfc2,Msh2,Pdgfrb,Nab2,Smap1,Pcna,Gclm,Txn1,Stmn1,Pcolce,Zc3hav1,Bax,Dock11,Rfc3,Stub1,Grn,Dap,Hmgn1,Irs1,Hmgb2,Rcc2,Hmga2,Npm1,Dab2,Rfc5,Fmr1,Casp3,Hsp90aa1,Lrrfip1,Stk10,Ncaph,Add1,Ranbp1,Cfl1,Hmgn3,Bud31,Rangap1,Iqgap1,Tpx2,Nedd4l,Ube2i
GO Process	GO:0006357	Regulation of transcription by RNA polymerase II	59	1897	0.26	0.00039	10090.ENSMUSP00000000804,10090.ENSMUSP00000001258,10090.ENSMUSP00000004202,10090.ENSMUSP00000007814,10090.ENSMUSP00000014922,10090.ENSMUSP00000018841,10090.ENSMUSP00000021062,10090.ENSMUSP00000021523,10090.ENSMUSP00000024885,10090.ENSMUSP00000025290,10090.ENSMUSP00000025903,10090.ENSMUSP00000026416,10090.ENSMUSP00000027438,10090.ENSMUSP00000028817,10090.ENSMUSP00000030051,10090.ENSMUSP00000031092…	Ddx3x,Uhrf1,Dnmt1,Khsrp,Fhod1,Aatf,Ddx5,Mnat1,Cebpz,Impact,Rps6ka4,Cdk2,Ncl,Pcna,Txn1,Rfc1,Cnbp,Rbbp7,Morf4l2,Nedd4,Supt16,Atad2,Smarca5,Gnl3,Jmjd6,Wdr43,Hmgn1,Ezr,Cggbp1,Hmgb2,Top2a,Hmga2,Npm1,Scaf8,Notch2,Hist1h1b,Dab2,Armcx3,Lyar,Smarcc1,Mbd3,Lrrfip1,Sqstm1,Hmga1-rs1,Fus,Hnrnpab,Mkl1,Brd2,Hmgb3,Cbx5,Sumo2,Arid1a,Hmgn3,Bud31,Cdk6,Ptbp1,Tcea1,Ube2i,Noc2l
GO Process	GO:0034250	Positive regulation of cellular amide metabolic process	13	158	0.68	0.00039	10090.ENSMUSP00000000804,10090.ENSMUSP00000006911,10090.ENSMUSP00000025290,10090.ENSMUSP00000028062,10090.ENSMUSP00000032138,10090.ENSMUSP00000038964,10090.ENSMUSP00000054548,10090.ENSMUSP00000075067,10090.ENSMUSP00000085906,10090.ENSMUSP00000091238,10090.ENSMUSP00000097780,10090.ENSMUSP00000120414,10090.ENSMUSP00000126192	Ddx3x,Cdk4,Impact,Vim,Cnbp,Rbm3,Poldip3,Npm1,Fmr1,Casp3,Larp4,Ythdf2,Ptbp1
GO Process	GO:0043085	Positive regulation of catalytic activity	46	1341	0.3	0.00044	10090.ENSMUSP00000000804,10090.ENSMUSP00000004565,10090.ENSMUSP00000005503,10090.ENSMUSP00000006614,10090.ENSMUSP00000008036,10090.ENSMUSP00000019362,10090.ENSMUSP00000020339,10090.ENSMUSP00000021523,10090.ENSMUSP00000022218,10090.ENSMUSP00000022345,10090.ENSMUSP00000022830,10090.ENSMUSP00000023487,10090.ENSMUSP00000023598,10090.ENSMUSP00000023756,10090.ENSMUSP00000023867,10090.ENSMUSP00000024967…	Ddx3x,Ralb,Msh6,Epha2,Rplp1,Dvl2,Tbc1d15,Mnat1,Dhfr,Dnajc9,Ripk3,Arhgap31,Rfc4,Racgap1,Rfc2,Msh2,Pdgfrb,Nab2,Smap1,Pcna,Gclm,Pcolce,Zc3hav1,Bax,Dock11,Rfc3,Stub1,Grn,Dap,Hmgn1,Irs1,Hmgb2,Rcc2,Hmga2,Npm1,Dab2,Rfc5,Casp3,Hsp90aa1,Stk10,Ncaph,Ranbp1,Rangap1,Iqgap1,Tpx2,Ube2i
GO Process	GO:0010628	Positive regulation of gene expression	67	2269	0.24	0.00045	10090.ENSMUSP00000000804,10090.ENSMUSP00000001548,10090.ENSMUSP00000004202,10090.ENSMUSP00000005218,10090.ENSMUSP00000006911,10090.ENSMUSP00000007814,10090.ENSMUSP00000014922,10090.ENSMUSP00000018841,10090.ENSMUSP00000019109,10090.ENSMUSP00000019362,10090.ENSMUSP00000020099,10090.ENSMUSP00000021062,10090.ENSMUSP00000021523,10090.ENSMUSP00000023099,10090.ENSMUSP00000024885,10090.ENSMUSP00000025290…	Ddx3x,Itga3,Dnmt1,Cd44,Cdk4,Khsrp,Fhod1,Aatf,Ywhah,Dvl2,Cdk1,Ddx5,Mnat1,Slc38a2,Cebpz,Impact,Anxa1,Rps6ka4,Cdk2,Ncl,Vim,Rfc1,Zfp326,Zc3hav1,Cnbp,Morf4l2,Ldlr,Akap12,Rbm3,Serpine1,Supt16,Ddx21,Atad2,Smarca5,Gnl3,Jmjd6,Wdr43,Poldip3,Hist1h1a,Ezr,Hmgb2,Top2a,Hmga2,Npm1,Sf3b4,Scaf8,Hist1h1b,Dab2,Armcx3,Fmr1,Smarcc1,Mmp14,Sfr1,Larp4,Hmga1-rs1,Fus,Hnrnpab,Mkl1,Srsf5,Hmgb3,Sumo2,Ythdf2,Arid1a,Hmgn3,Cdk6…
GO Process	GO:0032870	Cellular response to hormone stimulus	24	494	0.46	0.00046	10090.ENSMUSP00000006764,10090.ENSMUSP00000006911,10090.ENSMUSP00000019109,10090.ENSMUSP00000021062,10090.ENSMUSP00000025561,10090.ENSMUSP00000026416,10090.ENSMUSP00000029769,10090.ENSMUSP00000030074,10090.ENSMUSP00000032508,10090.ENSMUSP00000034740,10090.ENSMUSP00000047551,10090.ENSMUSP00000063795,10090.ENSMUSP00000066556,10090.ENSMUSP00000086094,10090.ENSMUSP00000096954,10090.ENSMUSP00000099490…	Aprt,Cdk4,Ywhah,Ddx5,Anxa1,Cdk2,Gclm,Ugcg,Fkbp4,Nedd4,Ephx1,Irs1,Soga1,Smarcc1,Sfr1,Acaca,Ass1,Cfl1,Myo5a,Srsf3,Arid1a,Rangap1,Bcar1,Hmgcs1
GO Process	GO:0033044	Regulation of chromosome organization	20	363	0.51	0.00047	10090.ENSMUSP00000004202,10090.ENSMUSP00000021523,10090.ENSMUSP00000022053,10090.ENSMUSP00000025243,10090.ENSMUSP00000025651,10090.ENSMUSP00000025903,10090.ENSMUSP00000033310,10090.ENSMUSP00000037340,10090.ENSMUSP00000043691,10090.ENSMUSP00000047119,10090.ENSMUSP00000061923,10090.ENSMUSP00000062030,10090.ENSMUSP00000062049,10090.ENSMUSP00000068896,10090.ENSMUSP00000076971,10090.ENSMUSP00000079356…	Dnmt1,Mnat1,Trip13,Iws1,Fen1,Rps6ka4,Mki67,Wdr70,Atad2,Gnl3,Mcm2,Hist1h1a,Cit,Top2a,Ssrp1,Hist1h1b,Ube2c,Fmr1,Wdhd1,Noc2l
GO Process	GO:0000724	Double-strand break repair via homologous recombination	10	92	0.81	0.00048	10090.ENSMUSP00000000505,10090.ENSMUSP00000000767,10090.ENSMUSP00000023353,10090.ENSMUSP00000027601,10090.ENSMUSP00000051432,10090.ENSMUSP00000059192,10090.ENSMUSP00000061923,10090.ENSMUSP00000096954,10090.ENSMUSP00000099621,10090.ENSMUSP00000126135	Mcm7,Rpa1,Mcm4,Mcm6,H2afx,Mcm3,Mcm2,Sfr1,Rpa2,Mcm5
GO Process	GO:0030866	Cortical actin cytoskeleton organization	7	38	1.03	0.00052	10090.ENSMUSP00000014922,10090.ENSMUSP00000023756,10090.ENSMUSP00000034815,10090.ENSMUSP00000045873,10090.ENSMUSP00000062049,10090.ENSMUSP00000063734,10090.ENSMUSP00000108300	Fhod1,Racgap1,Kif23,Anln,Cit,Ezr,Epb4.1l3
GO Process	GO:0008202	Steroid metabolic process	15	217	0.61	0.00053	10090.ENSMUSP00000001507,10090.ENSMUSP00000004327,10090.ENSMUSP00000005003,10090.ENSMUSP00000006692,10090.ENSMUSP00000019109,10090.ENSMUSP00000027989,10090.ENSMUSP00000029564,10090.ENSMUSP00000034713,10090.ENSMUSP00000036971,10090.ENSMUSP00000046856,10090.ENSMUSP00000053270,10090.ENSMUSP00000073371,10090.ENSMUSP00000080531,10090.ENSMUSP00000132780,10090.ENSMUSP00000136944	Cyp51,G6pdx,Lbr,Mvd,Ywhah,Hsd17b7,Pmvk,Ldlr,Mvk,Lss,Lipa,Lima1,Fdps,Idi1,Hmgcs1
GO Process	GO:0097549	Chromatin organization involved in negative regulation of transcription	9	73	0.86	0.00053	10090.ENSMUSP00000033797,10090.ENSMUSP00000044361,10090.ENSMUSP00000051432,10090.ENSMUSP00000072556,10090.ENSMUSP00000089948,10090.ENSMUSP00000100667,10090.ENSMUSP00000107421,10090.ENSMUSP00000107750,10090.ENSMUSP00000122354	Morf4l2,Smarca5,H2afx,Hmga2,Mbd3,Hmga1-rs1,Wdhd1,Hat1,Arid1a
GO Process	GO:0050790	Regulation of catalytic activity	65	2202	0.24	0.00061	10090.ENSMUSP00000000804,10090.ENSMUSP00000003947,10090.ENSMUSP00000004565,10090.ENSMUSP00000005185,10090.ENSMUSP00000005218,10090.ENSMUSP00000005503,10090.ENSMUSP00000006614,10090.ENSMUSP00000006697,10090.ENSMUSP00000008036,10090.ENSMUSP00000019362,10090.ENSMUSP00000020339,10090.ENSMUSP00000021077,10090.ENSMUSP00000021523,10090.ENSMUSP00000021574,10090.ENSMUSP00000022218,10090.ENSMUSP00000022345…	Ddx3x,Nqo1,Ralb,Cstb,Cd44,Msh6,Epha2,Itih3,Rplp1,Dvl2,Tbc1d15,Slc9a3r1,Mnat1,Gtpbp4,Dhfr,Dnajc9,Ripk3,Arhgap31,Rfc4,Racgap1,Rfc2,Msh2,Impact,Pdgfrb,Anxa1,Nab2,Smap1,Pcna,Gclm,Pcolce,Zc3hav1,Mphosph10,Arl6ip1,Bax,Dock11,Ppp2r1b,Serpine1,Rfc3,Prkar2b,Stub1,Grn,Dap,Hmgn1,Mcm2,Irs1,Hmgb2,C4b,Rcc2,Hmga2,Ppp4r1,Npm1,Dab2,Rfc5,Casp3,Hsp90aa1,Stk10,Prpsap1,Mkl1,Ncaph,Ranbp1,Rangap1,Iqgap1,Anp32e,Tpx2,Ube…
GO Process	GO:0006629	Lipid metabolic process	38	1032	0.34	0.00062	10090.ENSMUSP00000001507,10090.ENSMUSP00000004327,10090.ENSMUSP00000005003,10090.ENSMUSP00000006692,10090.ENSMUSP00000007005,10090.ENSMUSP00000013970,10090.ENSMUSP00000015858,10090.ENSMUSP00000019109,10090.ENSMUSP00000019283,10090.ENSMUSP00000023762,10090.ENSMUSP00000025522,10090.ENSMUSP00000025567,10090.ENSMUSP00000027989,10090.ENSMUSP00000029046,10090.ENSMUSP00000029564,10090.ENSMUSP00000030074…	Cyp51,G6pdx,Lbr,Mvd,Acat2,Pip4k2c,Cers2,Ywhah,Isyna1,Cers5,Pdgfrb,Fads2,Hsd17b7,Fabp5,Pmvk,Ugcg,Aacs,Bax,Ldlr,Mvk,Prkar2b,Acsl5,Lss,Ephx1,Fasn,Lipa,Ptgs1,Irs1,Far1,Pla2g4a,Lima1,Acot7,Fdps,Acaca,Acly,Myo5a,Idi1,Hmgcs1
GO Process	GO:0006790	Sulfur compound metabolic process	17	280	0.55	0.00067	10090.ENSMUSP00000004202,10090.ENSMUSP00000004327,10090.ENSMUSP00000006692,10090.ENSMUSP00000029564,10090.ENSMUSP00000029666,10090.ENSMUSP00000029769,10090.ENSMUSP00000031103,10090.ENSMUSP00000034903,10090.ENSMUSP00000036971,10090.ENSMUSP00000046585,10090.ENSMUSP00000052872,10090.ENSMUSP00000061092,10090.ENSMUSP00000064334,10090.ENSMUSP00000074827,10090.ENSMUSP00000099490,10090.ENSMUSP00000103012…	Dnmt1,G6pdx,Mvd,Pmvk,Papss1,Gclm,Ugdh,Gsta4,Mvk,Acsl5,Fasn,Mtap,Far1,Acot7,Acaca,Acly,Hmgcs1
GO Process	GO:0051239	Regulation of multicellular organismal process	86	3205	0.2	0.00067	10090.ENSMUSP00000000804,10090.ENSMUSP00000001507,10090.ENSMUSP00000001548,10090.ENSMUSP00000003268,10090.ENSMUSP00000004202,10090.ENSMUSP00000004327,10090.ENSMUSP00000004507,10090.ENSMUSP00000005218,10090.ENSMUSP00000006614,10090.ENSMUSP00000006856,10090.ENSMUSP00000006911,10090.ENSMUSP00000007005,10090.ENSMUSP00000007257,10090.ENSMUSP00000007814,10090.ENSMUSP00000015858,10090.ENSMUSP00000019109…	Ddx3x,Cyp51,Itga3,Sh3gl1,Dnmt1,G6pdx,Ddx56,Cd44,Epha2,Pola1,Cdk4,Acat2,Clic1,Khsrp,Cers2,Ywhah,Dvl2,Cdk1,Ddx5,Slc9a3r1,Dpysl2,Nefm,Nefl,Ripk3,Sdc2,Ank,Racgap1,Cd2ap,Msh2,Impact,Pdgfrb,Anxa1,Prdx4,Baiap2,Smap1,Ncl,Vim,Caprin1,Stmn2,Fabp5,Sdcbp,Glipr2,Rbm19,Zc3hav1,Fkbp4,Bax,Ldlr,Nedd4,Akap12,Serpine1,Ddx21,Grn,Pdlim7,Wdr43,Ptgs1,Cit,Ezr,Hmgb2,Rhob,Pla2g4a,Hmga2,Zfp706,Notch2,Dab2,Fdps,Col5a2,Col3a…
GO Process	GO:0006284	Base-excision repair	7	40	1.01	0.00068	10090.ENSMUSP00000000767,10090.ENSMUSP00000025651,10090.ENSMUSP00000028817,10090.ENSMUSP00000072556,10090.ENSMUSP00000099621,10090.ENSMUSP00000100667,10090.ENSMUSP00000136972	Rpa1,Fen1,Pcna,Hmga2,Rpa2,Hmga1-rs1,Lig1
GO Process	GO:0090068	Positive regulation of cell cycle process	16	252	0.57	0.00071	10090.ENSMUSP00000000804,10090.ENSMUSP00000006911,10090.ENSMUSP00000020099,10090.ENSMUSP00000023756,10090.ENSMUSP00000025522,10090.ENSMUSP00000025561,10090.ENSMUSP00000025651,10090.ENSMUSP00000034815,10090.ENSMUSP00000044827,10090.ENSMUSP00000062049,10090.ENSMUSP00000071163,10090.ENSMUSP00000072087,10090.ENSMUSP00000072556,10090.ENSMUSP00000075067,10090.ENSMUSP00000085581,10090.ENSMUSP00000111309	Ddx3x,Cdk4,Cdk1,Racgap1,Pdgfrb,Anxa1,Fen1,Kif23,Mybbp1a,Cit,Rcc2,Tmod3,Hmga2,Npm1,Ube2c,Ranbp1
GO Process	GO:0006163	Purine nucleotide metabolic process	17	282	0.55	0.00072	10090.ENSMUSP00000006614,10090.ENSMUSP00000006692,10090.ENSMUSP00000006764,10090.ENSMUSP00000016105,10090.ENSMUSP00000029564,10090.ENSMUSP00000029666,10090.ENSMUSP00000036971,10090.ENSMUSP00000046585,10090.ENSMUSP00000052872,10090.ENSMUSP00000064334,10090.ENSMUSP00000074827,10090.ENSMUSP00000079888,10090.ENSMUSP00000099490,10090.ENSMUSP00000099599,10090.ENSMUSP00000101999,10090.ENSMUSP00000103012…	Epha2,Mvd,Aprt,Adss,Pmvk,Papss1,Mvk,Acsl5,Fasn,Far1,Acot7,Impdh2,Acaca,Gale,Prpsap1,Acly,Hmgcs1
GO Process	GO:0010564	Regulation of cell cycle process	26	583	0.42	0.00076	10090.ENSMUSP00000000804,10090.ENSMUSP00000006911,10090.ENSMUSP00000012587,10090.ENSMUSP00000019109,10090.ENSMUSP00000020099,10090.ENSMUSP00000022053,10090.ENSMUSP00000022499,10090.ENSMUSP00000023756,10090.ENSMUSP00000025522,10090.ENSMUSP00000025561,10090.ENSMUSP00000025651,10090.ENSMUSP00000026416,10090.ENSMUSP00000033310,10090.ENSMUSP00000034815,10090.ENSMUSP00000044827,10090.ENSMUSP00000062049…	Ddx3x,Cdk4,Kif11,Ywhah,Cdk1,Trip13,Rnaseh2b,Racgap1,Pdgfrb,Anxa1,Fen1,Cdk2,Mki67,Kif23,Mybbp1a,Cit,Rcc2,Tmod3,Hmga2,Npm1,Ube2c,Rpa2,Ranbp1,Stag1,Ythdf2,Tpx2
GO Process	GO:0070301	Cellular response to hydrogen peroxide	9	77	0.84	0.00076	10090.ENSMUSP00000003947,10090.ENSMUSP00000020099,10090.ENSMUSP00000022830,10090.ENSMUSP00000025290,10090.ENSMUSP00000025522,10090.ENSMUSP00000025561,10090.ENSMUSP00000028817,10090.ENSMUSP00000067013,10090.ENSMUSP00000112259	Nqo1,Cdk1,Ripk3,Impact,Pdgfrb,Anxa1,Pcna,Rhob,Cfl1
GO Process	GO:0060284	Regulation of cell development	39	1086	0.32	0.00079	10090.ENSMUSP00000001548,10090.ENSMUSP00000004327,10090.ENSMUSP00000004507,10090.ENSMUSP00000015858,10090.ENSMUSP00000019109,10090.ENSMUSP00000019362,10090.ENSMUSP00000022629,10090.ENSMUSP00000022638,10090.ENSMUSP00000022639,10090.ENSMUSP00000022871,10090.ENSMUSP00000025290,10090.ENSMUSP00000026436,10090.ENSMUSP00000028062,10090.ENSMUSP00000028607,10090.ENSMUSP00000029002,10090.ENSMUSP00000032508…	Itga3,G6pdx,Ddx56,Cers2,Ywhah,Dvl2,Dpysl2,Nefm,Nefl,Sdc2,Impact,Baiap2,Vim,Caprin1,Stmn2,Fkbp4,Ldlr,Nedd4,Grn,Cit,Hmgb2,Rcc2,Hmga2,Notch2,Dab2,Fdps,Col3a1,Fmr1,Tjp2,Add1,Ranbp1,Cfl1,Ythdf2,Ptbp1,Nap1l1,Mov10,Iqgap1,Bcar1,Nedd4l
GO Process	GO:0009240	Isopentenyl diphosphate biosynthetic process	4	6	1.59	0.00081	10090.ENSMUSP00000006692,10090.ENSMUSP00000029564,10090.ENSMUSP00000036971,10090.ENSMUSP00000132780	Mvd,Pmvk,Mvk,Idi1
GO Process	GO:0006334	Nucleosome assembly	9	78	0.83	0.00082	10090.ENSMUSP00000030456,10090.ENSMUSP00000044361,10090.ENSMUSP00000061923,10090.ENSMUSP00000062030,10090.ENSMUSP00000075067,10090.ENSMUSP00000079356,10090.ENSMUSP00000107750,10090.ENSMUSP00000109880,10090.ENSMUSP00000126850	Nasp,Smarca5,Mcm2,Hist1h1a,Npm1,Hist1h1b,Hat1,Brd2,Nap1l1
GO Process	GO:0065008	Regulation of biological quality	98	3822	0.18	0.00083	10090.ENSMUSP00000000767,10090.ENSMUSP00000000804,10090.ENSMUSP00000003268,10090.ENSMUSP00000003947,10090.ENSMUSP00000004327,10090.ENSMUSP00000005218,10090.ENSMUSP00000006764,10090.ENSMUSP00000006911,10090.ENSMUSP00000007257,10090.ENSMUSP00000007814,10090.ENSMUSP00000013773,10090.ENSMUSP00000019109,10090.ENSMUSP00000021077,10090.ENSMUSP00000021574,10090.ENSMUSP00000021930,10090.ENSMUSP00000022629…	Rpa1,Ddx3x,Sh3gl1,Nqo1,G6pdx,Cd44,Aprt,Cdk4,Clic1,Khsrp,Cad,Ywhah,Slc9a3r1,Gtpbp4,Sfxn1,Dpysl2,Nefm,Nefl,Ripk3,Umps,Pdgfrb,Anxa1,Prdx4,Baiap2,Smap1,Hsd17b7,Aldh9a1,Vim,Caprin1,Pcna,Fabp5,Ccdc109b,Gclm,Txn1,Ugcg,Txndc12,Stmn1,Ncdn,Aacs,Bax,Dock11,Cfdp1,Ldlr,Nedd4,Akap12,Serpine1,Stub1,Txndc5,Grn,Lss,Gnl3,Jmjd6,Arpin,Eps8,Lipa,Marcksl1,Ptgs1,Cit,Ezr,Irs1,Hmgb2,Pla2g4a,Tmod3,Hmga2,Pgrmc1,Lima1,Npm1,…
GO Process	GO:0006268	DNA unwinding involved in DNA replication	5	15	1.29	0.00085	10090.ENSMUSP00000000505,10090.ENSMUSP00000000767,10090.ENSMUSP00000023353,10090.ENSMUSP00000027601,10090.ENSMUSP00000061923	Mcm7,Rpa1,Mcm4,Mcm6,Mcm2
GO Process	GO:0030154	Cell differentiation	95	3674	0.18	0.00085	10090.ENSMUSP00000000804,10090.ENSMUSP00000001548,10090.ENSMUSP00000004327,10090.ENSMUSP00000004507,10090.ENSMUSP00000005003,10090.ENSMUSP00000005218,10090.ENSMUSP00000006614,10090.ENSMUSP00000015858,10090.ENSMUSP00000019109,10090.ENSMUSP00000019362,10090.ENSMUSP00000020099,10090.ENSMUSP00000021062,10090.ENSMUSP00000021077,10090.ENSMUSP00000021930,10090.ENSMUSP00000022053,10090.ENSMUSP00000022218…	Ddx3x,Itga3,G6pdx,Ddx56,Lbr,Cd44,Epha2,Cers2,Ywhah,Dvl2,Cdk1,Ddx5,Slc9a3r1,Sfxn1,Trip13,Dhfr,Emb,Dpysl2,Nefm,Nefl,Ripk3,Sdc2,Alcam,Racgap1,Bysl,Msh2,Impact,Pdgfrb,Anxa1,Baiap2,Nab2,Tyms,Hsd17b7,Vim,Caprin1,Pcna,Stmn2,Ugcg,Stmn1,Ncdn,Aacs,Fkbp4,Bax,Dock11,Ldlr,Nedd4,Dnph1,Anln,Grn,Pdlim7,Jmjd6,Fasn,Sprr1a,Basp1,Ptgs1,Cit,Ezr,Hmgb2,Rhob,Top2a,Tubb3,Col12a1,Tmod3,Hmga2,Notch2,Dab2,Lyar,Col3a1,Fmr1,M…
GO Process	GO:0048513	Animal organ development	86	3230	0.19	0.00085	10090.ENSMUSP00000000767,10090.ENSMUSP00000001548,10090.ENSMUSP00000004327,10090.ENSMUSP00000005003,10090.ENSMUSP00000005218,10090.ENSMUSP00000006614,10090.ENSMUSP00000006764,10090.ENSMUSP00000006911,10090.ENSMUSP00000013773,10090.ENSMUSP00000014990,10090.ENSMUSP00000019362,10090.ENSMUSP00000020099,10090.ENSMUSP00000021062,10090.ENSMUSP00000021077,10090.ENSMUSP00000021523,10090.ENSMUSP00000021930…	Rpa1,Itga3,G6pdx,Lbr,Cd44,Epha2,Aprt,Cdk4,Cad,Tppp3,Dvl2,Cdk1,Ddx5,Slc9a3r1,Mnat1,Sfxn1,Dpysl2,Nefl,Ripk3,Slc38a2,Umps,Msh2,Pdgfrb,Anxa1,Prdx4,Baiap2,Nab2,Tyms,Vim,Pcna,Ugcg,Stmn1,Pds5a,Aacs,Fkbp4,Bax,Mki67,Dock11,Nedd4,Serpine1,Anln,Pdlim7,Ephx1,Jmjd6,H2afx,Fasn,Lipa,Sprr1a,Basp1,Ptgs1,Hmgn1,Mcm2,Irs1,Hmgb2,Top2a,Pla2g4a,Tubb3,Col12a1,Tmod3,Hmga2,Npm1,Notch2,Hist1h1b,Dab2,Impdh2,Col5a2,Lyar,Col3…
GO Process	GO:0000070	Mitotic sister chromatid segregation	10	101	0.77	0.00092	10090.ENSMUSP00000023756,10090.ENSMUSP00000031104,10090.ENSMUSP00000034815,10090.ENSMUSP00000042260,10090.ENSMUSP00000047872,10090.ENSMUSP00000048383,10090.ENSMUSP00000062049,10090.ENSMUSP00000099979,10090.ENSMUSP00000101071,10090.ENSMUSP00000106017	Racgap1,Pds5a,Kif23,Ncapd2,Smc4,Kif4,Cit,Smc2,Zwint,Ncaph
GO Process	GO:0044087	Regulation of cellular component biogenesis	36	978	0.34	0.001	10090.ENSMUSP00000000804,10090.ENSMUSP00000004202,10090.ENSMUSP00000004565,10090.ENSMUSP00000006614,10090.ENSMUSP00000013970,10090.ENSMUSP00000014922,10090.ENSMUSP00000014990,10090.ENSMUSP00000025290,10090.ENSMUSP00000026436,10090.ENSMUSP00000027438,10090.ENSMUSP00000029002,10090.ENSMUSP00000029912,10090.ENSMUSP00000030636,10090.ENSMUSP00000031565,10090.ENSMUSP00000032508,10090.ENSMUSP00000033093…	Ddx3x,Dnmt1,Ralb,Epha2,Pip4k2c,Fhod1,Tppp3,Impact,Baiap2,Ncl,Stmn2,Sdcbp,Stmn1,Fscn1,Fkbp4,Bax,Dock11,Stub1,Anln,Wdr43,Arpin,Eps8,Ezr,Rcc2,Tmod3,Npm1,Fmr1,Mmp14,Stxbp1,Hsp90aa1,Gap43,Add1,Cfl1,Stag1,Iqgap1,Nedd4l
GO Process	GO:0007059	Chromosome segregation	16	263	0.55	0.0011	10090.ENSMUSP00000000804,10090.ENSMUSP00000022053,10090.ENSMUSP00000023756,10090.ENSMUSP00000031104,10090.ENSMUSP00000034815,10090.ENSMUSP00000042260,10090.ENSMUSP00000047872,10090.ENSMUSP00000048383,10090.ENSMUSP00000062049,10090.ENSMUSP00000068896,10090.ENSMUSP00000099979,10090.ENSMUSP00000101071,10090.ENSMUSP00000106017,10090.ENSMUSP00000116205,10090.ENSMUSP00000116259,10090.ENSMUSP00000134169	Ddx3x,Trip13,Racgap1,Pds5a,Kif23,Ncapd2,Smc4,Kif4,Cit,Top2a,Smc2,Zwint,Ncaph,Stag1,Srpk1,Ube2i
GO Process	GO:0010639	Negative regulation of organelle organization	20	388	0.48	0.0011	10090.ENSMUSP00000004202,10090.ENSMUSP00000021523,10090.ENSMUSP00000022053,10090.ENSMUSP00000029002,10090.ENSMUSP00000030636,10090.ENSMUSP00000032508,10090.ENSMUSP00000043691,10090.ENSMUSP00000049440,10090.ENSMUSP00000052776,10090.ENSMUSP00000061923,10090.ENSMUSP00000062030,10090.ENSMUSP00000068896,10090.ENSMUSP00000072087,10090.ENSMUSP00000073371,10090.ENSMUSP00000075067,10090.ENSMUSP00000079356…	Dnmt1,Mnat1,Trip13,Stmn2,Stmn1,Fkbp4,Atad2,Arpin,Eps8,Mcm2,Hist1h1a,Top2a,Tmod3,Lima1,Npm1,Hist1h1b,Add1,Cfl1,Tpx2,Noc2l
GO Process	GO:0042981	Regulation of apoptotic process	48	1486	0.28	0.0011	10090.ENSMUSP00000000804,10090.ENSMUSP00000003947,10090.ENSMUSP00000004202,10090.ENSMUSP00000004327,10090.ENSMUSP00000005218,10090.ENSMUSP00000006911,10090.ENSMUSP00000018841,10090.ENSMUSP00000019109,10090.ENSMUSP00000020099,10090.ENSMUSP00000021077,10090.ENSMUSP00000021523,10090.ENSMUSP00000022639,10090.ENSMUSP00000022830,10090.ENSMUSP00000024967,10090.ENSMUSP00000025522,10090.ENSMUSP00000025561…	Ddx3x,Nqo1,Dnmt1,G6pdx,Cd44,Cdk4,Aatf,Ywhah,Cdk1,Slc9a3r1,Mnat1,Nefl,Ripk3,Msh2,Pdgfrb,Anxa1,Ncl,Gclm,Txndc12,Arl6ip1,Bax,Cfdp1,Ppp2r1b,Akap12,Rps29,Serpine1,Ptma,Mybbp1a,Grn,Acsl5,Dap,Hmgb2,Rhob,Top2a,Pla2g4a,Hmga2,Npm1,Notch2,Dab2,Fmr1,Stxbp1,Casp3,Col18a1,Mkl1,Steap3,Rsl1d1,Anp32e,Noc2l
GO Process	GO:0009150	Purine ribonucleotide metabolic process	16	265	0.55	0.0012	10090.ENSMUSP00000006614,10090.ENSMUSP00000006692,10090.ENSMUSP00000006764,10090.ENSMUSP00000016105,10090.ENSMUSP00000029564,10090.ENSMUSP00000029666,10090.ENSMUSP00000036971,10090.ENSMUSP00000046585,10090.ENSMUSP00000052872,10090.ENSMUSP00000064334,10090.ENSMUSP00000074827,10090.ENSMUSP00000079888,10090.ENSMUSP00000099490,10090.ENSMUSP00000099599,10090.ENSMUSP00000103012,10090.ENSMUSP00000136944	Epha2,Mvd,Aprt,Adss,Pmvk,Papss1,Mvk,Acsl5,Fasn,Far1,Acot7,Impdh2,Acaca,Gale,Acly,Hmgcs1
GO Process	GO:0010032	Meiotic chromosome condensation	4	7	1.53	0.0012	10090.ENSMUSP00000042260,10090.ENSMUSP00000047872,10090.ENSMUSP00000099979,10090.ENSMUSP00000106017	Ncapd2,Smc4,Smc2,Ncaph
GO Process	GO:0042542	Response to hydrogen peroxide	11	128	0.7	0.0012	10090.ENSMUSP00000003947,10090.ENSMUSP00000020099,10090.ENSMUSP00000022830,10090.ENSMUSP00000025290,10090.ENSMUSP00000025522,10090.ENSMUSP00000025561,10090.ENSMUSP00000028817,10090.ENSMUSP00000067013,10090.ENSMUSP00000091238,10090.ENSMUSP00000112259,10090.ENSMUSP00000136972	Nqo1,Cdk1,Ripk3,Impact,Pdgfrb,Anxa1,Pcna,Rhob,Casp3,Cfl1,Lig1
GO Process	GO:0048732	Gland development	23	493	0.44	0.0012	10090.ENSMUSP00000005218,10090.ENSMUSP00000006614,10090.ENSMUSP00000006764,10090.ENSMUSP00000013773,10090.ENSMUSP00000021077,10090.ENSMUSP00000022830,10090.ENSMUSP00000023510,10090.ENSMUSP00000025522,10090.ENSMUSP00000025561,10090.ENSMUSP00000026846,10090.ENSMUSP00000028817,10090.ENSMUSP00000031445,10090.ENSMUSP00000032508,10090.ENSMUSP00000033310,10090.ENSMUSP00000047551,10090.ENSMUSP00000052872…	Cd44,Epha2,Aprt,Cad,Slc9a3r1,Ripk3,Umps,Pdgfrb,Anxa1,Tyms,Pcna,Aacs,Fkbp4,Mki67,Ephx1,Fasn,Irs1,Hmga2,Npm1,Notch2,Smarcc1,Ass1,Hmgcs1
GO Process	GO:0072521	Purine-containing compound metabolic process	18	326	0.51	0.0012	10090.ENSMUSP00000006614,10090.ENSMUSP00000006692,10090.ENSMUSP00000006764,10090.ENSMUSP00000016105,10090.ENSMUSP00000029564,10090.ENSMUSP00000029666,10090.ENSMUSP00000036971,10090.ENSMUSP00000046585,10090.ENSMUSP00000052872,10090.ENSMUSP00000061092,10090.ENSMUSP00000064334,10090.ENSMUSP00000074827,10090.ENSMUSP00000079888,10090.ENSMUSP00000099490,10090.ENSMUSP00000099599,10090.ENSMUSP00000101999…	Epha2,Mvd,Aprt,Adss,Pmvk,Papss1,Mvk,Acsl5,Fasn,Mtap,Far1,Acot7,Impdh2,Acaca,Gale,Prpsap1,Acly,Hmgcs1
GO Process	GO:0006275	Regulation of DNA replication	10	107	0.74	0.0014	10090.ENSMUSP00000020099,10090.ENSMUSP00000021574,10090.ENSMUSP00000023598,10090.ENSMUSP00000023867,10090.ENSMUSP00000026416,10090.ENSMUSP00000028817,10090.ENSMUSP00000031104,10090.ENSMUSP00000039621,10090.ENSMUSP00000075067,10090.ENSMUSP00000083652	Cdk1,Gtpbp4,Rfc4,Rfc2,Cdk2,Pcna,Pds5a,Rfc3,Npm1,Rfc5
GO Process	GO:0016458	Gene silencing	11	132	0.69	0.0015	10090.ENSMUSP00000000804,10090.ENSMUSP00000004202,10090.ENSMUSP00000033797,10090.ENSMUSP00000038964,10090.ENSMUSP00000051432,10090.ENSMUSP00000084257,10090.ENSMUSP00000085906,10090.ENSMUSP00000107421,10090.ENSMUSP00000107750,10090.ENSMUSP00000122354,10090.ENSMUSP00000126897	Ddx3x,Dnmt1,Morf4l2,Rbm3,H2afx,Xpo5,Fmr1,Wdhd1,Hat1,Arid1a,Mov10
GO Process	GO:0000280	Nuclear division	16	273	0.54	0.0016	10090.ENSMUSP00000012587,10090.ENSMUSP00000022053,10090.ENSMUSP00000023756,10090.ENSMUSP00000031104,10090.ENSMUSP00000034815,10090.ENSMUSP00000042260,10090.ENSMUSP00000047872,10090.ENSMUSP00000048383,10090.ENSMUSP00000052776,10090.ENSMUSP00000062049,10090.ENSMUSP00000068896,10090.ENSMUSP00000085581,10090.ENSMUSP00000099979,10090.ENSMUSP00000101071,10090.ENSMUSP00000106017,10090.ENSMUSP00000128888	Kif11,Trip13,Racgap1,Pds5a,Kif23,Ncapd2,Smc4,Kif4,Eps8,Cit,Top2a,Ube2c,Smc2,Zwint,Ncaph,Tpx2
GO Process	GO:0090329	Regulation of DNA-dependent DNA replication	7	47	0.94	0.0016	10090.ENSMUSP00000023598,10090.ENSMUSP00000023867,10090.ENSMUSP00000026416,10090.ENSMUSP00000028817,10090.ENSMUSP00000039621,10090.ENSMUSP00000075067,10090.ENSMUSP00000083652	Rfc4,Rfc2,Cdk2,Pcna,Rfc3,Npm1,Rfc5
GO Process	GO:1901699	Cellular response to nitrogen compound	26	615	0.4	0.0016	10090.ENSMUSP00000004202,10090.ENSMUSP00000004565,10090.ENSMUSP00000006764,10090.ENSMUSP00000006911,10090.ENSMUSP00000021077,10090.ENSMUSP00000025290,10090.ENSMUSP00000026416,10090.ENSMUSP00000026436,10090.ENSMUSP00000028062,10090.ENSMUSP00000029769,10090.ENSMUSP00000031850,10090.ENSMUSP00000063734,10090.ENSMUSP00000063795,10090.ENSMUSP00000066556,10090.ENSMUSP00000075067,10090.ENSMUSP00000083620…	Dnmt1,Ralb,Aprt,Cdk4,Slc9a3r1,Impact,Cdk2,Baiap2,Vim,Gclm,Zc3hav1,Ezr,Irs1,Soga1,Npm1,Col5a2,Col3a1,Fmr1,Smarcc1,Casp3,Ass1,Cfl1,Myo5a,Srsf3,Rangap1,Bcar1
GO Process	GO:0009260	Ribonucleotide biosynthetic process	11	134	0.68	0.0017	10090.ENSMUSP00000006764,10090.ENSMUSP00000013773,10090.ENSMUSP00000016105,10090.ENSMUSP00000023510,10090.ENSMUSP00000029666,10090.ENSMUSP00000030381,10090.ENSMUSP00000046585,10090.ENSMUSP00000074827,10090.ENSMUSP00000079888,10090.ENSMUSP00000099490,10090.ENSMUSP00000103012	Aprt,Cad,Adss,Umps,Papss1,Ctps,Acsl5,Acot7,Impdh2,Acaca,Acly
GO Process	GO:0022008	Neurogenesis	54	1784	0.25	0.0017	10090.ENSMUSP00000001548,10090.ENSMUSP00000004507,10090.ENSMUSP00000005218,10090.ENSMUSP00000006614,10090.ENSMUSP00000015858,10090.ENSMUSP00000019109,10090.ENSMUSP00000019362,10090.ENSMUSP00000021077,10090.ENSMUSP00000022218,10090.ENSMUSP00000022242,10090.ENSMUSP00000022629,10090.ENSMUSP00000022638,10090.ENSMUSP00000022639,10090.ENSMUSP00000022871,10090.ENSMUSP00000023312,10090.ENSMUSP00000023756…	Itga3,Ddx56,Cd44,Epha2,Cers2,Ywhah,Dvl2,Slc9a3r1,Dhfr,Emb,Dpysl2,Nefm,Nefl,Sdc2,Alcam,Racgap1,Impact,Anxa1,Baiap2,Nab2,Vim,Caprin1,Stmn2,Ugcg,Stmn1,Ncdn,Fkbp4,Bax,Ldlr,Nedd4,Grn,Cit,Hmgb2,Tubb3,Hmga2,Dab2,Col3a1,Fmr1,Mmp14,Stxbp1,Casp3,Hsp90aa1,Gap43,Mkl1,Epb4.1l3,Ranbp1,Cfl1,Ythdf2,Cdk6,Ptbp1,Nap1l1,Mov10,Iqgap1,Nedd4l
GO Process	GO:0016572	Histone phosphorylation	6	32	1.04	0.0018	10090.ENSMUSP00000002825,10090.ENSMUSP00000020099,10090.ENSMUSP00000021539,10090.ENSMUSP00000025903,10090.ENSMUSP00000026416,10090.ENSMUSP00000072556	Baz1b,Cdk1,Vrk1,Rps6ka4,Cdk2,Hmga2
GO Process	GO:0051254	Positive regulation of RNA metabolic process	52	1696	0.26	0.0018	10090.ENSMUSP00000000804,10090.ENSMUSP00000007814,10090.ENSMUSP00000014922,10090.ENSMUSP00000018841,10090.ENSMUSP00000019109,10090.ENSMUSP00000019362,10090.ENSMUSP00000021062,10090.ENSMUSP00000021523,10090.ENSMUSP00000023099,10090.ENSMUSP00000024885,10090.ENSMUSP00000025903,10090.ENSMUSP00000026416,10090.ENSMUSP00000027438,10090.ENSMUSP00000031092,10090.ENSMUSP00000031227,10090.ENSMUSP00000031850…	Ddx3x,Khsrp,Fhod1,Aatf,Ywhah,Dvl2,Ddx5,Mnat1,Slc38a2,Cebpz,Rps6ka4,Cdk2,Ncl,Rfc1,Zfp326,Zc3hav1,Cnbp,Morf4l2,Rbm3,Supt16,Atad2,Smarca5,Gnl3,Jmjd6,Wdr43,Hist1h1a,Hmgb2,Top2a,Hmga2,Npm1,Sf3b4,Scaf8,Hist1h1b,Dab2,Armcx3,Smarcc1,Sfr1,Hmga1-rs1,Fus,Hnrnpab,Mkl1,Rbm39,Srsf5,Hmgb3,Sumo2,Ythdf2,Arid1a,Hmgn3,Bud31,Ptbp1,Mov10,Tcea1
GO Process	GO:0006298	Mismatch repair	5	19	1.19	0.002	10090.ENSMUSP00000000767,10090.ENSMUSP00000005503,10090.ENSMUSP00000024967,10090.ENSMUSP00000028817,10090.ENSMUSP00000099621	Rpa1,Msh6,Msh2,Pcna,Rpa2
GO Process	GO:0006793	Phosphorus metabolic process	54	1798	0.25	0.0021	10090.ENSMUSP00000002825,10090.ENSMUSP00000004327,10090.ENSMUSP00000006614,10090.ENSMUSP00000006692,10090.ENSMUSP00000006764,10090.ENSMUSP00000006911,10090.ENSMUSP00000013773,10090.ENSMUSP00000013970,10090.ENSMUSP00000016105,10090.ENSMUSP00000019283,10090.ENSMUSP00000020099,10090.ENSMUSP00000020980,10090.ENSMUSP00000021523,10090.ENSMUSP00000021539,10090.ENSMUSP00000022499,10090.ENSMUSP00000022529…	Baz1b,G6pdx,Epha2,Mvd,Aprt,Cdk4,Cad,Pip4k2c,Adss,Isyna1,Cdk1,Rrm2,Mnat1,Vrk1,Rnaseh2b,Tkt,Ripk3,Umps,Msh2,Pdgfrb,Rps6ka4,Cdk2,Tyms,Fabp5,Pmvk,Papss1,Ctps,Ugdh,Ppp2r1b,Mvk,Dnph1,Acsl5,Fasn,Mlkl,Cit,Far1,Pla2g4a,Hmga2,Ppp4r1,Acot7,Dab2,Impdh2,Fdps,Acaca,Gale,Stk10,Prpsap1,Acly,Uap1,Cfl1,Srpk1,Cdk6,Idi1,Hmgcs1
GO Process	GO:0071364	Cellular response to epidermal growth factor stimulus	7	50	0.92	0.0021	10090.ENSMUSP00000000505,10090.ENSMUSP00000013773,10090.ENSMUSP00000026436,10090.ENSMUSP00000027438,10090.ENSMUSP00000079689,10090.ENSMUSP00000112259,10090.ENSMUSP00000128278	Mcm7,Cad,Baiap2,Ncl,Dab2,Cfl1,Iqgap1
GO Process	GO:1901137	Carbohydrate derivative biosynthetic process	22	481	0.43	0.0021	10090.ENSMUSP00000004327,10090.ENSMUSP00000006764,10090.ENSMUSP00000013773,10090.ENSMUSP00000016105,10090.ENSMUSP00000020980,10090.ENSMUSP00000022529,10090.ENSMUSP00000023510,10090.ENSMUSP00000025522,10090.ENSMUSP00000026846,10090.ENSMUSP00000029666,10090.ENSMUSP00000030074,10090.ENSMUSP00000030381,10090.ENSMUSP00000031103,10090.ENSMUSP00000046585,10090.ENSMUSP00000061092,10090.ENSMUSP00000064500…	G6pdx,Aprt,Cad,Adss,Rrm2,Tkt,Umps,Pdgfrb,Tyms,Papss1,Ugcg,Ctps,Ugdh,Acsl5,Mtap,Kdelc1,Acot7,Impdh2,Acaca,Prpsap1,Acly,Uap1
GO Process	GO:0007399	Nervous system development	66	2358	0.22	0.0022	10090.ENSMUSP00000001548,10090.ENSMUSP00000004507,10090.ENSMUSP00000005218,10090.ENSMUSP00000006614,10090.ENSMUSP00000015858,10090.ENSMUSP00000019109,10090.ENSMUSP00000019362,10090.ENSMUSP00000021077,10090.ENSMUSP00000021523,10090.ENSMUSP00000022218,10090.ENSMUSP00000022242,10090.ENSMUSP00000022629,10090.ENSMUSP00000022638,10090.ENSMUSP00000022639,10090.ENSMUSP00000022871,10090.ENSMUSP00000023099…	Itga3,Ddx56,Cd44,Epha2,Cers2,Ywhah,Dvl2,Slc9a3r1,Mnat1,Dhfr,Emb,Dpysl2,Nefm,Nefl,Sdc2,Slc38a2,Alcam,Racgap1,Impact,Anxa1,Baiap2,Nab2,Hsd17b7,Vim,Caprin1,Stmn2,Sdcbp,Ugcg,Stmn1,Ncdn,Fkbp4,Bax,Ldlr,Nedd4,Grn,H2afx,Cit,Hmgb2,Tubb3,Hmga2,Dab2,Col3a1,Fmr1,Smarcc1,Mmp14,Stxbp1,Mbd3,Casp3,Hsp90aa1,Gap43,Mkl1,Epb4.1l3,Brd2,Ranbp1,Cfl1,Myo5a,Ythdf2,Arid1a,Cdk6,Ptbp1,Nap1l1,Mov10,Iqgap1,Nup50,Nedd4l,Hmgcs1
GO Process	GO:0051247	Positive regulation of protein metabolic process	51	1675	0.25	0.0024	10090.ENSMUSP00000000804,10090.ENSMUSP00000001258,10090.ENSMUSP00000004202,10090.ENSMUSP00000004565,10090.ENSMUSP00000005218,10090.ENSMUSP00000006911,10090.ENSMUSP00000008036,10090.ENSMUSP00000019362,10090.ENSMUSP00000021523,10090.ENSMUSP00000022830,10090.ENSMUSP00000025290,10090.ENSMUSP00000025522,10090.ENSMUSP00000025903,10090.ENSMUSP00000026469,10090.ENSMUSP00000028062,10090.ENSMUSP00000029912…	Ddx3x,Uhrf1,Dnmt1,Ralb,Cd44,Cdk4,Rplp1,Dvl2,Mnat1,Ripk3,Impact,Pdgfrb,Rps6ka4,Nab2,Vim,Sdcbp,Txn1,Glipr2,Pcolce,Cnbp,Bax,Ldlr,Nedd4,Akap12,Rbm3,Stub1,Grn,Gnl3,Dap,Poldip3,Ezr,Hmga2,Npm1,Notch2,Hist1h1b,Dab2,Fmr1,Mmp14,Casp3,Hsp90aa1,Larp4,Sqstm1,Stk10,Cfl1,Sumo2,Ythdf2,Ptbp1,Iqgap1,Tpx2,Nedd4l,Ube2i
GO Process	GO:0009411	Response to UV	11	143	0.66	0.0028	10090.ENSMUSP00000005503,10090.ENSMUSP00000024967,10090.ENSMUSP00000025290,10090.ENSMUSP00000028817,10090.ENSMUSP00000033093,10090.ENSMUSP00000034740,10090.ENSMUSP00000061012,10090.ENSMUSP00000075067,10090.ENSMUSP00000085906,10090.ENSMUSP00000091238,10090.ENSMUSP00000137253	Msh6,Msh2,Impact,Pcna,Bax,Nedd4,Hmgn1,Npm1,Fmr1,Casp3,Noc2l
GO Process	GO:1901615	Organic hydroxy compound metabolic process	20	420	0.45	0.0028	10090.ENSMUSP00000001507,10090.ENSMUSP00000004327,10090.ENSMUSP00000005003,10090.ENSMUSP00000006692,10090.ENSMUSP00000019283,10090.ENSMUSP00000022218,10090.ENSMUSP00000027989,10090.ENSMUSP00000029564,10090.ENSMUSP00000034713,10090.ENSMUSP00000036971,10090.ENSMUSP00000046856,10090.ENSMUSP00000047551,10090.ENSMUSP00000053270,10090.ENSMUSP00000070868,10090.ENSMUSP00000073371,10090.ENSMUSP00000080531…	Cyp51,G6pdx,Lbr,Mvd,Isyna1,Dhfr,Hsd17b7,Pmvk,Ldlr,Mvk,Lss,Ephx1,Lipa,Pla2g4a,Lima1,Fdps,Sord,Myo5a,Idi1,Hmgcs1
GO Process	GO:0045595	Regulation of cell differentiation	55	1868	0.24	0.0029	10090.ENSMUSP00000001548,10090.ENSMUSP00000004202,10090.ENSMUSP00000004327,10090.ENSMUSP00000004507,10090.ENSMUSP00000005218,10090.ENSMUSP00000007257,10090.ENSMUSP00000015858,10090.ENSMUSP00000019109,10090.ENSMUSP00000019362,10090.ENSMUSP00000021062,10090.ENSMUSP00000022629,10090.ENSMUSP00000022638,10090.ENSMUSP00000022639,10090.ENSMUSP00000022871,10090.ENSMUSP00000025290,10090.ENSMUSP00000025561…	Itga3,Dnmt1,G6pdx,Ddx56,Cd44,Clic1,Cers2,Ywhah,Dvl2,Ddx5,Dpysl2,Nefm,Nefl,Sdc2,Impact,Anxa1,Baiap2,Smap1,Vim,Caprin1,Stmn2,Sdcbp,Glipr2,Fkbp4,Morf4l2,Ldlr,Nedd4,Serpine1,Grn,Pdlim7,Cit,Hmgb2,Rcc2,Hmga2,Notch2,Dab2,Fdps,Col5a2,Col3a1,Fmr1,Mmp14,Hsp90aa1,Tjp2,Add1,Hmgb3,Ranbp1,Cfl1,Ythdf2,Cdk6,Ptbp1,Nap1l1,Mov10,Iqgap1,Bcar1,Nedd4l
GO Process	GO:0022414	Reproductive process	46	1467	0.27	0.003	10090.ENSMUSP00000000767,10090.ENSMUSP00000000804,10090.ENSMUSP00000001548,10090.ENSMUSP00000005218,10090.ENSMUSP00000005503,10090.ENSMUSP00000013773,10090.ENSMUSP00000014990,10090.ENSMUSP00000022053,10090.ENSMUSP00000023099,10090.ENSMUSP00000023510,10090.ENSMUSP00000023756,10090.ENSMUSP00000024967,10090.ENSMUSP00000025522,10090.ENSMUSP00000025561,10090.ENSMUSP00000026328,10090.ENSMUSP00000026416…	Rpa1,Ddx3x,Itga3,Cd44,Msh6,Cad,Tppp3,Trip13,Slc38a2,Umps,Racgap1,Msh2,Pdgfrb,Anxa1,Prdx4,Cdk2,Tubgcp2,Pcna,Fkbp4,Mfge8,Bax,Mki67,Serpine1,Ncapd2,Grn,Smc4,Eif4h,H2afx,Hist1h1a,Cit,Hmgb2,Top2a,Pla2g4a,Hmga2,Notch2,Smarcc1,Mmp14,Stxbp1,Casp3,Smc2,Hmga1-rs1,Ncaph,Sord,Ythdf2,Arid1a,Hmgcs1
GO Process	GO:0044255	Cellular lipid metabolic process	30	797	0.35	0.003	10090.ENSMUSP00000006692,10090.ENSMUSP00000007005,10090.ENSMUSP00000013970,10090.ENSMUSP00000015858,10090.ENSMUSP00000019283,10090.ENSMUSP00000023762,10090.ENSMUSP00000025522,10090.ENSMUSP00000025567,10090.ENSMUSP00000029046,10090.ENSMUSP00000029564,10090.ENSMUSP00000030074,10090.ENSMUSP00000031445,10090.ENSMUSP00000033093,10090.ENSMUSP00000036971,10090.ENSMUSP00000039797,10090.ENSMUSP00000046585…	Mvd,Acat2,Pip4k2c,Cers2,Isyna1,Cers5,Pdgfrb,Fads2,Fabp5,Pmvk,Ugcg,Aacs,Bax,Mvk,Prkar2b,Acsl5,Lss,Ephx1,Fasn,Lipa,Ptgs1,Far1,Pla2g4a,Acot7,Fdps,Acaca,Acly,Myo5a,Idi1,Hmgcs1
GO Process	GO:2000026	Regulation of multicellular organismal development	61	2150	0.22	0.003	10090.ENSMUSP00000001548,10090.ENSMUSP00000004202,10090.ENSMUSP00000004327,10090.ENSMUSP00000004507,10090.ENSMUSP00000005218,10090.ENSMUSP00000006614,10090.ENSMUSP00000015858,10090.ENSMUSP00000019109,10090.ENSMUSP00000019362,10090.ENSMUSP00000020099,10090.ENSMUSP00000021062,10090.ENSMUSP00000022629,10090.ENSMUSP00000022638,10090.ENSMUSP00000022639,10090.ENSMUSP00000022871,10090.ENSMUSP00000022875…	Itga3,Dnmt1,G6pdx,Ddx56,Cd44,Epha2,Cers2,Ywhah,Dvl2,Cdk1,Ddx5,Dpysl2,Nefm,Nefl,Sdc2,Ank,Racgap1,Msh2,Impact,Pdgfrb,Anxa1,Baiap2,Smap1,Vim,Caprin1,Stmn2,Sdcbp,Glipr2,Rbm19,Fkbp4,Bax,Ldlr,Nedd4,Serpine1,Grn,Cit,Hmgb2,Rhob,Hmga2,Notch2,Dab2,Fdps,Col5a2,Col3a1,Fmr1,Mmp14,Hsp90aa1,Tjp2,Gap43,Add1,Hmgb3,Luc7l,Ranbp1,Cfl1,Ythdf2,Cdk6,Ptbp1,Nap1l1,Mov10,Iqgap1,Nedd4l
GO Process	GO:0051095	Regulation of helicase activity	4	10	1.37	0.0031	10090.ENSMUSP00000005503,10090.ENSMUSP00000021523,10090.ENSMUSP00000024967,10090.ENSMUSP00000061923	Msh6,Mnat1,Msh2,Mcm2
GO Process	GO:0010975	Regulation of neuron projection development	25	607	0.38	0.0032	10090.ENSMUSP00000001548,10090.ENSMUSP00000004507,10090.ENSMUSP00000015858,10090.ENSMUSP00000019109,10090.ENSMUSP00000019362,10090.ENSMUSP00000022629,10090.ENSMUSP00000022638,10090.ENSMUSP00000022639,10090.ENSMUSP00000022871,10090.ENSMUSP00000026436,10090.ENSMUSP00000028062,10090.ENSMUSP00000028607,10090.ENSMUSP00000029002,10090.ENSMUSP00000032508,10090.ENSMUSP00000034740,10090.ENSMUSP00000046340…	Itga3,Ddx56,Cers2,Ywhah,Dvl2,Dpysl2,Nefm,Nefl,Sdc2,Baiap2,Vim,Caprin1,Stmn2,Fkbp4,Nedd4,Grn,Cit,Dab2,Fmr1,Ranbp1,Cfl1,Ptbp1,Mov10,Iqgap1,Nedd4l
GO Process	GO:1902904	Negative regulation of supramolecular fiber organization	11	146	0.65	0.0032	10090.ENSMUSP00000029002,10090.ENSMUSP00000030636,10090.ENSMUSP00000032508,10090.ENSMUSP00000034713,10090.ENSMUSP00000049440,10090.ENSMUSP00000052776,10090.ENSMUSP00000072087,10090.ENSMUSP00000073371,10090.ENSMUSP00000109979,10090.ENSMUSP00000112259,10090.ENSMUSP00000128888	Stmn2,Stmn1,Fkbp4,Ldlr,Arpin,Eps8,Tmod3,Lima1,Add1,Cfl1,Tpx2
GO Process	GO:0010941	Regulation of cell death	50	1661	0.25	0.0036	10090.ENSMUSP00000000804,10090.ENSMUSP00000003947,10090.ENSMUSP00000004202,10090.ENSMUSP00000004327,10090.ENSMUSP00000005218,10090.ENSMUSP00000006911,10090.ENSMUSP00000018841,10090.ENSMUSP00000019109,10090.ENSMUSP00000020099,10090.ENSMUSP00000021077,10090.ENSMUSP00000021523,10090.ENSMUSP00000022639,10090.ENSMUSP00000022830,10090.ENSMUSP00000024967,10090.ENSMUSP00000025290,10090.ENSMUSP00000025522…	Ddx3x,Nqo1,Dnmt1,G6pdx,Cd44,Cdk4,Aatf,Ywhah,Cdk1,Slc9a3r1,Mnat1,Nefl,Ripk3,Msh2,Impact,Pdgfrb,Anxa1,Ncl,Gclm,Txn1,Txndc12,Arl6ip1,Bax,Cfdp1,Ppp2r1b,Akap12,Rps29,Serpine1,Ptma,Mybbp1a,Grn,Acsl5,Dap,Hmgb2,Rhob,Top2a,Pla2g4a,Hmga2,Npm1,Notch2,Dab2,Fmr1,Stxbp1,Casp3,Col18a1,Mkl1,Steap3,Rsl1d1,Anp32e,Noc2l
GO Process	GO:0048699	Generation of neurons	50	1660	0.25	0.0036	10090.ENSMUSP00000001548,10090.ENSMUSP00000004507,10090.ENSMUSP00000005218,10090.ENSMUSP00000006614,10090.ENSMUSP00000015858,10090.ENSMUSP00000019109,10090.ENSMUSP00000019362,10090.ENSMUSP00000021077,10090.ENSMUSP00000022218,10090.ENSMUSP00000022242,10090.ENSMUSP00000022629,10090.ENSMUSP00000022638,10090.ENSMUSP00000022639,10090.ENSMUSP00000022871,10090.ENSMUSP00000023312,10090.ENSMUSP00000023756…	Itga3,Ddx56,Cd44,Epha2,Cers2,Ywhah,Dvl2,Slc9a3r1,Dhfr,Emb,Dpysl2,Nefm,Nefl,Sdc2,Alcam,Racgap1,Impact,Baiap2,Vim,Caprin1,Stmn2,Ugcg,Stmn1,Ncdn,Fkbp4,Bax,Ldlr,Nedd4,Grn,Cit,Hmgb2,Tubb3,Hmga2,Dab2,Col3a1,Fmr1,Stxbp1,Casp3,Hsp90aa1,Gap43,Mkl1,Epb4.1l3,Ranbp1,Cfl1,Ythdf2,Ptbp1,Nap1l1,Mov10,Iqgap1,Nedd4l
GO Process	GO:0098813	Nuclear chromosome segregation	13	205	0.57	0.0037	10090.ENSMUSP00000022053,10090.ENSMUSP00000023756,10090.ENSMUSP00000031104,10090.ENSMUSP00000034815,10090.ENSMUSP00000042260,10090.ENSMUSP00000047872,10090.ENSMUSP00000048383,10090.ENSMUSP00000062049,10090.ENSMUSP00000068896,10090.ENSMUSP00000099979,10090.ENSMUSP00000101071,10090.ENSMUSP00000106017,10090.ENSMUSP00000116205	Trip13,Racgap1,Pds5a,Kif23,Ncapd2,Smc4,Kif4,Cit,Top2a,Smc2,Zwint,Ncaph,Stag1
GO Process	GO:2000573	Positive regulation of DNA biosynthetic process	8	76	0.79	0.0037	10090.ENSMUSP00000023598,10090.ENSMUSP00000023867,10090.ENSMUSP00000025522,10090.ENSMUSP00000028817,10090.ENSMUSP00000039621,10090.ENSMUSP00000075067,10090.ENSMUSP00000083652,10090.ENSMUSP00000091921	Rfc4,Rfc2,Pdgfrb,Pcna,Rfc3,Npm1,Rfc5,Hsp90aa1
GO Process	GO:1901566	Organonitrogen compound biosynthetic process	37	1096	0.3	0.0038	10090.ENSMUSP00000000804,10090.ENSMUSP00000004327,10090.ENSMUSP00000006611,10090.ENSMUSP00000006764,10090.ENSMUSP00000008036,10090.ENSMUSP00000013773,10090.ENSMUSP00000015858,10090.ENSMUSP00000016105,10090.ENSMUSP00000022218,10090.ENSMUSP00000023510,10090.ENSMUSP00000023762,10090.ENSMUSP00000025522,10090.ENSMUSP00000026846,10090.ENSMUSP00000028004,10090.ENSMUSP00000029046,10090.ENSMUSP00000029666…	Ddx3x,G6pdx,Srm,Aprt,Rplp1,Cad,Cers2,Adss,Dhfr,Umps,Cers5,Pdgfrb,Tyms,Aldh9a1,Fabp5,Papss1,Gclm,Ugcg,Ctps,Ugdh,Bcat1,Rps29,Rbm3,Acsl5,Eif4h,Mtap,Kdelc1,Pla2g4a,Pgrmc1,Acot7,Impdh2,Rpl29,Larp4,Acaca,Ass1,Prpsap1,Acly
GO Process	GO:0008283	Cell population proliferation	23	541	0.4	0.0039	10090.ENSMUSP00000000505,10090.ENSMUSP00000006614,10090.ENSMUSP00000019362,10090.ENSMUSP00000020099,10090.ENSMUSP00000023217,10090.ENSMUSP00000023407,10090.ENSMUSP00000023756,10090.ENSMUSP00000024783,10090.ENSMUSP00000025522,10090.ENSMUSP00000030381,10090.ENSMUSP00000033093,10090.ENSMUSP00000033310,10090.ENSMUSP00000046340,10090.ENSMUSP00000047119,10090.ENSMUSP00000053270,10090.ENSMUSP00000072556…	Mcm7,Epha2,Dvl2,Cdk1,Bop1,Mina,Racgap1,Bysl,Pdgfrb,Ctps,Bax,Mki67,Grn,Gnl3,Lipa,Hmga2,Notch2,Dab2,Impdh2,Rpl29,Mmp14,Pes1,Ythdf2
GO Process	GO:0009124	Nucleoside monophosphate biosynthetic process	6	38	0.97	0.0039	10090.ENSMUSP00000006764,10090.ENSMUSP00000013773,10090.ENSMUSP00000016105,10090.ENSMUSP00000023510,10090.ENSMUSP00000026846,10090.ENSMUSP00000079888	Aprt,Cad,Adss,Umps,Tyms,Impdh2
GO Process	GO:0019287	Isopentenyl diphosphate biosynthetic process, mevalonate pathway	3	3	1.77	0.0039	10090.ENSMUSP00000006692,10090.ENSMUSP00000029564,10090.ENSMUSP00000036971	Mvd,Pmvk,Mvk
GO Process	GO:0051336	Regulation of hydrolase activity	39	1184	0.29	0.0039	10090.ENSMUSP00000000804,10090.ENSMUSP00000005185,10090.ENSMUSP00000005218,10090.ENSMUSP00000005503,10090.ENSMUSP00000006614,10090.ENSMUSP00000006697,10090.ENSMUSP00000019362,10090.ENSMUSP00000020339,10090.ENSMUSP00000021523,10090.ENSMUSP00000022345,10090.ENSMUSP00000022830,10090.ENSMUSP00000023487,10090.ENSMUSP00000023756,10090.ENSMUSP00000024967,10090.ENSMUSP00000025522,10090.ENSMUSP00000025561…	Ddx3x,Cstb,Cd44,Msh6,Epha2,Itih3,Dvl2,Tbc1d15,Mnat1,Dnajc9,Ripk3,Arhgap31,Racgap1,Msh2,Pdgfrb,Anxa1,Smap1,Pcna,Pcolce,Zc3hav1,Mphosph10,Arl6ip1,Bax,Dock11,Ppp2r1b,Serpine1,Grn,Dap,Mcm2,Hmgb2,C4b,Rcc2,Ppp4r1,Npm1,Mkl1,Ncaph,Ranbp1,Rangap1,Iqgap1
GO Process	GO:0051493	Regulation of cytoskeleton organization	23	541	0.4	0.0039	10090.ENSMUSP00000012587,10090.ENSMUSP00000014922,10090.ENSMUSP00000024709,10090.ENSMUSP00000025522,10090.ENSMUSP00000026436,10090.ENSMUSP00000029002,10090.ENSMUSP00000030636,10090.ENSMUSP00000031565,10090.ENSMUSP00000032508,10090.ENSMUSP00000049440,10090.ENSMUSP00000052776,10090.ENSMUSP00000062049,10090.ENSMUSP00000072087,10090.ENSMUSP00000073371,10090.ENSMUSP00000075067,10090.ENSMUSP00000078741…	Kif11,Fhod1,Cd2ap,Pdgfrb,Baiap2,Stmn2,Stmn1,Fscn1,Fkbp4,Arpin,Eps8,Cit,Tmod3,Lima1,Npm1,Notch2,Capn6,Add1,Ranbp1,Cfl1,Stag1,Iqgap1,Tpx2
GO Process	GO:1905463	Negative regulation of DNA duplex unwinding	3	3	1.77	0.0039	10090.ENSMUSP00000021523,10090.ENSMUSP00000061923,10090.ENSMUSP00000068896	Mnat1,Mcm2,Top2a
GO Process	GO:0008654	Phospholipid biosynthetic process	11	151	0.63	0.004	10090.ENSMUSP00000006692,10090.ENSMUSP00000019283,10090.ENSMUSP00000029046,10090.ENSMUSP00000029564,10090.ENSMUSP00000036971,10090.ENSMUSP00000046585,10090.ENSMUSP00000064334,10090.ENSMUSP00000070868,10090.ENSMUSP00000080531,10090.ENSMUSP00000132780,10090.ENSMUSP00000136944	Mvd,Isyna1,Fabp5,Pmvk,Mvk,Acsl5,Far1,Pla2g4a,Fdps,Idi1,Hmgcs1
GO Process	GO:0071396	Cellular response to lipid	22	507	0.41	0.004	10090.ENSMUSP00000001724,10090.ENSMUSP00000006911,10090.ENSMUSP00000019109,10090.ENSMUSP00000021062,10090.ENSMUSP00000025561,10090.ENSMUSP00000027438,10090.ENSMUSP00000028062,10090.ENSMUSP00000031445,10090.ENSMUSP00000032508,10090.ENSMUSP00000034713,10090.ENSMUSP00000034740,10090.ENSMUSP00000039586,10090.ENSMUSP00000047551,10090.ENSMUSP00000063795,10090.ENSMUSP00000065940,10090.ENSMUSP00000075067…	Ddx18,Cdk4,Ywhah,Ddx5,Anxa1,Ncl,Vim,Aacs,Fkbp4,Ldlr,Nedd4,Serpine1,Ephx1,Irs1,Hmgb2,Npm1,Acaca,Ass1,Add1,Ranbp1,Arid1a,Hmgcs1
GO Process	GO:0046394	Carboxylic acid biosynthetic process	14	238	0.54	0.0041	10090.ENSMUSP00000013773,10090.ENSMUSP00000022218,10090.ENSMUSP00000025567,10090.ENSMUSP00000031103,10090.ENSMUSP00000032402,10090.ENSMUSP00000052872,10090.ENSMUSP00000059977,10090.ENSMUSP00000061092,10090.ENSMUSP00000070868,10090.ENSMUSP00000074827,10090.ENSMUSP00000099490,10090.ENSMUSP00000099904,10090.ENSMUSP00000103012,10090.ENSMUSP00000116028	Cad,Dhfr,Fads2,Ugdh,Bcat1,Fasn,Ptgs1,Mtap,Pla2g4a,Acot7,Acaca,Ass1,Acly,Myo5a
GO Process	GO:0051017	Actin filament bundle assembly	7	57	0.86	0.0041	10090.ENSMUSP00000026436,10090.ENSMUSP00000031565,10090.ENSMUSP00000052776,10090.ENSMUSP00000063734,10090.ENSMUSP00000073371,10090.ENSMUSP00000090245,10090.ENSMUSP00000109979	Baiap2,Fscn1,Eps8,Ezr,Lima1,Marcks,Add1
GO Process	GO:0032879	Regulation of localization	74	2806	0.19	0.0042	10090.ENSMUSP00000001507,10090.ENSMUSP00000001548,10090.ENSMUSP00000003268,10090.ENSMUSP00000004327,10090.ENSMUSP00000004565,10090.ENSMUSP00000006614,10090.ENSMUSP00000007005,10090.ENSMUSP00000007257,10090.ENSMUSP00000015858,10090.ENSMUSP00000019109,10090.ENSMUSP00000020099,10090.ENSMUSP00000021077,10090.ENSMUSP00000021574,10090.ENSMUSP00000022629,10090.ENSMUSP00000022830,10090.ENSMUSP00000024709…	Cyp51,Itga3,Sh3gl1,G6pdx,Ralb,Epha2,Acat2,Clic1,Cers2,Ywhah,Cdk1,Slc9a3r1,Gtpbp4,Dpysl2,Ripk3,Cd2ap,Iws1,Pdgfrb,Anxa1,Smap1,Vim,Fabp5,S100a11,Sdcbp,Txn1,Glipr2,Stmn1,Aacs,Mfge8,Arl6ip1,Bax,Mpp1,Nedd4,Akap12,Serpine1,Grn,Acsl5,Gnl3,Arpin,Ptgs1,Hist1h1a,Ezr,Irs1,Rhob,Pla2g4a,Rcc2,Tmod3,Hmga2,Pgrmc1,Npm1,Cherp,Dab2,Xpo5,Lyar,Col3a1,Fmr1,Mmp14,Stxbp1,Hsp90aa1,Sqstm1,Stk10,Ywhaq,Col18a1,Add1,Cfl1,Rsl1…
GO Process	GO:0002262	Myeloid cell homeostasis	10	126	0.67	0.0043	10090.ENSMUSP00000004327,10090.ENSMUSP00000021930,10090.ENSMUSP00000025561,10090.ENSMUSP00000033093,10090.ENSMUSP00000047570,10090.ENSMUSP00000072087,10090.ENSMUSP00000084791,10090.ENSMUSP00000091238,10090.ENSMUSP00000109979,10090.ENSMUSP00000129157	G6pdx,Sfxn1,Anxa1,Bax,Jmjd6,Tmod3,Lyar,Casp3,Add1,Tcea1
GO Process	GO:0000302	Response to reactive oxygen species	13	210	0.56	0.0045	10090.ENSMUSP00000003947,10090.ENSMUSP00000020099,10090.ENSMUSP00000022830,10090.ENSMUSP00000025290,10090.ENSMUSP00000025522,10090.ENSMUSP00000025561,10090.ENSMUSP00000028817,10090.ENSMUSP00000030051,10090.ENSMUSP00000067013,10090.ENSMUSP00000091238,10090.ENSMUSP00000112259,10090.ENSMUSP00000129584,10090.ENSMUSP00000136972	Nqo1,Cdk1,Ripk3,Impact,Pdgfrb,Anxa1,Pcna,Txn1,Rhob,Casp3,Cfl1,Bcar1,Lig1
GO Process	GO:0048545	Response to steroid hormone	16	304	0.49	0.0046	10090.ENSMUSP00000013773,10090.ENSMUSP00000019109,10090.ENSMUSP00000021062,10090.ENSMUSP00000022639,10090.ENSMUSP00000025561,10090.ENSMUSP00000026846,10090.ENSMUSP00000028817,10090.ENSMUSP00000032508,10090.ENSMUSP00000033720,10090.ENSMUSP00000034740,10090.ENSMUSP00000047551,10090.ENSMUSP00000065940,10090.ENSMUSP00000079689,10090.ENSMUSP00000091238,10090.ENSMUSP00000099904,10090.ENSMUSP00000122354	Cad,Ywhah,Ddx5,Nefl,Anxa1,Tyms,Pcna,Fkbp4,Rbbp7,Nedd4,Ephx1,Hmgb2,Dab2,Casp3,Ass1,Arid1a
GO Process	GO:0051494	Negative regulation of cytoskeleton organization	11	154	0.62	0.0046	10090.ENSMUSP00000029002,10090.ENSMUSP00000030636,10090.ENSMUSP00000032508,10090.ENSMUSP00000049440,10090.ENSMUSP00000052776,10090.ENSMUSP00000072087,10090.ENSMUSP00000073371,10090.ENSMUSP00000075067,10090.ENSMUSP00000109979,10090.ENSMUSP00000112259,10090.ENSMUSP00000128888	Stmn2,Stmn1,Fkbp4,Arpin,Eps8,Tmod3,Lima1,Npm1,Add1,Cfl1,Tpx2
GO Process	GO:0001889	Liver development	11	155	0.62	0.0048	10090.ENSMUSP00000013773,10090.ENSMUSP00000025561,10090.ENSMUSP00000026846,10090.ENSMUSP00000028817,10090.ENSMUSP00000031445,10090.ENSMUSP00000033310,10090.ENSMUSP00000047551,10090.ENSMUSP00000075067,10090.ENSMUSP00000078741,10090.ENSMUSP00000099904,10090.ENSMUSP00000136944	Cad,Anxa1,Tyms,Pcna,Aacs,Mki67,Ephx1,Npm1,Notch2,Ass1,Hmgcs1
GO Process	GO:0006796	Phosphate-containing compound metabolic process	52	1776	0.24	0.0048	10090.ENSMUSP00000002825,10090.ENSMUSP00000004327,10090.ENSMUSP00000006614,10090.ENSMUSP00000006692,10090.ENSMUSP00000006764,10090.ENSMUSP00000006911,10090.ENSMUSP00000013773,10090.ENSMUSP00000013970,10090.ENSMUSP00000016105,10090.ENSMUSP00000019283,10090.ENSMUSP00000020099,10090.ENSMUSP00000020980,10090.ENSMUSP00000021523,10090.ENSMUSP00000021539,10090.ENSMUSP00000022499,10090.ENSMUSP00000022529…	Baz1b,G6pdx,Epha2,Mvd,Aprt,Cdk4,Cad,Pip4k2c,Adss,Isyna1,Cdk1,Rrm2,Mnat1,Vrk1,Rnaseh2b,Tkt,Ripk3,Umps,Msh2,Pdgfrb,Rps6ka4,Cdk2,Tyms,Fabp5,Pmvk,Papss1,Ctps,Ppp2r1b,Mvk,Dnph1,Acsl5,Fasn,Mlkl,Cit,Far1,Pla2g4a,Hmga2,Ppp4r1,Acot7,Dab2,Impdh2,Fdps,Acaca,Gale,Stk10,Prpsap1,Acly,Cfl1,Srpk1,Cdk6,Idi1,Hmgcs1
GO Process	GO:0043242	Negative regulation of protein-containing complex disassembly	8	80	0.77	0.0048	10090.ENSMUSP00000029002,10090.ENSMUSP00000052776,10090.ENSMUSP00000072087,10090.ENSMUSP00000073371,10090.ENSMUSP00000076024,10090.ENSMUSP00000109979,10090.ENSMUSP00000112259,10090.ENSMUSP00000128888	Stmn2,Eps8,Tmod3,Lima1,Scaf8,Add1,Cfl1,Tpx2
GO Process	GO:0051054	Positive regulation of DNA metabolic process	13	212	0.56	0.0048	10090.ENSMUSP00000023598,10090.ENSMUSP00000023867,10090.ENSMUSP00000024967,10090.ENSMUSP00000025522,10090.ENSMUSP00000026416,10090.ENSMUSP00000028817,10090.ENSMUSP00000033093,10090.ENSMUSP00000039621,10090.ENSMUSP00000047119,10090.ENSMUSP00000075067,10090.ENSMUSP00000083652,10090.ENSMUSP00000091921,10090.ENSMUSP00000101858	Rfc4,Rfc2,Msh2,Pdgfrb,Cdk2,Pcna,Bax,Rfc3,Gnl3,Npm1,Rfc5,Hsp90aa1,Fus
GO Process	GO:0007015	Actin filament organization	14	243	0.53	0.0049	10090.ENSMUSP00000014922,10090.ENSMUSP00000022599,10090.ENSMUSP00000024709,10090.ENSMUSP00000026436,10090.ENSMUSP00000031565,10090.ENSMUSP00000052776,10090.ENSMUSP00000063734,10090.ENSMUSP00000072087,10090.ENSMUSP00000073371,10090.ENSMUSP00000090245,10090.ENSMUSP00000109979,10090.ENSMUSP00000112259,10090.ENSMUSP00000116028,10090.ENSMUSP00000129584	Fhod1,Diap3,Cd2ap,Baiap2,Fscn1,Eps8,Ezr,Tmod3,Lima1,Marcks,Add1,Cfl1,Myo5a,Bcar1
GO Process	GO:0032270	Positive regulation of cellular protein metabolic process	48	1600	0.25	0.0051	10090.ENSMUSP00000000804,10090.ENSMUSP00000001258,10090.ENSMUSP00000004202,10090.ENSMUSP00000004565,10090.ENSMUSP00000005218,10090.ENSMUSP00000006911,10090.ENSMUSP00000008036,10090.ENSMUSP00000019362,10090.ENSMUSP00000021523,10090.ENSMUSP00000022830,10090.ENSMUSP00000025290,10090.ENSMUSP00000025522,10090.ENSMUSP00000025903,10090.ENSMUSP00000026469,10090.ENSMUSP00000028062,10090.ENSMUSP00000029912…	Ddx3x,Uhrf1,Dnmt1,Ralb,Cd44,Cdk4,Rplp1,Dvl2,Mnat1,Ripk3,Impact,Pdgfrb,Rps6ka4,Nab2,Vim,Sdcbp,Txn1,Glipr2,Pcolce,Cnbp,Bax,Ldlr,Akap12,Rbm3,Stub1,Grn,Gnl3,Dap,Poldip3,Ezr,Hmga2,Npm1,Notch2,Hist1h1b,Dab2,Fmr1,Mmp14,Hsp90aa1,Larp4,Sqstm1,Stk10,Cfl1,Sumo2,Ythdf2,Ptbp1,Iqgap1,Tpx2,Ube2i
GO Process	GO:0009123	Nucleoside monophosphate metabolic process	7	61	0.83	0.0057	10090.ENSMUSP00000006764,10090.ENSMUSP00000013773,10090.ENSMUSP00000016105,10090.ENSMUSP00000023510,10090.ENSMUSP00000026846,10090.ENSMUSP00000045283,10090.ENSMUSP00000079888	Aprt,Cad,Adss,Umps,Tyms,Dnph1,Impdh2
GO Process	GO:0017148	Negative regulation of translation	10	132	0.65	0.0058	10090.ENSMUSP00000000804,10090.ENSMUSP00000007814,10090.ENSMUSP00000022218,10090.ENSMUSP00000026846,10090.ENSMUSP00000027438,10090.ENSMUSP00000028607,10090.ENSMUSP00000036971,10090.ENSMUSP00000085906,10090.ENSMUSP00000120414,10090.ENSMUSP00000126897	Ddx3x,Khsrp,Dhfr,Tyms,Ncl,Caprin1,Mvk,Fmr1,Ythdf2,Mov10
GO Process	GO:0070828	Heterochromatin organization	6	43	0.91	0.0065	10090.ENSMUSP00000044361,10090.ENSMUSP00000072556,10090.ENSMUSP00000089948,10090.ENSMUSP00000100667,10090.ENSMUSP00000107421,10090.ENSMUSP00000122354	Smarca5,Hmga2,Mbd3,Hmga1-rs1,Wdhd1,Arid1a
GO Process	GO:0051347	Positive regulation of transferase activity	25	642	0.36	0.0066	10090.ENSMUSP00000000804,10090.ENSMUSP00000004565,10090.ENSMUSP00000006614,10090.ENSMUSP00000008036,10090.ENSMUSP00000019362,10090.ENSMUSP00000021523,10090.ENSMUSP00000022830,10090.ENSMUSP00000023598,10090.ENSMUSP00000023867,10090.ENSMUSP00000025522,10090.ENSMUSP00000026469,10090.ENSMUSP00000028817,10090.ENSMUSP00000039621,10090.ENSMUSP00000040431,10090.ENSMUSP00000061012,10090.ENSMUSP00000063795…	Ddx3x,Ralb,Epha2,Rplp1,Dvl2,Mnat1,Ripk3,Rfc4,Rfc2,Pdgfrb,Nab2,Pcna,Rfc3,Stub1,Hmgn1,Irs1,Hmga2,Npm1,Dab2,Rfc5,Hsp90aa1,Stk10,Iqgap1,Tpx2,Ube2i
GO Process	GO:0010638	Positive regulation of organelle organization	24	606	0.37	0.007	10090.ENSMUSP00000004202,10090.ENSMUSP00000004565,10090.ENSMUSP00000013970,10090.ENSMUSP00000014922,10090.ENSMUSP00000025522,10090.ENSMUSP00000025561,10090.ENSMUSP00000025651,10090.ENSMUSP00000025668,10090.ENSMUSP00000025903,10090.ENSMUSP00000026436,10090.ENSMUSP00000029002,10090.ENSMUSP00000029912,10090.ENSMUSP00000031565,10090.ENSMUSP00000033093,10090.ENSMUSP00000046340,10090.ENSMUSP00000047119…	Dnmt1,Ralb,Pip4k2c,Fhod1,Pdgfrb,Anxa1,Fen1,Atl3,Rps6ka4,Baiap2,Stmn2,Sdcbp,Fscn1,Bax,Grn,Gnl3,Pla2g4a,Npm1,Hist1h1b,Ube2c,Fmr1,Ranbp1,Cfl1,Ptbp1
GO Process	GO:0034614	Cellular response to reactive oxygen species	10	136	0.64	0.0072	10090.ENSMUSP00000003947,10090.ENSMUSP00000020099,10090.ENSMUSP00000022830,10090.ENSMUSP00000025290,10090.ENSMUSP00000025522,10090.ENSMUSP00000025561,10090.ENSMUSP00000028817,10090.ENSMUSP00000067013,10090.ENSMUSP00000112259,10090.ENSMUSP00000129584	Nqo1,Cdk1,Ripk3,Impact,Pdgfrb,Anxa1,Pcna,Rhob,Cfl1,Bcar1
GO Process	GO:0043044	ATP-dependent chromatin remodeling	6	44	0.9	0.0072	10090.ENSMUSP00000030456,10090.ENSMUSP00000044188,10090.ENSMUSP00000044361,10090.ENSMUSP00000086094,10090.ENSMUSP00000122354,10090.ENSMUSP00000128483	Nasp,Ptma,Smarca5,Smarcc1,Arid1a,Anp32e
GO Process	GO:0045787	Positive regulation of cell cycle	17	354	0.45	0.0075	10090.ENSMUSP00000000804,10090.ENSMUSP00000006911,10090.ENSMUSP00000020099,10090.ENSMUSP00000021523,10090.ENSMUSP00000023756,10090.ENSMUSP00000025522,10090.ENSMUSP00000025561,10090.ENSMUSP00000025651,10090.ENSMUSP00000034815,10090.ENSMUSP00000044827,10090.ENSMUSP00000062049,10090.ENSMUSP00000071163,10090.ENSMUSP00000072087,10090.ENSMUSP00000072556,10090.ENSMUSP00000075067,10090.ENSMUSP00000085581…	Ddx3x,Cdk4,Cdk1,Mnat1,Racgap1,Pdgfrb,Anxa1,Fen1,Kif23,Mybbp1a,Cit,Rcc2,Tmod3,Hmga2,Npm1,Ube2c,Ranbp1
GO Process	GO:0048872	Homeostasis of number of cells	14	255	0.51	0.0076	10090.ENSMUSP00000000767,10090.ENSMUSP00000004327,10090.ENSMUSP00000021930,10090.ENSMUSP00000022830,10090.ENSMUSP00000025561,10090.ENSMUSP00000033093,10090.ENSMUSP00000033419,10090.ENSMUSP00000047570,10090.ENSMUSP00000053270,10090.ENSMUSP00000072087,10090.ENSMUSP00000084791,10090.ENSMUSP00000091238,10090.ENSMUSP00000109979,10090.ENSMUSP00000129157	Rpa1,G6pdx,Sfxn1,Ripk3,Anxa1,Bax,Dock11,Jmjd6,Lipa,Tmod3,Lyar,Casp3,Add1,Tcea1
GO Process	GO:0072522	Purine-containing compound biosynthetic process	10	137	0.63	0.0076	10090.ENSMUSP00000006764,10090.ENSMUSP00000016105,10090.ENSMUSP00000029666,10090.ENSMUSP00000046585,10090.ENSMUSP00000061092,10090.ENSMUSP00000074827,10090.ENSMUSP00000079888,10090.ENSMUSP00000099490,10090.ENSMUSP00000101999,10090.ENSMUSP00000103012	Aprt,Adss,Papss1,Acsl5,Mtap,Acot7,Impdh2,Acaca,Prpsap1,Acly
GO Process	GO:0007076	Mitotic chromosome condensation	4	14	1.23	0.0077	10090.ENSMUSP00000042260,10090.ENSMUSP00000047872,10090.ENSMUSP00000099979,10090.ENSMUSP00000106017	Ncapd2,Smc4,Smc2,Ncaph
GO Process	GO:0043603	Cellular amide metabolic process	26	689	0.35	0.0077	10090.ENSMUSP00000000804,10090.ENSMUSP00000004327,10090.ENSMUSP00000006692,10090.ENSMUSP00000008036,10090.ENSMUSP00000015858,10090.ENSMUSP00000022218,10090.ENSMUSP00000023762,10090.ENSMUSP00000026846,10090.ENSMUSP00000029564,10090.ENSMUSP00000029769,10090.ENSMUSP00000030074,10090.ENSMUSP00000034903,10090.ENSMUSP00000036971,10090.ENSMUSP00000038352,10090.ENSMUSP00000038964,10090.ENSMUSP00000046585…	Ddx3x,G6pdx,Mvd,Rplp1,Cers2,Dhfr,Cers5,Tyms,Pmvk,Gclm,Ugcg,Gsta4,Mvk,Rps29,Rbm3,Acsl5,Eif4h,Fasn,Far1,Acot7,Rpl29,Larp4,Acaca,Ass1,Acly,Hmgcs1
GO Process	GO:0080135	Regulation of cellular response to stress	26	690	0.35	0.0078	10090.ENSMUSP00000005218,10090.ENSMUSP00000015858,10090.ENSMUSP00000019362,10090.ENSMUSP00000021062,10090.ENSMUSP00000021807,10090.ENSMUSP00000022218,10090.ENSMUSP00000022499,10090.ENSMUSP00000023099,10090.ENSMUSP00000025290,10090.ENSMUSP00000028817,10090.ENSMUSP00000030051,10090.ENSMUSP00000030296,10090.ENSMUSP00000033093,10090.ENSMUSP00000037340,10090.ENSMUSP00000046340,10090.ENSMUSP00000063734…	Cd44,Cers2,Dvl2,Ddx5,Dek,Dhfr,Rnaseh2b,Slc38a2,Impact,Pcna,Txn1,Txndc12,Bax,Wdr70,Grn,Ezr,Hmga2,Npm1,Dab2,Fmr1,Rpa2,Hmga1-rs1,Fus,Steap3,Rsl1d1,Cdk6
GO Process	GO:0018904	Ether metabolic process	5	28	1.02	0.0081	10090.ENSMUSP00000030051,10090.ENSMUSP00000047551,10090.ENSMUSP00000052872,10090.ENSMUSP00000064334,10090.ENSMUSP00000070868	Txn1,Ephx1,Fasn,Far1,Pla2g4a
GO Process	GO:0033036	Macromolecule localization	60	2198	0.21	0.0082	10090.ENSMUSP00000000767,10090.ENSMUSP00000000804,10090.ENSMUSP00000006614,10090.ENSMUSP00000007814,10090.ENSMUSP00000008445,10090.ENSMUSP00000018506,10090.ENSMUSP00000018711,10090.ENSMUSP00000019109,10090.ENSMUSP00000019362,10090.ENSMUSP00000020099,10090.ENSMUSP00000020339,10090.ENSMUSP00000021062,10090.ENSMUSP00000021077,10090.ENSMUSP00000024967,10090.ENSMUSP00000025243,10090.ENSMUSP00000025357…	Rpa1,Ddx3x,Epha2,Khsrp,Phax,Kpna2,Gabarap,Ywhah,Dvl2,Cdk1,Tbc1d15,Ddx5,Slc9a3r1,Msh2,Iws1,Ap3s1,Anxa1,Baiap2,Txn1,Ugcg,Nasp,Fkbp4,Arl6ip1,Bax,Ldlr,Nedd4,Akap12,Hnrnpa1,Anln,Acsl5,Vps37b,Poldip3,Ezr,Irs1,Rhob,Pla2g4a,Rcc2,Lima1,Npm1,Hist1h1b,Dab2,Armcx3,Xpo5,Fmr1,Stxbp1,Hsp90aa1,Rpa2,Sqstm1,Ywhaq,Pes1,Steap3,Epb4.1l3,Cfl1,Sumo2,Myo5a,Srsf3,Sri,Rangap1,Cep55,Nup50
GO Process	GO:0030855	Epithelial cell differentiation	22	540	0.38	0.0086	10090.ENSMUSP00000006614,10090.ENSMUSP00000020099,10090.ENSMUSP00000021077,10090.ENSMUSP00000025561,10090.ENSMUSP00000026846,10090.ENSMUSP00000028062,10090.ENSMUSP00000028817,10090.ENSMUSP00000030074,10090.ENSMUSP00000045283,10090.ENSMUSP00000052872,10090.ENSMUSP00000053751,10090.ENSMUSP00000053943,10090.ENSMUSP00000059977,10090.ENSMUSP00000063734,10090.ENSMUSP00000078741,10090.ENSMUSP00000079689…	Epha2,Cdk1,Slc9a3r1,Anxa1,Tyms,Vim,Pcna,Ugcg,Dnph1,Fasn,Sprr1a,Basp1,Ptgs1,Ezr,Notch2,Dab2,Casp3,Tjp2,Col18a1,Tagln2,Cdk6,Iqgap1
GO Process	GO:0006979	Response to oxidative stress	18	395	0.43	0.0089	10090.ENSMUSP00000003947,10090.ENSMUSP00000004327,10090.ENSMUSP00000020099,10090.ENSMUSP00000022830,10090.ENSMUSP00000025290,10090.ENSMUSP00000025522,10090.ENSMUSP00000025561,10090.ENSMUSP00000026328,10090.ENSMUSP00000028817,10090.ENSMUSP00000029769,10090.ENSMUSP00000030051,10090.ENSMUSP00000059977,10090.ENSMUSP00000067013,10090.ENSMUSP00000087119,10090.ENSMUSP00000091238,10090.ENSMUSP00000112259…	Nqo1,G6pdx,Cdk1,Ripk3,Impact,Pdgfrb,Anxa1,Prdx4,Pcna,Gclm,Txn1,Ptgs1,Rhob,Mmp14,Casp3,Cfl1,Bcar1,Lig1
GO Process	GO:0051321	Meiotic cell cycle	13	229	0.52	0.0091	10090.ENSMUSP00000000767,10090.ENSMUSP00000005503,10090.ENSMUSP00000022053,10090.ENSMUSP00000026416,10090.ENSMUSP00000026547,10090.ENSMUSP00000033310,10090.ENSMUSP00000042260,10090.ENSMUSP00000047872,10090.ENSMUSP00000051432,10090.ENSMUSP00000068896,10090.ENSMUSP00000072556,10090.ENSMUSP00000099979,10090.ENSMUSP00000106017	Rpa1,Msh6,Trip13,Cdk2,Tubgcp2,Mki67,Ncapd2,Smc4,H2afx,Top2a,Hmga2,Smc2,Ncaph
GO Process	GO:0009156	Ribonucleoside monophosphate biosynthetic process	5	29	1.01	0.0092	10090.ENSMUSP00000006764,10090.ENSMUSP00000013773,10090.ENSMUSP00000016105,10090.ENSMUSP00000023510,10090.ENSMUSP00000079888	Aprt,Cad,Adss,Umps,Impdh2
GO Process	GO:0050892	Intestinal absorption	5	29	1.01	0.0092	10090.ENSMUSP00000030074,10090.ENSMUSP00000034713,10090.ENSMUSP00000063734,10090.ENSMUSP00000073371,10090.ENSMUSP00000097154	Ugcg,Ldlr,Ezr,Lima1,Tjp2
GO Process	GO:0000915	Actomyosin contractile ring assembly	3	5	1.55	0.0094	10090.ENSMUSP00000023756,10090.ENSMUSP00000034815,10090.ENSMUSP00000045873	Racgap1,Kif23,Anln
GO Process	GO:0042921	Glucocorticoid receptor signaling pathway	3	5	1.55	0.0094	10090.ENSMUSP00000019109,10090.ENSMUSP00000034740,10090.ENSMUSP00000122354	Ywhah,Nedd4,Arid1a
GO Process	GO:0032355	Response to estradiol	10	142	0.62	0.0095	10090.ENSMUSP00000001724,10090.ENSMUSP00000003947,10090.ENSMUSP00000025522,10090.ENSMUSP00000025561,10090.ENSMUSP00000028817,10090.ENSMUSP00000046340,10090.ENSMUSP00000089051,10090.ENSMUSP00000089948,10090.ENSMUSP00000091238,10090.ENSMUSP00000099904	Ddx18,Nqo1,Pdgfrb,Anxa1,Pcna,Grn,Stxbp1,Mbd3,Casp3,Ass1
GO Process	GO:1902743	Regulation of lamellipodium organization	6	47	0.88	0.0095	10090.ENSMUSP00000005218,10090.ENSMUSP00000006614,10090.ENSMUSP00000031565,10090.ENSMUSP00000049440,10090.ENSMUSP00000091921,10090.ENSMUSP00000112259	Cd44,Epha2,Fscn1,Arpin,Hsp90aa1,Cfl1
GO Process	GO:0050767	Regulation of neurogenesis	32	948	0.3	0.0097	10090.ENSMUSP00000001548,10090.ENSMUSP00000004507,10090.ENSMUSP00000015858,10090.ENSMUSP00000019109,10090.ENSMUSP00000019362,10090.ENSMUSP00000022629,10090.ENSMUSP00000022638,10090.ENSMUSP00000022639,10090.ENSMUSP00000022871,10090.ENSMUSP00000025290,10090.ENSMUSP00000026436,10090.ENSMUSP00000028062,10090.ENSMUSP00000028607,10090.ENSMUSP00000029002,10090.ENSMUSP00000032508,10090.ENSMUSP00000034713…	Itga3,Ddx56,Cers2,Ywhah,Dvl2,Dpysl2,Nefm,Nefl,Sdc2,Impact,Baiap2,Vim,Caprin1,Stmn2,Fkbp4,Ldlr,Nedd4,Grn,Cit,Hmgb2,Hmga2,Dab2,Col3a1,Fmr1,Ranbp1,Cfl1,Ythdf2,Ptbp1,Nap1l1,Mov10,Iqgap1,Nedd4l
GO Process	GO:0071407	Cellular response to organic cyclic compound	21	511	0.38	0.0102	10090.ENSMUSP00000001724,10090.ENSMUSP00000004565,10090.ENSMUSP00000006911,10090.ENSMUSP00000019109,10090.ENSMUSP00000021062,10090.ENSMUSP00000021077,10090.ENSMUSP00000025290,10090.ENSMUSP00000025561,10090.ENSMUSP00000029769,10090.ENSMUSP00000031445,10090.ENSMUSP00000031850,10090.ENSMUSP00000032508,10090.ENSMUSP00000034740,10090.ENSMUSP00000047551,10090.ENSMUSP00000063734,10090.ENSMUSP00000075067…	Ddx18,Ralb,Cdk4,Ywhah,Ddx5,Slc9a3r1,Impact,Anxa1,Gclm,Aacs,Zc3hav1,Fkbp4,Nedd4,Ephx1,Ezr,Npm1,Casp3,Ass1,Ranbp1,Arid1a,Hmgcs1
GO Process	GO:0071417	Cellular response to organonitrogen compound	22	549	0.37	0.0103	10090.ENSMUSP00000004202,10090.ENSMUSP00000006764,10090.ENSMUSP00000006911,10090.ENSMUSP00000021077,10090.ENSMUSP00000025290,10090.ENSMUSP00000026416,10090.ENSMUSP00000026436,10090.ENSMUSP00000028062,10090.ENSMUSP00000029769,10090.ENSMUSP00000063734,10090.ENSMUSP00000063795,10090.ENSMUSP00000066556,10090.ENSMUSP00000083620,10090.ENSMUSP00000085192,10090.ENSMUSP00000086094,10090.ENSMUSP00000091238…	Dnmt1,Aprt,Cdk4,Slc9a3r1,Impact,Cdk2,Baiap2,Vim,Gclm,Ezr,Irs1,Soga1,Col5a2,Col3a1,Smarcc1,Casp3,Ass1,Cfl1,Myo5a,Srsf3,Rangap1,Bcar1
GO Process	GO:0060968	Regulation of gene silencing	7	69	0.78	0.0105	10090.ENSMUSP00000021062,10090.ENSMUSP00000026416,10090.ENSMUSP00000043691,10090.ENSMUSP00000062030,10090.ENSMUSP00000079356,10090.ENSMUSP00000084257,10090.ENSMUSP00000085906	Ddx5,Cdk2,Atad2,Hist1h1a,Hist1h1b,Xpo5,Fmr1
GO Process	GO:0006206	Pyrimidine nucleobase metabolic process	4	16	1.17	0.0113	10090.ENSMUSP00000013773,10090.ENSMUSP00000023510,10090.ENSMUSP00000026846,10090.ENSMUSP00000030381	Cad,Umps,Tyms,Ctps
GO Process	GO:1901880	Negative regulation of protein depolymerization	7	70	0.77	0.0113	10090.ENSMUSP00000029002,10090.ENSMUSP00000052776,10090.ENSMUSP00000072087,10090.ENSMUSP00000073371,10090.ENSMUSP00000109979,10090.ENSMUSP00000112259,10090.ENSMUSP00000128888	Stmn2,Eps8,Tmod3,Lima1,Add1,Cfl1,Tpx2
GO Process	GO:0030218	Erythrocyte differentiation	8	94	0.7	0.0118	10090.ENSMUSP00000004327,10090.ENSMUSP00000021930,10090.ENSMUSP00000047570,10090.ENSMUSP00000072087,10090.ENSMUSP00000084791,10090.ENSMUSP00000091238,10090.ENSMUSP00000109979,10090.ENSMUSP00000129157	G6pdx,Sfxn1,Jmjd6,Tmod3,Lyar,Casp3,Add1,Tcea1
GO Process	GO:0019752	Carboxylic acid metabolic process	27	754	0.32	0.0121	10090.ENSMUSP00000005218,10090.ENSMUSP00000006697,10090.ENSMUSP00000007005,10090.ENSMUSP00000013773,10090.ENSMUSP00000016105,10090.ENSMUSP00000022218,10090.ENSMUSP00000025567,10090.ENSMUSP00000026846,10090.ENSMUSP00000029769,10090.ENSMUSP00000030381,10090.ENSMUSP00000031103,10090.ENSMUSP00000031445,10090.ENSMUSP00000032402,10090.ENSMUSP00000039797,10090.ENSMUSP00000046585,10090.ENSMUSP00000047551…	Cd44,Itih3,Acat2,Cad,Adss,Dhfr,Fads2,Tyms,Gclm,Ctps,Ugdh,Aacs,Bcat1,Prkar2b,Acsl5,Ephx1,Fasn,Lipa,Ptgs1,Mtap,Pla2g4a,Acot7,Acaca,Gale,Ass1,Acly,Myo5a
GO Process	GO:0022603	Regulation of anatomical structure morphogenesis	35	1090	0.28	0.0121	10090.ENSMUSP00000005218,10090.ENSMUSP00000006614,10090.ENSMUSP00000019109,10090.ENSMUSP00000019362,10090.ENSMUSP00000021077,10090.ENSMUSP00000022629,10090.ENSMUSP00000022638,10090.ENSMUSP00000022639,10090.ENSMUSP00000022871,10090.ENSMUSP00000025561,10090.ENSMUSP00000026436,10090.ENSMUSP00000028062,10090.ENSMUSP00000028607,10090.ENSMUSP00000033093,10090.ENSMUSP00000034432,10090.ENSMUSP00000034740…	Cd44,Epha2,Ywhah,Dvl2,Slc9a3r1,Dpysl2,Nefm,Nefl,Sdc2,Anxa1,Baiap2,Vim,Caprin1,Bax,Cfdp1,Nedd4,Serpine1,Grn,Arpin,Eps8,Cit,Ezr,Rhob,Rcc2,Hmga2,Dab2,Col5a2,Larp4,Inf2,Epb4.1l3,Add1,Cfl1,Mov10,Bcar1,Nedd4l
GO Process	GO:0043200	Response to amino acid	9	120	0.64	0.0121	10090.ENSMUSP00000004202,10090.ENSMUSP00000026436,10090.ENSMUSP00000028817,10090.ENSMUSP00000029769,10090.ENSMUSP00000083620,10090.ENSMUSP00000085192,10090.ENSMUSP00000091238,10090.ENSMUSP00000099904,10090.ENSMUSP00000112259	Dnmt1,Baiap2,Pcna,Gclm,Col5a2,Col3a1,Casp3,Ass1,Cfl1
GO Process	GO:0050658	RNA transport	10	148	0.6	0.0125	10090.ENSMUSP00000007814,10090.ENSMUSP00000008445,10090.ENSMUSP00000025243,10090.ENSMUSP00000042658,10090.ENSMUSP00000054548,10090.ENSMUSP00000075067,10090.ENSMUSP00000084257,10090.ENSMUSP00000085906,10090.ENSMUSP00000117045,10090.ENSMUSP00000131457	Khsrp,Phax,Iws1,Hnrnpa1,Poldip3,Npm1,Xpo5,Fmr1,Srsf3,Nup50
GO Process	GO:0030097	Hemopoiesis	24	637	0.35	0.0127	10090.ENSMUSP00000000767,10090.ENSMUSP00000004327,10090.ENSMUSP00000005003,10090.ENSMUSP00000006614,10090.ENSMUSP00000021930,10090.ENSMUSP00000022830,10090.ENSMUSP00000024967,10090.ENSMUSP00000025522,10090.ENSMUSP00000025561,10090.ENSMUSP00000033093,10090.ENSMUSP00000033419,10090.ENSMUSP00000045873,10090.ENSMUSP00000047570,10090.ENSMUSP00000052872,10090.ENSMUSP00000068896,10090.ENSMUSP00000072087…	Rpa1,G6pdx,Lbr,Epha2,Sfxn1,Ripk3,Msh2,Pdgfrb,Anxa1,Bax,Dock11,Anln,Jmjd6,Fasn,Top2a,Tmod3,Notch2,Dab2,Lyar,Casp3,Add1,Ythdf2,Cdk6,Tcea1
GO Process	GO:0051248	Negative regulation of protein metabolic process	35	1094	0.27	0.0128	10090.ENSMUSP00000000804,10090.ENSMUSP00000001507,10090.ENSMUSP00000004202,10090.ENSMUSP00000004327,10090.ENSMUSP00000005185,10090.ENSMUSP00000005218,10090.ENSMUSP00000006697,10090.ENSMUSP00000007814,10090.ENSMUSP00000018841,10090.ENSMUSP00000021077,10090.ENSMUSP00000021574,10090.ENSMUSP00000022218,10090.ENSMUSP00000025290,10090.ENSMUSP00000026846,10090.ENSMUSP00000027438,10090.ENSMUSP00000028607…	Ddx3x,Cyp51,Dnmt1,G6pdx,Cstb,Cd44,Itih3,Khsrp,Aatf,Slc9a3r1,Gtpbp4,Dhfr,Impact,Tyms,Ncl,Caprin1,Sdcbp,Arl6ip1,Bax,Ldlr,Mvk,Serpine1,Prkar2b,Ezr,C4b,Npm1,Dab2,Fmr1,Smarcc1,Casp3,Sqstm1,Mkl1,Ythdf2,Mov10,Noc2l
GO Process	GO:0000381	Regulation of alternative mRNA splicing, via spliceosome	7	72	0.76	0.013	10090.ENSMUSP00000021062,10090.ENSMUSP00000031513,10090.ENSMUSP00000031590,10090.ENSMUSP00000085906,10090.ENSMUSP00000105985,10090.ENSMUSP00000117045,10090.ENSMUSP00000126192	Ddx5,Srsf9,Rbm19,Fmr1,Srsf5,Srsf3,Ptbp1
GO Process	GO:0042592	Homeostatic process	47	1634	0.23	0.013	10090.ENSMUSP00000000767,10090.ENSMUSP00000000804,10090.ENSMUSP00000003947,10090.ENSMUSP00000004327,10090.ENSMUSP00000021077,10090.ENSMUSP00000021930,10090.ENSMUSP00000022830,10090.ENSMUSP00000025522,10090.ENSMUSP00000025561,10090.ENSMUSP00000026328,10090.ENSMUSP00000028817,10090.ENSMUSP00000029046,10090.ENSMUSP00000029624,10090.ENSMUSP00000029769,10090.ENSMUSP00000030051,10090.ENSMUSP00000030074…	Rpa1,Ddx3x,Nqo1,G6pdx,Slc9a3r1,Sfxn1,Ripk3,Pdgfrb,Anxa1,Prdx4,Pcna,Fabp5,Ccdc109b,Gclm,Txn1,Ugcg,Txndc12,Stmn1,Ncdn,Aacs,Bax,Dock11,Ldlr,Txndc5,Grn,Jmjd6,Lipa,Marcksl1,Ptgs1,Pla2g4a,Tmod3,Lima1,Npm1,Cherp,Lyar,Ube2c,Casp3,Hsp90aa1,Tjp2,Acaca,Rpa2,Steap3,Add1,Myo5a,Sri,Tcea1,Nedd4l
GO Process	GO:0043436	Oxoacid metabolic process	28	800	0.31	0.013	10090.ENSMUSP00000005218,10090.ENSMUSP00000006697,10090.ENSMUSP00000007005,10090.ENSMUSP00000013773,10090.ENSMUSP00000016105,10090.ENSMUSP00000022218,10090.ENSMUSP00000025567,10090.ENSMUSP00000026846,10090.ENSMUSP00000029666,10090.ENSMUSP00000029769,10090.ENSMUSP00000030381,10090.ENSMUSP00000031103,10090.ENSMUSP00000031445,10090.ENSMUSP00000032402,10090.ENSMUSP00000039797,10090.ENSMUSP00000046585…	Cd44,Itih3,Acat2,Cad,Adss,Dhfr,Fads2,Tyms,Papss1,Gclm,Ctps,Ugdh,Aacs,Bcat1,Prkar2b,Acsl5,Ephx1,Fasn,Lipa,Ptgs1,Mtap,Pla2g4a,Acot7,Acaca,Gale,Ass1,Acly,Myo5a
GO Process	GO:0046112	Nucleobase biosynthetic process	4	17	1.14	0.013	10090.ENSMUSP00000006764,10090.ENSMUSP00000013773,10090.ENSMUSP00000023510,10090.ENSMUSP00000030381	Aprt,Cad,Umps,Ctps
GO Process	GO:0051256	Mitotic spindle midzone assembly	3	6	1.47	0.013	10090.ENSMUSP00000023756,10090.ENSMUSP00000034815,10090.ENSMUSP00000048383	Racgap1,Kif23,Kif4
GO Process	GO:0061013	Regulation of mRNA catabolic process	9	122	0.64	0.013	10090.ENSMUSP00000007814,10090.ENSMUSP00000028062,10090.ENSMUSP00000031850,10090.ENSMUSP00000075067,10090.ENSMUSP00000085906,10090.ENSMUSP00000101858,10090.ENSMUSP00000120414,10090.ENSMUSP00000126192,10090.ENSMUSP00000126897	Khsrp,Vim,Zc3hav1,Npm1,Fmr1,Fus,Ythdf2,Ptbp1,Mov10
GO Process	GO:0062197	Cellular response to chemical stress	14	273	0.48	0.013	10090.ENSMUSP00000000804,10090.ENSMUSP00000003947,10090.ENSMUSP00000004327,10090.ENSMUSP00000020099,10090.ENSMUSP00000022830,10090.ENSMUSP00000025290,10090.ENSMUSP00000025522,10090.ENSMUSP00000025561,10090.ENSMUSP00000028817,10090.ENSMUSP00000067013,10090.ENSMUSP00000091238,10090.ENSMUSP00000112259,10090.ENSMUSP00000127611,10090.ENSMUSP00000129584	Ddx3x,Nqo1,G6pdx,Cdk1,Ripk3,Impact,Pdgfrb,Anxa1,Pcna,Rhob,Casp3,Cfl1,Aqp5,Bcar1
GO Process	GO:0070848	Response to growth factor	20	485	0.38	0.013	10090.ENSMUSP00000000505,10090.ENSMUSP00000004202,10090.ENSMUSP00000005218,10090.ENSMUSP00000006614,10090.ENSMUSP00000013773,10090.ENSMUSP00000021062,10090.ENSMUSP00000025522,10090.ENSMUSP00000025561,10090.ENSMUSP00000026436,10090.ENSMUSP00000027438,10090.ENSMUSP00000029002,10090.ENSMUSP00000029769,10090.ENSMUSP00000033609,10090.ENSMUSP00000039586,10090.ENSMUSP00000079689,10090.ENSMUSP00000085192…	Mcm7,Dnmt1,Cd44,Epha2,Cad,Ddx5,Pdgfrb,Anxa1,Baiap2,Ncl,Stmn2,Gclm,Cstf2,Serpine1,Dab2,Col3a1,Casp3,Cfl1,Iqgap1,Bcar1
GO Process	GO:0048468	Cell development	49	1730	0.22	0.0134	10090.ENSMUSP00000004327,10090.ENSMUSP00000005218,10090.ENSMUSP00000006614,10090.ENSMUSP00000020099,10090.ENSMUSP00000021077,10090.ENSMUSP00000022053,10090.ENSMUSP00000022218,10090.ENSMUSP00000022242,10090.ENSMUSP00000022629,10090.ENSMUSP00000022639,10090.ENSMUSP00000022871,10090.ENSMUSP00000023312,10090.ENSMUSP00000024967,10090.ENSMUSP00000025290,10090.ENSMUSP00000025522,10090.ENSMUSP00000026436…	G6pdx,Cd44,Epha2,Cdk1,Slc9a3r1,Trip13,Dhfr,Emb,Dpysl2,Nefl,Sdc2,Alcam,Msh2,Impact,Pdgfrb,Baiap2,Tyms,Vim,Stmn2,Ugcg,Stmn1,Ncdn,Bax,Nedd4,Grn,Jmjd6,Fasn,Cit,Ezr,Hmgb2,Tubb3,Col12a1,Tmod3,Notch2,Dab2,Lyar,Fmr1,Stxbp1,Casp3,Hsp90aa1,Tjp2,Gap43,Col18a1,Mkl1,Epb4.1l3,Cfl1,Ythdf2,Cdk6,Iqgap1
GO Process	GO:1901989	Positive regulation of cell cycle phase transition	8	98	0.68	0.0144	10090.ENSMUSP00000000804,10090.ENSMUSP00000006911,10090.ENSMUSP00000020099,10090.ENSMUSP00000025561,10090.ENSMUSP00000071163,10090.ENSMUSP00000072087,10090.ENSMUSP00000075067,10090.ENSMUSP00000085581	Ddx3x,Cdk4,Cdk1,Anxa1,Rcc2,Tmod3,Npm1,Ube2c
GO Process	GO:0030099	Myeloid cell differentiation	13	247	0.49	0.0163	10090.ENSMUSP00000004327,10090.ENSMUSP00000005003,10090.ENSMUSP00000006614,10090.ENSMUSP00000021930,10090.ENSMUSP00000047570,10090.ENSMUSP00000052872,10090.ENSMUSP00000072087,10090.ENSMUSP00000078741,10090.ENSMUSP00000079689,10090.ENSMUSP00000084791,10090.ENSMUSP00000091238,10090.ENSMUSP00000109979,10090.ENSMUSP00000129157	G6pdx,Lbr,Epha2,Sfxn1,Jmjd6,Fasn,Tmod3,Notch2,Dab2,Lyar,Casp3,Add1,Tcea1
GO Process	GO:0043434	Response to peptide hormone	17	385	0.41	0.0165	10090.ENSMUSP00000006764,10090.ENSMUSP00000006911,10090.ENSMUSP00000013773,10090.ENSMUSP00000022639,10090.ENSMUSP00000025561,10090.ENSMUSP00000026416,10090.ENSMUSP00000063795,10090.ENSMUSP00000066556,10090.ENSMUSP00000086094,10090.ENSMUSP00000099904,10090.ENSMUSP00000105985,10090.ENSMUSP00000112259,10090.ENSMUSP00000116028,10090.ENSMUSP00000117045,10090.ENSMUSP00000126849,10090.ENSMUSP00000128278…	Aprt,Cdk4,Cad,Nefl,Anxa1,Cdk2,Irs1,Soga1,Smarcc1,Ass1,Srsf5,Cfl1,Myo5a,Srsf3,Rangap1,Iqgap1,Bcar1
GO Process	GO:0071363	Cellular response to growth factor stimulus	19	459	0.39	0.0168	10090.ENSMUSP00000000505,10090.ENSMUSP00000004202,10090.ENSMUSP00000005218,10090.ENSMUSP00000013773,10090.ENSMUSP00000021062,10090.ENSMUSP00000025522,10090.ENSMUSP00000025561,10090.ENSMUSP00000026436,10090.ENSMUSP00000027438,10090.ENSMUSP00000029002,10090.ENSMUSP00000029769,10090.ENSMUSP00000033609,10090.ENSMUSP00000039586,10090.ENSMUSP00000079689,10090.ENSMUSP00000085192,10090.ENSMUSP00000091238…	Mcm7,Dnmt1,Cd44,Cad,Ddx5,Pdgfrb,Anxa1,Baiap2,Ncl,Stmn2,Gclm,Cstf2,Serpine1,Dab2,Col3a1,Casp3,Cfl1,Iqgap1,Bcar1
GO Process	GO:0043488	Regulation of mRNA stability	8	101	0.67	0.0172	10090.ENSMUSP00000007814,10090.ENSMUSP00000028062,10090.ENSMUSP00000075067,10090.ENSMUSP00000085906,10090.ENSMUSP00000101858,10090.ENSMUSP00000120414,10090.ENSMUSP00000126192,10090.ENSMUSP00000126897	Khsrp,Vim,Npm1,Fmr1,Fus,Ythdf2,Ptbp1,Mov10
GO Process	GO:1903827	Regulation of cellular protein localization	22	576	0.35	0.0175	10090.ENSMUSP00000001548,10090.ENSMUSP00000004565,10090.ENSMUSP00000006614,10090.ENSMUSP00000020099,10090.ENSMUSP00000024709,10090.ENSMUSP00000025243,10090.ENSMUSP00000030051,10090.ENSMUSP00000034740,10090.ENSMUSP00000047119,10090.ENSMUSP00000063734,10090.ENSMUSP00000073061,10090.ENSMUSP00000075067,10090.ENSMUSP00000079689,10090.ENSMUSP00000084257,10090.ENSMUSP00000087119,10090.ENSMUSP00000091921…	Itga3,Ralb,Epha2,Cdk1,Cd2ap,Iws1,Txn1,Nedd4,Gnl3,Ezr,Pgrmc1,Npm1,Dab2,Xpo5,Mmp14,Hsp90aa1,Sqstm1,Cfl1,Myo5a,Rangap1,Iqgap1,Nedd4l
GO Process	GO:2001020	Regulation of response to DNA damage stimulus	12	217	0.51	0.0175	10090.ENSMUSP00000005218,10090.ENSMUSP00000021062,10090.ENSMUSP00000021807,10090.ENSMUSP00000022499,10090.ENSMUSP00000028817,10090.ENSMUSP00000037340,10090.ENSMUSP00000072556,10090.ENSMUSP00000075067,10090.ENSMUSP00000085906,10090.ENSMUSP00000099621,10090.ENSMUSP00000101858,10090.ENSMUSP00000108260	Cd44,Ddx5,Dek,Rnaseh2b,Pcna,Wdr70,Hmga2,Npm1,Fmr1,Rpa2,Fus,Steap3
GO Process	GO:0031175	Neuron projection development	25	697	0.32	0.018	10090.ENSMUSP00000005218,10090.ENSMUSP00000006614,10090.ENSMUSP00000021077,10090.ENSMUSP00000022218,10090.ENSMUSP00000022242,10090.ENSMUSP00000022629,10090.ENSMUSP00000022639,10090.ENSMUSP00000022871,10090.ENSMUSP00000023312,10090.ENSMUSP00000025290,10090.ENSMUSP00000026436,10090.ENSMUSP00000029002,10090.ENSMUSP00000030636,10090.ENSMUSP00000030637,10090.ENSMUSP00000034740,10090.ENSMUSP00000062049…	Cd44,Epha2,Slc9a3r1,Dhfr,Emb,Dpysl2,Nefl,Sdc2,Alcam,Impact,Baiap2,Stmn2,Stmn1,Ncdn,Nedd4,Cit,Tubb3,Fmr1,Stxbp1,Casp3,Hsp90aa1,Gap43,Mkl1,Epb4.1l3,Iqgap1
GO Process	GO:0006164	Purine nucleotide biosynthetic process	9	129	0.61	0.0182	10090.ENSMUSP00000006764,10090.ENSMUSP00000016105,10090.ENSMUSP00000029666,10090.ENSMUSP00000046585,10090.ENSMUSP00000074827,10090.ENSMUSP00000079888,10090.ENSMUSP00000099490,10090.ENSMUSP00000101999,10090.ENSMUSP00000103012	Aprt,Adss,Papss1,Acsl5,Acot7,Impdh2,Acaca,Prpsap1,Acly
GO Process	GO:0051338	Regulation of transferase activity	31	948	0.28	0.0182	10090.ENSMUSP00000000804,10090.ENSMUSP00000004565,10090.ENSMUSP00000006614,10090.ENSMUSP00000008036,10090.ENSMUSP00000019362,10090.ENSMUSP00000021077,10090.ENSMUSP00000021523,10090.ENSMUSP00000021574,10090.ENSMUSP00000022830,10090.ENSMUSP00000023598,10090.ENSMUSP00000023867,10090.ENSMUSP00000025290,10090.ENSMUSP00000025522,10090.ENSMUSP00000026469,10090.ENSMUSP00000028817,10090.ENSMUSP00000039621…	Ddx3x,Ralb,Epha2,Rplp1,Dvl2,Slc9a3r1,Mnat1,Gtpbp4,Ripk3,Rfc4,Rfc2,Impact,Pdgfrb,Nab2,Pcna,Rfc3,Prkar2b,Stub1,Hmgn1,Irs1,Hmga2,Npm1,Dab2,Rfc5,Casp3,Hsp90aa1,Stk10,Prpsap1,Iqgap1,Tpx2,Ube2i
GO Process	GO:1903902	Positive regulation of viral life cycle	6	55	0.81	0.0182	10090.ENSMUSP00000000804,10090.ENSMUSP00000018506,10090.ENSMUSP00000047980,10090.ENSMUSP00000068896,10090.ENSMUSP00000085906,10090.ENSMUSP00000116259	Ddx3x,Kpna2,Vps37b,Top2a,Fmr1,Srpk1
GO Process	GO:0048524	Positive regulation of viral process	7	78	0.72	0.0188	10090.ENSMUSP00000000804,10090.ENSMUSP00000018506,10090.ENSMUSP00000047980,10090.ENSMUSP00000068896,10090.ENSMUSP00000085906,10090.ENSMUSP00000112259,10090.ENSMUSP00000116259	Ddx3x,Kpna2,Vps37b,Top2a,Fmr1,Cfl1,Srpk1
GO Process	GO:0034030	Ribonucleoside bisphosphate biosynthetic process	5	36	0.91	0.0195	10090.ENSMUSP00000029666,10090.ENSMUSP00000046585,10090.ENSMUSP00000074827,10090.ENSMUSP00000099490,10090.ENSMUSP00000103012	Papss1,Acsl5,Acot7,Acaca,Acly
GO Process	GO:0034033	Purine nucleoside bisphosphate biosynthetic process	5	36	0.91	0.0195	10090.ENSMUSP00000029666,10090.ENSMUSP00000046585,10090.ENSMUSP00000074827,10090.ENSMUSP00000099490,10090.ENSMUSP00000103012	Papss1,Acsl5,Acot7,Acaca,Acly
GO Process	GO:0007568	Aging	14	287	0.46	0.0196	10090.ENSMUSP00000003947,10090.ENSMUSP00000005503,10090.ENSMUSP00000020099,10090.ENSMUSP00000024967,10090.ENSMUSP00000025522,10090.ENSMUSP00000026846,10090.ENSMUSP00000029769,10090.ENSMUSP00000039586,10090.ENSMUSP00000051432,10090.ENSMUSP00000072556,10090.ENSMUSP00000075067,10090.ENSMUSP00000089948,10090.ENSMUSP00000099904,10090.ENSMUSP00000100667	Nqo1,Msh6,Cdk1,Msh2,Pdgfrb,Tyms,Gclm,Serpine1,H2afx,Hmga2,Npm1,Mbd3,Ass1,Hmga1-rs1
GO Process	GO:0071398	Cellular response to fatty acid	6	56	0.8	0.0196	10090.ENSMUSP00000006911,10090.ENSMUSP00000034713,10090.ENSMUSP00000063795,10090.ENSMUSP00000099490,10090.ENSMUSP00000099904,10090.ENSMUSP00000111309	Cdk4,Ldlr,Irs1,Acaca,Ass1,Ranbp1
GO Process	GO:0006633	Fatty acid biosynthetic process	8	104	0.66	0.0197	10090.ENSMUSP00000025567,10090.ENSMUSP00000052872,10090.ENSMUSP00000059977,10090.ENSMUSP00000070868,10090.ENSMUSP00000074827,10090.ENSMUSP00000099490,10090.ENSMUSP00000103012,10090.ENSMUSP00000116028	Fads2,Fasn,Ptgs1,Pla2g4a,Acot7,Acaca,Acly,Myo5a
GO Process	GO:0043462	Regulation of ATPase activity	7	79	0.72	0.0198	10090.ENSMUSP00000005503,10090.ENSMUSP00000021523,10090.ENSMUSP00000022345,10090.ENSMUSP00000024967,10090.ENSMUSP00000031850,10090.ENSMUSP00000061923,10090.ENSMUSP00000106017	Msh6,Mnat1,Dnajc9,Msh2,Zc3hav1,Mcm2,Ncaph
GO Process	GO:0000398	mRNA splicing, via spliceosome	11	191	0.53	0.0206	10090.ENSMUSP00000021062,10090.ENSMUSP00000031513,10090.ENSMUSP00000031590,10090.ENSMUSP00000042658,10090.ENSMUSP00000075709,10090.ENSMUSP00000105985,10090.ENSMUSP00000110627,10090.ENSMUSP00000111150,10090.ENSMUSP00000116259,10090.ENSMUSP00000117045,10090.ENSMUSP00000125590	Ddx5,Srsf9,Rbm19,Hnrnpa1,Sf3b4,Srsf5,Luc7l,Raver1,Srpk1,Srsf3,Bud31
GO Process	GO:2001251	Negative regulation of chromosome organization	9	132	0.6	0.0206	10090.ENSMUSP00000004202,10090.ENSMUSP00000021523,10090.ENSMUSP00000022053,10090.ENSMUSP00000043691,10090.ENSMUSP00000061923,10090.ENSMUSP00000062030,10090.ENSMUSP00000068896,10090.ENSMUSP00000079356,10090.ENSMUSP00000137253	Dnmt1,Mnat1,Trip13,Atad2,Mcm2,Hist1h1a,Top2a,Hist1h1b,Noc2l
GO Process	GO:0048583	Regulation of response to stimulus	87	3651	0.15	0.0208	10090.ENSMUSP00000000804,10090.ENSMUSP00000001548,10090.ENSMUSP00000003268,10090.ENSMUSP00000004327,10090.ENSMUSP00000005218,10090.ENSMUSP00000006614,10090.ENSMUSP00000006911,10090.ENSMUSP00000015858,10090.ENSMUSP00000018841,10090.ENSMUSP00000019362,10090.ENSMUSP00000021062,10090.ENSMUSP00000021077,10090.ENSMUSP00000021807,10090.ENSMUSP00000022218,10090.ENSMUSP00000022499,10090.ENSMUSP00000022830…	Ddx3x,Itga3,Sh3gl1,G6pdx,Cd44,Epha2,Cdk4,Cers2,Aatf,Dvl2,Ddx5,Slc9a3r1,Dek,Dhfr,Rnaseh2b,Ripk3,Slc38a2,Bop1,Cd2ap,Msh2,Impact,Pdgfrb,Anxa1,Baiap2,Pcna,Fabp5,Gclm,Sdcbp,Txn1,Ugcg,Glipr2,Txndc12,Stmn1,Zc3hav1,Bax,Mpp1,Ppp2r1b,Ldlr,Nedd4,Akap12,Mvk,Wdr70,Serpine1,Prkar2b,Stub1,Ddx21,Grn,Acsl5,Nop2,Eps8,Ezr,Irs1,Hmgb2,C4b,Pla2g4a,Hmga2,Npm1,Cherp,Notch2,Dab2,Fdps,Col3a1,Fmr1,Mmp14,Stxbp1,Hsp90aa1,Rpa…
GO Process	GO:0030835	Negative regulation of actin filament depolymerization	5	37	0.9	0.0212	10090.ENSMUSP00000052776,10090.ENSMUSP00000072087,10090.ENSMUSP00000073371,10090.ENSMUSP00000109979,10090.ENSMUSP00000112259	Eps8,Tmod3,Lima1,Add1,Cfl1
GO Process	GO:0090307	Mitotic spindle assembly	5	37	0.9	0.0212	10090.ENSMUSP00000012587,10090.ENSMUSP00000023756,10090.ENSMUSP00000034815,10090.ENSMUSP00000048383,10090.ENSMUSP00000128888	Kif11,Racgap1,Kif23,Kif4,Tpx2
GO Process	GO:0050773	Regulation of dendrite development	11	193	0.53	0.022	10090.ENSMUSP00000019109,10090.ENSMUSP00000022871,10090.ENSMUSP00000026436,10090.ENSMUSP00000028607,10090.ENSMUSP00000034740,10090.ENSMUSP00000046340,10090.ENSMUSP00000062049,10090.ENSMUSP00000085906,10090.ENSMUSP00000112259,10090.ENSMUSP00000128278,10090.ENSMUSP00000132838	Ywhah,Sdc2,Baiap2,Caprin1,Nedd4,Grn,Cit,Fmr1,Cfl1,Iqgap1,Nedd4l
GO Process	GO:0019856	Pyrimidine nucleobase biosynthetic process	3	8	1.34	0.0224	10090.ENSMUSP00000013773,10090.ENSMUSP00000023510,10090.ENSMUSP00000030381	Cad,Umps,Ctps
GO Process	GO:0031333	Negative regulation of protein-containing complex assembly	9	134	0.6	0.0224	10090.ENSMUSP00000000804,10090.ENSMUSP00000025290,10090.ENSMUSP00000029002,10090.ENSMUSP00000030636,10090.ENSMUSP00000032508,10090.ENSMUSP00000052776,10090.ENSMUSP00000072087,10090.ENSMUSP00000089051,10090.ENSMUSP00000109979	Ddx3x,Impact,Stmn2,Stmn1,Fkbp4,Eps8,Tmod3,Stxbp1,Add1
GO Process	GO:0031346	Positive regulation of cell projection organization	19	474	0.37	0.0226	10090.ENSMUSP00000001548,10090.ENSMUSP00000004507,10090.ENSMUSP00000019362,10090.ENSMUSP00000022639,10090.ENSMUSP00000026436,10090.ENSMUSP00000028607,10090.ENSMUSP00000029002,10090.ENSMUSP00000031565,10090.ENSMUSP00000033419,10090.ENSMUSP00000045873,10090.ENSMUSP00000046340,10090.ENSMUSP00000052776,10090.ENSMUSP00000085906,10090.ENSMUSP00000091921,10090.ENSMUSP00000111309,10090.ENSMUSP00000112259…	Itga3,Ddx56,Dvl2,Nefl,Baiap2,Caprin1,Stmn2,Fscn1,Dock11,Anln,Grn,Eps8,Fmr1,Hsp90aa1,Ranbp1,Cfl1,Ptbp1,Iqgap1,Nedd4l
GO Process	GO:0043254	Regulation of protein-containing complex assembly	18	437	0.38	0.0229	10090.ENSMUSP00000000804,10090.ENSMUSP00000004565,10090.ENSMUSP00000014990,10090.ENSMUSP00000025290,10090.ENSMUSP00000026436,10090.ENSMUSP00000029002,10090.ENSMUSP00000030636,10090.ENSMUSP00000031565,10090.ENSMUSP00000032508,10090.ENSMUSP00000033093,10090.ENSMUSP00000040431,10090.ENSMUSP00000049440,10090.ENSMUSP00000052776,10090.ENSMUSP00000072087,10090.ENSMUSP00000089051,10090.ENSMUSP00000091921…	Ddx3x,Ralb,Tppp3,Impact,Baiap2,Stmn2,Stmn1,Fscn1,Fkbp4,Bax,Stub1,Arpin,Eps8,Tmod3,Stxbp1,Hsp90aa1,Add1,Cfl1
GO Process	GO:0007051	Spindle organization	9	135	0.59	0.0233	10090.ENSMUSP00000012587,10090.ENSMUSP00000023756,10090.ENSMUSP00000026547,10090.ENSMUSP00000030636,10090.ENSMUSP00000034815,10090.ENSMUSP00000048383,10090.ENSMUSP00000063734,10090.ENSMUSP00000111309,10090.ENSMUSP00000128888	Kif11,Racgap1,Tubgcp2,Stmn1,Kif23,Kif4,Ezr,Ranbp1,Tpx2
GO Process	GO:0034644	Cellular response to UV	7	82	0.7	0.0235	10090.ENSMUSP00000025290,10090.ENSMUSP00000028817,10090.ENSMUSP00000033093,10090.ENSMUSP00000034740,10090.ENSMUSP00000075067,10090.ENSMUSP00000085906,10090.ENSMUSP00000137253	Impact,Pcna,Bax,Nedd4,Npm1,Fmr1,Noc2l
GO Process	GO:0032535	Regulation of cellular component size	17	402	0.4	0.0241	10090.ENSMUSP00000006911,10090.ENSMUSP00000021077,10090.ENSMUSP00000022629,10090.ENSMUSP00000022638,10090.ENSMUSP00000022639,10090.ENSMUSP00000026436,10090.ENSMUSP00000049440,10090.ENSMUSP00000052776,10090.ENSMUSP00000062049,10090.ENSMUSP00000063734,10090.ENSMUSP00000072087,10090.ENSMUSP00000073371,10090.ENSMUSP00000075067,10090.ENSMUSP00000091921,10090.ENSMUSP00000098591,10090.ENSMUSP00000109979…	Cdk4,Slc9a3r1,Dpysl2,Nefm,Nefl,Baiap2,Arpin,Eps8,Cit,Ezr,Tmod3,Lima1,Npm1,Hsp90aa1,Inf2,Add1,Cfl1
GO Process	GO:0048678	Response to axon injury	6	59	0.78	0.0241	10090.ENSMUSP00000020099,10090.ENSMUSP00000022218,10090.ENSMUSP00000022639,10090.ENSMUSP00000033093,10090.ENSMUSP00000099881,10090.ENSMUSP00000126849	Cdk1,Dhfr,Nefl,Bax,Gap43,Rangap1
GO Process	GO:0006970	Response to osmotic stress	7	83	0.7	0.0249	10090.ENSMUSP00000000804,10090.ENSMUSP00000033093,10090.ENSMUSP00000091238,10090.ENSMUSP00000091921,10090.ENSMUSP00000106180,10090.ENSMUSP00000127611,10090.ENSMUSP00000132838	Ddx3x,Bax,Casp3,Hsp90aa1,Sord,Aqp5,Nedd4l
GO Process	GO:0071214	Cellular response to abiotic stimulus	14	296	0.44	0.0249	10090.ENSMUSP00000000804,10090.ENSMUSP00000016105,10090.ENSMUSP00000023099,10090.ENSMUSP00000025290,10090.ENSMUSP00000028817,10090.ENSMUSP00000033093,10090.ENSMUSP00000034740,10090.ENSMUSP00000051432,10090.ENSMUSP00000067013,10090.ENSMUSP00000075067,10090.ENSMUSP00000085906,10090.ENSMUSP00000091238,10090.ENSMUSP00000127611,10090.ENSMUSP00000137253	Ddx3x,Adss,Slc38a2,Impact,Pcna,Bax,Nedd4,H2afx,Rhob,Npm1,Fmr1,Casp3,Aqp5,Noc2l
GO Process	GO:1903508	Positive regulation of nucleic acid-templated transcription	45	1602	0.22	0.025	10090.ENSMUSP00000000804,10090.ENSMUSP00000007814,10090.ENSMUSP00000014922,10090.ENSMUSP00000018841,10090.ENSMUSP00000019109,10090.ENSMUSP00000019362,10090.ENSMUSP00000021062,10090.ENSMUSP00000021523,10090.ENSMUSP00000024885,10090.ENSMUSP00000025903,10090.ENSMUSP00000026416,10090.ENSMUSP00000027438,10090.ENSMUSP00000031092,10090.ENSMUSP00000031227,10090.ENSMUSP00000032138,10090.ENSMUSP00000033797…	Ddx3x,Khsrp,Fhod1,Aatf,Ywhah,Dvl2,Ddx5,Mnat1,Cebpz,Rps6ka4,Cdk2,Ncl,Rfc1,Zfp326,Cnbp,Morf4l2,Supt16,Atad2,Smarca5,Gnl3,Jmjd6,Wdr43,Hist1h1a,Hmgb2,Top2a,Hmga2,Npm1,Scaf8,Hist1h1b,Dab2,Armcx3,Smarcc1,Sfr1,Hmga1-rs1,Fus,Hnrnpab,Mkl1,Rbm39,Hmgb3,Sumo2,Arid1a,Hmgn3,Bud31,Ptbp1,Tcea1
GO Process	GO:0009112	Nucleobase metabolic process	5	39	0.88	0.0252	10090.ENSMUSP00000006764,10090.ENSMUSP00000013773,10090.ENSMUSP00000023510,10090.ENSMUSP00000026846,10090.ENSMUSP00000030381	Aprt,Cad,Umps,Tyms,Ctps
GO Process	GO:0042127	Regulation of cell population proliferation	46	1650	0.21	0.0252	10090.ENSMUSP00000000767,10090.ENSMUSP00000001258,10090.ENSMUSP00000004202,10090.ENSMUSP00000005218,10090.ENSMUSP00000006692,10090.ENSMUSP00000006911,10090.ENSMUSP00000015858,10090.ENSMUSP00000019362,10090.ENSMUSP00000020099,10090.ENSMUSP00000021077,10090.ENSMUSP00000021523,10090.ENSMUSP00000021574,10090.ENSMUSP00000022499,10090.ENSMUSP00000022830,10090.ENSMUSP00000023407,10090.ENSMUSP00000025522…	Rpa1,Uhrf1,Dnmt1,Cd44,Mvd,Cdk4,Cers2,Dvl2,Cdk1,Slc9a3r1,Mnat1,Gtpbp4,Rnaseh2b,Ripk3,Mina,Pdgfrb,Anxa1,Prdx4,Cdk2,Vim,S100a11,Sdcbp,Cnbp,Bax,Cfdp1,Serpine1,Grn,Gnl3,Nop2,Marcksl1,Ptgs1,Hmgn1,Irs1,Hmgb2,Pla2g4a,Hmga2,Npm1,Cherp,Notch2,Dab2,Casp3,Hmga1-rs1,Col18a1,Tes,Cdk6,Nap1l1
GO Process	GO:0008104	Protein localization	51	1890	0.2	0.0263	10090.ENSMUSP00000000767,10090.ENSMUSP00000000804,10090.ENSMUSP00000006614,10090.ENSMUSP00000008445,10090.ENSMUSP00000018506,10090.ENSMUSP00000018711,10090.ENSMUSP00000019109,10090.ENSMUSP00000019362,10090.ENSMUSP00000020099,10090.ENSMUSP00000020339,10090.ENSMUSP00000021062,10090.ENSMUSP00000021077,10090.ENSMUSP00000024967,10090.ENSMUSP00000025357,10090.ENSMUSP00000025561,10090.ENSMUSP00000026436…	Rpa1,Ddx3x,Epha2,Phax,Kpna2,Gabarap,Ywhah,Dvl2,Cdk1,Tbc1d15,Ddx5,Slc9a3r1,Msh2,Ap3s1,Anxa1,Baiap2,Txn1,Nasp,Fkbp4,Arl6ip1,Bax,Nedd4,Akap12,Anln,Vps37b,Poldip3,Ezr,Irs1,Rhob,Rcc2,Npm1,Hist1h1b,Dab2,Armcx3,Xpo5,Stxbp1,Hsp90aa1,Rpa2,Sqstm1,Ywhaq,Pes1,Steap3,Epb4.1l3,Cfl1,Sumo2,Myo5a,Srsf3,Sri,Rangap1,Cep55,Nup50
GO Process	GO:1903900	Regulation of viral life cycle	9	138	0.58	0.0263	10090.ENSMUSP00000000804,10090.ENSMUSP00000018506,10090.ENSMUSP00000021062,10090.ENSMUSP00000031850,10090.ENSMUSP00000047980,10090.ENSMUSP00000068896,10090.ENSMUSP00000072556,10090.ENSMUSP00000085906,10090.ENSMUSP00000116259	Ddx3x,Kpna2,Ddx5,Zc3hav1,Vps37b,Top2a,Hmga2,Fmr1,Srpk1
GO Process	GO:0000466	Maturation of 5.8S rRNA from tricistronic rRNA transcript (SSU-rRNA, 5.8S rRNA, LSU-rRNA)	4	22	1.03	0.0266	10090.ENSMUSP00000021048,10090.ENSMUSP00000023217,10090.ENSMUSP00000075067,10090.ENSMUSP00000105612	Ftsj3,Bop1,Npm1,Pes1
GO Process	GO:0006662	Glycerol ether metabolic process	4	22	1.03	0.0266	10090.ENSMUSP00000030051,10090.ENSMUSP00000052872,10090.ENSMUSP00000064334,10090.ENSMUSP00000070868	Txn1,Fasn,Far1,Pla2g4a
GO Process	GO:0043065	Positive regulation of apoptotic process	23	641	0.32	0.0267	10090.ENSMUSP00000000804,10090.ENSMUSP00000003947,10090.ENSMUSP00000005218,10090.ENSMUSP00000006911,10090.ENSMUSP00000021077,10090.ENSMUSP00000022830,10090.ENSMUSP00000025522,10090.ENSMUSP00000025561,10090.ENSMUSP00000033093,10090.ENSMUSP00000034560,10090.ENSMUSP00000035829,10090.ENSMUSP00000038352,10090.ENSMUSP00000044827,10090.ENSMUSP00000046340,10090.ENSMUSP00000047186,10090.ENSMUSP00000067013…	Ddx3x,Nqo1,Cd44,Cdk4,Slc9a3r1,Ripk3,Pdgfrb,Anxa1,Bax,Ppp2r1b,Akap12,Rps29,Mybbp1a,Grn,Dap,Rhob,Top2a,Pla2g4a,Hmga2,Notch2,Casp3,Col18a1,Steap3
GO Process	GO:0051345	Positive regulation of hydrolase activity	24	682	0.32	0.0268	10090.ENSMUSP00000000804,10090.ENSMUSP00000005503,10090.ENSMUSP00000006614,10090.ENSMUSP00000019362,10090.ENSMUSP00000020339,10090.ENSMUSP00000022345,10090.ENSMUSP00000022830,10090.ENSMUSP00000023487,10090.ENSMUSP00000023756,10090.ENSMUSP00000024967,10090.ENSMUSP00000025522,10090.ENSMUSP00000027339,10090.ENSMUSP00000028817,10090.ENSMUSP00000031731,10090.ENSMUSP00000031850,10090.ENSMUSP00000033093…	Ddx3x,Msh6,Epha2,Dvl2,Tbc1d15,Dnajc9,Ripk3,Arhgap31,Racgap1,Msh2,Pdgfrb,Smap1,Pcna,Pcolce,Zc3hav1,Bax,Dock11,Grn,Dap,Hmgb2,Rcc2,Ncaph,Ranbp1,Rangap1
GO Process	GO:0030518	Intracellular steroid hormone receptor signaling pathway	5	40	0.87	0.0273	10090.ENSMUSP00000019109,10090.ENSMUSP00000021062,10090.ENSMUSP00000032508,10090.ENSMUSP00000034740,10090.ENSMUSP00000122354	Ywhah,Ddx5,Fkbp4,Nedd4,Arid1a
GO Process	GO:0060429	Epithelium development	33	1067	0.26	0.0273	10090.ENSMUSP00000005218,10090.ENSMUSP00000006614,10090.ENSMUSP00000019362,10090.ENSMUSP00000020099,10090.ENSMUSP00000021077,10090.ENSMUSP00000025561,10090.ENSMUSP00000026846,10090.ENSMUSP00000028062,10090.ENSMUSP00000028817,10090.ENSMUSP00000030074,10090.ENSMUSP00000045283,10090.ENSMUSP00000052872,10090.ENSMUSP00000053751,10090.ENSMUSP00000053943,10090.ENSMUSP00000059977,10090.ENSMUSP00000063734…	Cd44,Epha2,Dvl2,Cdk1,Slc9a3r1,Anxa1,Tyms,Vim,Pcna,Ugcg,Dnph1,Fasn,Sprr1a,Basp1,Ptgs1,Ezr,Rhob,Hmga2,Notch2,Dab2,Mmp14,Casp3,Tjp2,Col18a1,Mkl1,Tagln2,Brd2,Cfl1,Myo5a,Arid1a,Cdk6,Iqgap1,Nup50
GO Process	GO:1901992	Positive regulation of mitotic cell cycle phase transition	7	85	0.69	0.0273	10090.ENSMUSP00000000804,10090.ENSMUSP00000006911,10090.ENSMUSP00000020099,10090.ENSMUSP00000025561,10090.ENSMUSP00000071163,10090.ENSMUSP00000072087,10090.ENSMUSP00000085581	Ddx3x,Cdk4,Cdk1,Anxa1,Rcc2,Tmod3,Ube2c
GO Process	GO:0098856	Intestinal lipid absorption	3	9	1.29	0.0275	10090.ENSMUSP00000030074,10090.ENSMUSP00000034713,10090.ENSMUSP00000073371	Ugcg,Ldlr,Lima1
GO Process	GO:0002520	Immune system development	25	727	0.31	0.0284	10090.ENSMUSP00000000767,10090.ENSMUSP00000004327,10090.ENSMUSP00000005003,10090.ENSMUSP00000005503,10090.ENSMUSP00000006614,10090.ENSMUSP00000021930,10090.ENSMUSP00000022830,10090.ENSMUSP00000024967,10090.ENSMUSP00000025522,10090.ENSMUSP00000025561,10090.ENSMUSP00000033093,10090.ENSMUSP00000033419,10090.ENSMUSP00000045873,10090.ENSMUSP00000047570,10090.ENSMUSP00000052872,10090.ENSMUSP00000068896…	Rpa1,G6pdx,Lbr,Msh6,Epha2,Sfxn1,Ripk3,Msh2,Pdgfrb,Anxa1,Bax,Dock11,Anln,Jmjd6,Fasn,Top2a,Tmod3,Notch2,Dab2,Lyar,Casp3,Add1,Ythdf2,Cdk6,Tcea1
GO Process	GO:0051960	Regulation of nervous system development	33	1071	0.26	0.0288	10090.ENSMUSP00000001548,10090.ENSMUSP00000004507,10090.ENSMUSP00000015858,10090.ENSMUSP00000019109,10090.ENSMUSP00000019362,10090.ENSMUSP00000022629,10090.ENSMUSP00000022638,10090.ENSMUSP00000022639,10090.ENSMUSP00000022871,10090.ENSMUSP00000025290,10090.ENSMUSP00000026436,10090.ENSMUSP00000028062,10090.ENSMUSP00000028607,10090.ENSMUSP00000029002,10090.ENSMUSP00000032508,10090.ENSMUSP00000034713…	Itga3,Ddx56,Cers2,Ywhah,Dvl2,Dpysl2,Nefm,Nefl,Sdc2,Impact,Baiap2,Vim,Caprin1,Stmn2,Fkbp4,Ldlr,Nedd4,Grn,Cit,Hmgb2,Hmga2,Dab2,Col3a1,Fmr1,Gap43,Ranbp1,Cfl1,Ythdf2,Ptbp1,Nap1l1,Mov10,Iqgap1,Nedd4l
GO Process	GO:1903078	Positive regulation of protein localization to plasma membrane	6	62	0.76	0.0288	10090.ENSMUSP00000001548,10090.ENSMUSP00000006614,10090.ENSMUSP00000063734,10090.ENSMUSP00000073061,10090.ENSMUSP00000099835,10090.ENSMUSP00000116028	Itga3,Epha2,Ezr,Pgrmc1,Sqstm1,Myo5a
GO Process	GO:0051179	Localization	105	4646	0.12	0.0291	10090.ENSMUSP00000000767,10090.ENSMUSP00000000804,10090.ENSMUSP00000001548,10090.ENSMUSP00000003268,10090.ENSMUSP00000005218,10090.ENSMUSP00000006614,10090.ENSMUSP00000006764,10090.ENSMUSP00000007257,10090.ENSMUSP00000007814,10090.ENSMUSP00000008445,10090.ENSMUSP00000013773,10090.ENSMUSP00000014922,10090.ENSMUSP00000018506,10090.ENSMUSP00000018711,10090.ENSMUSP00000019109,10090.ENSMUSP00000019362…	Rpa1,Ddx3x,Itga3,Sh3gl1,Cd44,Epha2,Aprt,Clic1,Khsrp,Phax,Cad,Fhod1,Kpna2,Gabarap,Ywhah,Dvl2,Cdk1,Tbc1d15,Ddx5,Slc9a3r1,Sfxn1,Emb,Dpysl2,Nefm,Nefl,Sdc2,Ank,Slc38a2,Umps,Racgap1,Cd2ap,Msh2,Iws1,Ap3s1,Pdgfrb,Anxa1,Cdk2,Baiap2,Ncl,Ccdc109b,Txn1,Ugcg,Nasp,Pds5a,Fscn1,Fkbp4,Mfge8,Arl6ip1,Bax,Ldlr,Nedd4,Kif23,Akap12,Txndc5,Lasp1,Hnrnpa1,Anln,Grn,Acsl5,Jmjd6,Vps37b,Eps8,Poldip3,Marcksl1,Ezr,Irs1,Hmgb2,Rh…
GO Process	GO:0045069	Regulation of viral genome replication	7	87	0.67	0.0303	10090.ENSMUSP00000000804,10090.ENSMUSP00000021062,10090.ENSMUSP00000031850,10090.ENSMUSP00000068896,10090.ENSMUSP00000072556,10090.ENSMUSP00000085906,10090.ENSMUSP00000116259	Ddx3x,Ddx5,Zc3hav1,Top2a,Hmga2,Fmr1,Srpk1
GO Process	GO:0034613	Cellular protein localization	40	1392	0.23	0.0308	10090.ENSMUSP00000000767,10090.ENSMUSP00000000804,10090.ENSMUSP00000006614,10090.ENSMUSP00000018506,10090.ENSMUSP00000019109,10090.ENSMUSP00000019362,10090.ENSMUSP00000020099,10090.ENSMUSP00000020339,10090.ENSMUSP00000021062,10090.ENSMUSP00000021077,10090.ENSMUSP00000024967,10090.ENSMUSP00000025357,10090.ENSMUSP00000030051,10090.ENSMUSP00000032888,10090.ENSMUSP00000033093,10090.ENSMUSP00000034740…	Rpa1,Ddx3x,Epha2,Kpna2,Ywhah,Dvl2,Cdk1,Tbc1d15,Ddx5,Slc9a3r1,Msh2,Ap3s1,Txn1,Arl6ip1,Bax,Nedd4,Akap12,Anln,Vps37b,Poldip3,Ezr,Irs1,Rhob,Rcc2,Npm1,Hist1h1b,Armcx3,Xpo5,Stxbp1,Hsp90aa1,Rpa2,Ywhaq,Pes1,Epb4.1l3,Cfl1,Sumo2,Myo5a,Srsf3,Rangap1,Nup50
GO Process	GO:0045664	Regulation of neuron differentiation	26	774	0.3	0.0308	10090.ENSMUSP00000001548,10090.ENSMUSP00000004507,10090.ENSMUSP00000015858,10090.ENSMUSP00000019109,10090.ENSMUSP00000019362,10090.ENSMUSP00000022629,10090.ENSMUSP00000022638,10090.ENSMUSP00000022639,10090.ENSMUSP00000022871,10090.ENSMUSP00000025290,10090.ENSMUSP00000026436,10090.ENSMUSP00000028062,10090.ENSMUSP00000028607,10090.ENSMUSP00000029002,10090.ENSMUSP00000032508,10090.ENSMUSP00000034740…	Itga3,Ddx56,Cers2,Ywhah,Dvl2,Dpysl2,Nefm,Nefl,Sdc2,Impact,Baiap2,Vim,Caprin1,Stmn2,Fkbp4,Nedd4,Grn,Cit,Dab2,Fmr1,Ranbp1,Cfl1,Ptbp1,Mov10,Iqgap1,Nedd4l
GO Process	GO:0022411	Cellular component disassembly	11	204	0.5	0.0309	10090.ENSMUSP00000003268,10090.ENSMUSP00000018711,10090.ENSMUSP00000020099,10090.ENSMUSP00000021539,10090.ENSMUSP00000029002,10090.ENSMUSP00000030636,10090.ENSMUSP00000068896,10090.ENSMUSP00000086094,10090.ENSMUSP00000099835,10090.ENSMUSP00000112259,10090.ENSMUSP00000122354	Sh3gl1,Gabarap,Cdk1,Vrk1,Stmn2,Stmn1,Top2a,Smarcc1,Sqstm1,Cfl1,Arid1a
GO Process	GO:1903076	Regulation of protein localization to plasma membrane	8	114	0.62	0.0309	10090.ENSMUSP00000001548,10090.ENSMUSP00000006614,10090.ENSMUSP00000063734,10090.ENSMUSP00000073061,10090.ENSMUSP00000079689,10090.ENSMUSP00000087119,10090.ENSMUSP00000099835,10090.ENSMUSP00000116028	Itga3,Epha2,Ezr,Pgrmc1,Dab2,Mmp14,Sqstm1,Myo5a
GO Process	GO:0009888	Tissue development	47	1720	0.21	0.0314	10090.ENSMUSP00000001548,10090.ENSMUSP00000005218,10090.ENSMUSP00000006614,10090.ENSMUSP00000006911,10090.ENSMUSP00000014990,10090.ENSMUSP00000019362,10090.ENSMUSP00000020099,10090.ENSMUSP00000021062,10090.ENSMUSP00000021077,10090.ENSMUSP00000025522,10090.ENSMUSP00000025561,10090.ENSMUSP00000026846,10090.ENSMUSP00000028062,10090.ENSMUSP00000028817,10090.ENSMUSP00000030074,10090.ENSMUSP00000031445…	Itga3,Cd44,Epha2,Cdk4,Tppp3,Dvl2,Cdk1,Ddx5,Slc9a3r1,Pdgfrb,Anxa1,Tyms,Vim,Pcna,Ugcg,Aacs,Nedd4,Dnph1,Fasn,Sprr1a,Basp1,Ptgs1,Ezr,Rhob,Pla2g4a,Tubb3,Col12a1,Hmga2,Notch2,Dab2,Col3a1,Mmp14,Mbd3,Casp3,Tjp2,Gap43,Col18a1,Hnrnpab,Mkl1,Tagln2,Brd2,Cfl1,Myo5a,Arid1a,Cdk6,Iqgap1,Nup50
GO Process	GO:0090501	RNA phosphodiester bond hydrolysis	9	143	0.57	0.0314	10090.ENSMUSP00000003946,10090.ENSMUSP00000022499,10090.ENSMUSP00000023217,10090.ENSMUSP00000025651,10090.ENSMUSP00000033609,10090.ENSMUSP00000039027,10090.ENSMUSP00000044129,10090.ENSMUSP00000075067,10090.ENSMUSP00000126897	Nob1,Rnaseh2b,Bop1,Fen1,Cstf2,Tsr1,Trir,Npm1,Mov10
GO Process	GO:1903313	Positive regulation of mRNA metabolic process	7	88	0.67	0.0317	10090.ENSMUSP00000007814,10090.ENSMUSP00000027438,10090.ENSMUSP00000031850,10090.ENSMUSP00000038964,10090.ENSMUSP00000075709,10090.ENSMUSP00000120414,10090.ENSMUSP00000126897	Khsrp,Ncl,Zc3hav1,Rbm3,Sf3b4,Ythdf2,Mov10
GO Process	GO:0071375	Cellular response to peptide hormone stimulus	12	238	0.47	0.0318	10090.ENSMUSP00000006764,10090.ENSMUSP00000006911,10090.ENSMUSP00000026416,10090.ENSMUSP00000063795,10090.ENSMUSP00000066556,10090.ENSMUSP00000086094,10090.ENSMUSP00000099904,10090.ENSMUSP00000112259,10090.ENSMUSP00000116028,10090.ENSMUSP00000117045,10090.ENSMUSP00000126849,10090.ENSMUSP00000129584	Aprt,Cdk4,Cdk2,Irs1,Soga1,Smarcc1,Ass1,Cfl1,Myo5a,Srsf3,Rangap1,Bcar1
GO Process	GO:0010769	Regulation of cell morphogenesis involved in differentiation	15	343	0.41	0.0322	10090.ENSMUSP00000019109,10090.ENSMUSP00000022629,10090.ENSMUSP00000022638,10090.ENSMUSP00000022639,10090.ENSMUSP00000022871,10090.ENSMUSP00000026436,10090.ENSMUSP00000028062,10090.ENSMUSP00000028607,10090.ENSMUSP00000034740,10090.ENSMUSP00000062049,10090.ENSMUSP00000071163,10090.ENSMUSP00000079689,10090.ENSMUSP00000112259,10090.ENSMUSP00000129584,10090.ENSMUSP00000132838	Ywhah,Dpysl2,Nefm,Nefl,Sdc2,Baiap2,Vim,Caprin1,Nedd4,Cit,Rcc2,Dab2,Cfl1,Bcar1,Nedd4l
GO Process	GO:0031099	Regeneration	10	174	0.53	0.0322	10090.ENSMUSP00000006911,10090.ENSMUSP00000013773,10090.ENSMUSP00000020099,10090.ENSMUSP00000022218,10090.ENSMUSP00000022639,10090.ENSMUSP00000025561,10090.ENSMUSP00000026846,10090.ENSMUSP00000028817,10090.ENSMUSP00000075067,10090.ENSMUSP00000099881	Cdk4,Cad,Cdk1,Dhfr,Nefl,Anxa1,Tyms,Pcna,Npm1,Gap43
GO Process	GO:0032956	Regulation of actin cytoskeleton organization	15	344	0.41	0.0329	10090.ENSMUSP00000014922,10090.ENSMUSP00000024709,10090.ENSMUSP00000025522,10090.ENSMUSP00000026436,10090.ENSMUSP00000030636,10090.ENSMUSP00000031565,10090.ENSMUSP00000049440,10090.ENSMUSP00000052776,10090.ENSMUSP00000062049,10090.ENSMUSP00000072087,10090.ENSMUSP00000073371,10090.ENSMUSP00000078741,10090.ENSMUSP00000109979,10090.ENSMUSP00000112259,10090.ENSMUSP00000128278	Fhod1,Cd2ap,Pdgfrb,Baiap2,Stmn1,Fscn1,Arpin,Eps8,Cit,Tmod3,Lima1,Notch2,Add1,Cfl1,Iqgap1
GO Process	GO:0000469	Cleavage involved in rRNA processing	4	24	0.99	0.0331	10090.ENSMUSP00000003946,10090.ENSMUSP00000023217,10090.ENSMUSP00000039027,10090.ENSMUSP00000075067	Nob1,Bop1,Tsr1,Npm1
GO Process	GO:0007093	Mitotic cell cycle checkpoint	8	116	0.61	0.0333	10090.ENSMUSP00000020099,10090.ENSMUSP00000022053,10090.ENSMUSP00000024967,10090.ENSMUSP00000031366,10090.ENSMUSP00000068896,10090.ENSMUSP00000072556,10090.ENSMUSP00000099621,10090.ENSMUSP00000101071	Cdk1,Trip13,Msh2,Kntc1,Top2a,Hmga2,Rpa2,Zwint
GO Process	GO:0009896	Positive regulation of catabolic process	18	457	0.36	0.0333	10090.ENSMUSP00000004565,10090.ENSMUSP00000007814,10090.ENSMUSP00000013970,10090.ENSMUSP00000031850,10090.ENSMUSP00000033093,10090.ENSMUSP00000034713,10090.ENSMUSP00000034740,10090.ENSMUSP00000040431,10090.ENSMUSP00000046585,10090.ENSMUSP00000063734,10090.ENSMUSP00000063795,10090.ENSMUSP00000079689,10090.ENSMUSP00000085906,10090.ENSMUSP00000091921,10090.ENSMUSP00000115044,10090.ENSMUSP00000120414…	Ralb,Khsrp,Pip4k2c,Zc3hav1,Bax,Ldlr,Nedd4,Stub1,Acsl5,Ezr,Irs1,Dab2,Fmr1,Hsp90aa1,Sumo2,Ythdf2,Mov10,Nedd4l
GO Process	GO:0012501	Programmed cell death	28	866	0.28	0.0334	10090.ENSMUSP00000000804,10090.ENSMUSP00000004565,10090.ENSMUSP00000005503,10090.ENSMUSP00000006614,10090.ENSMUSP00000018711,10090.ENSMUSP00000020099,10090.ENSMUSP00000021062,10090.ENSMUSP00000022830,10090.ENSMUSP00000024967,10090.ENSMUSP00000029769,10090.ENSMUSP00000032888,10090.ENSMUSP00000033093,10090.ENSMUSP00000034560,10090.ENSMUSP00000044827,10090.ENSMUSP00000047186,10090.ENSMUSP00000055521…	Ddx3x,Ralb,Msh6,Epha2,Gabarap,Cdk1,Ddx5,Ripk3,Msh2,Gclm,Arl6ip1,Bax,Ppp2r1b,Mybbp1a,Dap,Mlkl,Mcm2,Cit,Rhob,Top2a,Dab2,Casp3,Hsp90aa1,Sqstm1,Steap3,Epb4.1l3,Tpx2,Noc2l
GO Process	GO:0006631	Fatty acid metabolic process	14	310	0.42	0.0341	10090.ENSMUSP00000007005,10090.ENSMUSP00000025567,10090.ENSMUSP00000031445,10090.ENSMUSP00000039797,10090.ENSMUSP00000046585,10090.ENSMUSP00000047551,10090.ENSMUSP00000052872,10090.ENSMUSP00000053270,10090.ENSMUSP00000059977,10090.ENSMUSP00000070868,10090.ENSMUSP00000074827,10090.ENSMUSP00000099490,10090.ENSMUSP00000103012,10090.ENSMUSP00000116028	Acat2,Fads2,Aacs,Prkar2b,Acsl5,Ephx1,Fasn,Lipa,Ptgs1,Pla2g4a,Acot7,Acaca,Acly,Myo5a
GO Process	GO:0007569	Cell aging	6	65	0.73	0.0342	10090.ENSMUSP00000020099,10090.ENSMUSP00000039586,10090.ENSMUSP00000051432,10090.ENSMUSP00000072556,10090.ENSMUSP00000075067,10090.ENSMUSP00000100667	Cdk1,Serpine1,H2afx,Hmga2,Npm1,Hmga1-rs1
GO Process	GO:0034502	Protein localization to chromosome	6	65	0.73	0.0342	10090.ENSMUSP00000000767,10090.ENSMUSP00000020099,10090.ENSMUSP00000024967,10090.ENSMUSP00000071163,10090.ENSMUSP00000079356,10090.ENSMUSP00000099621	Rpa1,Cdk1,Msh2,Rcc2,Hist1h1b,Rpa2
GO Process	GO:0048814	Regulation of dendrite morphogenesis	8	117	0.6	0.0346	10090.ENSMUSP00000019109,10090.ENSMUSP00000022871,10090.ENSMUSP00000026436,10090.ENSMUSP00000028607,10090.ENSMUSP00000034740,10090.ENSMUSP00000062049,10090.ENSMUSP00000112259,10090.ENSMUSP00000132838	Ywhah,Sdc2,Baiap2,Caprin1,Nedd4,Cit,Cfl1,Nedd4l
GO Process	GO:0010721	Negative regulation of cell development	16	384	0.39	0.035	10090.ENSMUSP00000004327,10090.ENSMUSP00000015858,10090.ENSMUSP00000019109,10090.ENSMUSP00000028062,10090.ENSMUSP00000029002,10090.ENSMUSP00000032508,10090.ENSMUSP00000034713,10090.ENSMUSP00000062049,10090.ENSMUSP00000071163,10090.ENSMUSP00000072556,10090.ENSMUSP00000079689,10090.ENSMUSP00000085192,10090.ENSMUSP00000085906,10090.ENSMUSP00000097154,10090.ENSMUSP00000126192,10090.ENSMUSP00000129584	G6pdx,Cers2,Ywhah,Vim,Stmn2,Fkbp4,Ldlr,Cit,Rcc2,Hmga2,Dab2,Col3a1,Fmr1,Tjp2,Ptbp1,Bcar1
GO Process	GO:0043066	Negative regulation of apoptotic process	29	913	0.27	0.0351	10090.ENSMUSP00000000804,10090.ENSMUSP00000003947,10090.ENSMUSP00000004202,10090.ENSMUSP00000005218,10090.ENSMUSP00000018841,10090.ENSMUSP00000019109,10090.ENSMUSP00000020099,10090.ENSMUSP00000021523,10090.ENSMUSP00000022639,10090.ENSMUSP00000024967,10090.ENSMUSP00000025522,10090.ENSMUSP00000027438,10090.ENSMUSP00000029769,10090.ENSMUSP00000030296,10090.ENSMUSP00000032888,10090.ENSMUSP00000033093…	Ddx3x,Nqo1,Dnmt1,Cd44,Aatf,Ywhah,Cdk1,Mnat1,Nefl,Msh2,Pdgfrb,Ncl,Gclm,Txndc12,Arl6ip1,Bax,Cfdp1,Serpine1,Ptma,Grn,Hmgb2,Hmga2,Npm1,Dab2,Fmr1,Stxbp1,Casp3,Mkl1,Noc2l
GO Process	GO:0040008	Regulation of growth	24	701	0.3	0.0352	10090.ENSMUSP00000000804,10090.ENSMUSP00000004327,10090.ENSMUSP00000005218,10090.ENSMUSP00000006911,10090.ENSMUSP00000020099,10090.ENSMUSP00000022529,10090.ENSMUSP00000022629,10090.ENSMUSP00000029912,10090.ENSMUSP00000033720,10090.ENSMUSP00000033797,10090.ENSMUSP00000039586,10090.ENSMUSP00000045283,10090.ENSMUSP00000063734,10090.ENSMUSP00000072556,10090.ENSMUSP00000075067,10090.ENSMUSP00000078741…	Ddx3x,G6pdx,Cd44,Cdk4,Cdk1,Tkt,Dpysl2,Sdcbp,Rbbp7,Morf4l2,Serpine1,Dnph1,Ezr,Hmga2,Npm1,Notch2,Hist1h1b,Dab2,Fdps,Mmp14,Gap43,Epb4.1l3,Cfl1,Nedd4l
GO Process	GO:0050792	Regulation of viral process	10	177	0.52	0.0352	10090.ENSMUSP00000000804,10090.ENSMUSP00000018506,10090.ENSMUSP00000021062,10090.ENSMUSP00000031850,10090.ENSMUSP00000047980,10090.ENSMUSP00000068896,10090.ENSMUSP00000072556,10090.ENSMUSP00000085906,10090.ENSMUSP00000112259,10090.ENSMUSP00000116259	Ddx3x,Kpna2,Ddx5,Zc3hav1,Vps37b,Top2a,Hmga2,Fmr1,Cfl1,Srpk1
GO Process	GO:1902275	Regulation of chromatin organization	11	209	0.49	0.0352	10090.ENSMUSP00000004202,10090.ENSMUSP00000025243,10090.ENSMUSP00000025903,10090.ENSMUSP00000033310,10090.ENSMUSP00000037340,10090.ENSMUSP00000043691,10090.ENSMUSP00000062030,10090.ENSMUSP00000076971,10090.ENSMUSP00000079356,10090.ENSMUSP00000085906,10090.ENSMUSP00000137253	Dnmt1,Iws1,Rps6ka4,Mki67,Wdr70,Atad2,Hist1h1a,Ssrp1,Hist1h1b,Fmr1,Noc2l
GO Process	GO:0048259	Regulation of receptor-mediated endocytosis	8	118	0.6	0.0359	10090.ENSMUSP00000024709,10090.ENSMUSP00000027339,10090.ENSMUSP00000029912,10090.ENSMUSP00000034740,10090.ENSMUSP00000039586,10090.ENSMUSP00000062030,10090.ENSMUSP00000079689,10090.ENSMUSP00000085906	Cd2ap,Smap1,Sdcbp,Nedd4,Serpine1,Hist1h1a,Dab2,Fmr1
GO Process	GO:0009894	Regulation of catabolic process	28	872	0.28	0.036	10090.ENSMUSP00000001507,10090.ENSMUSP00000004565,10090.ENSMUSP00000006911,10090.ENSMUSP00000007814,10090.ENSMUSP00000013970,10090.ENSMUSP00000028062,10090.ENSMUSP00000029912,10090.ENSMUSP00000031850,10090.ENSMUSP00000033093,10090.ENSMUSP00000034713,10090.ENSMUSP00000034740,10090.ENSMUSP00000040431,10090.ENSMUSP00000046585,10090.ENSMUSP00000047186,10090.ENSMUSP00000063734,10090.ENSMUSP00000063795…	Cyp51,Ralb,Cdk4,Khsrp,Pip4k2c,Vim,Sdcbp,Zc3hav1,Bax,Ldlr,Nedd4,Stub1,Acsl5,Dap,Ezr,Irs1,Soga1,Npm1,Dab2,Fmr1,Smarcc1,Hsp90aa1,Fus,Sumo2,Ythdf2,Ptbp1,Mov10,Nedd4l
GO Process	GO:0032269	Negative regulation of cellular protein metabolic process	32	1047	0.25	0.0361	10090.ENSMUSP00000000804,10090.ENSMUSP00000004202,10090.ENSMUSP00000004327,10090.ENSMUSP00000005185,10090.ENSMUSP00000005218,10090.ENSMUSP00000006697,10090.ENSMUSP00000007814,10090.ENSMUSP00000021077,10090.ENSMUSP00000021574,10090.ENSMUSP00000022218,10090.ENSMUSP00000025290,10090.ENSMUSP00000026846,10090.ENSMUSP00000027438,10090.ENSMUSP00000028607,10090.ENSMUSP00000029912,10090.ENSMUSP00000032888…	Ddx3x,Dnmt1,G6pdx,Cstb,Cd44,Itih3,Khsrp,Slc9a3r1,Gtpbp4,Dhfr,Impact,Tyms,Ncl,Caprin1,Sdcbp,Arl6ip1,Bax,Mvk,Serpine1,Prkar2b,Ezr,C4b,Npm1,Dab2,Fmr1,Smarcc1,Casp3,Sqstm1,Mkl1,Ythdf2,Mov10,Noc2l
GO Process	GO:0051270	Regulation of cellular component movement	32	1048	0.25	0.0365	10090.ENSMUSP00000001548,10090.ENSMUSP00000006614,10090.ENSMUSP00000015858,10090.ENSMUSP00000021077,10090.ENSMUSP00000021574,10090.ENSMUSP00000022830,10090.ENSMUSP00000025522,10090.ENSMUSP00000025561,10090.ENSMUSP00000028062,10090.ENSMUSP00000029515,10090.ENSMUSP00000029912,10090.ENSMUSP00000030202,10090.ENSMUSP00000030636,10090.ENSMUSP00000033775,10090.ENSMUSP00000035829,10090.ENSMUSP00000039586…	Itga3,Epha2,Cers2,Slc9a3r1,Gtpbp4,Ripk3,Pdgfrb,Anxa1,Vim,S100a11,Sdcbp,Glipr2,Stmn1,Mpp1,Akap12,Serpine1,Grn,Arpin,Irs1,Rhob,Rcc2,Tmod3,Dab2,Col3a1,Mmp14,Stk10,Col18a1,Cfl1,Myo5a,Sri,Iqgap1,Bcar1
GO Process	GO:0045454	Cell redox homeostasis	5	44	0.82	0.0367	10090.ENSMUSP00000003947,10090.ENSMUSP00000026328,10090.ENSMUSP00000030051,10090.ENSMUSP00000030296,10090.ENSMUSP00000041839	Nqo1,Prdx4,Txn1,Txndc12,Txndc5
GO Process	GO:1901652	Response to peptide	18	463	0.36	0.0369	10090.ENSMUSP00000006764,10090.ENSMUSP00000006911,10090.ENSMUSP00000013773,10090.ENSMUSP00000022639,10090.ENSMUSP00000025561,10090.ENSMUSP00000026416,10090.ENSMUSP00000028062,10090.ENSMUSP00000063795,10090.ENSMUSP00000066556,10090.ENSMUSP00000086094,10090.ENSMUSP00000099904,10090.ENSMUSP00000105985,10090.ENSMUSP00000112259,10090.ENSMUSP00000116028,10090.ENSMUSP00000117045,10090.ENSMUSP00000126849…	Aprt,Cdk4,Cad,Nefl,Anxa1,Cdk2,Vim,Irs1,Soga1,Smarcc1,Ass1,Srsf5,Cfl1,Myo5a,Srsf3,Rangap1,Iqgap1,Bcar1
GO Process	GO:0032970	Regulation of actin filament-based process	16	388	0.38	0.0379	10090.ENSMUSP00000014922,10090.ENSMUSP00000024709,10090.ENSMUSP00000025522,10090.ENSMUSP00000026436,10090.ENSMUSP00000030636,10090.ENSMUSP00000031565,10090.ENSMUSP00000049440,10090.ENSMUSP00000052776,10090.ENSMUSP00000062049,10090.ENSMUSP00000072087,10090.ENSMUSP00000073371,10090.ENSMUSP00000078741,10090.ENSMUSP00000109979,10090.ENSMUSP00000112259,10090.ENSMUSP00000118221,10090.ENSMUSP00000128278	Fhod1,Cd2ap,Pdgfrb,Baiap2,Stmn1,Fscn1,Arpin,Eps8,Cit,Tmod3,Lima1,Notch2,Add1,Cfl1,Sri,Iqgap1
GO Process	GO:0044089	Positive regulation of cellular component biogenesis	20	543	0.34	0.0379	10090.ENSMUSP00000000804,10090.ENSMUSP00000004202,10090.ENSMUSP00000004565,10090.ENSMUSP00000006614,10090.ENSMUSP00000013970,10090.ENSMUSP00000014922,10090.ENSMUSP00000014990,10090.ENSMUSP00000026436,10090.ENSMUSP00000029912,10090.ENSMUSP00000031565,10090.ENSMUSP00000033093,10090.ENSMUSP00000033419,10090.ENSMUSP00000040431,10090.ENSMUSP00000045873,10090.ENSMUSP00000048337,10090.ENSMUSP00000052776…	Ddx3x,Dnmt1,Ralb,Epha2,Pip4k2c,Fhod1,Tppp3,Baiap2,Sdcbp,Fscn1,Bax,Dock11,Stub1,Anln,Wdr43,Eps8,Fmr1,Hsp90aa1,Cfl1,Iqgap1
GO Process	GO:0044272	Sulfur compound biosynthetic process	7	92	0.65	0.0379	10090.ENSMUSP00000029666,10090.ENSMUSP00000029769,10090.ENSMUSP00000031103,10090.ENSMUSP00000046585,10090.ENSMUSP00000061092,10090.ENSMUSP00000099490,10090.ENSMUSP00000103012	Papss1,Gclm,Ugdh,Acsl5,Mtap,Acaca,Acly
GO Process	GO:0031331	Positive regulation of cellular catabolic process	16	389	0.38	0.0386	10090.ENSMUSP00000004565,10090.ENSMUSP00000007814,10090.ENSMUSP00000013970,10090.ENSMUSP00000031850,10090.ENSMUSP00000033093,10090.ENSMUSP00000034713,10090.ENSMUSP00000040431,10090.ENSMUSP00000046585,10090.ENSMUSP00000063734,10090.ENSMUSP00000063795,10090.ENSMUSP00000079689,10090.ENSMUSP00000085906,10090.ENSMUSP00000091921,10090.ENSMUSP00000115044,10090.ENSMUSP00000120414,10090.ENSMUSP00000126897	Ralb,Khsrp,Pip4k2c,Zc3hav1,Bax,Ldlr,Stub1,Acsl5,Ezr,Irs1,Dab2,Fmr1,Hsp90aa1,Sumo2,Ythdf2,Mov10
GO Process	GO:0033120	Positive regulation of RNA splicing	5	45	0.82	0.0397	10090.ENSMUSP00000023099,10090.ENSMUSP00000027438,10090.ENSMUSP00000038964,10090.ENSMUSP00000075709,10090.ENSMUSP00000105985	Slc38a2,Ncl,Rbm3,Sf3b4,Srsf5
GO Process	GO:0031392	Regulation of prostaglandin biosynthetic process	3	11	1.21	0.0401	10090.ENSMUSP00000025561,10090.ENSMUSP00000029046,10090.ENSMUSP00000070868	Anxa1,Fabp5,Pla2g4a
GO Process	GO:0031936	Negative regulation of chromatin silencing	3	11	1.21	0.0401	10090.ENSMUSP00000043691,10090.ENSMUSP00000062030,10090.ENSMUSP00000079356	Atad2,Hist1h1a,Hist1h1b
GO Process	GO:0006221	Pyrimidine nucleotide biosynthetic process	4	26	0.96	0.0404	10090.ENSMUSP00000013773,10090.ENSMUSP00000023510,10090.ENSMUSP00000026846,10090.ENSMUSP00000030381	Cad,Umps,Tyms,Ctps
GO Process	GO:0009152	Purine ribonucleotide biosynthetic process	8	121	0.59	0.0404	10090.ENSMUSP00000006764,10090.ENSMUSP00000016105,10090.ENSMUSP00000029666,10090.ENSMUSP00000046585,10090.ENSMUSP00000074827,10090.ENSMUSP00000079888,10090.ENSMUSP00000099490,10090.ENSMUSP00000103012	Aprt,Adss,Papss1,Acsl5,Acot7,Impdh2,Acaca,Acly
GO Process	GO:0032272	Negative regulation of protein polymerization	6	69	0.71	0.0431	10090.ENSMUSP00000029002,10090.ENSMUSP00000030636,10090.ENSMUSP00000032508,10090.ENSMUSP00000052776,10090.ENSMUSP00000072087,10090.ENSMUSP00000109979	Stmn2,Stmn1,Fkbp4,Eps8,Tmod3,Add1
GO Process	GO:0045105	Intermediate filament polymerization or depolymerization	2	2	1.77	0.0438	10090.ENSMUSP00000022638,10090.ENSMUSP00000022639	Nefm,Nefl
GO Process	GO:0097528	Execution phase of necroptosis	2	2	1.77	0.0438	10090.ENSMUSP00000022830,10090.ENSMUSP00000055521	Ripk3,Mlkl
GO Process	GO:1905775	Negative regulation of DNA helicase activity	2	2	1.77	0.0438	10090.ENSMUSP00000021523,10090.ENSMUSP00000061923	Mnat1,Mcm2
GO Process	GO:1990705	Cholangiocyte proliferation	2	2	1.77	0.0438	10090.ENSMUSP00000033310,10090.ENSMUSP00000078741	Mki67,Notch2
GO Process	GO:0009653	Anatomical structure morphogenesis	57	2244	0.17	0.044	10090.ENSMUSP00000001548,10090.ENSMUSP00000005218,10090.ENSMUSP00000006614,10090.ENSMUSP00000019362,10090.ENSMUSP00000021077,10090.ENSMUSP00000022242,10090.ENSMUSP00000022629,10090.ENSMUSP00000022639,10090.ENSMUSP00000022871,10090.ENSMUSP00000023312,10090.ENSMUSP00000024783,10090.ENSMUSP00000025290,10090.ENSMUSP00000025522,10090.ENSMUSP00000026469,10090.ENSMUSP00000027438,10090.ENSMUSP00000030636…	Itga3,Cd44,Epha2,Dvl2,Slc9a3r1,Emb,Dpysl2,Nefl,Sdc2,Alcam,Bysl,Impact,Pdgfrb,Nab2,Ncl,Stmn1,Ugdh,Pds5a,Mfge8,Bax,Mki67,Ppp2r1b,Ldlr,Nedd4,Serpine1,Nop2,Jmjd6,Lipa,Hmgn1,Rhob,Tubb3,Col12a1,Tmod3,Hmga2,Notch2,Dab2,Col5a2,Col3a1,Smarcc1,Mmp14,Stxbp1,Casp3,Hsp90aa1,Rpl7l1,Gap43,Col18a1,Mkl1,Epb4.1l3,Brd2,Add1,Cfl1,Myo5a,Ythdf2,Arid1a,Aqp5,Iqgap1,Nup50
GO Process	GO:0051050	Positive regulation of transport	31	1020	0.25	0.0444	10090.ENSMUSP00000003268,10090.ENSMUSP00000004327,10090.ENSMUSP00000007005,10090.ENSMUSP00000020099,10090.ENSMUSP00000021077,10090.ENSMUSP00000022629,10090.ENSMUSP00000024709,10090.ENSMUSP00000025522,10090.ENSMUSP00000025561,10090.ENSMUSP00000029912,10090.ENSMUSP00000031445,10090.ENSMUSP00000032825,10090.ENSMUSP00000032888,10090.ENSMUSP00000033093,10090.ENSMUSP00000034740,10090.ENSMUSP00000039586…	Sh3gl1,G6pdx,Acat2,Cdk1,Slc9a3r1,Dpysl2,Cd2ap,Pdgfrb,Anxa1,Sdcbp,Aacs,Mfge8,Arl6ip1,Bax,Nedd4,Serpine1,Acsl5,Hist1h1a,Ezr,Irs1,Pla2g4a,Dab2,Lyar,Fmr1,Stxbp1,Hsp90aa1,Add1,Cfl1,Sri,Ptbp1,Nedd4l
GO Process	GO:0022600	Digestive system process	6	70	0.7	0.0453	10090.ENSMUSP00000030074,10090.ENSMUSP00000034713,10090.ENSMUSP00000063734,10090.ENSMUSP00000073371,10090.ENSMUSP00000097154,10090.ENSMUSP00000127611	Ugcg,Ldlr,Ezr,Lima1,Tjp2,Aqp5
GO Process	GO:0032880	Regulation of protein localization	30	978	0.26	0.0455	10090.ENSMUSP00000001507,10090.ENSMUSP00000001548,10090.ENSMUSP00000004565,10090.ENSMUSP00000006614,10090.ENSMUSP00000020099,10090.ENSMUSP00000024709,10090.ENSMUSP00000025243,10090.ENSMUSP00000025561,10090.ENSMUSP00000030051,10090.ENSMUSP00000031445,10090.ENSMUSP00000034740,10090.ENSMUSP00000047119,10090.ENSMUSP00000063734,10090.ENSMUSP00000063795,10090.ENSMUSP00000073061,10090.ENSMUSP00000075067…	Cyp51,Itga3,Ralb,Epha2,Cdk1,Cd2ap,Iws1,Anxa1,Txn1,Aacs,Nedd4,Gnl3,Ezr,Irs1,Pgrmc1,Npm1,Dab2,Xpo5,Mmp14,Hsp90aa1,Sqstm1,Cfl1,Rsl1d1,Myo5a,Sri,Hmgn3,Ptbp1,Rangap1,Iqgap1,Nedd4l
GO Process	GO:0040029	Regulation of gene expression, epigenetic	8	124	0.58	0.0455	10090.ENSMUSP00000033797,10090.ENSMUSP00000043691,10090.ENSMUSP00000051432,10090.ENSMUSP00000062030,10090.ENSMUSP00000079356,10090.ENSMUSP00000107421,10090.ENSMUSP00000107750,10090.ENSMUSP00000122354	Morf4l2,Atad2,H2afx,Hist1h1a,Hist1h1b,Wdhd1,Hat1,Arid1a
GO Process	GO:0097305	Response to alcohol	12	252	0.45	0.0455	10090.ENSMUSP00000003947,10090.ENSMUSP00000004327,10090.ENSMUSP00000006911,10090.ENSMUSP00000013773,10090.ENSMUSP00000020099,10090.ENSMUSP00000022639,10090.ENSMUSP00000026846,10090.ENSMUSP00000029564,10090.ENSMUSP00000031445,10090.ENSMUSP00000052776,10090.ENSMUSP00000099490,10090.ENSMUSP00000136944	Nqo1,G6pdx,Cdk4,Cad,Cdk1,Nefl,Tyms,Pmvk,Aacs,Eps8,Acaca,Hmgcs1
GO Process	GO:1901987	Regulation of cell cycle phase transition	13	287	0.43	0.0455	10090.ENSMUSP00000000804,10090.ENSMUSP00000006911,10090.ENSMUSP00000020099,10090.ENSMUSP00000022053,10090.ENSMUSP00000022499,10090.ENSMUSP00000025561,10090.ENSMUSP00000026416,10090.ENSMUSP00000071163,10090.ENSMUSP00000072087,10090.ENSMUSP00000072556,10090.ENSMUSP00000075067,10090.ENSMUSP00000085581,10090.ENSMUSP00000099621	Ddx3x,Cdk4,Cdk1,Trip13,Rnaseh2b,Anxa1,Cdk2,Rcc2,Tmod3,Hmga2,Npm1,Ube2c,Rpa2
GO Process	GO:0048608	Reproductive structure development	18	476	0.35	0.0468	10090.ENSMUSP00000005218,10090.ENSMUSP00000014990,10090.ENSMUSP00000024967,10090.ENSMUSP00000025522,10090.ENSMUSP00000025561,10090.ENSMUSP00000026328,10090.ENSMUSP00000032508,10090.ENSMUSP00000033093,10090.ENSMUSP00000039586,10090.ENSMUSP00000065940,10090.ENSMUSP00000070868,10090.ENSMUSP00000072556,10090.ENSMUSP00000078741,10090.ENSMUSP00000086094,10090.ENSMUSP00000087119,10090.ENSMUSP00000091238…	Cd44,Tppp3,Msh2,Pdgfrb,Anxa1,Prdx4,Fkbp4,Bax,Serpine1,Hmgb2,Pla2g4a,Hmga2,Notch2,Smarcc1,Mmp14,Casp3,Arid1a,Hmgcs1
GO Process	GO:0008611	Ether lipid biosynthetic process	3	12	1.17	0.0474	10090.ENSMUSP00000052872,10090.ENSMUSP00000064334,10090.ENSMUSP00000070868	Fasn,Far1,Pla2g4a
GO Process	GO:0035404	Histone-serine phosphorylation	3	12	1.17	0.0474	10090.ENSMUSP00000021539,10090.ENSMUSP00000025903,10090.ENSMUSP00000072556	Vrk1,Rps6ka4,Hmga2
GO Process	GO:0035988	Chondrocyte proliferation	3	12	1.17	0.0474	10090.ENSMUSP00000046340,10090.ENSMUSP00000072556,10090.ENSMUSP00000087119	Grn,Hmga2,Mmp14
GO Process	GO:1901796	Regulation of signal transduction by p53 class mediator	6	71	0.7	0.0474	10090.ENSMUSP00000005218,10090.ENSMUSP00000021062,10090.ENSMUSP00000023217,10090.ENSMUSP00000047123,10090.ENSMUSP00000075067,10090.ENSMUSP00000108260	Cd44,Ddx5,Bop1,Nop2,Npm1,Steap3
GO Process	GO:0060249	Anatomical structure homeostasis	14	326	0.4	0.0485	10090.ENSMUSP00000000767,10090.ENSMUSP00000025522,10090.ENSMUSP00000028817,10090.ENSMUSP00000030637,10090.ENSMUSP00000033093,10090.ENSMUSP00000053270,10090.ENSMUSP00000055637,10090.ENSMUSP00000059977,10090.ENSMUSP00000070868,10090.ENSMUSP00000091921,10090.ENSMUSP00000097154,10090.ENSMUSP00000099490,10090.ENSMUSP00000099621,10090.ENSMUSP00000109979	Rpa1,Pdgfrb,Pcna,Ncdn,Bax,Lipa,Marcksl1,Ptgs1,Pla2g4a,Hsp90aa1,Tjp2,Acaca,Rpa2,Add1
GO Process	GO:0006342	Chromatin silencing	5	48	0.79	0.0487	10090.ENSMUSP00000033797,10090.ENSMUSP00000051432,10090.ENSMUSP00000107421,10090.ENSMUSP00000107750,10090.ENSMUSP00000122354	Morf4l2,H2afx,Wdhd1,Hat1,Arid1a
GO Process	GO:1901990	Regulation of mitotic cell cycle phase transition	12	255	0.44	0.0488	10090.ENSMUSP00000000804,10090.ENSMUSP00000006911,10090.ENSMUSP00000020099,10090.ENSMUSP00000022053,10090.ENSMUSP00000022499,10090.ENSMUSP00000025561,10090.ENSMUSP00000026416,10090.ENSMUSP00000071163,10090.ENSMUSP00000072087,10090.ENSMUSP00000072556,10090.ENSMUSP00000085581,10090.ENSMUSP00000099621	Ddx3x,Cdk4,Cdk1,Trip13,Rnaseh2b,Anxa1,Cdk2,Rcc2,Tmod3,Hmga2,Ube2c,Rpa2
GO Process	GO:0032868	Response to insulin	11	221	0.47	0.049	10090.ENSMUSP00000006764,10090.ENSMUSP00000006911,10090.ENSMUSP00000013773,10090.ENSMUSP00000026416,10090.ENSMUSP00000063795,10090.ENSMUSP00000066556,10090.ENSMUSP00000086094,10090.ENSMUSP00000105985,10090.ENSMUSP00000116028,10090.ENSMUSP00000117045,10090.ENSMUSP00000129584	Aprt,Cdk4,Cad,Cdk2,Irs1,Soga1,Smarcc1,Srsf5,Myo5a,Srsf3,Bcar1
GO Process	GO:0045292	mRNA cis splicing, via spliceosome	4	28	0.92	0.049	10090.ENSMUSP00000031513,10090.ENSMUSP00000031590,10090.ENSMUSP00000105985,10090.ENSMUSP00000117045	Srsf9,Rbm19,Srsf5,Srsf3
GO Process	GO:0071353	Cellular response to interleukin-4	4	28	0.92	0.049	10090.ENSMUSP00000006911,10090.ENSMUSP00000052872,10090.ENSMUSP00000061923,10090.ENSMUSP00000079888	Cdk4,Fasn,Mcm2,Impdh2
GO Process	GO:0090066	Regulation of anatomical structure size	20	559	0.32	0.049	10090.ENSMUSP00000004327,10090.ENSMUSP00000006911,10090.ENSMUSP00000021077,10090.ENSMUSP00000022629,10090.ENSMUSP00000022638,10090.ENSMUSP00000022639,10090.ENSMUSP00000026436,10090.ENSMUSP00000029769,10090.ENSMUSP00000049440,10090.ENSMUSP00000052776,10090.ENSMUSP00000059977,10090.ENSMUSP00000062049,10090.ENSMUSP00000063734,10090.ENSMUSP00000072087,10090.ENSMUSP00000073371,10090.ENSMUSP00000075067…	G6pdx,Cdk4,Slc9a3r1,Dpysl2,Nefm,Nefl,Baiap2,Gclm,Arpin,Eps8,Ptgs1,Cit,Ezr,Tmod3,Lima1,Npm1,Hsp90aa1,Inf2,Add1,Cfl1
GO Process	GO:0070542	Response to fatty acid	7	98	0.62	0.0492	10090.ENSMUSP00000006911,10090.ENSMUSP00000031445,10090.ENSMUSP00000034713,10090.ENSMUSP00000063795,10090.ENSMUSP00000099490,10090.ENSMUSP00000099904,10090.ENSMUSP00000111309	Cdk4,Aacs,Ldlr,Irs1,Acaca,Ass1,Ranbp1
GO Process	GO:0071230	Cellular response to amino acid stimulus	6	72	0.69	0.0497	10090.ENSMUSP00000004202,10090.ENSMUSP00000026436,10090.ENSMUSP00000029769,10090.ENSMUSP00000083620,10090.ENSMUSP00000085192,10090.ENSMUSP00000099904	Dnmt1,Baiap2,Gclm,Col5a2,Col3a1,Ass1
GO Process	GO:0090502	RNA phosphodiester bond hydrolysis, endonucleolytic	6	72	0.69	0.0497	10090.ENSMUSP00000003946,10090.ENSMUSP00000022499,10090.ENSMUSP00000023217,10090.ENSMUSP00000025651,10090.ENSMUSP00000039027,10090.ENSMUSP00000075067	Nob1,Rnaseh2b,Bop1,Fen1,Tsr1,Npm1
GO Process	GO:0032869	Cellular response to insulin stimulus	9	157	0.53	0.0498	10090.ENSMUSP00000006764,10090.ENSMUSP00000006911,10090.ENSMUSP00000026416,10090.ENSMUSP00000063795,10090.ENSMUSP00000066556,10090.ENSMUSP00000086094,10090.ENSMUSP00000116028,10090.ENSMUSP00000117045,10090.ENSMUSP00000129584	Aprt,Cdk4,Cdk2,Irs1,Soga1,Smarcc1,Myo5a,Srsf3,Bcar1
GO Function	GO:0005488	Binding	318	11199	0.22	1.94e-39	10090.ENSMUSP00000000505,10090.ENSMUSP00000000767,10090.ENSMUSP00000000804,10090.ENSMUSP00000001258,10090.ENSMUSP00000001507,10090.ENSMUSP00000001548,10090.ENSMUSP00000001724,10090.ENSMUSP00000002825,10090.ENSMUSP00000003268,10090.ENSMUSP00000003946,10090.ENSMUSP00000003947,10090.ENSMUSP00000004202,10090.ENSMUSP00000004327,10090.ENSMUSP00000004507,10090.ENSMUSP00000004565,10090.ENSMUSP00000005003…	Mcm7,Rpa1,Ddx3x,Uhrf1,Cyp51,Itga3,Ddx18,Baz1b,Sh3gl1,Nob1,Nqo1,Dnmt1,G6pdx,Ddx56,Ralb,Lbr,Cstb,Cd44,Msh6,Srm,Epha2,Mvd,Aprt,Pola1,Cdk4,Khsrp,Rbm28,Rplp1,Phax,Kif11,Cad,Pip4k2c,Fhod1,Tppp3,Cers2,Adss,Ddx27,Spag7,Kpna2,Gabarap,Aatf,Ywhah,Dvl2,Cdk1,Tmpo,Tbc1d15,Rrm2,Ddx5,Slc9a3r1,Mnat1,Vrk1,Gtpbp4,Dek,Ogn,Trip13,Dhfr,Emb,Dnajc9,Tkt,Diap3,Dpysl2,Nefm,Nefl,Ripk3,Sdc2,Bop1,Alcam,Mcm4,Mina,Arhgap31,Umps…
GO Function	GO:0005515	Protein binding	226	6764	0.29	1.94e-28	10090.ENSMUSP00000000804,10090.ENSMUSP00000001258,10090.ENSMUSP00000001548,10090.ENSMUSP00000002825,10090.ENSMUSP00000003268,10090.ENSMUSP00000003947,10090.ENSMUSP00000004202,10090.ENSMUSP00000004327,10090.ENSMUSP00000004565,10090.ENSMUSP00000005003,10090.ENSMUSP00000005185,10090.ENSMUSP00000005218,10090.ENSMUSP00000005503,10090.ENSMUSP00000006611,10090.ENSMUSP00000006692,10090.ENSMUSP00000006856…	Ddx3x,Uhrf1,Itga3,Baz1b,Sh3gl1,Nqo1,Dnmt1,G6pdx,Ralb,Lbr,Cstb,Cd44,Msh6,Srm,Mvd,Pola1,Cdk4,Kif11,Cad,Pip4k2c,Fhod1,Tppp3,Kpna2,Gabarap,Aatf,Ywhah,Dvl2,Cdk1,Tmpo,Tbc1d15,Rrm2,Ddx5,Slc9a3r1,Mnat1,Vrk1,Dek,Ogn,Trip13,Emb,Dnajc9,Tkt,Diap3,Dpysl2,Nefm,Nefl,Ripk3,Sdc2,Alcam,Mina,Arhgap31,Umps,Rfc4,Racgap1,Rfc2,Cd2ap,Msh2,Impact,Pdgfrb,Anxa1,Atl3,Cbr2,Cdk2,Baiap2,Nab2,Tubgcp2,Tyms,Smap1,Ncl,Mcm6,Hsd17b7…
GO Function	GO:1901363	Heterocyclic compound binding	175	4771	0.33	2.13e-23	10090.ENSMUSP00000000505,10090.ENSMUSP00000000767,10090.ENSMUSP00000000804,10090.ENSMUSP00000001258,10090.ENSMUSP00000001507,10090.ENSMUSP00000001724,10090.ENSMUSP00000002825,10090.ENSMUSP00000004202,10090.ENSMUSP00000004327,10090.ENSMUSP00000004507,10090.ENSMUSP00000004565,10090.ENSMUSP00000005003,10090.ENSMUSP00000005503,10090.ENSMUSP00000006614,10090.ENSMUSP00000006692,10090.ENSMUSP00000006764…	Mcm7,Rpa1,Ddx3x,Uhrf1,Cyp51,Ddx18,Baz1b,Dnmt1,G6pdx,Ddx56,Ralb,Lbr,Msh6,Epha2,Mvd,Aprt,Pola1,Cdk4,Khsrp,Rbm28,Phax,Kif11,Cad,Pip4k2c,Cers2,Adss,Ddx27,Spag7,Cdk1,Tmpo,Ddx5,Vrk1,Gtpbp4,Dek,Trip13,Dhfr,Tkt,Ripk3,Mcm4,Rfc4,Cers5,Rfc2,Bysl,Cebpz,Msh2,Pdgfrb,Anxa1,Fen1,Atl3,Rps6ka4,Cdk2,Prim1,Tyms,Ncl,Mcm6,Nifk,Aldh9a1,Vim,Caprin1,Pcna,Pmvk,Papss1,Ctps,Gnl2,Rfc1,Ugdh,Zfp326,Aacs,Srsf9,Rbm19,Zc3hav1,Cbx…
GO Function	GO:0097159	Organic cyclic compound binding	175	4858	0.33	1.32e-22	10090.ENSMUSP00000000505,10090.ENSMUSP00000000767,10090.ENSMUSP00000000804,10090.ENSMUSP00000001258,10090.ENSMUSP00000001507,10090.ENSMUSP00000001724,10090.ENSMUSP00000002825,10090.ENSMUSP00000004202,10090.ENSMUSP00000004327,10090.ENSMUSP00000004507,10090.ENSMUSP00000004565,10090.ENSMUSP00000005003,10090.ENSMUSP00000005503,10090.ENSMUSP00000006614,10090.ENSMUSP00000006692,10090.ENSMUSP00000006764…	Mcm7,Rpa1,Ddx3x,Uhrf1,Cyp51,Ddx18,Baz1b,Dnmt1,G6pdx,Ddx56,Ralb,Lbr,Msh6,Epha2,Mvd,Aprt,Pola1,Cdk4,Khsrp,Rbm28,Phax,Kif11,Cad,Pip4k2c,Cers2,Adss,Ddx27,Spag7,Cdk1,Tmpo,Ddx5,Vrk1,Gtpbp4,Dek,Trip13,Dhfr,Tkt,Ripk3,Mcm4,Rfc4,Cers5,Rfc2,Bysl,Cebpz,Msh2,Pdgfrb,Anxa1,Fen1,Atl3,Rps6ka4,Cdk2,Prim1,Tyms,Ncl,Mcm6,Nifk,Aldh9a1,Vim,Caprin1,Pcna,Pmvk,Papss1,Ctps,Gnl2,Rfc1,Ugdh,Zfp326,Aacs,Srsf9,Rbm19,Zc3hav1,Cbx…
GO Function	GO:0003676	Nucleic acid binding	122	2889	0.39	4.95e-19	10090.ENSMUSP00000000505,10090.ENSMUSP00000000767,10090.ENSMUSP00000000804,10090.ENSMUSP00000001258,10090.ENSMUSP00000001724,10090.ENSMUSP00000004202,10090.ENSMUSP00000004507,10090.ENSMUSP00000005003,10090.ENSMUSP00000005503,10090.ENSMUSP00000006856,10090.ENSMUSP00000007814,10090.ENSMUSP00000007993,10090.ENSMUSP00000008445,10090.ENSMUSP00000015858,10090.ENSMUSP00000018143,10090.ENSMUSP00000018431…	Mcm7,Rpa1,Ddx3x,Uhrf1,Ddx18,Dnmt1,Ddx56,Lbr,Msh6,Pola1,Khsrp,Rbm28,Phax,Cers2,Ddx27,Spag7,Tmpo,Ddx5,Dek,Dhfr,Mcm4,Rfc4,Cers5,Rfc2,Bysl,Cebpz,Msh2,Anxa1,Fen1,Prim1,Tyms,Ncl,Mcm6,Nifk,Vim,Caprin1,Pcna,Rfc1,Zfp326,Srsf9,Rbm19,Zc3hav1,Cbx3,Cnbp,Mki67,Cstf2,Rbbp7,Esf1,Mvk,Rrp9,Rbm3,Tsr1,Rfc3,Hnrnpa1,Ddx21,Trir,Smarca5,Mybbp1a,Gnl3,Nop2,Jmjd6,Smc4,Wdr43,Kif4,Eif4h,H2afx,Basp1,Poldip3,Mcm3,Hmgn1,Mcm2,Hi…
GO Function	GO:0003723	RNA binding	66	1034	0.57	5.17e-17	10090.ENSMUSP00000000804,10090.ENSMUSP00000001724,10090.ENSMUSP00000004202,10090.ENSMUSP00000004507,10090.ENSMUSP00000007814,10090.ENSMUSP00000007993,10090.ENSMUSP00000008445,10090.ENSMUSP00000018143,10090.ENSMUSP00000021062,10090.ENSMUSP00000022218,10090.ENSMUSP00000024783,10090.ENSMUSP00000025561,10090.ENSMUSP00000026846,10090.ENSMUSP00000027438,10090.ENSMUSP00000027626,10090.ENSMUSP00000028062…	Ddx3x,Ddx18,Dnmt1,Ddx56,Khsrp,Rbm28,Phax,Ddx27,Ddx5,Dhfr,Bysl,Anxa1,Tyms,Ncl,Nifk,Vim,Caprin1,Srsf9,Rbm19,Zc3hav1,Cnbp,Cstf2,Rbbp7,Esf1,Mvk,Rrp9,Rbm3,Tsr1,Hnrnpa1,Ddx21,Trir,Gnl3,Nop2,Jmjd6,Wdr43,Eif4h,Poldip3,Npm1,Pum3,Sf3b4,Scaf8,Cherp,Impdh2,Xpo5,Fmr1,Rbms2,Hsp90aa1,Rpl7l1,Larp4,Fus,Hnrnpab,Rbm39,Srsf5,Wdhd1,Hmgb3,Luc7l,Raver1,Trmt2a,Rsl1d1,Srsf3,Ythdf2,Krr1,Ptbp1,Rangap1,Mov10,Hnrnpf
GO Function	GO:0042802	Identical protein binding	89	1962	0.43	1.11e-14	10090.ENSMUSP00000001258,10090.ENSMUSP00000003268,10090.ENSMUSP00000003947,10090.ENSMUSP00000004327,10090.ENSMUSP00000006611,10090.ENSMUSP00000006692,10090.ENSMUSP00000013773,10090.ENSMUSP00000013970,10090.ENSMUSP00000014922,10090.ENSMUSP00000019109,10090.ENSMUSP00000019362,10090.ENSMUSP00000020123,10090.ENSMUSP00000020980,10090.ENSMUSP00000022053,10090.ENSMUSP00000022529,10090.ENSMUSP00000022629…	Uhrf1,Sh3gl1,Nqo1,G6pdx,Srm,Mvd,Cad,Pip4k2c,Fhod1,Ywhah,Dvl2,Tmpo,Rrm2,Trip13,Tkt,Dpysl2,Nefl,Ripk3,Sdc2,Alcam,Mina,Umps,Cd2ap,Msh2,Anxa1,Atl3,Cbr2,Baiap2,Nab2,Tyms,Ncl,Mcm6,Aldh9a1,Vim,Pcna,Fabp5,S100a11,Papss1,Sdcbp,Txn1,Glipr2,Ctps,Zc3hav1,Cbx3,Bcat1,Arl6ip1,Bax,Ldlr,Mvk,Stub1,Ddx21,Dnph1,Jmjd6,Fasn,Mlkl,Ezr,Cggbp1,Top2a,Pgrmc1,Acot7,Npm1,Nmral1,Impdh2,Fmr1,Stxbp1,Marcks,Hsp90aa1,Lrrfip1,Acaca…
GO Function	GO:0000166	Nucleotide binding	88	2021	0.41	1.69e-13	10090.ENSMUSP00000000505,10090.ENSMUSP00000000804,10090.ENSMUSP00000001258,10090.ENSMUSP00000001724,10090.ENSMUSP00000002825,10090.ENSMUSP00000004202,10090.ENSMUSP00000004327,10090.ENSMUSP00000004507,10090.ENSMUSP00000004565,10090.ENSMUSP00000005003,10090.ENSMUSP00000005503,10090.ENSMUSP00000006614,10090.ENSMUSP00000006692,10090.ENSMUSP00000006764,10090.ENSMUSP00000006856,10090.ENSMUSP00000006911…	Mcm7,Ddx3x,Uhrf1,Ddx18,Baz1b,Dnmt1,G6pdx,Ddx56,Ralb,Lbr,Msh6,Epha2,Mvd,Aprt,Pola1,Cdk4,Kif11,Cad,Pip4k2c,Adss,Ddx27,Cdk1,Ddx5,Vrk1,Gtpbp4,Trip13,Dhfr,Ripk3,Mcm4,Rfc4,Rfc2,Msh2,Pdgfrb,Atl3,Rps6ka4,Cdk2,Tyms,Mcm6,Aldh9a1,Pmvk,Papss1,Ctps,Gnl2,Rfc1,Ugdh,Aacs,Fkbp4,Mki67,Kif23,Mvk,Tsr1,Prkar2b,Ddx21,Atad2,Smarca5,Acsl5,Gnl3,Smc4,Kif4,Fasn,Mlkl,Mcm3,Mcm2,Cit,Hspa12a,Rhob,Top2a,Tubb3,Acot7,Npm1,Impdh2,…
GO Function	GO:0019899	Enzyme binding	92	2277	0.38	2.02e-12	10090.ENSMUSP00000001548,10090.ENSMUSP00000003268,10090.ENSMUSP00000004202,10090.ENSMUSP00000004565,10090.ENSMUSP00000005185,10090.ENSMUSP00000005218,10090.ENSMUSP00000005503,10090.ENSMUSP00000006856,10090.ENSMUSP00000012587,10090.ENSMUSP00000013773,10090.ENSMUSP00000018506,10090.ENSMUSP00000018711,10090.ENSMUSP00000018841,10090.ENSMUSP00000019109,10090.ENSMUSP00000019362,10090.ENSMUSP00000020339…	Itga3,Sh3gl1,Dnmt1,Ralb,Cstb,Cd44,Msh6,Pola1,Kif11,Cad,Kpna2,Gabarap,Aatf,Ywhah,Dvl2,Tbc1d15,Ddx5,Slc9a3r1,Vrk1,Diap3,Dpysl2,Nefl,Rfc4,Racgap1,Rfc2,Msh2,Pdgfrb,Ncl,Vim,Pcna,Gclm,Txn1,Zfp326,Zc3hav1,Cbx3,Dock11,Ldlr,Nedd4,Akap12,Wdr70,Serpine1,Prkar2b,Stub1,Anln,Ephx1,Wdr43,H2afx,Eps8,Mlkl,Mcm2,Ezr,Irs1,Top2a,Pla2g4a,Rcc2,Hmga2,Npm1,Scaf8,Notch2,Hist1h1b,Rfc5,Xpo5,Col3a1,Ube2c,Fmr1,Stxbp1,Marcks,C…
GO Function	GO:0042393	Histone binding	26	208	0.87	7.85e-12	10090.ENSMUSP00000001258,10090.ENSMUSP00000002825,10090.ENSMUSP00000005503,10090.ENSMUSP00000021539,10090.ENSMUSP00000021807,10090.ENSMUSP00000027438,10090.ENSMUSP00000030456,10090.ENSMUSP00000042260,10090.ENSMUSP00000042283,10090.ENSMUSP00000043691,10090.ENSMUSP00000044188,10090.ENSMUSP00000044361,10090.ENSMUSP00000047235,10090.ENSMUSP00000051432,10090.ENSMUSP00000061923,10090.ENSMUSP00000066808…	Uhrf1,Baz1b,Msh6,Vrk1,Dek,Ncl,Nasp,Ncapd2,Supt16,Atad2,Ptma,Smarca5,Hpf1,H2afx,Mcm2,Sbno1,Npm1,Ssrp1,Fmr1,Smarcc1,Hat1,Brd2,Cbx5,Nap1l1,Anp32e,Noc2l
GO Function	GO:0036094	Small molecule binding	92	2406	0.35	3.99e-11	10090.ENSMUSP00000000505,10090.ENSMUSP00000000804,10090.ENSMUSP00000001258,10090.ENSMUSP00000001724,10090.ENSMUSP00000002825,10090.ENSMUSP00000004202,10090.ENSMUSP00000004327,10090.ENSMUSP00000004507,10090.ENSMUSP00000004565,10090.ENSMUSP00000005003,10090.ENSMUSP00000005218,10090.ENSMUSP00000005503,10090.ENSMUSP00000006614,10090.ENSMUSP00000006692,10090.ENSMUSP00000006764,10090.ENSMUSP00000006856…	Mcm7,Ddx3x,Uhrf1,Ddx18,Baz1b,Dnmt1,G6pdx,Ddx56,Ralb,Lbr,Cd44,Msh6,Epha2,Mvd,Aprt,Pola1,Cdk4,Kif11,Cad,Pip4k2c,Adss,Ddx27,Cdk1,Ddx5,Vrk1,Gtpbp4,Trip13,Dhfr,Tkt,Ripk3,Mcm4,Rfc4,Rfc2,Msh2,Pdgfrb,Atl3,Rps6ka4,Cdk2,Tyms,Mcm6,Aldh9a1,Fabp5,Pmvk,Papss1,Ctps,Gnl2,Rfc1,Ugdh,Aacs,Fkbp4,Mki67,Kif23,Mvk,Tsr1,Prkar2b,Ddx21,Atad2,Smarca5,Acsl5,Gnl3,Smc4,Kif4,Fasn,Mlkl,Mcm3,Mcm2,Cit,Hspa12a,Rhob,Top2a,Tubb3,Aco…
GO Function	GO:0017076	Purine nucleotide binding	76	1786	0.4	5.42e-11	10090.ENSMUSP00000000505,10090.ENSMUSP00000000804,10090.ENSMUSP00000001724,10090.ENSMUSP00000002825,10090.ENSMUSP00000004507,10090.ENSMUSP00000004565,10090.ENSMUSP00000005503,10090.ENSMUSP00000006614,10090.ENSMUSP00000006692,10090.ENSMUSP00000006764,10090.ENSMUSP00000006856,10090.ENSMUSP00000006911,10090.ENSMUSP00000012587,10090.ENSMUSP00000013773,10090.ENSMUSP00000013970,10090.ENSMUSP00000016105…	Mcm7,Ddx3x,Ddx18,Baz1b,Ddx56,Ralb,Msh6,Epha2,Mvd,Aprt,Pola1,Cdk4,Kif11,Cad,Pip4k2c,Adss,Ddx27,Cdk1,Ddx5,Vrk1,Gtpbp4,Trip13,Ripk3,Mcm4,Rfc4,Rfc2,Msh2,Pdgfrb,Atl3,Rps6ka4,Cdk2,Mcm6,Pmvk,Papss1,Ctps,Gnl2,Rfc1,Aacs,Fkbp4,Mki67,Kif23,Mvk,Tsr1,Prkar2b,Ddx21,Atad2,Smarca5,Acsl5,Gnl3,Smc4,Kif4,Mlkl,Mcm3,Mcm2,Cit,Hspa12a,Rhob,Top2a,Tubb3,Acot7,Npm1,Rfc5,Ube2c,Hsp90aa1,Acaca,Stk10,Ass1,Smc2,Acly,Myo5a,Srpk…
GO Function	GO:0032555	Purine ribonucleotide binding	75	1773	0.4	1e-10	10090.ENSMUSP00000000505,10090.ENSMUSP00000000804,10090.ENSMUSP00000001724,10090.ENSMUSP00000002825,10090.ENSMUSP00000004507,10090.ENSMUSP00000004565,10090.ENSMUSP00000005503,10090.ENSMUSP00000006614,10090.ENSMUSP00000006692,10090.ENSMUSP00000006764,10090.ENSMUSP00000006911,10090.ENSMUSP00000012587,10090.ENSMUSP00000013773,10090.ENSMUSP00000013970,10090.ENSMUSP00000016105,10090.ENSMUSP00000018143…	Mcm7,Ddx3x,Ddx18,Baz1b,Ddx56,Ralb,Msh6,Epha2,Mvd,Aprt,Cdk4,Kif11,Cad,Pip4k2c,Adss,Ddx27,Cdk1,Ddx5,Vrk1,Gtpbp4,Trip13,Ripk3,Mcm4,Rfc4,Rfc2,Msh2,Pdgfrb,Atl3,Rps6ka4,Cdk2,Mcm6,Pmvk,Papss1,Ctps,Gnl2,Rfc1,Aacs,Fkbp4,Mki67,Kif23,Mvk,Tsr1,Prkar2b,Ddx21,Atad2,Smarca5,Acsl5,Gnl3,Smc4,Kif4,Mlkl,Mcm3,Mcm2,Cit,Hspa12a,Rhob,Top2a,Tubb3,Acot7,Npm1,Rfc5,Ube2c,Hsp90aa1,Acaca,Stk10,Ass1,Smc2,Acly,Myo5a,Srpk1,Cdk6…
GO Function	GO:0032559	Adenyl ribonucleotide binding	66	1453	0.43	1.43e-10	10090.ENSMUSP00000000505,10090.ENSMUSP00000000804,10090.ENSMUSP00000001724,10090.ENSMUSP00000002825,10090.ENSMUSP00000004507,10090.ENSMUSP00000005503,10090.ENSMUSP00000006614,10090.ENSMUSP00000006692,10090.ENSMUSP00000006764,10090.ENSMUSP00000006911,10090.ENSMUSP00000012587,10090.ENSMUSP00000013773,10090.ENSMUSP00000013970,10090.ENSMUSP00000018143,10090.ENSMUSP00000020099,10090.ENSMUSP00000021062…	Mcm7,Ddx3x,Ddx18,Baz1b,Ddx56,Msh6,Epha2,Mvd,Aprt,Cdk4,Kif11,Cad,Pip4k2c,Ddx27,Cdk1,Ddx5,Vrk1,Trip13,Ripk3,Mcm4,Rfc4,Rfc2,Msh2,Pdgfrb,Rps6ka4,Cdk2,Mcm6,Pmvk,Papss1,Ctps,Rfc1,Aacs,Fkbp4,Mki67,Kif23,Mvk,Prkar2b,Ddx21,Atad2,Smarca5,Acsl5,Smc4,Kif4,Mlkl,Mcm3,Mcm2,Cit,Hspa12a,Top2a,Acot7,Npm1,Rfc5,Ube2c,Hsp90aa1,Acaca,Stk10,Ass1,Smc2,Acly,Myo5a,Srpk1,Cdk6,Mcm5,Mov10,Ube2i,Lig1
GO Function	GO:0019904	Protein domain specific binding	46	778	0.54	1.55e-10	10090.ENSMUSP00000001548,10090.ENSMUSP00000003268,10090.ENSMUSP00000004202,10090.ENSMUSP00000005003,10090.ENSMUSP00000014922,10090.ENSMUSP00000018841,10090.ENSMUSP00000019109,10090.ENSMUSP00000019362,10090.ENSMUSP00000021062,10090.ENSMUSP00000021077,10090.ENSMUSP00000022639,10090.ENSMUSP00000022871,10090.ENSMUSP00000023487,10090.ENSMUSP00000024709,10090.ENSMUSP00000026416,10090.ENSMUSP00000026436…	Itga3,Sh3gl1,Dnmt1,Lbr,Fhod1,Aatf,Ywhah,Dvl2,Ddx5,Slc9a3r1,Nefl,Sdc2,Arhgap31,Cd2ap,Cdk2,Baiap2,Vim,Rfc1,Srsf9,Cbx3,Bax,Nedd4,Prkar2b,Stub1,Dap,Basp1,Cit,Ezr,Irs1,Hmgb2,Rcc2,Hmga2,Scaf8,Fmr1,Stxbp1,Hsp90aa1,Tjp2,Sqstm1,Ywhaq,Mkl1,Srsf5,Luc7l,Myo5a,Iqgap1,Bcar1,Ube2i
GO Function	GO:0008094	DNA-dependent ATPase activity	18	98	1.03	1.58e-10	10090.ENSMUSP00000000505,10090.ENSMUSP00000000804,10090.ENSMUSP00000005503,10090.ENSMUSP00000021523,10090.ENSMUSP00000023353,10090.ENSMUSP00000023598,10090.ENSMUSP00000023867,10090.ENSMUSP00000024967,10090.ENSMUSP00000025561,10090.ENSMUSP00000027601,10090.ENSMUSP00000031092,10090.ENSMUSP00000039621,10090.ENSMUSP00000044361,10090.ENSMUSP00000059192,10090.ENSMUSP00000061923,10090.ENSMUSP00000068896…	Mcm7,Ddx3x,Msh6,Mnat1,Mcm4,Rfc4,Rfc2,Msh2,Anxa1,Mcm6,Rfc1,Rfc3,Smarca5,Mcm3,Mcm2,Top2a,Rfc5,Mcm5
GO Function	GO:0097367	Carbohydrate derivative binding	82	2089	0.36	2.01e-10	10090.ENSMUSP00000000505,10090.ENSMUSP00000000804,10090.ENSMUSP00000001724,10090.ENSMUSP00000002825,10090.ENSMUSP00000004507,10090.ENSMUSP00000004565,10090.ENSMUSP00000005218,10090.ENSMUSP00000005503,10090.ENSMUSP00000006614,10090.ENSMUSP00000006692,10090.ENSMUSP00000006764,10090.ENSMUSP00000006911,10090.ENSMUSP00000012587,10090.ENSMUSP00000013773,10090.ENSMUSP00000013970,10090.ENSMUSP00000016105…	Mcm7,Ddx3x,Ddx18,Baz1b,Ddx56,Ralb,Cd44,Msh6,Epha2,Mvd,Aprt,Cdk4,Kif11,Cad,Pip4k2c,Adss,Ddx27,Cdk1,Ddx5,Vrk1,Gtpbp4,Trip13,Ripk3,Mcm4,Rfc4,Rfc2,Msh2,Pdgfrb,Atl3,Rps6ka4,Cdk2,Mcm6,Pmvk,Papss1,Sdcbp,Ctps,Gnl2,Rfc1,Aacs,Pcolce,Fkbp4,Mki67,Kif23,Mvk,Tsr1,Prkar2b,Ddx21,Atad2,Smarca5,Acsl5,Gnl3,Hpf1,Smc4,Kif4,Mlkl,Mcm3,Mcm2,Hist1h1a,Cit,Hspa12a,Rhob,Top2a,Tubb3,Acot7,Npm1,Rpl29,Rfc5,Ube2c,Hsp90aa1,Acaca…
GO Function	GO:0035639	Purine ribonucleoside triphosphate binding	72	1704	0.4	2.3e-10	10090.ENSMUSP00000000505,10090.ENSMUSP00000000804,10090.ENSMUSP00000001724,10090.ENSMUSP00000002825,10090.ENSMUSP00000004507,10090.ENSMUSP00000004565,10090.ENSMUSP00000005503,10090.ENSMUSP00000006614,10090.ENSMUSP00000006692,10090.ENSMUSP00000006911,10090.ENSMUSP00000012587,10090.ENSMUSP00000013773,10090.ENSMUSP00000013970,10090.ENSMUSP00000016105,10090.ENSMUSP00000018143,10090.ENSMUSP00000020099…	Mcm7,Ddx3x,Ddx18,Baz1b,Ddx56,Ralb,Msh6,Epha2,Mvd,Cdk4,Kif11,Cad,Pip4k2c,Adss,Ddx27,Cdk1,Ddx5,Vrk1,Gtpbp4,Trip13,Ripk3,Mcm4,Rfc4,Rfc2,Msh2,Pdgfrb,Atl3,Rps6ka4,Cdk2,Mcm6,Pmvk,Papss1,Ctps,Gnl2,Rfc1,Aacs,Fkbp4,Mki67,Kif23,Mvk,Tsr1,Ddx21,Atad2,Smarca5,Acsl5,Gnl3,Smc4,Kif4,Mlkl,Mcm3,Mcm2,Cit,Hspa12a,Rhob,Top2a,Tubb3,Npm1,Rfc5,Ube2c,Hsp90aa1,Acaca,Stk10,Ass1,Smc2,Acly,Myo5a,Srpk1,Cdk6,Mcm5,Mov10,Ube2i,L…
GO Function	GO:0005524	ATP binding	63	1393	0.42	4.56e-10	10090.ENSMUSP00000000505,10090.ENSMUSP00000000804,10090.ENSMUSP00000001724,10090.ENSMUSP00000002825,10090.ENSMUSP00000004507,10090.ENSMUSP00000005503,10090.ENSMUSP00000006614,10090.ENSMUSP00000006692,10090.ENSMUSP00000006911,10090.ENSMUSP00000012587,10090.ENSMUSP00000013773,10090.ENSMUSP00000013970,10090.ENSMUSP00000018143,10090.ENSMUSP00000020099,10090.ENSMUSP00000021062,10090.ENSMUSP00000021539…	Mcm7,Ddx3x,Ddx18,Baz1b,Ddx56,Msh6,Epha2,Mvd,Cdk4,Kif11,Cad,Pip4k2c,Ddx27,Cdk1,Ddx5,Vrk1,Trip13,Ripk3,Mcm4,Rfc4,Rfc2,Msh2,Pdgfrb,Rps6ka4,Cdk2,Mcm6,Pmvk,Papss1,Ctps,Rfc1,Aacs,Fkbp4,Mki67,Kif23,Mvk,Ddx21,Atad2,Smarca5,Acsl5,Smc4,Kif4,Mlkl,Mcm3,Mcm2,Cit,Hspa12a,Top2a,Npm1,Rfc5,Ube2c,Hsp90aa1,Acaca,Stk10,Ass1,Smc2,Acly,Myo5a,Srpk1,Cdk6,Mcm5,Mov10,Ube2i,Lig1
GO Function	GO:0043168	Anion binding	95	2678	0.32	5.25e-10	10090.ENSMUSP00000000505,10090.ENSMUSP00000000804,10090.ENSMUSP00000001724,10090.ENSMUSP00000002825,10090.ENSMUSP00000004507,10090.ENSMUSP00000004565,10090.ENSMUSP00000005003,10090.ENSMUSP00000005218,10090.ENSMUSP00000005503,10090.ENSMUSP00000006614,10090.ENSMUSP00000006692,10090.ENSMUSP00000006764,10090.ENSMUSP00000006911,10090.ENSMUSP00000012587,10090.ENSMUSP00000013773,10090.ENSMUSP00000013970…	Mcm7,Ddx3x,Ddx18,Baz1b,Ddx56,Ralb,Lbr,Cd44,Msh6,Epha2,Mvd,Aprt,Cdk4,Kif11,Cad,Pip4k2c,Adss,Ddx27,Cdk1,Ddx5,Vrk1,Gtpbp4,Trip13,Dhfr,Tkt,Ripk3,Mcm4,Rfc4,Racgap1,Rfc2,Msh2,Pdgfrb,Anxa1,Atl3,Rps6ka4,Cdk2,Tyms,Mcm6,Fabp5,Pmvk,Papss1,Sdcbp,Ctps,Gnl2,Rfc1,Aacs,Pcolce,Fkbp4,Mfge8,Mki67,Kif23,Gsta4,Mvk,Tsr1,Prkar2b,Ddx21,Atad2,Smarca5,Acsl5,Gnl3,Smc4,Kif4,Fasn,Mlkl,Mcm3,Mcm2,Hist1h1a,Cit,Hspa12a,Rhob,Top2…
GO Function	GO:0003697	Single-stranded DNA binding	18	109	0.99	5.83e-10	10090.ENSMUSP00000000505,10090.ENSMUSP00000000767,10090.ENSMUSP00000006856,10090.ENSMUSP00000023353,10090.ENSMUSP00000024967,10090.ENSMUSP00000025561,10090.ENSMUSP00000026461,10090.ENSMUSP00000027438,10090.ENSMUSP00000027601,10090.ENSMUSP00000032138,10090.ENSMUSP00000042658,10090.ENSMUSP00000047872,10090.ENSMUSP00000059192,10090.ENSMUSP00000061923,10090.ENSMUSP00000099621,10090.ENSMUSP00000099979…	Mcm7,Rpa1,Pola1,Mcm4,Msh2,Anxa1,Prim1,Ncl,Mcm6,Cnbp,Hnrnpa1,Smc4,Mcm3,Mcm2,Rpa2,Smc2,Mcm5,Ptbp1
GO Function	GO:0016887	ATPase activity	30	374	0.67	1.38e-09	10090.ENSMUSP00000000505,10090.ENSMUSP00000000804,10090.ENSMUSP00000001724,10090.ENSMUSP00000004507,10090.ENSMUSP00000005503,10090.ENSMUSP00000012587,10090.ENSMUSP00000018143,10090.ENSMUSP00000021062,10090.ENSMUSP00000021523,10090.ENSMUSP00000023353,10090.ENSMUSP00000023598,10090.ENSMUSP00000023867,10090.ENSMUSP00000024967,10090.ENSMUSP00000025561,10090.ENSMUSP00000027601,10090.ENSMUSP00000031092…	Mcm7,Ddx3x,Ddx18,Ddx56,Msh6,Kif11,Ddx27,Ddx5,Mnat1,Mcm4,Rfc4,Rfc2,Msh2,Anxa1,Mcm6,Rfc1,Kif23,Rfc3,Ddx21,Atad2,Smarca5,Kif4,Mcm3,Mcm2,Top2a,Rfc5,Hsp90aa1,Myo5a,Mcm5,Mov10
GO Function	GO:0004386	Helicase activity	19	140	0.9	2.95e-09	10090.ENSMUSP00000000505,10090.ENSMUSP00000000804,10090.ENSMUSP00000001724,10090.ENSMUSP00000004507,10090.ENSMUSP00000018143,10090.ENSMUSP00000021062,10090.ENSMUSP00000023353,10090.ENSMUSP00000023598,10090.ENSMUSP00000023867,10090.ENSMUSP00000025561,10090.ENSMUSP00000027601,10090.ENSMUSP00000039621,10090.ENSMUSP00000042691,10090.ENSMUSP00000044361,10090.ENSMUSP00000059192,10090.ENSMUSP00000061923…	Mcm7,Ddx3x,Ddx18,Ddx56,Ddx27,Ddx5,Mcm4,Rfc4,Rfc2,Anxa1,Mcm6,Rfc3,Ddx21,Smarca5,Mcm3,Mcm2,Rfc5,Mcm5,Mov10
GO Function	GO:0140097	Catalytic activity, acting on DNA	21	186	0.82	5.85e-09	10090.ENSMUSP00000000505,10090.ENSMUSP00000000804,10090.ENSMUSP00000004202,10090.ENSMUSP00000006856,10090.ENSMUSP00000023353,10090.ENSMUSP00000023598,10090.ENSMUSP00000023867,10090.ENSMUSP00000025561,10090.ENSMUSP00000025651,10090.ENSMUSP00000027601,10090.ENSMUSP00000028817,10090.ENSMUSP00000039621,10090.ENSMUSP00000059192,10090.ENSMUSP00000061923,10090.ENSMUSP00000068896,10090.ENSMUSP00000072556…	Mcm7,Ddx3x,Dnmt1,Pola1,Mcm4,Rfc4,Rfc2,Anxa1,Fen1,Mcm6,Pcna,Rfc3,Mcm3,Mcm2,Top2a,Hmga2,Rfc5,Hmga1-rs1,Mcm5,Ptbp1,Lig1
GO Function	GO:0003824	Catalytic activity	145	5224	0.21	1.34e-08	10090.ENSMUSP00000000505,10090.ENSMUSP00000000804,10090.ENSMUSP00000001258,10090.ENSMUSP00000001507,10090.ENSMUSP00000001724,10090.ENSMUSP00000002825,10090.ENSMUSP00000003946,10090.ENSMUSP00000003947,10090.ENSMUSP00000004202,10090.ENSMUSP00000004327,10090.ENSMUSP00000004507,10090.ENSMUSP00000004565,10090.ENSMUSP00000005003,10090.ENSMUSP00000005503,10090.ENSMUSP00000006611,10090.ENSMUSP00000006614…	Mcm7,Ddx3x,Uhrf1,Cyp51,Ddx18,Baz1b,Nob1,Nqo1,Dnmt1,G6pdx,Ddx56,Ralb,Lbr,Msh6,Srm,Epha2,Mvd,Aprt,Pola1,Cdk4,Acat2,Aldh16a1,Kif11,Cad,Pip4k2c,Cers2,Adss,Ddx27,Isyna1,Cdk1,Rrm2,Ftsj3,Ddx5,Mnat1,Vrk1,Gtpbp4,Dhfr,Rnaseh2b,Tkt,Dpysl2,Ripk3,Mcm4,Mina,Umps,Rfc4,Cers5,Rfc2,Msh2,Pdgfrb,Anxa1,Fads2,Fen1,Atl3,Rps6ka4,Cbr2,Prdx4,Cdk2,Prim1,Tyms,Mcm6,Hsd17b7,Aldh9a1,Pcna,Car13,Pmvk,Papss1,Gclm,Txn1,Ugcg,Txndc1…
GO Function	GO:0044877	Protein-containing complex binding	60	1411	0.4	1.34e-08	10090.ENSMUSP00000000804,10090.ENSMUSP00000001258,10090.ENSMUSP00000001548,10090.ENSMUSP00000005503,10090.ENSMUSP00000006911,10090.ENSMUSP00000008036,10090.ENSMUSP00000014922,10090.ENSMUSP00000021062,10090.ENSMUSP00000021077,10090.ENSMUSP00000021539,10090.ENSMUSP00000022638,10090.ENSMUSP00000022639,10090.ENSMUSP00000022830,10090.ENSMUSP00000023217,10090.ENSMUSP00000024709,10090.ENSMUSP00000024967…	Ddx3x,Uhrf1,Itga3,Msh6,Cdk4,Rplp1,Fhod1,Ddx5,Slc9a3r1,Vrk1,Nefm,Nefl,Ripk3,Bop1,Cd2ap,Msh2,Impact,Cdk2,Vim,Pcna,Gclm,Sdcbp,Nasp,Fscn1,Pcolce,Mfge8,Bax,Ldlr,Rbm3,Lasp1,Supt16,Smarca5,Poldip3,Mlkl,Hmgn1,Hist1h1a,Ezr,Irs1,C4b,Hmga2,Lima1,Npm1,Ssrp1,Hist1h1b,Dab2,Xpo5,Col3a1,Fmr1,Mmp14,Marcks,Casp3,Sqstm1,Pes1,Add1,Cfl1,Cbx5,Myo5a,Hmgn3,Iqgap1,Noc2l
GO Function	GO:0031491	Nucleosome binding	11	41	1.2	8.71e-08	10090.ENSMUSP00000001258,10090.ENSMUSP00000021539,10090.ENSMUSP00000042283,10090.ENSMUSP00000044361,10090.ENSMUSP00000061012,10090.ENSMUSP00000062030,10090.ENSMUSP00000072556,10090.ENSMUSP00000076971,10090.ENSMUSP00000079356,10090.ENSMUSP00000124278,10090.ENSMUSP00000137253	Uhrf1,Vrk1,Supt16,Smarca5,Hmgn1,Hist1h1a,Hmga2,Ssrp1,Hist1h1b,Hmgn3,Noc2l
GO Function	GO:0003729	mRNA binding	23	270	0.7	1.04e-07	10090.ENSMUSP00000000804,10090.ENSMUSP00000007814,10090.ENSMUSP00000021062,10090.ENSMUSP00000022218,10090.ENSMUSP00000026846,10090.ENSMUSP00000027438,10090.ENSMUSP00000032138,10090.ENSMUSP00000033609,10090.ENSMUSP00000036971,10090.ENSMUSP00000042658,10090.ENSMUSP00000047119,10090.ENSMUSP00000075573,10090.ENSMUSP00000076024,10090.ENSMUSP00000084257,10090.ENSMUSP00000085906,10090.ENSMUSP00000091921…	Ddx3x,Khsrp,Ddx5,Dhfr,Tyms,Ncl,Cnbp,Cstf2,Mvk,Hnrnpa1,Gnl3,Pum3,Scaf8,Xpo5,Fmr1,Hsp90aa1,Fus,Srsf5,Luc7l,Rsl1d1,Srsf3,Ythdf2,Ptbp1
GO Function	GO:0003682	Chromatin binding	35	614	0.53	1.34e-07	10090.ENSMUSP00000000767,10090.ENSMUSP00000001258,10090.ENSMUSP00000004202,10090.ENSMUSP00000005503,10090.ENSMUSP00000006856,10090.ENSMUSP00000020099,10090.ENSMUSP00000021062,10090.ENSMUSP00000021539,10090.ENSMUSP00000024967,10090.ENSMUSP00000028817,10090.ENSMUSP00000042260,10090.ENSMUSP00000042283,10090.ENSMUSP00000043691,10090.ENSMUSP00000044361,10090.ENSMUSP00000061012,10090.ENSMUSP00000062030…	Rpa1,Uhrf1,Dnmt1,Msh6,Pola1,Cdk1,Ddx5,Vrk1,Msh2,Pcna,Ncapd2,Supt16,Atad2,Smarca5,Hmgn1,Hist1h1a,Sbno1,Top2a,Hmga2,Npm1,Ssrp1,Hist1h1b,Fmr1,Smarcc1,Mbd3,Hmga1-rs1,Fus,Ncaph,Wdhd1,Brd2,Cbx5,Stag1,Hmgn3,Nap1l1,Noc2l
GO Function	GO:0003677	DNA binding	70	1928	0.33	2.03e-07	10090.ENSMUSP00000000505,10090.ENSMUSP00000000767,10090.ENSMUSP00000000804,10090.ENSMUSP00000001258,10090.ENSMUSP00000004202,10090.ENSMUSP00000005003,10090.ENSMUSP00000005503,10090.ENSMUSP00000006856,10090.ENSMUSP00000007814,10090.ENSMUSP00000015858,10090.ENSMUSP00000020123,10090.ENSMUSP00000021807,10090.ENSMUSP00000023353,10090.ENSMUSP00000023598,10090.ENSMUSP00000023762,10090.ENSMUSP00000023867…	Mcm7,Rpa1,Ddx3x,Uhrf1,Dnmt1,Lbr,Msh6,Pola1,Khsrp,Cers2,Tmpo,Dek,Mcm4,Rfc4,Cers5,Rfc2,Cebpz,Msh2,Anxa1,Fen1,Prim1,Ncl,Mcm6,Pcna,Rfc1,Zfp326,Cbx3,Cnbp,Mki67,Rfc3,Hnrnpa1,Smarca5,Mybbp1a,Smc4,Kif4,H2afx,Basp1,Mcm3,Hmgn1,Mcm2,Hist1h1a,Cggbp1,Hmgb2,Sbno1,Top2a,Hmga2,Npm1,Pum3,Ssrp1,Hist1h1b,Impdh2,Rfc5,Lyar,Smarcc1,Mbd3,Lrrfip1,Rpa2,Smc2,Hmga1-rs1,Fus,Hnrnpab,Mkl1,Wdhd1,Hmgb3,Arid1a,Hmgn3,Mcm5,Ptbp1,T…
GO Function	GO:0043167	Ion binding	145	5439	0.2	2.03e-07	10090.ENSMUSP00000000505,10090.ENSMUSP00000000767,10090.ENSMUSP00000000804,10090.ENSMUSP00000001258,10090.ENSMUSP00000001507,10090.ENSMUSP00000001724,10090.ENSMUSP00000002825,10090.ENSMUSP00000003946,10090.ENSMUSP00000004202,10090.ENSMUSP00000004507,10090.ENSMUSP00000004565,10090.ENSMUSP00000005003,10090.ENSMUSP00000005218,10090.ENSMUSP00000005503,10090.ENSMUSP00000006614,10090.ENSMUSP00000006692…	Mcm7,Rpa1,Ddx3x,Uhrf1,Cyp51,Ddx18,Baz1b,Nob1,Dnmt1,Ddx56,Ralb,Lbr,Cd44,Msh6,Epha2,Mvd,Aprt,Pola1,Cdk4,Kif11,Cad,Pip4k2c,Adss,Ddx27,Cdk1,Rrm2,Ddx5,Mnat1,Vrk1,Gtpbp4,Trip13,Dhfr,Tkt,Ripk3,Mcm4,Mina,Rfc4,Racgap1,Rfc2,Msh2,Pdgfrb,Anxa1,Fen1,Atl3,Rps6ka4,Cdk2,Prim1,Tyms,Smap1,Ncl,Mcm6,Fabp5,Car13,S100a11,Pmvk,Papss1,Sdcbp,Ctps,Gnl2,Rfc1,Zfp326,Aacs,Pcolce,Fkbp9,Zc3hav1,Cnbp,Ptms,Fkbp4,Mfge8,Mki67,Ldlr…
GO Function	GO:0017111	Nucleoside-triphosphatase activity	36	685	0.49	5.39e-07	10090.ENSMUSP00000000505,10090.ENSMUSP00000000804,10090.ENSMUSP00000001724,10090.ENSMUSP00000004507,10090.ENSMUSP00000004565,10090.ENSMUSP00000005503,10090.ENSMUSP00000012587,10090.ENSMUSP00000018143,10090.ENSMUSP00000021062,10090.ENSMUSP00000021523,10090.ENSMUSP00000021574,10090.ENSMUSP00000023353,10090.ENSMUSP00000023598,10090.ENSMUSP00000023867,10090.ENSMUSP00000024967,10090.ENSMUSP00000025561…	Mcm7,Ddx3x,Ddx18,Ddx56,Ralb,Msh6,Kif11,Ddx27,Ddx5,Mnat1,Gtpbp4,Mcm4,Rfc4,Rfc2,Msh2,Anxa1,Atl3,Mcm6,Rfc1,Kif23,Tsr1,Rfc3,Ddx21,Atad2,Smarca5,Kif4,Mcm3,Mcm2,Rhob,Top2a,Tubb3,Rfc5,Hsp90aa1,Myo5a,Mcm5,Mov10
GO Function	GO:0003678	DNA helicase activity	12	68	1.02	7.82e-07	10090.ENSMUSP00000000505,10090.ENSMUSP00000000804,10090.ENSMUSP00000023353,10090.ENSMUSP00000023598,10090.ENSMUSP00000023867,10090.ENSMUSP00000025561,10090.ENSMUSP00000027601,10090.ENSMUSP00000039621,10090.ENSMUSP00000059192,10090.ENSMUSP00000061923,10090.ENSMUSP00000083652,10090.ENSMUSP00000126135	Mcm7,Ddx3x,Mcm4,Rfc4,Rfc2,Anxa1,Mcm6,Rfc3,Mcm3,Mcm2,Rfc5,Mcm5
GO Function	GO:0008092	Cytoskeletal protein binding	42	947	0.42	2.82e-06	10090.ENSMUSP00000000804,10090.ENSMUSP00000012587,10090.ENSMUSP00000014922,10090.ENSMUSP00000014990,10090.ENSMUSP00000018711,10090.ENSMUSP00000018841,10090.ENSMUSP00000019109,10090.ENSMUSP00000021077,10090.ENSMUSP00000022599,10090.ENSMUSP00000022629,10090.ENSMUSP00000023756,10090.ENSMUSP00000025290,10090.ENSMUSP00000026547,10090.ENSMUSP00000029002,10090.ENSMUSP00000030636,10090.ENSMUSP00000031565…	Ddx3x,Kif11,Fhod1,Tppp3,Gabarap,Aatf,Ywhah,Slc9a3r1,Diap3,Dpysl2,Racgap1,Impact,Tubgcp2,Stmn2,Stmn1,Fscn1,Fkbp4,Kif23,Tbca,Lasp1,Anln,Pdlim7,Kif4,Eps8,Marcksl1,Ezr,Rcc2,Tmod3,Lima1,Capn6,Fmr1,Marcks,Hsp90aa1,Inf2,Cobll1,Fus,Mkl1,Epb4.1l3,Add1,Cfl1,Myo5a,Iqgap1
GO Function	GO:0003688	DNA replication origin binding	7	22	1.27	3.1e-05	10090.ENSMUSP00000000505,10090.ENSMUSP00000006856,10090.ENSMUSP00000023353,10090.ENSMUSP00000027601,10090.ENSMUSP00000059192,10090.ENSMUSP00000061923,10090.ENSMUSP00000126135	Mcm7,Pola1,Mcm4,Mcm6,Mcm3,Mcm2,Mcm5
GO Function	GO:0003689	DNA clamp loader activity	5	8	1.57	0.00011	10090.ENSMUSP00000023598,10090.ENSMUSP00000023867,10090.ENSMUSP00000031092,10090.ENSMUSP00000039621,10090.ENSMUSP00000083652	Rfc4,Rfc2,Rfc1,Rfc3,Rfc5
GO Function	GO:0019900	Kinase binding	34	792	0.4	0.00011	10090.ENSMUSP00000005218,10090.ENSMUSP00000006856,10090.ENSMUSP00000012587,10090.ENSMUSP00000018841,10090.ENSMUSP00000019362,10090.ENSMUSP00000021539,10090.ENSMUSP00000022629,10090.ENSMUSP00000023756,10090.ENSMUSP00000024967,10090.ENSMUSP00000025522,10090.ENSMUSP00000028062,10090.ENSMUSP00000028817,10090.ENSMUSP00000039797,10090.ENSMUSP00000040431,10090.ENSMUSP00000055521,10090.ENSMUSP00000063734…	Cd44,Pola1,Kif11,Aatf,Dvl2,Vrk1,Dpysl2,Racgap1,Msh2,Pdgfrb,Vim,Pcna,Prkar2b,Stub1,Mlkl,Ezr,Irs1,Top2a,Rcc2,Npm1,Fmr1,Stxbp1,Marcks,Hsp90aa1,Tjp2,Acaca,Sqstm1,Prpsap1,Srsf5,Myo5a,Nap1l1,Iqgap1,Tpx2,Bcar1
GO Function	GO:0003779	Actin binding	22	418	0.49	0.00041	10090.ENSMUSP00000014922,10090.ENSMUSP00000019109,10090.ENSMUSP00000022599,10090.ENSMUSP00000025290,10090.ENSMUSP00000031565,10090.ENSMUSP00000042123,10090.ENSMUSP00000045873,10090.ENSMUSP00000047173,10090.ENSMUSP00000052776,10090.ENSMUSP00000055637,10090.ENSMUSP00000063734,10090.ENSMUSP00000072087,10090.ENSMUSP00000073371,10090.ENSMUSP00000090245,10090.ENSMUSP00000098591,10090.ENSMUSP00000099787…	Fhod1,Ywhah,Diap3,Impact,Fscn1,Lasp1,Anln,Pdlim7,Eps8,Marcksl1,Ezr,Tmod3,Lima1,Marcks,Inf2,Cobll1,Mkl1,Epb4.1l3,Add1,Cfl1,Myo5a,Iqgap1
GO Function	GO:0019901	Protein kinase binding	30	707	0.4	0.00054	10090.ENSMUSP00000005218,10090.ENSMUSP00000006856,10090.ENSMUSP00000012587,10090.ENSMUSP00000018841,10090.ENSMUSP00000019362,10090.ENSMUSP00000021539,10090.ENSMUSP00000022629,10090.ENSMUSP00000023756,10090.ENSMUSP00000024967,10090.ENSMUSP00000025522,10090.ENSMUSP00000028062,10090.ENSMUSP00000028817,10090.ENSMUSP00000039797,10090.ENSMUSP00000055521,10090.ENSMUSP00000063734,10090.ENSMUSP00000063795…	Cd44,Pola1,Kif11,Aatf,Dvl2,Vrk1,Dpysl2,Racgap1,Msh2,Pdgfrb,Vim,Pcna,Prkar2b,Mlkl,Ezr,Irs1,Top2a,Rcc2,Npm1,Fmr1,Stxbp1,Marcks,Hsp90aa1,Tjp2,Sqstm1,Srsf5,Myo5a,Iqgap1,Tpx2,Bcar1
GO Function	GO:1990825	Sequence-specific mRNA binding	5	13	1.35	0.00063	10090.ENSMUSP00000022218,10090.ENSMUSP00000026846,10090.ENSMUSP00000036971,10090.ENSMUSP00000085906,10090.ENSMUSP00000117045	Dhfr,Tyms,Mvk,Fmr1,Srsf3
GO Function	GO:0008022	Protein C-terminus binding	15	226	0.59	0.00098	10090.ENSMUSP00000003268,10090.ENSMUSP00000022639,10090.ENSMUSP00000024709,10090.ENSMUSP00000024967,10090.ENSMUSP00000027438,10090.ENSMUSP00000028817,10090.ENSMUSP00000029912,10090.ENSMUSP00000033310,10090.ENSMUSP00000034740,10090.ENSMUSP00000063734,10090.ENSMUSP00000068896,10090.ENSMUSP00000079689,10090.ENSMUSP00000097154,10090.ENSMUSP00000100067,10090.ENSMUSP00000134169	Sh3gl1,Nefl,Cd2ap,Msh2,Ncl,Pcna,Sdcbp,Mki67,Nedd4,Ezr,Top2a,Dab2,Tjp2,Ywhaq,Ube2i
GO Function	GO:0031492	Nucleosomal DNA binding	5	19	1.19	0.0027	10090.ENSMUSP00000061012,10090.ENSMUSP00000062030,10090.ENSMUSP00000072556,10090.ENSMUSP00000079356,10090.ENSMUSP00000124278	Hmgn1,Hist1h1a,Hmga2,Hist1h1b,Hmgn3
GO Function	GO:0030674	Protein-macromolecule adaptor activity	13	200	0.58	0.0043	10090.ENSMUSP00000019362,10090.ENSMUSP00000022639,10090.ENSMUSP00000026436,10090.ENSMUSP00000031565,10090.ENSMUSP00000035829,10090.ENSMUSP00000040431,10090.ENSMUSP00000052776,10090.ENSMUSP00000063795,10090.ENSMUSP00000079689,10090.ENSMUSP00000097154,10090.ENSMUSP00000108300,10090.ENSMUSP00000113157,10090.ENSMUSP00000128278	Dvl2,Nefl,Baiap2,Fscn1,Akap12,Stub1,Eps8,Irs1,Dab2,Tjp2,Epb4.1l3,Cbx5,Iqgap1
GO Function	GO:0003684	Damaged DNA binding	7	56	0.87	0.0053	10090.ENSMUSP00000000767,10090.ENSMUSP00000005503,10090.ENSMUSP00000024967,10090.ENSMUSP00000028817,10090.ENSMUSP00000051432,10090.ENSMUSP00000065940,10090.ENSMUSP00000099621	Rpa1,Msh6,Msh2,Pcna,H2afx,Hmgb2,Rpa2
GO Function	GO:0043021	Ribonucleoprotein complex binding	11	149	0.64	0.0053	10090.ENSMUSP00000000804,10090.ENSMUSP00000008036,10090.ENSMUSP00000021062,10090.ENSMUSP00000023217,10090.ENSMUSP00000025290,10090.ENSMUSP00000038964,10090.ENSMUSP00000075067,10090.ENSMUSP00000084257,10090.ENSMUSP00000085906,10090.ENSMUSP00000105612,10090.ENSMUSP00000113157	Ddx3x,Rplp1,Ddx5,Bop1,Impact,Rbm3,Npm1,Xpo5,Fmr1,Pes1,Cbx5
GO Function	GO:0140297	DNA-binding transcription factor binding	18	370	0.46	0.0064	10090.ENSMUSP00000004202,10090.ENSMUSP00000018506,10090.ENSMUSP00000019109,10090.ENSMUSP00000021062,10090.ENSMUSP00000028817,10090.ENSMUSP00000032508,10090.ENSMUSP00000044188,10090.ENSMUSP00000075067,10090.ENSMUSP00000078741,10090.ENSMUSP00000100667,10090.ENSMUSP00000101858,10090.ENSMUSP00000113157,10090.ENSMUSP00000115044,10090.ENSMUSP00000118221,10090.ENSMUSP00000122354,10090.ENSMUSP00000125590…	Dnmt1,Kpna2,Ywhah,Ddx5,Pcna,Fkbp4,Ptma,Npm1,Notch2,Hmga1-rs1,Fus,Cbx5,Sumo2,Sri,Arid1a,Bud31,Ube2i,Noc2l
GO Function	GO:0048027	mRNA 5-UTR binding	5	25	1.07	0.0077	10090.ENSMUSP00000000804,10090.ENSMUSP00000027438,10090.ENSMUSP00000047119,10090.ENSMUSP00000085906,10090.ENSMUSP00000113431	Ddx3x,Ncl,Gnl3,Fmr1,Rsl1d1
GO Function	GO:0015631	Tubulin binding	17	352	0.45	0.0104	10090.ENSMUSP00000000804,10090.ENSMUSP00000012587,10090.ENSMUSP00000014990,10090.ENSMUSP00000018711,10090.ENSMUSP00000022629,10090.ENSMUSP00000023756,10090.ENSMUSP00000026547,10090.ENSMUSP00000029002,10090.ENSMUSP00000030636,10090.ENSMUSP00000034815,10090.ENSMUSP00000038781,10090.ENSMUSP00000048383,10090.ENSMUSP00000063734,10090.ENSMUSP00000071163,10090.ENSMUSP00000072087,10090.ENSMUSP00000084573…	Ddx3x,Kif11,Tppp3,Gabarap,Dpysl2,Racgap1,Tubgcp2,Stmn2,Stmn1,Kif23,Tbca,Kif4,Ezr,Rcc2,Tmod3,Capn6,Fmr1
GO Function	GO:0003724	RNA helicase activity	7	64	0.81	0.0106	10090.ENSMUSP00000000804,10090.ENSMUSP00000001724,10090.ENSMUSP00000004507,10090.ENSMUSP00000018143,10090.ENSMUSP00000021062,10090.ENSMUSP00000042691,10090.ENSMUSP00000126897	Ddx3x,Ddx18,Ddx56,Ddx27,Ddx5,Ddx21,Mov10
GO Function	GO:0016922	Nuclear receptor binding	9	112	0.67	0.0115	10090.ENSMUSP00000004202,10090.ENSMUSP00000019109,10090.ENSMUSP00000021062,10090.ENSMUSP00000028817,10090.ENSMUSP00000032508,10090.ENSMUSP00000100667,10090.ENSMUSP00000101858,10090.ENSMUSP00000115044,10090.ENSMUSP00000122354	Dnmt1,Ywhah,Ddx5,Pcna,Fkbp4,Hmga1-rs1,Fus,Sumo2,Arid1a
GO Function	GO:0008134	Transcription factor binding	26	701	0.34	0.0136	10090.ENSMUSP00000000804,10090.ENSMUSP00000004202,10090.ENSMUSP00000018506,10090.ENSMUSP00000019109,10090.ENSMUSP00000021062,10090.ENSMUSP00000026436,10090.ENSMUSP00000026469,10090.ENSMUSP00000028817,10090.ENSMUSP00000032508,10090.ENSMUSP00000044188,10090.ENSMUSP00000044827,10090.ENSMUSP00000065940,10090.ENSMUSP00000075067,10090.ENSMUSP00000078741,10090.ENSMUSP00000100667,10090.ENSMUSP00000101858…	Ddx3x,Dnmt1,Kpna2,Ywhah,Ddx5,Baiap2,Nab2,Pcna,Fkbp4,Ptma,Mybbp1a,Hmgb2,Npm1,Notch2,Hmga1-rs1,Fus,Add1,Hmgb3,Cbx5,Sumo2,Sri,Arid1a,Bud31,Hnrnpf,Ube2i,Noc2l
GO Function	GO:0017116	Single-stranded DNA helicase activity	4	15	1.2	0.0136	10090.ENSMUSP00000023598,10090.ENSMUSP00000023867,10090.ENSMUSP00000039621,10090.ENSMUSP00000083652	Rfc4,Rfc2,Rfc3,Rfc5
GO Function	GO:0031493	Nucleosomal histone binding	3	5	1.55	0.0136	10090.ENSMUSP00000001258,10090.ENSMUSP00000021539,10090.ENSMUSP00000137253	Uhrf1,Vrk1,Noc2l
GO Function	GO:0032135	DNA insertion or deletion binding	3	5	1.55	0.0136	10090.ENSMUSP00000005503,10090.ENSMUSP00000024967,10090.ENSMUSP00000028817	Msh6,Msh2,Pcna
GO Function	GO:0060090	Molecular adaptor activity	14	263	0.5	0.0136	10090.ENSMUSP00000019362,10090.ENSMUSP00000021077,10090.ENSMUSP00000022639,10090.ENSMUSP00000026436,10090.ENSMUSP00000031565,10090.ENSMUSP00000035829,10090.ENSMUSP00000040431,10090.ENSMUSP00000052776,10090.ENSMUSP00000063795,10090.ENSMUSP00000079689,10090.ENSMUSP00000097154,10090.ENSMUSP00000108300,10090.ENSMUSP00000113157,10090.ENSMUSP00000128278	Dvl2,Slc9a3r1,Nefl,Baiap2,Fscn1,Akap12,Stub1,Eps8,Irs1,Dab2,Tjp2,Epb4.1l3,Cbx5,Iqgap1
GO Function	GO:0000287	Magnesium ion binding	12	208	0.53	0.0181	10090.ENSMUSP00000005503,10090.ENSMUSP00000016105,10090.ENSMUSP00000022529,10090.ENSMUSP00000024967,10090.ENSMUSP00000025651,10090.ENSMUSP00000025903,10090.ENSMUSP00000026416,10090.ENSMUSP00000036971,10090.ENSMUSP00000068896,10090.ENSMUSP00000101999,10090.ENSMUSP00000116259,10090.ENSMUSP00000132780	Msh6,Adss,Tkt,Msh2,Fen1,Rps6ka4,Cdk2,Mvk,Top2a,Prpsap1,Srpk1,Idi1
GO Function	GO:0032405	MutLalpha complex binding	3	6	1.47	0.0183	10090.ENSMUSP00000005503,10090.ENSMUSP00000024967,10090.ENSMUSP00000028817	Msh6,Msh2,Pcna
GO Function	GO:0035173	Histone kinase activity	4	17	1.14	0.0183	10090.ENSMUSP00000002825,10090.ENSMUSP00000020099,10090.ENSMUSP00000021539,10090.ENSMUSP00000026416	Baz1b,Cdk1,Vrk1,Cdk2
GO Function	GO:0035257	Nuclear hormone receptor binding	10	151	0.59	0.0193	10090.ENSMUSP00000004202,10090.ENSMUSP00000019109,10090.ENSMUSP00000021062,10090.ENSMUSP00000028817,10090.ENSMUSP00000032508,10090.ENSMUSP00000100667,10090.ENSMUSP00000101858,10090.ENSMUSP00000115044,10090.ENSMUSP00000122354,10090.ENSMUSP00000125590	Dnmt1,Ywhah,Ddx5,Pcna,Fkbp4,Hmga1-rs1,Fus,Sumo2,Arid1a,Bud31
GO Function	GO:0042803	Protein homodimerization activity	24	647	0.34	0.0208	10090.ENSMUSP00000004327,10090.ENSMUSP00000006611,10090.ENSMUSP00000006692,10090.ENSMUSP00000020980,10090.ENSMUSP00000022529,10090.ENSMUSP00000024967,10090.ENSMUSP00000029515,10090.ENSMUSP00000029666,10090.ENSMUSP00000030051,10090.ENSMUSP00000030202,10090.ENSMUSP00000033093,10090.ENSMUSP00000040431,10090.ENSMUSP00000045283,10090.ENSMUSP00000068896,10090.ENSMUSP00000073061,10090.ENSMUSP00000074827…	G6pdx,Srm,Mvd,Rrm2,Tkt,Msh2,S100a11,Papss1,Txn1,Glipr2,Bax,Stub1,Dnph1,Top2a,Pgrmc1,Acot7,Npm1,Fmr1,Hsp90aa1,Lrrfip1,Gale,Stk10,Add1,Hmgcs1
GO Function	GO:0008301	DNA binding, bending	4	18	1.12	0.0211	10090.ENSMUSP00000065940,10090.ENSMUSP00000068896,10090.ENSMUSP00000072556,10090.ENSMUSP00000110229	Hmgb2,Top2a,Hmga2,Hmgb3
GO Function	GO:0000217	DNA secondary structure binding	5	35	0.92	0.0243	10090.ENSMUSP00000005503,10090.ENSMUSP00000024967,10090.ENSMUSP00000072556,10090.ENSMUSP00000100667,10090.ENSMUSP00000110229	Msh6,Msh2,Hmga2,Hmga1-rs1,Hmgb3
GO Function	GO:0047485	Protein N-terminus binding	9	129	0.61	0.0248	10090.ENSMUSP00000021077,10090.ENSMUSP00000021523,10090.ENSMUSP00000029912,10090.ENSMUSP00000075067,10090.ENSMUSP00000086094,10090.ENSMUSP00000089051,10090.ENSMUSP00000099621,10090.ENSMUSP00000100067,10090.ENSMUSP00000101071	Slc9a3r1,Mnat1,Sdcbp,Npm1,Smarcc1,Stxbp1,Rpa2,Ywhaq,Zwint
GO Function	GO:0003727	Single-stranded RNA binding	7	82	0.7	0.0335	10090.ENSMUSP00000000804,10090.ENSMUSP00000025561,10090.ENSMUSP00000032138,10090.ENSMUSP00000047570,10090.ENSMUSP00000085906,10090.ENSMUSP00000097780,10090.ENSMUSP00000130023	Ddx3x,Anxa1,Cnbp,Jmjd6,Fmr1,Larp4,Hnrnpf
GO Function	GO:0140098	Catalytic activity, acting on RNA	15	342	0.41	0.0483	10090.ENSMUSP00000000804,10090.ENSMUSP00000001724,10090.ENSMUSP00000003946,10090.ENSMUSP00000004507,10090.ENSMUSP00000018143,10090.ENSMUSP00000021048,10090.ENSMUSP00000021062,10090.ENSMUSP00000022499,10090.ENSMUSP00000025651,10090.ENSMUSP00000026461,10090.ENSMUSP00000042691,10090.ENSMUSP00000047123,10090.ENSMUSP00000047570,10090.ENSMUSP00000111304,10090.ENSMUSP00000126897	Ddx3x,Ddx18,Nob1,Ddx56,Ddx27,Ftsj3,Ddx5,Rnaseh2b,Fen1,Prim1,Ddx21,Nop2,Jmjd6,Trmt2a,Mov10
GO Component	GO:0005622	Intracellular	345	12596	0.21	2.11e-47	10090.ENSMUSP00000000505,10090.ENSMUSP00000000767,10090.ENSMUSP00000000804,10090.ENSMUSP00000001258,10090.ENSMUSP00000001507,10090.ENSMUSP00000001548,10090.ENSMUSP00000001724,10090.ENSMUSP00000002825,10090.ENSMUSP00000003268,10090.ENSMUSP00000003946,10090.ENSMUSP00000003947,10090.ENSMUSP00000004202,10090.ENSMUSP00000004327,10090.ENSMUSP00000004470,10090.ENSMUSP00000004507,10090.ENSMUSP00000005003…	Mcm7,Rpa1,Ddx3x,Uhrf1,Cyp51,Itga3,Ddx18,Baz1b,Sh3gl1,Nob1,Nqo1,Dnmt1,G6pdx,Utp20,Ddx56,Lbr,Cstb,Cd44,Msh6,Mvd,Aprt,Pola1,Cdk4,Acat2,Clic1,Khsrp,Rbm28,Rplp1,Phax,Kif11,Cad,Pip4k2c,Apbb1ip,Fhod1,Tppp3,Cers2,Adss,Ddx27,Spag7,Kpna2,Gabarap,Aatf,Ywhah,Isyna1,Dvl2,Ccdc12,Cdk1,Tmpo,Tbc1d15,Rrm2,Ftsj3,Ddx5,Slc9a3r1,Lrrc59,Mnat1,Vrk1,Gtpbp4,Dek,Sfxn1,Trip13,Dhfr,Dnajc9,Rnaseh2b,Tkt,Diap3,Dpysl2,Nefm,Nefl,…
GO Component	GO:0005634	Nucleus	241	6330	0.35	2.34e-42	10090.ENSMUSP00000000505,10090.ENSMUSP00000000767,10090.ENSMUSP00000000804,10090.ENSMUSP00000001258,10090.ENSMUSP00000001724,10090.ENSMUSP00000002825,10090.ENSMUSP00000003946,10090.ENSMUSP00000004202,10090.ENSMUSP00000004327,10090.ENSMUSP00000004470,10090.ENSMUSP00000004507,10090.ENSMUSP00000005003,10090.ENSMUSP00000005185,10090.ENSMUSP00000005218,10090.ENSMUSP00000005503,10090.ENSMUSP00000006764…	Mcm7,Rpa1,Ddx3x,Uhrf1,Ddx18,Baz1b,Nob1,Dnmt1,G6pdx,Utp20,Ddx56,Lbr,Cstb,Cd44,Msh6,Aprt,Pola1,Cdk4,Acat2,Clic1,Khsrp,Rbm28,Phax,Kif11,Cad,Fhod1,Ddx27,Spag7,Kpna2,Aatf,Dvl2,Ccdc12,Cdk1,Tmpo,Rrm2,Ftsj3,Ddx5,Lrrc59,Mnat1,Vrk1,Gtpbp4,Dek,Trip13,Dnajc9,Rnaseh2b,Tkt,Diap3,Ripk3,Bop1,Mcm4,Mina,Umps,Rfc4,Racgap1,Rfc2,Cd2ap,Bysl,Cebpz,Msh2,Hn1l,Iws1,Pdgfrb,Anxa1,Ccdc86,Fen1,Rps6ka4,Cdk2,Baiap2,Prim1,Nab2,T…
GO Component	GO:0043232	Intracellular non-membrane-bounded organelle	189	4035	0.44	3.76e-41	10090.ENSMUSP00000000767,10090.ENSMUSP00000000804,10090.ENSMUSP00000001258,10090.ENSMUSP00000001724,10090.ENSMUSP00000002825,10090.ENSMUSP00000003268,10090.ENSMUSP00000003946,10090.ENSMUSP00000004202,10090.ENSMUSP00000004327,10090.ENSMUSP00000004470,10090.ENSMUSP00000004507,10090.ENSMUSP00000005185,10090.ENSMUSP00000005503,10090.ENSMUSP00000006856,10090.ENSMUSP00000006911,10090.ENSMUSP00000007005…	Rpa1,Ddx3x,Uhrf1,Ddx18,Baz1b,Sh3gl1,Nob1,Dnmt1,G6pdx,Utp20,Ddx56,Cstb,Msh6,Pola1,Cdk4,Acat2,Khsrp,Rbm28,Rplp1,Phax,Kif11,Apbb1ip,Fhod1,Tppp3,Ddx27,Kpna2,Gabarap,Aatf,Dvl2,Cdk1,Tmpo,Ftsj3,Ddx5,Lrrc59,Vrk1,Gtpbp4,Dek,Trip13,Dpysl2,Nefm,Nefl,Bop1,Mina,Rfc4,Racgap1,Rfc2,Cd2ap,Bysl,Msh2,Anxa1,Ccdc86,Fen1,Cdk2,Baiap2,Prim1,Tubgcp2,Tyms,Ncl,Nifk,Vim,Caprin1,Pcna,Sdcbp,Nasp,Ebna1bp2,Stmn1,Gnl2,Rfc1,Pds5a…
GO Component	GO:0031981	Nuclear lumen	182	3771	0.45	5.53e-41	10090.ENSMUSP00000000505,10090.ENSMUSP00000000767,10090.ENSMUSP00000000804,10090.ENSMUSP00000001258,10090.ENSMUSP00000001724,10090.ENSMUSP00000002825,10090.ENSMUSP00000003946,10090.ENSMUSP00000004202,10090.ENSMUSP00000004470,10090.ENSMUSP00000004507,10090.ENSMUSP00000005003,10090.ENSMUSP00000005185,10090.ENSMUSP00000005503,10090.ENSMUSP00000006764,10090.ENSMUSP00000006856,10090.ENSMUSP00000006911…	Mcm7,Rpa1,Ddx3x,Uhrf1,Ddx18,Baz1b,Nob1,Dnmt1,Utp20,Ddx56,Lbr,Cstb,Msh6,Aprt,Pola1,Cdk4,Acat2,Khsrp,Rbm28,Phax,Cad,Fhod1,Ddx27,Kpna2,Aatf,Dvl2,Cdk1,Ftsj3,Ddx5,Mnat1,Vrk1,Gtpbp4,Dek,Dnajc9,Rnaseh2b,Tkt,Bop1,Mcm4,Mina,Rfc4,Racgap1,Cd2ap,Bysl,Iws1,Anxa1,Ccdc86,Fen1,Rps6ka4,Cdk2,Baiap2,Prim1,Tubgcp2,Tyms,Ncl,Mcm6,Nifk,Vim,BC005624,Pcna,Ccdc109b,Sdcbp,Txn1,Nasp,Ebna1bp2,Sh3bgrl3,Gnl2,Rfc1,Ugdh,Pds5a,Zf…
GO Component	GO:0043229	Intracellular organelle	317	11084	0.23	6.42e-41	10090.ENSMUSP00000000505,10090.ENSMUSP00000000767,10090.ENSMUSP00000000804,10090.ENSMUSP00000001258,10090.ENSMUSP00000001507,10090.ENSMUSP00000001724,10090.ENSMUSP00000002825,10090.ENSMUSP00000003268,10090.ENSMUSP00000003946,10090.ENSMUSP00000004202,10090.ENSMUSP00000004327,10090.ENSMUSP00000004470,10090.ENSMUSP00000004507,10090.ENSMUSP00000005003,10090.ENSMUSP00000005185,10090.ENSMUSP00000005218…	Mcm7,Rpa1,Ddx3x,Uhrf1,Cyp51,Ddx18,Baz1b,Sh3gl1,Nob1,Dnmt1,G6pdx,Utp20,Ddx56,Lbr,Cstb,Cd44,Msh6,Mvd,Aprt,Pola1,Cdk4,Acat2,Clic1,Khsrp,Rbm28,Rplp1,Phax,Kif11,Cad,Pip4k2c,Apbb1ip,Fhod1,Tppp3,Cers2,Adss,Ddx27,Spag7,Kpna2,Gabarap,Aatf,Dvl2,Ccdc12,Cdk1,Tmpo,Tbc1d15,Rrm2,Ftsj3,Ddx5,Lrrc59,Mnat1,Vrk1,Gtpbp4,Dek,Sfxn1,Trip13,Dhfr,Dnajc9,Rnaseh2b,Tkt,Diap3,Dpysl2,Nefm,Nefl,Ripk3,Sdc2,Bop1,Mcm4,Mina,Umps,Rf…
GO Component	GO:0043226	Organelle	321	11550	0.21	2.73e-39	10090.ENSMUSP00000000505,10090.ENSMUSP00000000767,10090.ENSMUSP00000000804,10090.ENSMUSP00000001258,10090.ENSMUSP00000001507,10090.ENSMUSP00000001724,10090.ENSMUSP00000002825,10090.ENSMUSP00000003268,10090.ENSMUSP00000003946,10090.ENSMUSP00000004202,10090.ENSMUSP00000004327,10090.ENSMUSP00000004470,10090.ENSMUSP00000004507,10090.ENSMUSP00000005003,10090.ENSMUSP00000005185,10090.ENSMUSP00000005218…	Mcm7,Rpa1,Ddx3x,Uhrf1,Cyp51,Ddx18,Baz1b,Sh3gl1,Nob1,Dnmt1,G6pdx,Utp20,Ddx56,Lbr,Cstb,Cd44,Msh6,Mvd,Aprt,Pola1,Cdk4,Acat2,Clic1,Khsrp,Rbm28,Rplp1,Phax,Kif11,Cad,Pip4k2c,Apbb1ip,Fhod1,Tppp3,Cers2,Adss,Ddx27,Spag7,Kpna2,Gabarap,Aatf,Dvl2,Ccdc12,Cdk1,Tmpo,Tbc1d15,Rrm2,Ftsj3,Ddx5,Slc9a3r1,Lrrc59,Mnat1,Vrk1,Gtpbp4,Dek,Sfxn1,Trip13,Dhfr,Dnajc9,Rnaseh2b,Tkt,Diap3,Dpysl2,Nefm,Nefl,Ripk3,Sdc2,Bop1,Mcm4,Min…
GO Component	GO:0070013	Intracellular organelle lumen	191	4279	0.42	3.47e-39	10090.ENSMUSP00000000505,10090.ENSMUSP00000000767,10090.ENSMUSP00000000804,10090.ENSMUSP00000001258,10090.ENSMUSP00000001724,10090.ENSMUSP00000002825,10090.ENSMUSP00000003946,10090.ENSMUSP00000004202,10090.ENSMUSP00000004470,10090.ENSMUSP00000004507,10090.ENSMUSP00000005003,10090.ENSMUSP00000005185,10090.ENSMUSP00000005503,10090.ENSMUSP00000006692,10090.ENSMUSP00000006764,10090.ENSMUSP00000006856…	Mcm7,Rpa1,Ddx3x,Uhrf1,Ddx18,Baz1b,Nob1,Dnmt1,Utp20,Ddx56,Lbr,Cstb,Msh6,Mvd,Aprt,Pola1,Cdk4,Acat2,Khsrp,Rbm28,Phax,Cad,Fhod1,Ddx27,Kpna2,Aatf,Dvl2,Cdk1,Ftsj3,Ddx5,Lrrc59,Mnat1,Vrk1,Gtpbp4,Dek,Dnajc9,Rnaseh2b,Tkt,Sdc2,Bop1,Mcm4,Mina,Rfc4,Racgap1,Cd2ap,Bysl,Iws1,Pdgfrb,Anxa1,Ccdc86,Fen1,Rps6ka4,Cbr2,Cdk2,Baiap2,Prim1,Tubgcp2,Tyms,Ncl,Mcm6,Nifk,Vim,BC005624,Pcna,Ccdc109b,Sdcbp,Txn1,Txndc12,Nasp,Ebna1…
GO Component	GO:0043231	Intracellular membrane-bounded organelle	289	9507	0.25	4.72e-38	10090.ENSMUSP00000000505,10090.ENSMUSP00000000767,10090.ENSMUSP00000000804,10090.ENSMUSP00000001258,10090.ENSMUSP00000001507,10090.ENSMUSP00000001724,10090.ENSMUSP00000002825,10090.ENSMUSP00000003946,10090.ENSMUSP00000004202,10090.ENSMUSP00000004327,10090.ENSMUSP00000004470,10090.ENSMUSP00000004507,10090.ENSMUSP00000005003,10090.ENSMUSP00000005185,10090.ENSMUSP00000005218,10090.ENSMUSP00000005503…	Mcm7,Rpa1,Ddx3x,Uhrf1,Cyp51,Ddx18,Baz1b,Nob1,Dnmt1,G6pdx,Utp20,Ddx56,Lbr,Cstb,Cd44,Msh6,Mvd,Aprt,Pola1,Cdk4,Acat2,Clic1,Khsrp,Rbm28,Phax,Kif11,Cad,Pip4k2c,Fhod1,Cers2,Adss,Ddx27,Spag7,Kpna2,Gabarap,Aatf,Dvl2,Ccdc12,Cdk1,Tmpo,Tbc1d15,Rrm2,Ftsj3,Ddx5,Lrrc59,Mnat1,Vrk1,Gtpbp4,Dek,Sfxn1,Trip13,Dhfr,Dnajc9,Rnaseh2b,Tkt,Diap3,Dpysl2,Ripk3,Sdc2,Bop1,Mcm4,Mina,Umps,Rfc4,Racgap1,Cers5,Rfc2,Cd2ap,Bysl,Cebp…
GO Component	GO:0110165	Cellular anatomical entity	362	15632	0.13	1.47e-35	10090.ENSMUSP00000000505,10090.ENSMUSP00000000767,10090.ENSMUSP00000000804,10090.ENSMUSP00000001258,10090.ENSMUSP00000001507,10090.ENSMUSP00000001548,10090.ENSMUSP00000001724,10090.ENSMUSP00000002825,10090.ENSMUSP00000003268,10090.ENSMUSP00000003946,10090.ENSMUSP00000003947,10090.ENSMUSP00000004202,10090.ENSMUSP00000004327,10090.ENSMUSP00000004470,10090.ENSMUSP00000004507,10090.ENSMUSP00000004565…	Mcm7,Rpa1,Ddx3x,Uhrf1,Cyp51,Itga3,Ddx18,Baz1b,Sh3gl1,Nob1,Nqo1,Dnmt1,G6pdx,Utp20,Ddx56,Ralb,Lbr,Cstb,Cd44,Msh6,Epha2,Mvd,Itih3,Aprt,Pola1,Cdk4,Acat2,Clic1,Khsrp,Rbm28,Rplp1,Phax,Kif11,Cad,Pip4k2c,Apbb1ip,Fhod1,Tppp3,Cers2,Adss,Ddx27,Spag7,Kpna2,Gabarap,Aatf,Ywhah,Isyna1,Dvl2,Ccdc12,Cdk1,Tmpo,Tbc1d15,Rrm2,Ftsj3,Ddx5,Slc9a3r1,Lrrc59,Mnat1,Vrk1,Gtpbp4,Dek,Ogn,Sfxn1,Trip13,Dhfr,Emb,Dnajc9,Rnaseh2b,Tk…
GO Component	GO:0043227	Membrane-bounded organelle	296	10370	0.22	3.72e-34	10090.ENSMUSP00000000505,10090.ENSMUSP00000000767,10090.ENSMUSP00000000804,10090.ENSMUSP00000001258,10090.ENSMUSP00000001507,10090.ENSMUSP00000001724,10090.ENSMUSP00000002825,10090.ENSMUSP00000003268,10090.ENSMUSP00000003946,10090.ENSMUSP00000004202,10090.ENSMUSP00000004327,10090.ENSMUSP00000004470,10090.ENSMUSP00000004507,10090.ENSMUSP00000005003,10090.ENSMUSP00000005185,10090.ENSMUSP00000005218…	Mcm7,Rpa1,Ddx3x,Uhrf1,Cyp51,Ddx18,Baz1b,Sh3gl1,Nob1,Dnmt1,G6pdx,Utp20,Ddx56,Lbr,Cstb,Cd44,Msh6,Mvd,Aprt,Pola1,Cdk4,Acat2,Clic1,Khsrp,Rbm28,Phax,Kif11,Cad,Pip4k2c,Fhod1,Cers2,Adss,Ddx27,Spag7,Kpna2,Gabarap,Aatf,Dvl2,Ccdc12,Cdk1,Tmpo,Tbc1d15,Rrm2,Ftsj3,Ddx5,Lrrc59,Mnat1,Vrk1,Gtpbp4,Dek,Sfxn1,Trip13,Dhfr,Dnajc9,Rnaseh2b,Tkt,Diap3,Dpysl2,Ripk3,Sdc2,Bop1,Mcm4,Mina,Umps,Rfc4,Racgap1,Cers5,Rfc2,Cd2ap,By…
GO Component	GO:0005654	Nucleoplasm	145	3261	0.42	6.2e-27	10090.ENSMUSP00000000505,10090.ENSMUSP00000000767,10090.ENSMUSP00000000804,10090.ENSMUSP00000001258,10090.ENSMUSP00000002825,10090.ENSMUSP00000004202,10090.ENSMUSP00000005503,10090.ENSMUSP00000006764,10090.ENSMUSP00000006856,10090.ENSMUSP00000006911,10090.ENSMUSP00000007005,10090.ENSMUSP00000007814,10090.ENSMUSP00000008445,10090.ENSMUSP00000013773,10090.ENSMUSP00000014922,10090.ENSMUSP00000018506…	Mcm7,Rpa1,Ddx3x,Uhrf1,Baz1b,Dnmt1,Msh6,Aprt,Pola1,Cdk4,Acat2,Khsrp,Phax,Cad,Fhod1,Kpna2,Aatf,Dvl2,Cdk1,Ftsj3,Mnat1,Vrk1,Gtpbp4,Dek,Dnajc9,Rnaseh2b,Tkt,Bop1,Mcm4,Mina,Rfc4,Racgap1,Bysl,Iws1,Anxa1,Ccdc86,Fen1,Rps6ka4,Cdk2,Baiap2,Tubgcp2,Ncl,Mcm6,Nifk,BC005624,Pcna,Ccdc109b,Sdcbp,Txn1,Nasp,Sh3bgrl3,Rfc1,Ugdh,Pds5a,Zfp326,Srsf9,Rbm19,Cbx3,Fkbp4,Mki67,Cstf2,Rbbp7,Morf4l2,Kif23,Esf1,Rbm3,Stub1,Ncapd2,S…
GO Component	GO:0005730	Nucleolus	67	866	0.66	2.92e-22	10090.ENSMUSP00000001724,10090.ENSMUSP00000003946,10090.ENSMUSP00000004470,10090.ENSMUSP00000004507,10090.ENSMUSP00000005185,10090.ENSMUSP00000006856,10090.ENSMUSP00000006911,10090.ENSMUSP00000007005,10090.ENSMUSP00000007993,10090.ENSMUSP00000018143,10090.ENSMUSP00000018841,10090.ENSMUSP00000021048,10090.ENSMUSP00000021062,10090.ENSMUSP00000021539,10090.ENSMUSP00000021574,10090.ENSMUSP00000023217…	Ddx18,Nob1,Utp20,Ddx56,Cstb,Pola1,Cdk4,Acat2,Rbm28,Ddx27,Aatf,Ftsj3,Ddx5,Vrk1,Gtpbp4,Bop1,Mina,Cd2ap,Bysl,Ccdc86,Fen1,Tyms,Ncl,Nifk,Ebna1bp2,Gnl2,Rfc1,Srsf9,Rbm19,Mphosph10,Mki67,Morf4l2,Esf1,Rrp9,Tbca,Tsr1,Ddx21,Smarca5,Mybbp1a,Acsl5,Gnl3,Nop2,Jmjd6,Wdr43,Lipa,Ezr,Hmgb2,Top2a,Rcc2,Npm1,Pum3,Sf3b4,Ssrp1,Dab2,Lyar,Fmr1,Rpl7l1,Acaca,Mrto4,Smc2,Pes1,Cbx5,Rsl1d1,Krr1,Tcea1,Ube2i,Noc2l
GO Component	GO:0005694	Chromosome	71	1024	0.61	3.79e-21	10090.ENSMUSP00000000767,10090.ENSMUSP00000001258,10090.ENSMUSP00000001724,10090.ENSMUSP00000002825,10090.ENSMUSP00000004202,10090.ENSMUSP00000005503,10090.ENSMUSP00000006856,10090.ENSMUSP00000006911,10090.ENSMUSP00000018143,10090.ENSMUSP00000020123,10090.ENSMUSP00000022053,10090.ENSMUSP00000023598,10090.ENSMUSP00000023867,10090.ENSMUSP00000024967,10090.ENSMUSP00000026416,10090.ENSMUSP00000026461…	Rpa1,Uhrf1,Ddx18,Baz1b,Dnmt1,Msh6,Pola1,Cdk4,Ddx27,Tmpo,Trip13,Rfc4,Rfc2,Msh2,Cdk2,Prim1,Nifk,Pcna,Nasp,Rfc1,Pds5a,Kntc1,Rbm19,Cbx3,Mphosph10,Mki67,Rbbp7,Cfdp1,Nedd4,Wdr70,Rfc3,Ncapd2,Supt16,Smarca5,Smc4,Wdr43,Kif4,H2afx,Basp1,Hmgn1,Mcm2,Hist1h1a,Hmgb2,Top2a,Rcc2,Hmga2,Pum3,Ssrp1,Hist1h1b,Rfc5,Fmr1,Smarcc1,Mbd3,Sfr1,Rpa2,Smc2,Hmga1-rs1,Zwint,Pes1,Ncaph,Wdhd1,Hat1,Hmgb3,Cbx5,Stag1,Srpk1,Arid1a,Hmg…
GO Component	GO:0005737	Cytoplasm	266	10283	0.18	3.09e-19	10090.ENSMUSP00000000505,10090.ENSMUSP00000000804,10090.ENSMUSP00000001258,10090.ENSMUSP00000001507,10090.ENSMUSP00000001548,10090.ENSMUSP00000003268,10090.ENSMUSP00000003946,10090.ENSMUSP00000003947,10090.ENSMUSP00000004202,10090.ENSMUSP00000004327,10090.ENSMUSP00000005003,10090.ENSMUSP00000005185,10090.ENSMUSP00000005218,10090.ENSMUSP00000005503,10090.ENSMUSP00000006692,10090.ENSMUSP00000006764…	Mcm7,Ddx3x,Uhrf1,Cyp51,Itga3,Sh3gl1,Nob1,Nqo1,Dnmt1,G6pdx,Lbr,Cstb,Cd44,Msh6,Mvd,Aprt,Pola1,Cdk4,Acat2,Clic1,Khsrp,Rplp1,Phax,Kif11,Cad,Pip4k2c,Apbb1ip,Fhod1,Tppp3,Cers2,Adss,Kpna2,Gabarap,Aatf,Ywhah,Isyna1,Dvl2,Cdk1,Tbc1d15,Rrm2,Ddx5,Slc9a3r1,Lrrc59,Mnat1,Vrk1,Gtpbp4,Dek,Sfxn1,Dhfr,Dnajc9,Tkt,Diap3,Dpysl2,Nefm,Nefl,Ripk3,Sdc2,Slc38a2,Mina,Umps,Racgap1,Cers5,Cd2ap,Bysl,Hn1l,Impact,Ap3s1,Pdgfrb,An…
GO Component	GO:0005829	Cytosol	135	3573	0.35	3e-18	10090.ENSMUSP00000000505,10090.ENSMUSP00000000804,10090.ENSMUSP00000003268,10090.ENSMUSP00000003947,10090.ENSMUSP00000004327,10090.ENSMUSP00000005185,10090.ENSMUSP00000005218,10090.ENSMUSP00000005503,10090.ENSMUSP00000006692,10090.ENSMUSP00000006764,10090.ENSMUSP00000006856,10090.ENSMUSP00000006911,10090.ENSMUSP00000007005,10090.ENSMUSP00000007814,10090.ENSMUSP00000008036,10090.ENSMUSP00000012587…	Mcm7,Ddx3x,Sh3gl1,Nqo1,G6pdx,Cstb,Cd44,Msh6,Mvd,Aprt,Pola1,Cdk4,Acat2,Khsrp,Rplp1,Kif11,Cad,Apbb1ip,Fhod1,Adss,Kpna2,Gabarap,Aatf,Ywhah,Dvl2,Cdk1,Rrm2,Mnat1,Vrk1,Gtpbp4,Dhfr,Dnajc9,Dpysl2,Ripk3,Mina,Cd2ap,Hn1l,Anxa1,Rps6ka4,Prdx4,Cdk2,Baiap2,Tyms,Aldh9a1,Vim,BC005624,Caprin1,Car13,Pmvk,Sdcbp,Txn1,Ctps,Stmn1,Ncdn,Ugdh,Kntc1,Aacs,Fscn1,Zc3hav1,Cnbp,Ptms,Bcat1,Fkbp4,Arl6ip1,Bax,Rbbp7,Nedd4,Akap12,Mv…
GO Component	GO:0032991	Protein-containing complex	163	4895	0.29	9.26e-18	10090.ENSMUSP00000000505,10090.ENSMUSP00000000767,10090.ENSMUSP00000000804,10090.ENSMUSP00000001548,10090.ENSMUSP00000003946,10090.ENSMUSP00000004202,10090.ENSMUSP00000004470,10090.ENSMUSP00000005003,10090.ENSMUSP00000005218,10090.ENSMUSP00000005503,10090.ENSMUSP00000006614,10090.ENSMUSP00000006856,10090.ENSMUSP00000006911,10090.ENSMUSP00000007257,10090.ENSMUSP00000007993,10090.ENSMUSP00000008036…	Mcm7,Rpa1,Ddx3x,Itga3,Nob1,Dnmt1,Utp20,Lbr,Cd44,Msh6,Epha2,Pola1,Cdk4,Clic1,Rbm28,Rplp1,Kif11,Cad,Apbb1ip,Gabarap,Aatf,Ccdc12,Cdk1,Rrm2,Ftsj3,Ddx5,Slc9a3r1,Mnat1,Rnaseh2b,Dpysl2,Ripk3,Bop1,Alcam,Mcm4,Mina,Rfc4,Racgap1,Rfc2,Cd2ap,Bysl,Msh2,Impact,Ap3s1,Pdgfrb,Anxa1,Fen1,Cdk2,Prim1,Tubgcp2,Ncl,Mcm6,Vim,BC005624,Pcna,Ccdc109b,Papss1,Gclm,Sdcbp,Nasp,Ebna1bp2,Rfc1,Zfp326,Kntc1,Fkbp4,Mphosph10,Arl6ip1,…
GO Component	GO:1990904	Ribonucleoprotein complex	44	669	0.59	7.46e-12	10090.ENSMUSP00000003946,10090.ENSMUSP00000004470,10090.ENSMUSP00000007993,10090.ENSMUSP00000008036,10090.ENSMUSP00000019803,10090.ENSMUSP00000021048,10090.ENSMUSP00000021062,10090.ENSMUSP00000023217,10090.ENSMUSP00000024783,10090.ENSMUSP00000025290,10090.ENSMUSP00000027438,10090.ENSMUSP00000028062,10090.ENSMUSP00000028205,10090.ENSMUSP00000030501,10090.ENSMUSP00000032735,10090.ENSMUSP00000038352…	Nob1,Utp20,Rbm28,Rplp1,Ccdc12,Ftsj3,Ddx5,Bop1,Bysl,Impact,Ncl,Vim,BC005624,Ebna1bp2,Mphosph10,Rps29,Rrp9,Rbm3,Tsr1,Hnrnpa1,Jmjd6,Eif4h,Top2a,Npm1,Sf3b4,Rpl29,Xpo5,Fmr1,Rbms2,Rpl7l1,Mrto4,Fus,Hnrnpab,Pes1,Luc7l,Cbx5,Rsl1d1,Myo5a,Bud31,Krr1,Iqgap1,Hnrnpf,Nup50,Noc2l
GO Component	GO:0005657	Replication fork	16	71	1.12	8.85e-11	10090.ENSMUSP00000000767,10090.ENSMUSP00000001258,10090.ENSMUSP00000002825,10090.ENSMUSP00000004202,10090.ENSMUSP00000006856,10090.ENSMUSP00000023598,10090.ENSMUSP00000023867,10090.ENSMUSP00000026461,10090.ENSMUSP00000028817,10090.ENSMUSP00000031092,10090.ENSMUSP00000039621,10090.ENSMUSP00000044361,10090.ENSMUSP00000051432,10090.ENSMUSP00000083652,10090.ENSMUSP00000099621,10090.ENSMUSP00000107421	Rpa1,Uhrf1,Baz1b,Dnmt1,Pola1,Rfc4,Rfc2,Prim1,Pcna,Rfc1,Rfc3,Smarca5,H2afx,Rfc5,Rpa2,Wdhd1
GO Component	GO:0000785	Chromatin	38	553	0.61	1.09e-10	10090.ENSMUSP00000001258,10090.ENSMUSP00000002825,10090.ENSMUSP00000004202,10090.ENSMUSP00000005503,10090.ENSMUSP00000006911,10090.ENSMUSP00000020123,10090.ENSMUSP00000028817,10090.ENSMUSP00000030456,10090.ENSMUSP00000031104,10090.ENSMUSP00000031862,10090.ENSMUSP00000033720,10090.ENSMUSP00000034740,10090.ENSMUSP00000042283,10090.ENSMUSP00000044361,10090.ENSMUSP00000048337,10090.ENSMUSP00000051432…	Uhrf1,Baz1b,Dnmt1,Msh6,Cdk4,Tmpo,Pcna,Nasp,Pds5a,Cbx3,Rbbp7,Nedd4,Supt16,Smarca5,Wdr43,H2afx,Basp1,Hmgn1,Mcm2,Hist1h1a,Hmgb2,Hmga2,Ssrp1,Hist1h1b,Smarcc1,Mbd3,Sfr1,Rpa2,Hmga1-rs1,Hat1,Hmgb3,Cbx5,Stag1,Srpk1,Arid1a,Hmgn3,Bud31,Anp32e
GO Component	GO:0000228	Nuclear chromosome	36	573	0.57	4.54e-09	10090.ENSMUSP00000000767,10090.ENSMUSP00000001258,10090.ENSMUSP00000002825,10090.ENSMUSP00000005503,10090.ENSMUSP00000006856,10090.ENSMUSP00000026461,10090.ENSMUSP00000027626,10090.ENSMUSP00000028817,10090.ENSMUSP00000030456,10090.ENSMUSP00000031862,10090.ENSMUSP00000033720,10090.ENSMUSP00000042260,10090.ENSMUSP00000042283,10090.ENSMUSP00000044361,10090.ENSMUSP00000047872,10090.ENSMUSP00000051432…	Rpa1,Uhrf1,Baz1b,Msh6,Pola1,Prim1,Nifk,Pcna,Nasp,Cbx3,Rbbp7,Ncapd2,Supt16,Smarca5,Smc4,H2afx,Mcm2,Hist1h1a,Hmgb2,Top2a,Hmga2,Ssrp1,Hist1h1b,Smarcc1,Mbd3,Sfr1,Rpa2,Smc2,Ncaph,Wdhd1,Hat1,Hmgb3,Cbx5,Arid1a,Bud31,Anp32e
GO Component	GO:0030684	Preribosome	14	76	1.03	2.13e-08	10090.ENSMUSP00000003946,10090.ENSMUSP00000004470,10090.ENSMUSP00000021048,10090.ENSMUSP00000023217,10090.ENSMUSP00000024783,10090.ENSMUSP00000030501,10090.ENSMUSP00000032735,10090.ENSMUSP00000038580,10090.ENSMUSP00000039027,10090.ENSMUSP00000099561,10090.ENSMUSP00000105612,10090.ENSMUSP00000113431,10090.ENSMUSP00000125746,10090.ENSMUSP00000137253	Nob1,Utp20,Ftsj3,Bop1,Bysl,Ebna1bp2,Mphosph10,Rrp9,Tsr1,Mrto4,Pes1,Rsl1d1,Krr1,Noc2l
GO Component	GO:0000793	Condensed chromosome	20	217	0.73	2.48e-07	10090.ENSMUSP00000000767,10090.ENSMUSP00000002825,10090.ENSMUSP00000026416,10090.ENSMUSP00000027626,10090.ENSMUSP00000031366,10090.ENSMUSP00000031862,10090.ENSMUSP00000033310,10090.ENSMUSP00000034432,10090.ENSMUSP00000042260,10090.ENSMUSP00000044361,10090.ENSMUSP00000047872,10090.ENSMUSP00000051432,10090.ENSMUSP00000065940,10090.ENSMUSP00000068896,10090.ENSMUSP00000099979,10090.ENSMUSP00000101071…	Rpa1,Baz1b,Cdk2,Nifk,Kntc1,Cbx3,Mki67,Cfdp1,Ncapd2,Smarca5,Smc4,H2afx,Hmgb2,Top2a,Smc2,Zwint,Pes1,Ncaph,Stag1,Rangap1
GO Component	GO:0005856	Cytoskeleton	72	2060	0.31	3.61e-07	10090.ENSMUSP00000000804,10090.ENSMUSP00000003268,10090.ENSMUSP00000004327,10090.ENSMUSP00000008445,10090.ENSMUSP00000012587,10090.ENSMUSP00000014290,10090.ENSMUSP00000014922,10090.ENSMUSP00000014990,10090.ENSMUSP00000018711,10090.ENSMUSP00000019362,10090.ENSMUSP00000020099,10090.ENSMUSP00000021539,10090.ENSMUSP00000022629,10090.ENSMUSP00000022638,10090.ENSMUSP00000022639,10090.ENSMUSP00000023756…	Ddx3x,Sh3gl1,G6pdx,Phax,Kif11,Apbb1ip,Fhod1,Tppp3,Gabarap,Dvl2,Cdk1,Vrk1,Dpysl2,Nefm,Nefl,Racgap1,Cd2ap,Bysl,Anxa1,Cdk2,Baiap2,Tubgcp2,Vim,Pcna,Sdcbp,Stmn1,Kntc1,Fscn1,Cbx3,Fkbp4,Mpp1,Kif23,Akap12,Tbca,Prkar2b,Lasp1,Anln,Pdlim7,Kif4,H2afx,Marcksl1,Mcm3,Mcm2,Cit,Ezr,Irs1,Top2a,Tubb3,Rcc2,Tmod3,Lima1,Npm1,Capn6,Mmp14,Stxbp1,Marcks,Acaca,Rbm39,Epb4.1l3,Add1,Ranbp1,Cfl1,Myo5a,Stag1,Ythdf2,Fnbp1l,Cdk6…
GO Component	GO:0001726	Ruffle	18	183	0.76	5.53e-07	10090.ENSMUSP00000006614,10090.ENSMUSP00000021077,10090.ENSMUSP00000024709,10090.ENSMUSP00000025522,10090.ENSMUSP00000026436,10090.ENSMUSP00000029515,10090.ENSMUSP00000031565,10090.ENSMUSP00000047173,10090.ENSMUSP00000052776,10090.ENSMUSP00000062049,10090.ENSMUSP00000063734,10090.ENSMUSP00000072087,10090.ENSMUSP00000073371,10090.ENSMUSP00000112259,10090.ENSMUSP00000116028,10090.ENSMUSP00000126024…	Epha2,Slc9a3r1,Cd2ap,Pdgfrb,Baiap2,S100a11,Fscn1,Pdlim7,Eps8,Cit,Ezr,Tmod3,Lima1,Cfl1,Myo5a,Cdk6,Iqgap1,Bcar1
GO Component	GO:0031252	Cell leading edge	27	438	0.56	1.47e-06	10090.ENSMUSP00000000804,10090.ENSMUSP00000005218,10090.ENSMUSP00000006614,10090.ENSMUSP00000014290,10090.ENSMUSP00000021077,10090.ENSMUSP00000023487,10090.ENSMUSP00000024709,10090.ENSMUSP00000025522,10090.ENSMUSP00000026436,10090.ENSMUSP00000028062,10090.ENSMUSP00000028607,10090.ENSMUSP00000029002,10090.ENSMUSP00000029515,10090.ENSMUSP00000031565,10090.ENSMUSP00000047173,10090.ENSMUSP00000049440…	Ddx3x,Cd44,Epha2,Apbb1ip,Slc9a3r1,Arhgap31,Cd2ap,Pdgfrb,Baiap2,Vim,Caprin1,Stmn2,S100a11,Fscn1,Pdlim7,Arpin,Eps8,Cit,Ezr,Tubb3,Tmod3,Lima1,Cfl1,Myo5a,Cdk6,Iqgap1,Bcar1
GO Component	GO:0034399	Nuclear periphery	15	133	0.82	1.73e-06	10090.ENSMUSP00000001258,10090.ENSMUSP00000005003,10090.ENSMUSP00000006856,10090.ENSMUSP00000013773,10090.ENSMUSP00000028062,10090.ENSMUSP00000028817,10090.ENSMUSP00000030501,10090.ENSMUSP00000031227,10090.ENSMUSP00000053943,10090.ENSMUSP00000075067,10090.ENSMUSP00000076024,10090.ENSMUSP00000107750,10090.ENSMUSP00000112259,10090.ENSMUSP00000116205,10090.ENSMUSP00000116259	Uhrf1,Lbr,Pola1,Cad,Vim,Pcna,Ebna1bp2,Zfp326,Basp1,Npm1,Scaf8,Hat1,Cfl1,Stag1,Srpk1
GO Component	GO:0042995	Cell projection	79	2472	0.27	2.22e-06	10090.ENSMUSP00000000804,10090.ENSMUSP00000001548,10090.ENSMUSP00000003268,10090.ENSMUSP00000003947,10090.ENSMUSP00000005218,10090.ENSMUSP00000006614,10090.ENSMUSP00000007814,10090.ENSMUSP00000013773,10090.ENSMUSP00000014290,10090.ENSMUSP00000014922,10090.ENSMUSP00000018711,10090.ENSMUSP00000021077,10090.ENSMUSP00000022242,10090.ENSMUSP00000022629,10090.ENSMUSP00000022638,10090.ENSMUSP00000022639…	Ddx3x,Itga3,Sh3gl1,Nqo1,Cd44,Epha2,Khsrp,Cad,Apbb1ip,Fhod1,Gabarap,Slc9a3r1,Emb,Dpysl2,Nefm,Nefl,Slc38a2,Alcam,Arhgap31,Cd2ap,Bysl,Ap3s1,Pdgfrb,Anxa1,Baiap2,Vim,Caprin1,Stmn2,S100a11,Txn1,Stmn1,Ncdn,Fscn1,Fkbp4,Mpp1,Nedd4,Rbm3,Prkar2b,Anln,Pdlim7,Arpin,Eps8,Basp1,Ptgs1,Cit,Ezr,Irs1,C4b,Tubb3,Tmod3,Pgrmc1,Lima1,Acot7,Notch2,Lyar,Fmr1,Stxbp1,Hsp90aa1,Sqstm1,Gap43,Ass1,Zwint,Fus,Sord,Epb4.1l3,Add1,R…
GO Component	GO:0120025	Plasma membrane bounded cell projection	77	2387	0.28	2.29e-06	10090.ENSMUSP00000000804,10090.ENSMUSP00000001548,10090.ENSMUSP00000003947,10090.ENSMUSP00000005218,10090.ENSMUSP00000006614,10090.ENSMUSP00000007814,10090.ENSMUSP00000013773,10090.ENSMUSP00000014290,10090.ENSMUSP00000014922,10090.ENSMUSP00000018711,10090.ENSMUSP00000021077,10090.ENSMUSP00000022242,10090.ENSMUSP00000022629,10090.ENSMUSP00000022638,10090.ENSMUSP00000022639,10090.ENSMUSP00000023099…	Ddx3x,Itga3,Nqo1,Cd44,Epha2,Khsrp,Cad,Apbb1ip,Fhod1,Gabarap,Slc9a3r1,Emb,Dpysl2,Nefm,Nefl,Slc38a2,Alcam,Arhgap31,Cd2ap,Ap3s1,Pdgfrb,Anxa1,Baiap2,Vim,Caprin1,Stmn2,S100a11,Txn1,Stmn1,Ncdn,Fscn1,Fkbp4,Mpp1,Nedd4,Rbm3,Prkar2b,Anln,Pdlim7,Arpin,Eps8,Basp1,Ptgs1,Cit,Ezr,Irs1,C4b,Tubb3,Tmod3,Pgrmc1,Lima1,Acot7,Notch2,Lyar,Fmr1,Stxbp1,Hsp90aa1,Sqstm1,Gap43,Ass1,Zwint,Fus,Sord,Epb4.1l3,Add1,Ranbp1,Cfl1,M…
GO Component	GO:0099080	Supramolecular complex	47	1160	0.38	3.4e-06	10090.ENSMUSP00000000804,10090.ENSMUSP00000007814,10090.ENSMUSP00000012587,10090.ENSMUSP00000014990,10090.ENSMUSP00000018506,10090.ENSMUSP00000018711,10090.ENSMUSP00000020099,10090.ENSMUSP00000021807,10090.ENSMUSP00000022638,10090.ENSMUSP00000022639,10090.ENSMUSP00000024709,10090.ENSMUSP00000024783,10090.ENSMUSP00000025561,10090.ENSMUSP00000026436,10090.ENSMUSP00000026547,10090.ENSMUSP00000027438…	Ddx3x,Khsrp,Kif11,Tppp3,Kpna2,Gabarap,Cdk1,Dek,Nefm,Nefl,Cd2ap,Bysl,Anxa1,Baiap2,Tubgcp2,Ncl,Vim,Caprin1,Stmn1,Kntc1,Fkbp4,Cfdp1,Kif23,Tbca,Stub1,Pdlim7,Kif4,Poldip3,Ezr,Tubb3,Rcc2,Tmod3,Col5a2,Capn6,Col3a1,Fmr1,Larp4,Sqstm1,Zwint,Cbx5,Myo5a,Sri,Ythdf2,Rangap1,Mov10,Iqgap1,Tpx2
GO Component	GO:0042555	MCM complex	6	11	1.51	1.14e-05	10090.ENSMUSP00000000505,10090.ENSMUSP00000023353,10090.ENSMUSP00000027601,10090.ENSMUSP00000059192,10090.ENSMUSP00000061923,10090.ENSMUSP00000126135	Mcm7,Mcm4,Mcm6,Mcm3,Mcm2,Mcm5
GO Component	GO:0005663	DNA replication factor C complex	5	5	1.77	1.49e-05	10090.ENSMUSP00000023598,10090.ENSMUSP00000023867,10090.ENSMUSP00000031092,10090.ENSMUSP00000039621,10090.ENSMUSP00000083652	Rfc4,Rfc2,Rfc1,Rfc3,Rfc5
GO Component	GO:0016363	Nuclear matrix	12	107	0.82	3.7e-05	10090.ENSMUSP00000001258,10090.ENSMUSP00000006856,10090.ENSMUSP00000013773,10090.ENSMUSP00000028062,10090.ENSMUSP00000031227,10090.ENSMUSP00000053943,10090.ENSMUSP00000075067,10090.ENSMUSP00000076024,10090.ENSMUSP00000107750,10090.ENSMUSP00000112259,10090.ENSMUSP00000116205,10090.ENSMUSP00000116259	Uhrf1,Pola1,Cad,Vim,Zfp326,Basp1,Npm1,Scaf8,Hat1,Cfl1,Stag1,Srpk1
GO Component	GO:0043596	Nuclear replication fork	8	39	1.08	4.76e-05	10090.ENSMUSP00000000767,10090.ENSMUSP00000002825,10090.ENSMUSP00000006856,10090.ENSMUSP00000026461,10090.ENSMUSP00000028817,10090.ENSMUSP00000044361,10090.ENSMUSP00000099621,10090.ENSMUSP00000107421	Rpa1,Baz1b,Pola1,Prim1,Pcna,Smarca5,Rpa2,Wdhd1
GO Component	GO:0043005	Neuron projection	54	1583	0.3	5.81e-05	10090.ENSMUSP00000001548,10090.ENSMUSP00000003947,10090.ENSMUSP00000006614,10090.ENSMUSP00000007814,10090.ENSMUSP00000013773,10090.ENSMUSP00000021077,10090.ENSMUSP00000022242,10090.ENSMUSP00000022629,10090.ENSMUSP00000022638,10090.ENSMUSP00000022639,10090.ENSMUSP00000023099,10090.ENSMUSP00000023312,10090.ENSMUSP00000025357,10090.ENSMUSP00000026436,10090.ENSMUSP00000028062,10090.ENSMUSP00000028607…	Itga3,Nqo1,Epha2,Khsrp,Cad,Slc9a3r1,Emb,Dpysl2,Nefm,Nefl,Slc38a2,Alcam,Ap3s1,Baiap2,Vim,Caprin1,Stmn2,Txn1,Stmn1,Ncdn,Fscn1,Fkbp4,Mpp1,Nedd4,Rbm3,Prkar2b,Eps8,Basp1,Ptgs1,C4b,Tubb3,Pgrmc1,Acot7,Lyar,Fmr1,Stxbp1,Hsp90aa1,Gap43,Ass1,Zwint,Fus,Epb4.1l3,Add1,Ranbp1,Cfl1,Myo5a,Sri,Ptbp1,Rangap1,Nap1l1,Iqgap1,Tpx2,Bcar1,Ube2i
GO Component	GO:0000790	Nuclear chromatin	21	370	0.52	0.00014	10090.ENSMUSP00000001258,10090.ENSMUSP00000005503,10090.ENSMUSP00000030456,10090.ENSMUSP00000031862,10090.ENSMUSP00000033720,10090.ENSMUSP00000042283,10090.ENSMUSP00000044361,10090.ENSMUSP00000051432,10090.ENSMUSP00000062030,10090.ENSMUSP00000065940,10090.ENSMUSP00000076971,10090.ENSMUSP00000079356,10090.ENSMUSP00000086094,10090.ENSMUSP00000089948,10090.ENSMUSP00000096954,10090.ENSMUSP00000107750…	Uhrf1,Msh6,Nasp,Cbx3,Rbbp7,Supt16,Smarca5,H2afx,Hist1h1a,Hmgb2,Ssrp1,Hist1h1b,Smarcc1,Mbd3,Sfr1,Hat1,Hmgb3,Cbx5,Arid1a,Bud31,Anp32e
GO Component	GO:0016604	Nuclear body	32	754	0.4	0.00016	10090.ENSMUSP00000000767,10090.ENSMUSP00000002825,10090.ENSMUSP00000008445,10090.ENSMUSP00000019362,10090.ENSMUSP00000022529,10090.ENSMUSP00000026416,10090.ENSMUSP00000028817,10090.ENSMUSP00000030651,10090.ENSMUSP00000031513,10090.ENSMUSP00000031590,10090.ENSMUSP00000033310,10090.ENSMUSP00000033609,10090.ENSMUSP00000047119,10090.ENSMUSP00000047872,10090.ENSMUSP00000051432,10090.ENSMUSP00000053943…	Rpa1,Baz1b,Phax,Dvl2,Tkt,Cdk2,Pcna,Sh3bgrl3,Srsf9,Rbm19,Mki67,Cstf2,Gnl3,Smc4,H2afx,Basp1,Poldip3,Npm1,Fmr1,Rpa2,Sqstm1,Zwint,Rbm39,Srsf5,Brd2,Add1,Cbx5,Sumo2,Stag1,Srpk1,Srsf3,Ube2i
GO Component	GO:0015630	Microtubule cytoskeleton	43	1190	0.33	0.00019	10090.ENSMUSP00000000804,10090.ENSMUSP00000004327,10090.ENSMUSP00000008445,10090.ENSMUSP00000012587,10090.ENSMUSP00000014990,10090.ENSMUSP00000018711,10090.ENSMUSP00000020099,10090.ENSMUSP00000021539,10090.ENSMUSP00000023756,10090.ENSMUSP00000024783,10090.ENSMUSP00000026416,10090.ENSMUSP00000026436,10090.ENSMUSP00000026547,10090.ENSMUSP00000028817,10090.ENSMUSP00000030636,10090.ENSMUSP00000031366…	Ddx3x,G6pdx,Phax,Kif11,Tppp3,Gabarap,Cdk1,Vrk1,Racgap1,Bysl,Cdk2,Baiap2,Tubgcp2,Pcna,Stmn1,Kntc1,Cbx3,Fkbp4,Mpp1,Kif23,Tbca,Prkar2b,Kif4,H2afx,Mcm3,Mcm2,Ezr,Irs1,Top2a,Tubb3,Rcc2,Npm1,Capn6,Marcks,Rbm39,Ranbp1,Stag1,Ythdf2,Cdk6,Rangap1,Cep55,Iqgap1,Tpx2
GO Component	GO:0044297	Cell body	34	836	0.38	0.00019	10090.ENSMUSP00000003947,10090.ENSMUSP00000004202,10090.ENSMUSP00000007814,10090.ENSMUSP00000008445,10090.ENSMUSP00000013773,10090.ENSMUSP00000018711,10090.ENSMUSP00000022629,10090.ENSMUSP00000022638,10090.ENSMUSP00000022871,10090.ENSMUSP00000023099,10090.ENSMUSP00000023312,10090.ENSMUSP00000026436,10090.ENSMUSP00000028062,10090.ENSMUSP00000029002,10090.ENSMUSP00000030051,10090.ENSMUSP00000030637…	Nqo1,Dnmt1,Khsrp,Phax,Cad,Gabarap,Dpysl2,Nefm,Sdc2,Slc38a2,Alcam,Baiap2,Vim,Stmn2,Txn1,Ncdn,Fkbp4,Akap12,Prkar2b,Cit,Ezr,C4b,Tubb3,Pgrmc1,Acot7,Fmr1,Casp3,Hsp90aa1,Gap43,Ass1,Fus,Cfl1,Myo5a,Tpx2
GO Component	GO:0098687	Chromosomal region	18	288	0.57	0.00019	10090.ENSMUSP00000000767,10090.ENSMUSP00000002825,10090.ENSMUSP00000004202,10090.ENSMUSP00000026416,10090.ENSMUSP00000031366,10090.ENSMUSP00000031862,10090.ENSMUSP00000033310,10090.ENSMUSP00000034432,10090.ENSMUSP00000042260,10090.ENSMUSP00000051432,10090.ENSMUSP00000071163,10090.ENSMUSP00000085906,10090.ENSMUSP00000099621,10090.ENSMUSP00000101071,10090.ENSMUSP00000107421,10090.ENSMUSP00000107750…	Rpa1,Baz1b,Dnmt1,Cdk2,Kntc1,Cbx3,Mki67,Cfdp1,Ncapd2,H2afx,Rcc2,Fmr1,Rpa2,Zwint,Wdhd1,Hat1,Cbx5,Rangap1
GO Component	GO:0036477	Somatodendritic compartment	40	1080	0.34	0.00022	10090.ENSMUSP00000003947,10090.ENSMUSP00000004202,10090.ENSMUSP00000007814,10090.ENSMUSP00000008445,10090.ENSMUSP00000013773,10090.ENSMUSP00000022629,10090.ENSMUSP00000022638,10090.ENSMUSP00000022871,10090.ENSMUSP00000023099,10090.ENSMUSP00000023312,10090.ENSMUSP00000026436,10090.ENSMUSP00000028607,10090.ENSMUSP00000029002,10090.ENSMUSP00000030051,10090.ENSMUSP00000030637,10090.ENSMUSP00000031565…	Nqo1,Dnmt1,Khsrp,Phax,Cad,Dpysl2,Nefm,Sdc2,Slc38a2,Alcam,Baiap2,Caprin1,Stmn2,Txn1,Ncdn,Fscn1,Fkbp4,Ldlr,Nedd4,Akap12,Rbm3,Prkar2b,Cit,C4b,Tubb3,Pgrmc1,Fmr1,Casp3,Hsp90aa1,Gap43,Ass1,Zwint,Fus,Add1,Cfl1,Myo5a,Sri,Rangap1,Tpx2,Ube2i
GO Component	GO:0030687	Preribosome, large subunit precursor	6	24	1.17	0.00034	10090.ENSMUSP00000021048,10090.ENSMUSP00000023217,10090.ENSMUSP00000030501,10090.ENSMUSP00000099561,10090.ENSMUSP00000105612,10090.ENSMUSP00000137253	Ftsj3,Bop1,Ebna1bp2,Mrto4,Pes1,Noc2l
GO Component	GO:0030686	90S preribosome	6	25	1.15	0.00041	10090.ENSMUSP00000004470,10090.ENSMUSP00000023217,10090.ENSMUSP00000032735,10090.ENSMUSP00000105612,10090.ENSMUSP00000113431,10090.ENSMUSP00000137253	Utp20,Bop1,Mphosph10,Pes1,Rsl1d1,Noc2l
GO Component	GO:0048471	Perinuclear region of cytoplasm	31	775	0.37	0.0006	10090.ENSMUSP00000001548,10090.ENSMUSP00000006911,10090.ENSMUSP00000007257,10090.ENSMUSP00000014990,10090.ENSMUSP00000018711,10090.ENSMUSP00000021077,10090.ENSMUSP00000021574,10090.ENSMUSP00000024709,10090.ENSMUSP00000024783,10090.ENSMUSP00000028062,10090.ENSMUSP00000029002,10090.ENSMUSP00000032508,10090.ENSMUSP00000033093,10090.ENSMUSP00000034740,10090.ENSMUSP00000039797,10090.ENSMUSP00000048833…	Itga3,Cdk4,Clic1,Tppp3,Gabarap,Slc9a3r1,Gtpbp4,Cd2ap,Bysl,Vim,Stmn2,Fkbp4,Bax,Nedd4,Prkar2b,Eif4h,Mcm3,Ezr,Hmgb2,Pla2g4a,Nmral1,Cherp,Dab2,Capn6,Fmr1,Stxbp1,Hsp90aa1,Inf2,Fus,Add1,Rangap1
GO Component	GO:0043025	Neuronal cell body	30	743	0.38	0.00068	10090.ENSMUSP00000003947,10090.ENSMUSP00000004202,10090.ENSMUSP00000007814,10090.ENSMUSP00000008445,10090.ENSMUSP00000013773,10090.ENSMUSP00000022629,10090.ENSMUSP00000022638,10090.ENSMUSP00000022871,10090.ENSMUSP00000023099,10090.ENSMUSP00000023312,10090.ENSMUSP00000026436,10090.ENSMUSP00000029002,10090.ENSMUSP00000030051,10090.ENSMUSP00000030637,10090.ENSMUSP00000032508,10090.ENSMUSP00000035829…	Nqo1,Dnmt1,Khsrp,Phax,Cad,Dpysl2,Nefm,Sdc2,Slc38a2,Alcam,Baiap2,Stmn2,Txn1,Ncdn,Fkbp4,Akap12,Prkar2b,Cit,C4b,Tubb3,Pgrmc1,Fmr1,Casp3,Hsp90aa1,Gap43,Ass1,Fus,Cfl1,Myo5a,Tpx2
GO Component	GO:0099513	Polymeric cytoskeletal fiber	27	631	0.4	0.00068	10090.ENSMUSP00000012587,10090.ENSMUSP00000014990,10090.ENSMUSP00000018711,10090.ENSMUSP00000020099,10090.ENSMUSP00000022638,10090.ENSMUSP00000022639,10090.ENSMUSP00000024709,10090.ENSMUSP00000024783,10090.ENSMUSP00000025561,10090.ENSMUSP00000026436,10090.ENSMUSP00000026547,10090.ENSMUSP00000028062,10090.ENSMUSP00000030636,10090.ENSMUSP00000031366,10090.ENSMUSP00000032508,10090.ENSMUSP00000034815…	Kif11,Tppp3,Gabarap,Cdk1,Nefm,Nefl,Cd2ap,Bysl,Anxa1,Baiap2,Tubgcp2,Vim,Stmn1,Kntc1,Fkbp4,Kif23,Tbca,Pdlim7,Kif4,Ezr,Tubb3,Rcc2,Tmod3,Capn6,Myo5a,Iqgap1,Tpx2
GO Component	GO:0099512	Supramolecular fiber	33	861	0.35	0.00069	10090.ENSMUSP00000012587,10090.ENSMUSP00000014990,10090.ENSMUSP00000018711,10090.ENSMUSP00000020099,10090.ENSMUSP00000021807,10090.ENSMUSP00000022638,10090.ENSMUSP00000022639,10090.ENSMUSP00000024709,10090.ENSMUSP00000024783,10090.ENSMUSP00000025561,10090.ENSMUSP00000026436,10090.ENSMUSP00000026547,10090.ENSMUSP00000028062,10090.ENSMUSP00000030636,10090.ENSMUSP00000031366,10090.ENSMUSP00000032508…	Kif11,Tppp3,Gabarap,Cdk1,Dek,Nefm,Nefl,Cd2ap,Bysl,Anxa1,Baiap2,Tubgcp2,Vim,Stmn1,Kntc1,Fkbp4,Kif23,Tbca,Stub1,Pdlim7,Kif4,Ezr,Tubb3,Rcc2,Tmod3,Col5a2,Capn6,Col3a1,Sqstm1,Myo5a,Sri,Iqgap1,Tpx2
GO Component	GO:0000796	Condensin complex	4	7	1.53	0.00075	10090.ENSMUSP00000042260,10090.ENSMUSP00000047872,10090.ENSMUSP00000099979,10090.ENSMUSP00000106017	Ncapd2,Smc4,Smc2,Ncaph
GO Component	GO:0015629	Actin cytoskeleton	22	458	0.45	0.00075	10090.ENSMUSP00000003268,10090.ENSMUSP00000014922,10090.ENSMUSP00000018711,10090.ENSMUSP00000024709,10090.ENSMUSP00000025561,10090.ENSMUSP00000026436,10090.ENSMUSP00000031366,10090.ENSMUSP00000031565,10090.ENSMUSP00000042123,10090.ENSMUSP00000045873,10090.ENSMUSP00000047173,10090.ENSMUSP00000062049,10090.ENSMUSP00000063734,10090.ENSMUSP00000072087,10090.ENSMUSP00000073371,10090.ENSMUSP00000090245…	Sh3gl1,Fhod1,Gabarap,Cd2ap,Anxa1,Baiap2,Kntc1,Fscn1,Lasp1,Anln,Pdlim7,Cit,Ezr,Tmod3,Lima1,Marcks,Acaca,Add1,Cfl1,Myo5a,Iqgap1,Bcar1
GO Component	GO:0030424	Axon	31	791	0.36	0.00075	10090.ENSMUSP00000001548,10090.ENSMUSP00000013773,10090.ENSMUSP00000022242,10090.ENSMUSP00000022629,10090.ENSMUSP00000022638,10090.ENSMUSP00000022639,10090.ENSMUSP00000023099,10090.ENSMUSP00000023312,10090.ENSMUSP00000025357,10090.ENSMUSP00000028062,10090.ENSMUSP00000029002,10090.ENSMUSP00000030051,10090.ENSMUSP00000031565,10090.ENSMUSP00000032508,10090.ENSMUSP00000052776,10090.ENSMUSP00000053943…	Itga3,Cad,Emb,Dpysl2,Nefm,Nefl,Slc38a2,Alcam,Ap3s1,Vim,Stmn2,Txn1,Fscn1,Fkbp4,Eps8,Basp1,C4b,Tubb3,Fmr1,Stxbp1,Hsp90aa1,Gap43,Epb4.1l3,Ranbp1,Cfl1,Myo5a,Sri,Rangap1,Iqgap1,Tpx2,Bcar1
GO Component	GO:0031390	Ctf18 RFC-like complex	4	7	1.53	0.00075	10090.ENSMUSP00000023598,10090.ENSMUSP00000023867,10090.ENSMUSP00000039621,10090.ENSMUSP00000083652	Rfc4,Rfc2,Rfc3,Rfc5
GO Component	GO:0098858	Actin-based cell projection	15	237	0.57	0.00076	10090.ENSMUSP00000001548,10090.ENSMUSP00000005218,10090.ENSMUSP00000021077,10090.ENSMUSP00000026436,10090.ENSMUSP00000031565,10090.ENSMUSP00000033775,10090.ENSMUSP00000034740,10090.ENSMUSP00000052776,10090.ENSMUSP00000063734,10090.ENSMUSP00000071134,10090.ENSMUSP00000085906,10090.ENSMUSP00000099881,10090.ENSMUSP00000112259,10090.ENSMUSP00000116028,10090.ENSMUSP00000127611	Itga3,Cd44,Slc9a3r1,Baiap2,Fscn1,Mpp1,Nedd4,Eps8,Ezr,Tubb3,Fmr1,Gap43,Cfl1,Myo5a,Aqp5
GO Component	GO:0030175	Filopodium	10	111	0.72	0.0011	10090.ENSMUSP00000001548,10090.ENSMUSP00000021077,10090.ENSMUSP00000026436,10090.ENSMUSP00000031565,10090.ENSMUSP00000063734,10090.ENSMUSP00000071134,10090.ENSMUSP00000085906,10090.ENSMUSP00000099881,10090.ENSMUSP00000112259,10090.ENSMUSP00000116028	Itga3,Slc9a3r1,Baiap2,Fscn1,Ezr,Tubb3,Fmr1,Gap43,Cfl1,Myo5a
GO Component	GO:0000775	Chromosome, centromeric region	13	192	0.6	0.0013	10090.ENSMUSP00000002825,10090.ENSMUSP00000004202,10090.ENSMUSP00000031366,10090.ENSMUSP00000031862,10090.ENSMUSP00000033310,10090.ENSMUSP00000034432,10090.ENSMUSP00000042260,10090.ENSMUSP00000071163,10090.ENSMUSP00000085906,10090.ENSMUSP00000101071,10090.ENSMUSP00000107421,10090.ENSMUSP00000113157,10090.ENSMUSP00000126849	Baz1b,Dnmt1,Kntc1,Cbx3,Mki67,Cfdp1,Ncapd2,Rcc2,Fmr1,Zwint,Wdhd1,Cbx5,Rangap1
GO Component	GO:0030426	Growth cone	14	224	0.57	0.0015	10090.ENSMUSP00000001548,10090.ENSMUSP00000022629,10090.ENSMUSP00000022639,10090.ENSMUSP00000029002,10090.ENSMUSP00000031565,10090.ENSMUSP00000032508,10090.ENSMUSP00000052776,10090.ENSMUSP00000053943,10090.ENSMUSP00000071134,10090.ENSMUSP00000085906,10090.ENSMUSP00000091921,10090.ENSMUSP00000099881,10090.ENSMUSP00000112259,10090.ENSMUSP00000128278	Itga3,Dpysl2,Nefl,Stmn2,Fscn1,Fkbp4,Eps8,Basp1,Tubb3,Fmr1,Hsp90aa1,Gap43,Cfl1,Iqgap1
GO Component	GO:0000792	Heterochromatin	9	96	0.74	0.002	10090.ENSMUSP00000001258,10090.ENSMUSP00000002825,10090.ENSMUSP00000004202,10090.ENSMUSP00000031862,10090.ENSMUSP00000072556,10090.ENSMUSP00000079356,10090.ENSMUSP00000089948,10090.ENSMUSP00000100667,10090.ENSMUSP00000113157	Uhrf1,Baz1b,Dnmt1,Cbx3,Hmga2,Hist1h1b,Mbd3,Hmga1-rs1,Cbx5
GO Component	GO:0005925	Focal adhesion	12	175	0.61	0.0021	10090.ENSMUSP00000006614,10090.ENSMUSP00000014290,10090.ENSMUSP00000023487,10090.ENSMUSP00000029912,10090.ENSMUSP00000042123,10090.ENSMUSP00000047173,10090.ENSMUSP00000063734,10090.ENSMUSP00000073371,10090.ENSMUSP00000111127,10090.ENSMUSP00000112259,10090.ENSMUSP00000128278,10090.ENSMUSP00000129584	Epha2,Apbb1ip,Arhgap31,Sdcbp,Lasp1,Pdlim7,Ezr,Lima1,Tes,Cfl1,Iqgap1,Bcar1
GO Component	GO:0030027	Lamellipodium	13	202	0.58	0.0021	10090.ENSMUSP00000000804,10090.ENSMUSP00000005218,10090.ENSMUSP00000006614,10090.ENSMUSP00000014290,10090.ENSMUSP00000023487,10090.ENSMUSP00000028607,10090.ENSMUSP00000029002,10090.ENSMUSP00000031565,10090.ENSMUSP00000049440,10090.ENSMUSP00000071134,10090.ENSMUSP00000072087,10090.ENSMUSP00000112259,10090.ENSMUSP00000129584	Ddx3x,Cd44,Epha2,Apbb1ip,Arhgap31,Caprin1,Stmn2,Fscn1,Arpin,Tubb3,Tmod3,Cfl1,Bcar1
GO Component	GO:1904949	ATPase complex	8	77	0.79	0.0024	10090.ENSMUSP00000023598,10090.ENSMUSP00000031092,10090.ENSMUSP00000033720,10090.ENSMUSP00000044361,10090.ENSMUSP00000086094,10090.ENSMUSP00000089948,10090.ENSMUSP00000122354,10090.ENSMUSP00000128483	Rfc4,Rfc1,Rbbp7,Smarca5,Smarcc1,Mbd3,Arid1a,Anp32e
GO Component	GO:0000307	Cyclin-dependent protein kinase holoenzyme complex	6	42	0.92	0.0037	10090.ENSMUSP00000006911,10090.ENSMUSP00000020099,10090.ENSMUSP00000021523,10090.ENSMUSP00000026416,10090.ENSMUSP00000028817,10090.ENSMUSP00000126024	Cdk4,Cdk1,Mnat1,Cdk2,Pcna,Cdk6
GO Component	GO:0000799	Nuclear condensin complex	3	4	1.64	0.004	10090.ENSMUSP00000042260,10090.ENSMUSP00000047872,10090.ENSMUSP00000106017	Ncapd2,Smc4,Ncaph
GO Component	GO:0030688	Preribosome, small subunit precursor	4	13	1.26	0.004	10090.ENSMUSP00000003946,10090.ENSMUSP00000021048,10090.ENSMUSP00000024783,10090.ENSMUSP00000039027	Nob1,Ftsj3,Bysl,Tsr1
GO Component	GO:0005874	Microtubule	18	397	0.43	0.006	10090.ENSMUSP00000012587,10090.ENSMUSP00000014990,10090.ENSMUSP00000018711,10090.ENSMUSP00000020099,10090.ENSMUSP00000024783,10090.ENSMUSP00000026436,10090.ENSMUSP00000026547,10090.ENSMUSP00000030636,10090.ENSMUSP00000031366,10090.ENSMUSP00000032508,10090.ENSMUSP00000034815,10090.ENSMUSP00000038781,10090.ENSMUSP00000048383,10090.ENSMUSP00000071134,10090.ENSMUSP00000071163,10090.ENSMUSP00000084573…	Kif11,Tppp3,Gabarap,Cdk1,Bysl,Baiap2,Tubgcp2,Stmn1,Kntc1,Fkbp4,Kif23,Tbca,Kif4,Tubb3,Rcc2,Capn6,Iqgap1,Tpx2
GO Component	GO:0035985	Senescence-associated heterochromatin focus	3	5	1.55	0.006	10090.ENSMUSP00000031862,10090.ENSMUSP00000072556,10090.ENSMUSP00000100667	Cbx3,Hmga2,Hmga1-rs1
GO Component	GO:0010494	Cytoplasmic stress granule	7	68	0.78	0.0063	10090.ENSMUSP00000000804,10090.ENSMUSP00000007814,10090.ENSMUSP00000018506,10090.ENSMUSP00000028607,10090.ENSMUSP00000085906,10090.ENSMUSP00000097780,10090.ENSMUSP00000126897	Ddx3x,Khsrp,Kpna2,Caprin1,Fmr1,Larp4,Mov10
GO Component	GO:0032153	Cell division site	7	70	0.77	0.0073	10090.ENSMUSP00000023756,10090.ENSMUSP00000026547,10090.ENSMUSP00000045873,10090.ENSMUSP00000062049,10090.ENSMUSP00000067013,10090.ENSMUSP00000073371,10090.ENSMUSP00000127961	Racgap1,Tubgcp2,Anln,Cit,Rhob,Lima1,Cep55
GO Component	GO:0030496	Midbody	11	179	0.56	0.0088	10090.ENSMUSP00000004565,10090.ENSMUSP00000020099,10090.ENSMUSP00000023756,10090.ENSMUSP00000034815,10090.ENSMUSP00000045873,10090.ENSMUSP00000047980,10090.ENSMUSP00000048383,10090.ENSMUSP00000062049,10090.ENSMUSP00000071163,10090.ENSMUSP00000127961,10090.ENSMUSP00000128278	Ralb,Cdk1,Racgap1,Kif23,Anln,Vps37b,Kif4,Cit,Rcc2,Cep55,Iqgap1
GO Component	GO:0044815	DNA packaging complex	7	74	0.75	0.0097	10090.ENSMUSP00000042260,10090.ENSMUSP00000047872,10090.ENSMUSP00000051432,10090.ENSMUSP00000062030,10090.ENSMUSP00000079356,10090.ENSMUSP00000099979,10090.ENSMUSP00000106017	Ncapd2,Smc4,H2afx,Hist1h1a,Hist1h1b,Smc2,Ncaph
GO Component	GO:0001650	Fibrillar center	9	125	0.63	0.0099	10090.ENSMUSP00000024709,10090.ENSMUSP00000027438,10090.ENSMUSP00000044361,10090.ENSMUSP00000048337,10090.ENSMUSP00000053270,10090.ENSMUSP00000063734,10090.ENSMUSP00000079689,10090.ENSMUSP00000099490,10090.ENSMUSP00000134169	Cd2ap,Ncl,Smarca5,Wdr43,Lipa,Ezr,Dab2,Acaca,Ube2i
GO Component	GO:0005681	Spliceosomal complex	11	183	0.55	0.0101	10090.ENSMUSP00000007993,10090.ENSMUSP00000019803,10090.ENSMUSP00000021062,10090.ENSMUSP00000027438,10090.ENSMUSP00000028205,10090.ENSMUSP00000038964,10090.ENSMUSP00000042658,10090.ENSMUSP00000075709,10090.ENSMUSP00000110627,10090.ENSMUSP00000125590,10090.ENSMUSP00000130023	Rbm28,Ccdc12,Ddx5,Ncl,BC005624,Rbm3,Hnrnpa1,Sf3b4,Luc7l,Bud31,Hnrnpf
GO Component	GO:0005844	Polysome	7	75	0.74	0.0101	10090.ENSMUSP00000025290,10090.ENSMUSP00000028062,10090.ENSMUSP00000038352,10090.ENSMUSP00000048833,10090.ENSMUSP00000080203,10090.ENSMUSP00000085906,10090.ENSMUSP00000101858	Impact,Vim,Rps29,Eif4h,Rpl29,Fmr1,Fus
GO Component	GO:0036464	Cytoplasmic ribonucleoprotein granule	12	214	0.52	0.0101	10090.ENSMUSP00000000804,10090.ENSMUSP00000007814,10090.ENSMUSP00000018506,10090.ENSMUSP00000027438,10090.ENSMUSP00000028607,10090.ENSMUSP00000054548,10090.ENSMUSP00000085906,10090.ENSMUSP00000097780,10090.ENSMUSP00000099835,10090.ENSMUSP00000120414,10090.ENSMUSP00000126897,10090.ENSMUSP00000128278	Ddx3x,Khsrp,Kpna2,Ncl,Caprin1,Poldip3,Fmr1,Larp4,Sqstm1,Ythdf2,Mov10,Iqgap1
GO Component	GO:0005790	Smooth endoplasmic reticulum	5	36	0.91	0.0126	10090.ENSMUSP00000018711,10090.ENSMUSP00000026328,10090.ENSMUSP00000085906,10090.ENSMUSP00000116028,10090.ENSMUSP00000118221	Gabarap,Prdx4,Fmr1,Myo5a,Sri
GO Component	GO:0030425	Dendrite	26	753	0.31	0.015	10090.ENSMUSP00000003947,10090.ENSMUSP00000007814,10090.ENSMUSP00000022629,10090.ENSMUSP00000023099,10090.ENSMUSP00000023312,10090.ENSMUSP00000026436,10090.ENSMUSP00000028607,10090.ENSMUSP00000030051,10090.ENSMUSP00000030637,10090.ENSMUSP00000031565,10090.ENSMUSP00000034740,10090.ENSMUSP00000038964,10090.ENSMUSP00000039797,10090.ENSMUSP00000069418,10090.ENSMUSP00000071134,10090.ENSMUSP00000085906…	Nqo1,Khsrp,Dpysl2,Slc38a2,Alcam,Baiap2,Caprin1,Txn1,Ncdn,Fscn1,Nedd4,Rbm3,Prkar2b,C4b,Tubb3,Fmr1,Hsp90aa1,Gap43,Zwint,Fus,Add1,Cfl1,Myo5a,Sri,Rangap1,Ube2i
GO Component	GO:0043601	Nuclear replisome	4	21	1.05	0.0153	10090.ENSMUSP00000000767,10090.ENSMUSP00000006856,10090.ENSMUSP00000026461,10090.ENSMUSP00000099621	Rpa1,Pola1,Prim1,Rpa2
GO Component	GO:0061695	Transferase complex, transferring phosphorus-containing groups	12	232	0.48	0.0179	10090.ENSMUSP00000006856,10090.ENSMUSP00000006911,10090.ENSMUSP00000020099,10090.ENSMUSP00000021523,10090.ENSMUSP00000026416,10090.ENSMUSP00000026461,10090.ENSMUSP00000028817,10090.ENSMUSP00000029666,10090.ENSMUSP00000063795,10090.ENSMUSP00000101999,10090.ENSMUSP00000126024,10090.ENSMUSP00000129157	Pola1,Cdk4,Cdk1,Mnat1,Cdk2,Prim1,Pcna,Papss1,Irs1,Prpsap1,Cdk6,Tcea1
GO Component	GO:0099522	Region of cytosol	5	40	0.87	0.0179	10090.ENSMUSP00000026436,10090.ENSMUSP00000034740,10090.ENSMUSP00000055637,10090.ENSMUSP00000085906,10090.ENSMUSP00000104731	Baiap2,Nedd4,Marcksl1,Fmr1,Hnrnpab
GO Component	GO:0005777	Peroxisome	9	142	0.57	0.0201	10090.ENSMUSP00000006692,10090.ENSMUSP00000022529,10090.ENSMUSP00000028062,10090.ENSMUSP00000029564,10090.ENSMUSP00000036971,10090.ENSMUSP00000064334,10090.ENSMUSP00000080531,10090.ENSMUSP00000116028,10090.ENSMUSP00000132780	Mvd,Tkt,Vim,Pmvk,Mvk,Far1,Fdps,Myo5a,Idi1
GO Component	GO:0099523	Presynaptic cytosol	4	24	0.99	0.0221	10090.ENSMUSP00000026436,10090.ENSMUSP00000055637,10090.ENSMUSP00000085906,10090.ENSMUSP00000104731	Baiap2,Marcksl1,Fmr1,Hnrnpab
GO Component	GO:0005721	Pericentric heterochromatin	4	25	0.97	0.025	10090.ENSMUSP00000002825,10090.ENSMUSP00000004202,10090.ENSMUSP00000031862,10090.ENSMUSP00000113157	Baz1b,Dnmt1,Cbx3,Cbx5
GO Component	GO:0000797	Condensin core heterodimer	2	2	1.77	0.0308	10090.ENSMUSP00000047872,10090.ENSMUSP00000099979	Smc4,Smc2
GO Component	GO:0030054	Cell junction	53	2050	0.18	0.0308	10090.ENSMUSP00000001548,10090.ENSMUSP00000003268,10090.ENSMUSP00000006614,10090.ENSMUSP00000013773,10090.ENSMUSP00000014290,10090.ENSMUSP00000014922,10090.ENSMUSP00000018506,10090.ENSMUSP00000019109,10090.ENSMUSP00000022242,10090.ENSMUSP00000022629,10090.ENSMUSP00000022638,10090.ENSMUSP00000022639,10090.ENSMUSP00000022871,10090.ENSMUSP00000023487,10090.ENSMUSP00000024709,10090.ENSMUSP00000025561…	Itga3,Sh3gl1,Epha2,Cad,Apbb1ip,Fhod1,Kpna2,Ywhah,Emb,Dpysl2,Nefm,Nefl,Sdc2,Arhgap31,Cd2ap,Anxa1,Baiap2,Caprin1,Fabp5,Sdcbp,Ncdn,Fscn1,Ppp2r1b,Nedd4,Akap12,Prkar2b,Lasp1,Grn,Pdlim7,Eps8,Basp1,Marcksl1,Ezr,C4b,Pgrmc1,Lima1,Rpl29,Fmr1,Stxbp1,Tjp2,Gap43,Ywhaq,Fus,Hnrnpab,Epb4.1l3,Add1,Tes,Cfl1,Myo5a,Sri,Iqgap1,Bcar1,Ube2i
GO Component	GO:0032301	MutSalpha complex	2	2	1.77	0.0308	10090.ENSMUSP00000005503,10090.ENSMUSP00000024967	Msh6,Msh2
GO Component	GO:0072686	Mitotic spindle	8	123	0.58	0.0308	10090.ENSMUSP00000012587,10090.ENSMUSP00000020099,10090.ENSMUSP00000023756,10090.ENSMUSP00000034815,10090.ENSMUSP00000071163,10090.ENSMUSP00000116205,10090.ENSMUSP00000126849,10090.ENSMUSP00000128888	Kif11,Cdk1,Racgap1,Kif23,Rcc2,Stag1,Rangap1,Tpx2
GO Component	GO:0099182	Presynaptic intermediate filament cytoskeleton	2	2	1.77	0.0308	10090.ENSMUSP00000022638,10090.ENSMUSP00000022639	Nefm,Nefl
GO Component	GO:0150034	Distal axon	16	399	0.37	0.0322	10090.ENSMUSP00000001548,10090.ENSMUSP00000013773,10090.ENSMUSP00000022629,10090.ENSMUSP00000022639,10090.ENSMUSP00000029002,10090.ENSMUSP00000031565,10090.ENSMUSP00000032508,10090.ENSMUSP00000052776,10090.ENSMUSP00000053943,10090.ENSMUSP00000071134,10090.ENSMUSP00000085906,10090.ENSMUSP00000091921,10090.ENSMUSP00000099881,10090.ENSMUSP00000112259,10090.ENSMUSP00000118221,10090.ENSMUSP00000128278	Itga3,Cad,Dpysl2,Nefl,Stmn2,Fscn1,Fkbp4,Eps8,Basp1,Tubb3,Fmr1,Hsp90aa1,Gap43,Cfl1,Sri,Iqgap1
GO Component	GO:0016605	PML body	7	98	0.62	0.0338	10090.ENSMUSP00000000767,10090.ENSMUSP00000053943,10090.ENSMUSP00000099621,10090.ENSMUSP00000099835,10090.ENSMUSP00000113157,10090.ENSMUSP00000115044,10090.ENSMUSP00000134169	Rpa1,Basp1,Rpa2,Sqstm1,Cbx5,Sumo2,Ube2i
GO Component	GO:0043073	Germ cell nucleus	4	28	0.92	0.0338	10090.ENSMUSP00000000767,10090.ENSMUSP00000022053,10090.ENSMUSP00000051432,10090.ENSMUSP00000090245	Rpa1,Trip13,H2afx,Marcks
GO Component	GO:0070603	SWI/SNF superfamily-type complex	6	72	0.69	0.0338	10090.ENSMUSP00000033720,10090.ENSMUSP00000044361,10090.ENSMUSP00000086094,10090.ENSMUSP00000089948,10090.ENSMUSP00000122354,10090.ENSMUSP00000128483	Rbbp7,Smarca5,Smarcc1,Mbd3,Arid1a,Anp32e
GO Component	GO:1902911	Protein kinase complex	7	98	0.62	0.0338	10090.ENSMUSP00000006911,10090.ENSMUSP00000020099,10090.ENSMUSP00000021523,10090.ENSMUSP00000026416,10090.ENSMUSP00000028817,10090.ENSMUSP00000063795,10090.ENSMUSP00000126024	Cdk4,Cdk1,Mnat1,Cdk2,Pcna,Irs1,Cdk6
GO Component	GO:0032993	protein-DNA complex	9	162	0.51	0.0409	10090.ENSMUSP00000000767,10090.ENSMUSP00000006856,10090.ENSMUSP00000026461,10090.ENSMUSP00000051432,10090.ENSMUSP00000062030,10090.ENSMUSP00000072556,10090.ENSMUSP00000075067,10090.ENSMUSP00000079356,10090.ENSMUSP00000099621	Rpa1,Pola1,Prim1,H2afx,Hist1h1a,Hmga2,Npm1,Hist1h1b,Rpa2
GO Component	GO:0005635	Nuclear envelope	17	455	0.34	0.045	10090.ENSMUSP00000005003,10090.ENSMUSP00000006856,10090.ENSMUSP00000006911,10090.ENSMUSP00000007257,10090.ENSMUSP00000020123,10090.ENSMUSP00000020980,10090.ENSMUSP00000021239,10090.ENSMUSP00000021574,10090.ENSMUSP00000029912,10090.ENSMUSP00000031862,10090.ENSMUSP00000033093,10090.ENSMUSP00000059977,10090.ENSMUSP00000070868,10090.ENSMUSP00000111309,10090.ENSMUSP00000126849,10090.ENSMUSP00000131457…	Lbr,Pola1,Cdk4,Clic1,Tmpo,Rrm2,Lrrc59,Gtpbp4,Sdcbp,Cbx3,Bax,Ptgs1,Pla2g4a,Ranbp1,Rangap1,Nup50,Ube2i
GO Component	GO:0031074	Nucleocytoplasmic transport complex	2	3	1.59	0.045	10090.ENSMUSP00000044827,10090.ENSMUSP00000084257	Mybbp1a,Xpo5
GO Component	GO:0031391	Elg1 RFC-like complex	2	3	1.59	0.045	10090.ENSMUSP00000023598,10090.ENSMUSP00000031092	Rfc4,Rfc1
GO Component	GO:0035101	FACT complex	2	3	1.59	0.045	10090.ENSMUSP00000042283,10090.ENSMUSP00000076971	Supt16,Ssrp1
GO Component	GO:0070545	PeBoW complex	2	3	1.59	0.045	10090.ENSMUSP00000023217,10090.ENSMUSP00000105612	Bop1,Pes1
GO Component	GO:0090734	Site of DNA damage	6	77	0.66	0.045	10090.ENSMUSP00000000767,10090.ENSMUSP00000031862,10090.ENSMUSP00000037340,10090.ENSMUSP00000051432,10090.ENSMUSP00000099621,10090.ENSMUSP00000113157	Rpa1,Cbx3,Wdr70,H2afx,Rpa2,Cbx5
GO Component	GO:0097149	Centralspindlin complex	2	3	1.59	0.045	10090.ENSMUSP00000023756,10090.ENSMUSP00000034815	Racgap1,Kif23
GO Component	GO:0032154	Cleavage furrow	5	54	0.74	0.0478	10090.ENSMUSP00000023756,10090.ENSMUSP00000062049,10090.ENSMUSP00000067013,10090.ENSMUSP00000073371,10090.ENSMUSP00000127961	Racgap1,Cit,Rhob,Lima1,Cep55
STRING clusters	CL:2270	Mixed, incl. condensed chromosome, centromeric region, and DNA replication	40	189	1.09	2.49e-25	10090.ENSMUSP00000000505,10090.ENSMUSP00000000767,10090.ENSMUSP00000006856,10090.ENSMUSP00000012587,10090.ENSMUSP00000020099,10090.ENSMUSP00000022053,10090.ENSMUSP00000022345,10090.ENSMUSP00000023353,10090.ENSMUSP00000023598,10090.ENSMUSP00000023756,10090.ENSMUSP00000023867,10090.ENSMUSP00000026461,10090.ENSMUSP00000027601,10090.ENSMUSP00000028817,10090.ENSMUSP00000030456,10090.ENSMUSP00000031092…	Mcm7,Rpa1,Pola1,Kif11,Cdk1,Trip13,Dnajc9,Mcm4,Rfc4,Racgap1,Rfc2,Prim1,Mcm6,Pcna,Nasp,Rfc1,Kntc1,Mki67,Kif23,Rfc3,Ncapd2,Atad2,Anln,Smc4,Kif4,Mcm3,Mcm2,Cit,Top2a,Rfc5,Rpa2,Smc2,Zwint,Ncaph,Wdhd1,Hat1,Mcm5,Cep55,Tpx2,Lig1
STRING clusters	CL:2272	Mixed, incl. condensed chromosome, centromeric region, and DNA replication	39	182	1.1	2.98e-25	10090.ENSMUSP00000000505,10090.ENSMUSP00000000767,10090.ENSMUSP00000006856,10090.ENSMUSP00000012587,10090.ENSMUSP00000020099,10090.ENSMUSP00000022053,10090.ENSMUSP00000022345,10090.ENSMUSP00000023353,10090.ENSMUSP00000023598,10090.ENSMUSP00000023756,10090.ENSMUSP00000023867,10090.ENSMUSP00000026461,10090.ENSMUSP00000027601,10090.ENSMUSP00000028817,10090.ENSMUSP00000030456,10090.ENSMUSP00000031092…	Mcm7,Rpa1,Pola1,Kif11,Cdk1,Trip13,Dnajc9,Mcm4,Rfc4,Racgap1,Rfc2,Prim1,Mcm6,Pcna,Nasp,Rfc1,Kntc1,Mki67,Kif23,Rfc3,Ncapd2,Atad2,Anln,Smc4,Kif4,Mcm3,Mcm2,Top2a,Rfc5,Rpa2,Smc2,Zwint,Ncaph,Wdhd1,Hat1,Mcm5,Cep55,Tpx2,Lig1
STRING clusters	CL:6572	Preribosome, and Ribosome biogenesis	31	116	1.2	3.15e-22	10090.ENSMUSP00000001724,10090.ENSMUSP00000003946,10090.ENSMUSP00000004470,10090.ENSMUSP00000004507,10090.ENSMUSP00000007993,10090.ENSMUSP00000018143,10090.ENSMUSP00000018841,10090.ENSMUSP00000021048,10090.ENSMUSP00000021574,10090.ENSMUSP00000023217,10090.ENSMUSP00000024783,10090.ENSMUSP00000024885,10090.ENSMUSP00000027626,10090.ENSMUSP00000030501,10090.ENSMUSP00000030684,10090.ENSMUSP00000031590…	Ddx18,Nob1,Utp20,Ddx56,Rbm28,Ddx27,Aatf,Ftsj3,Gtpbp4,Bop1,Bysl,Cebpz,Nifk,Ebna1bp2,Gnl2,Rbm19,Mphosph10,Esf1,Rrp9,Tsr1,Mybbp1a,Gnl3,Nop2,Wdr43,Pum3,Lyar,Mrto4,Pes1,Rsl1d1,Krr1,Noc2l
STRING clusters	CL:6573	Preribosome, and Ribosome biogenesis	28	108	1.18	6.22e-20	10090.ENSMUSP00000001724,10090.ENSMUSP00000004470,10090.ENSMUSP00000004507,10090.ENSMUSP00000007993,10090.ENSMUSP00000018143,10090.ENSMUSP00000018841,10090.ENSMUSP00000021048,10090.ENSMUSP00000021574,10090.ENSMUSP00000023217,10090.ENSMUSP00000024885,10090.ENSMUSP00000027626,10090.ENSMUSP00000030501,10090.ENSMUSP00000030684,10090.ENSMUSP00000031590,10090.ENSMUSP00000032735,10090.ENSMUSP00000036523…	Ddx18,Utp20,Ddx56,Rbm28,Ddx27,Aatf,Ftsj3,Gtpbp4,Bop1,Cebpz,Nifk,Ebna1bp2,Gnl2,Rbm19,Mphosph10,Esf1,Rrp9,Mybbp1a,Gnl3,Nop2,Wdr43,Pum3,Lyar,Mrto4,Pes1,Rsl1d1,Krr1,Noc2l
STRING clusters	CL:6574	Preribosome, and Ribosome biogenesis	26	103	1.17	2.71e-18	10090.ENSMUSP00000001724,10090.ENSMUSP00000004470,10090.ENSMUSP00000004507,10090.ENSMUSP00000007993,10090.ENSMUSP00000018143,10090.ENSMUSP00000018841,10090.ENSMUSP00000021048,10090.ENSMUSP00000021574,10090.ENSMUSP00000023217,10090.ENSMUSP00000024885,10090.ENSMUSP00000027626,10090.ENSMUSP00000030501,10090.ENSMUSP00000030684,10090.ENSMUSP00000031590,10090.ENSMUSP00000032735,10090.ENSMUSP00000038580…	Ddx18,Utp20,Ddx56,Rbm28,Ddx27,Aatf,Ftsj3,Gtpbp4,Bop1,Cebpz,Nifk,Ebna1bp2,Gnl2,Rbm19,Mphosph10,Rrp9,Mybbp1a,Gnl3,Nop2,Wdr43,Pum3,Mrto4,Pes1,Rsl1d1,Krr1,Noc2l
STRING clusters	CL:6559	rRNA processing, and tRNA modification	32	194	0.99	5.65e-18	10090.ENSMUSP00000001724,10090.ENSMUSP00000003946,10090.ENSMUSP00000004470,10090.ENSMUSP00000004507,10090.ENSMUSP00000007993,10090.ENSMUSP00000018143,10090.ENSMUSP00000018841,10090.ENSMUSP00000021048,10090.ENSMUSP00000021574,10090.ENSMUSP00000023217,10090.ENSMUSP00000024783,10090.ENSMUSP00000024885,10090.ENSMUSP00000027626,10090.ENSMUSP00000030501,10090.ENSMUSP00000030684,10090.ENSMUSP00000031590…	Ddx18,Nob1,Utp20,Ddx56,Rbm28,Ddx27,Aatf,Ftsj3,Gtpbp4,Bop1,Bysl,Cebpz,Nifk,Ebna1bp2,Gnl2,Rbm19,Mphosph10,Esf1,Rrp9,Tsr1,Mybbp1a,Gnl3,Nop2,Wdr43,Pum3,Scaf8,Lyar,Mrto4,Pes1,Rsl1d1,Krr1,Noc2l
STRING clusters	CL:2513	DNA replication, and Unwinding of DNA	21	58	1.33	2.62e-17	10090.ENSMUSP00000000505,10090.ENSMUSP00000000767,10090.ENSMUSP00000006856,10090.ENSMUSP00000022345,10090.ENSMUSP00000023353,10090.ENSMUSP00000023598,10090.ENSMUSP00000023867,10090.ENSMUSP00000026461,10090.ENSMUSP00000027601,10090.ENSMUSP00000028817,10090.ENSMUSP00000030456,10090.ENSMUSP00000031092,10090.ENSMUSP00000039621,10090.ENSMUSP00000059192,10090.ENSMUSP00000061923,10090.ENSMUSP00000083652…	Mcm7,Rpa1,Pola1,Dnajc9,Mcm4,Rfc4,Rfc2,Prim1,Mcm6,Pcna,Nasp,Rfc1,Rfc3,Mcm3,Mcm2,Rfc5,Rpa2,Wdhd1,Hat1,Mcm5,Lig1
STRING clusters	CL:6575	Ribosomal large subunit biogenesis, and ATP-dependent RNA helicase DEAD-box, conserved site	20	54	1.34	1.31e-16	10090.ENSMUSP00000001724,10090.ENSMUSP00000004507,10090.ENSMUSP00000007993,10090.ENSMUSP00000018143,10090.ENSMUSP00000021048,10090.ENSMUSP00000021574,10090.ENSMUSP00000023217,10090.ENSMUSP00000024885,10090.ENSMUSP00000027626,10090.ENSMUSP00000030501,10090.ENSMUSP00000030684,10090.ENSMUSP00000031590,10090.ENSMUSP00000044827,10090.ENSMUSP00000047119,10090.ENSMUSP00000047123,10090.ENSMUSP00000075573…	Ddx18,Ddx56,Rbm28,Ddx27,Ftsj3,Gtpbp4,Bop1,Cebpz,Nifk,Ebna1bp2,Gnl2,Rbm19,Mybbp1a,Gnl3,Nop2,Pum3,Mrto4,Pes1,Rsl1d1,Noc2l
STRING clusters	CL:6581	Preribosome, large subunit precursor, and ribosomal large subunit biogenesis	18	43	1.39	1.28e-15	10090.ENSMUSP00000001724,10090.ENSMUSP00000004507,10090.ENSMUSP00000007993,10090.ENSMUSP00000018143,10090.ENSMUSP00000021048,10090.ENSMUSP00000021574,10090.ENSMUSP00000023217,10090.ENSMUSP00000024885,10090.ENSMUSP00000027626,10090.ENSMUSP00000030501,10090.ENSMUSP00000030684,10090.ENSMUSP00000047119,10090.ENSMUSP00000047123,10090.ENSMUSP00000075573,10090.ENSMUSP00000099561,10090.ENSMUSP00000105612…	Ddx18,Ddx56,Rbm28,Ddx27,Ftsj3,Gtpbp4,Bop1,Cebpz,Nifk,Ebna1bp2,Gnl2,Gnl3,Nop2,Pum3,Mrto4,Pes1,Rsl1d1,Noc2l
STRING clusters	CL:2515	Activation of the pre-replicative complex, and DNA strand elongation	18	48	1.34	5.89e-15	10090.ENSMUSP00000000505,10090.ENSMUSP00000000767,10090.ENSMUSP00000006856,10090.ENSMUSP00000023353,10090.ENSMUSP00000023598,10090.ENSMUSP00000023867,10090.ENSMUSP00000026461,10090.ENSMUSP00000027601,10090.ENSMUSP00000028817,10090.ENSMUSP00000031092,10090.ENSMUSP00000039621,10090.ENSMUSP00000059192,10090.ENSMUSP00000061923,10090.ENSMUSP00000083652,10090.ENSMUSP00000099621,10090.ENSMUSP00000107421…	Mcm7,Rpa1,Pola1,Mcm4,Rfc4,Rfc2,Prim1,Mcm6,Pcna,Rfc1,Rfc3,Mcm3,Mcm2,Rfc5,Rpa2,Wdhd1,Mcm5,Lig1
STRING clusters	CL:6584	Ribosomal large subunit biogenesis, and GTP-binding protein, orthogonal bundle domain superfamily	13	26	1.47	8.27e-12	10090.ENSMUSP00000001724,10090.ENSMUSP00000021048,10090.ENSMUSP00000021574,10090.ENSMUSP00000023217,10090.ENSMUSP00000027626,10090.ENSMUSP00000030501,10090.ENSMUSP00000030684,10090.ENSMUSP00000047119,10090.ENSMUSP00000047123,10090.ENSMUSP00000075573,10090.ENSMUSP00000099561,10090.ENSMUSP00000105612,10090.ENSMUSP00000113431	Ddx18,Ftsj3,Gtpbp4,Bop1,Nifk,Ebna1bp2,Gnl2,Gnl3,Nop2,Pum3,Mrto4,Pes1,Rsl1d1
STRING clusters	CL:6586	Maturation of LSU-rRNA, and GTP-binding protein, orthogonal bundle domain superfamily	11	20	1.51	3.28e-10	10090.ENSMUSP00000001724,10090.ENSMUSP00000021574,10090.ENSMUSP00000023217,10090.ENSMUSP00000027626,10090.ENSMUSP00000030501,10090.ENSMUSP00000030684,10090.ENSMUSP00000047119,10090.ENSMUSP00000047123,10090.ENSMUSP00000099561,10090.ENSMUSP00000105612,10090.ENSMUSP00000113431	Ddx18,Gtpbp4,Bop1,Nifk,Ebna1bp2,Gnl2,Gnl3,Nop2,Mrto4,Pes1,Rsl1d1
STRING clusters	CL:2279	Mixed, incl. mitotic sister chromatid segregation, and Resolution of Sister Chromatid Cohesion	16	84	1.05	2.07e-09	10090.ENSMUSP00000012587,10090.ENSMUSP00000020099,10090.ENSMUSP00000023756,10090.ENSMUSP00000031366,10090.ENSMUSP00000033310,10090.ENSMUSP00000034815,10090.ENSMUSP00000042260,10090.ENSMUSP00000045873,10090.ENSMUSP00000047872,10090.ENSMUSP00000048383,10090.ENSMUSP00000068896,10090.ENSMUSP00000099979,10090.ENSMUSP00000101071,10090.ENSMUSP00000106017,10090.ENSMUSP00000127961,10090.ENSMUSP00000128888	Kif11,Cdk1,Racgap1,Kntc1,Mki67,Kif23,Ncapd2,Anln,Smc4,Kif4,Top2a,Smc2,Zwint,Ncaph,Cep55,Tpx2
STRING clusters	CL:2280	Mixed, incl. mitotic sister chromatid segregation, and Cyclin A/B1/B2 associated events during G2/M transition	15	74	1.08	4.09e-09	10090.ENSMUSP00000012587,10090.ENSMUSP00000020099,10090.ENSMUSP00000023756,10090.ENSMUSP00000031366,10090.ENSMUSP00000033310,10090.ENSMUSP00000034815,10090.ENSMUSP00000042260,10090.ENSMUSP00000045873,10090.ENSMUSP00000047872,10090.ENSMUSP00000048383,10090.ENSMUSP00000068896,10090.ENSMUSP00000099979,10090.ENSMUSP00000106017,10090.ENSMUSP00000127961,10090.ENSMUSP00000128888	Kif11,Cdk1,Racgap1,Kntc1,Mki67,Kif23,Ncapd2,Anln,Smc4,Kif4,Top2a,Smc2,Ncaph,Cep55,Tpx2
STRING clusters	CL:2274	Mixed, incl. condensed chromosome, centromeric region, and mitotic sister chromatid segregation	17	116	0.94	1.72e-08	10090.ENSMUSP00000012587,10090.ENSMUSP00000020099,10090.ENSMUSP00000022053,10090.ENSMUSP00000023756,10090.ENSMUSP00000031366,10090.ENSMUSP00000033310,10090.ENSMUSP00000034815,10090.ENSMUSP00000042260,10090.ENSMUSP00000045873,10090.ENSMUSP00000047872,10090.ENSMUSP00000048383,10090.ENSMUSP00000068896,10090.ENSMUSP00000099979,10090.ENSMUSP00000101071,10090.ENSMUSP00000106017,10090.ENSMUSP00000127961…	Kif11,Cdk1,Trip13,Racgap1,Kntc1,Mki67,Kif23,Ncapd2,Anln,Smc4,Kif4,Top2a,Smc2,Zwint,Ncaph,Cep55,Tpx2
STRING clusters	CL:24697	Cholesterol biosynthesis	10	23	1.41	1.76e-08	10090.ENSMUSP00000001507,10090.ENSMUSP00000005003,10090.ENSMUSP00000006692,10090.ENSMUSP00000027989,10090.ENSMUSP00000029564,10090.ENSMUSP00000036971,10090.ENSMUSP00000046856,10090.ENSMUSP00000080531,10090.ENSMUSP00000132780,10090.ENSMUSP00000136944	Cyp51,Lbr,Mvd,Hsd17b7,Pmvk,Mvk,Lss,Fdps,Idi1,Hmgcs1
STRING clusters	CL:2581	Translesion synthesis by REV1, and Ctf18 RFC-like complex	9	15	1.55	1.76e-08	10090.ENSMUSP00000000767,10090.ENSMUSP00000023598,10090.ENSMUSP00000023867,10090.ENSMUSP00000028817,10090.ENSMUSP00000031092,10090.ENSMUSP00000039621,10090.ENSMUSP00000083652,10090.ENSMUSP00000099621,10090.ENSMUSP00000136972	Rpa1,Rfc4,Rfc2,Pcna,Rfc1,Rfc3,Rfc5,Rpa2,Lig1
STRING clusters	CL:6588	Mixed, incl. PeBoW complex, and Nop2p	8	10	1.67	3.48e-08	10090.ENSMUSP00000001724,10090.ENSMUSP00000023217,10090.ENSMUSP00000027626,10090.ENSMUSP00000030501,10090.ENSMUSP00000047119,10090.ENSMUSP00000047123,10090.ENSMUSP00000105612,10090.ENSMUSP00000113431	Ddx18,Bop1,Nifk,Ebna1bp2,Gnl3,Nop2,Pes1,Rsl1d1
STRING clusters	CL:2521	Activation of the pre-replicative complex	8	14	1.53	2.18e-07	10090.ENSMUSP00000000505,10090.ENSMUSP00000006856,10090.ENSMUSP00000023353,10090.ENSMUSP00000026461,10090.ENSMUSP00000027601,10090.ENSMUSP00000059192,10090.ENSMUSP00000061923,10090.ENSMUSP00000126135	Mcm7,Pola1,Mcm4,Prim1,Mcm6,Mcm3,Mcm2,Mcm5
STRING clusters	CL:24701	Cholesterol biosynthesis	8	15	1.5	3.2e-07	10090.ENSMUSP00000001507,10090.ENSMUSP00000006692,10090.ENSMUSP00000027989,10090.ENSMUSP00000036971,10090.ENSMUSP00000046856,10090.ENSMUSP00000080531,10090.ENSMUSP00000132780,10090.ENSMUSP00000136944	Cyp51,Mvd,Hsd17b7,Mvk,Lss,Fdps,Idi1,Hmgcs1
STRING clusters	CL:24694	Sterol metabolism, and ABC-2 type transporter	11	49	1.12	5.66e-07	10090.ENSMUSP00000001507,10090.ENSMUSP00000005003,10090.ENSMUSP00000006692,10090.ENSMUSP00000027989,10090.ENSMUSP00000029564,10090.ENSMUSP00000034713,10090.ENSMUSP00000036971,10090.ENSMUSP00000046856,10090.ENSMUSP00000080531,10090.ENSMUSP00000132780,10090.ENSMUSP00000136944	Cyp51,Lbr,Mvd,Hsd17b7,Pmvk,Ldlr,Mvk,Lss,Fdps,Idi1,Hmgcs1
STRING clusters	CL:24693	Cholesterol metabolism with Bloch and Kandutsch-Russell pathways, and very long-chain fatty acid biosynthetic process	12	70	1	1.57e-06	10090.ENSMUSP00000001507,10090.ENSMUSP00000005003,10090.ENSMUSP00000006692,10090.ENSMUSP00000025567,10090.ENSMUSP00000027989,10090.ENSMUSP00000029564,10090.ENSMUSP00000034713,10090.ENSMUSP00000036971,10090.ENSMUSP00000046856,10090.ENSMUSP00000080531,10090.ENSMUSP00000132780,10090.ENSMUSP00000136944	Cyp51,Lbr,Mvd,Fads2,Hsd17b7,Pmvk,Ldlr,Mvk,Lss,Fdps,Idi1,Hmgcs1
STRING clusters	CL:2524	MCM N-terminal domain	6	6	1.77	2.28e-06	10090.ENSMUSP00000000505,10090.ENSMUSP00000023353,10090.ENSMUSP00000027601,10090.ENSMUSP00000059192,10090.ENSMUSP00000061923,10090.ENSMUSP00000126135	Mcm7,Mcm4,Mcm6,Mcm3,Mcm2,Mcm5
STRING clusters	CL:2516	Activation of the pre-replicative complex, and Unwinding of DNA	9	33	1.21	3.18e-06	10090.ENSMUSP00000000505,10090.ENSMUSP00000006856,10090.ENSMUSP00000023353,10090.ENSMUSP00000026461,10090.ENSMUSP00000027601,10090.ENSMUSP00000059192,10090.ENSMUSP00000061923,10090.ENSMUSP00000107421,10090.ENSMUSP00000126135	Mcm7,Pola1,Mcm4,Prim1,Mcm6,Mcm3,Mcm2,Wdhd1,Mcm5
STRING clusters	CL:2287	Mixed, incl. spindle midzone assembly, and chromosome passenger complex	9	34	1.19	3.86e-06	10090.ENSMUSP00000012587,10090.ENSMUSP00000023756,10090.ENSMUSP00000033310,10090.ENSMUSP00000034815,10090.ENSMUSP00000045873,10090.ENSMUSP00000048383,10090.ENSMUSP00000068896,10090.ENSMUSP00000127961,10090.ENSMUSP00000128888	Kif11,Racgap1,Mki67,Kif23,Anln,Kif4,Top2a,Cep55,Tpx2
STRING clusters	CL:2281	Mixed, incl. mitotic sister chromatid segregation, and Cyclin A/B1/B2 associated events during G2/M transition	11	65	1	6.36e-06	10090.ENSMUSP00000012587,10090.ENSMUSP00000020099,10090.ENSMUSP00000023756,10090.ENSMUSP00000031366,10090.ENSMUSP00000033310,10090.ENSMUSP00000034815,10090.ENSMUSP00000045873,10090.ENSMUSP00000048383,10090.ENSMUSP00000068896,10090.ENSMUSP00000127961,10090.ENSMUSP00000128888	Kif11,Cdk1,Racgap1,Kntc1,Mki67,Kif23,Anln,Kif4,Top2a,Cep55,Tpx2
STRING clusters	CL:2582	Ctf18 RFC-like complex, and DNA clamp unloading	6	10	1.55	1.62e-05	10090.ENSMUSP00000023598,10090.ENSMUSP00000023867,10090.ENSMUSP00000031092,10090.ENSMUSP00000039621,10090.ENSMUSP00000083652,10090.ENSMUSP00000136972	Rfc4,Rfc2,Rfc1,Rfc3,Rfc5,Lig1
STRING clusters	CL:2282	Mixed, incl. mitotic sister chromatid segregation, and Cyclin A/B1/B2 associated events during G2/M transition	10	57	1.01	1.74e-05	10090.ENSMUSP00000012587,10090.ENSMUSP00000020099,10090.ENSMUSP00000023756,10090.ENSMUSP00000033310,10090.ENSMUSP00000034815,10090.ENSMUSP00000045873,10090.ENSMUSP00000048383,10090.ENSMUSP00000068896,10090.ENSMUSP00000127961,10090.ENSMUSP00000128888	Kif11,Cdk1,Racgap1,Mki67,Kif23,Anln,Kif4,Top2a,Cep55,Tpx2
STRING clusters	CL:18841	Mixed, incl. MARCKS family, and Stathmin, conserved site	7	19	1.34	1.83e-05	10090.ENSMUSP00000029002,10090.ENSMUSP00000053751,10090.ENSMUSP00000053943,10090.ENSMUSP00000055637,10090.ENSMUSP00000090245,10090.ENSMUSP00000099881,10090.ENSMUSP00000109797	Stmn2,Sprr1a,Basp1,Marcksl1,Marcks,Gap43,Fam50a
STRING clusters	CL:2585	DNA replication factor C complex	5	5	1.77	3.04e-05	10090.ENSMUSP00000023598,10090.ENSMUSP00000023867,10090.ENSMUSP00000031092,10090.ENSMUSP00000039621,10090.ENSMUSP00000083652	Rfc4,Rfc2,Rfc1,Rfc3,Rfc5
STRING clusters	CL:18842	Mixed, incl. MARCKS family, and UVR domain	6	13	1.43	4.71e-05	10090.ENSMUSP00000029002,10090.ENSMUSP00000053751,10090.ENSMUSP00000053943,10090.ENSMUSP00000055637,10090.ENSMUSP00000090245,10090.ENSMUSP00000099881	Stmn2,Sprr1a,Basp1,Marcksl1,Marcks,Gap43
STRING clusters	CL:24717	Cholesterol biosynthesis	5	7	1.62	8.91e-05	10090.ENSMUSP00000006692,10090.ENSMUSP00000036971,10090.ENSMUSP00000080531,10090.ENSMUSP00000132780,10090.ENSMUSP00000136944	Mvd,Mvk,Fdps,Idi1,Hmgcs1
STRING clusters	CL:2291	Mixed, incl. chromosome passenger complex, and Microtubule binding	6	21	1.23	0.00044	10090.ENSMUSP00000012587,10090.ENSMUSP00000033310,10090.ENSMUSP00000048383,10090.ENSMUSP00000068896,10090.ENSMUSP00000127961,10090.ENSMUSP00000128888	Kif11,Mki67,Kif4,Top2a,Cep55,Tpx2
STRING clusters	CL:6590	PeBoW complex, and GNL3L/Grn1 putative GTPase	4	5	1.67	0.00085	10090.ENSMUSP00000023217,10090.ENSMUSP00000030501,10090.ENSMUSP00000047119,10090.ENSMUSP00000105612	Bop1,Ebna1bp2,Gnl3,Pes1
STRING clusters	CL:8008	RNA recognition motif. (a.k.a. RRM, RBD, or RNP domain), and KH domain	9	73	0.86	0.00085	10090.ENSMUSP00000007814,10090.ENSMUSP00000021062,10090.ENSMUSP00000028607,10090.ENSMUSP00000042658,10090.ENSMUSP00000085906,10090.ENSMUSP00000101858,10090.ENSMUSP00000104731,10090.ENSMUSP00000126192,10090.ENSMUSP00000130023	Khsrp,Ddx5,Caprin1,Hnrnpa1,Fmr1,Fus,Hnrnpab,Ptbp1,Hnrnpf
STRING clusters	CL:8006	RNA recognition motif. (a.k.a. RRM, RBD, or RNP domain), and KH domain	10	95	0.79	0.00096	10090.ENSMUSP00000007814,10090.ENSMUSP00000021062,10090.ENSMUSP00000028607,10090.ENSMUSP00000032138,10090.ENSMUSP00000042658,10090.ENSMUSP00000085906,10090.ENSMUSP00000101858,10090.ENSMUSP00000104731,10090.ENSMUSP00000126192,10090.ENSMUSP00000130023	Khsrp,Ddx5,Caprin1,Cnbp,Hnrnpa1,Fmr1,Fus,Hnrnpab,Ptbp1,Hnrnpf
STRING clusters	CL:6652	Mixed, incl. Noc2p family, and NUC173 domain	4	6	1.59	0.0013	10090.ENSMUSP00000007993,10090.ENSMUSP00000018143,10090.ENSMUSP00000024885,10090.ENSMUSP00000137253	Rbm28,Ddx27,Cebpz,Noc2l
STRING clusters	CL:6689	Small-subunit processome, and positive regulation of rRNA processing	6	37	0.98	0.0065	10090.ENSMUSP00000004470,10090.ENSMUSP00000018841,10090.ENSMUSP00000032735,10090.ENSMUSP00000038580,10090.ENSMUSP00000048337,10090.ENSMUSP00000125746	Utp20,Aatf,Mphosph10,Rrp9,Wdr43,Krr1
STRING clusters	CL:7848	mRNA 3-end processing	4	13	1.26	0.0127	10090.ENSMUSP00000031513,10090.ENSMUSP00000105985,10090.ENSMUSP00000116259,10090.ENSMUSP00000117045	Srsf9,Srsf5,Srpk1,Srsf3
STRING clusters	CL:6691	Small-subunit processome, and positive regulation of rRNA processing	5	29	1.01	0.0193	10090.ENSMUSP00000004470,10090.ENSMUSP00000032735,10090.ENSMUSP00000038580,10090.ENSMUSP00000048337,10090.ENSMUSP00000125746	Utp20,Mphosph10,Rrp9,Wdr43,Krr1
STRING clusters	CL:2304	Mitotic spindle elongation, and TPX2, C-terminal	3	5	1.55	0.0195	10090.ENSMUSP00000048383,10090.ENSMUSP00000068896,10090.ENSMUSP00000128888	Kif4,Top2a,Tpx2
STRING clusters	CL:2344	Centralspindlin complex, and Anillin, PH domain	3	5	1.55	0.0195	10090.ENSMUSP00000023756,10090.ENSMUSP00000034815,10090.ENSMUSP00000045873	Racgap1,Kif23,Anln
STRING clusters	CL:24469	malonyl-CoA metabolic process, and Enoylreductase	3	5	1.55	0.0195	10090.ENSMUSP00000052872,10090.ENSMUSP00000099490,10090.ENSMUSP00000103012	Fasn,Acaca,Acly
STRING clusters	CL:2601	Removal of the Flap Intermediate	3	5	1.55	0.0195	10090.ENSMUSP00000000767,10090.ENSMUSP00000028817,10090.ENSMUSP00000099621	Rpa1,Pcna,Rpa2
STRING clusters	CL:6612	Mixed, incl. NOG, C-terminal, and NGP1NT (NUC091) domain	3	5	1.55	0.0195	10090.ENSMUSP00000021574,10090.ENSMUSP00000030684,10090.ENSMUSP00000099561	Gtpbp4,Gnl2,Mrto4
STRING clusters	CL:6791	Preribosome, small subunit precursor	3	5	1.55	0.0195	10090.ENSMUSP00000003946,10090.ENSMUSP00000024783,10090.ENSMUSP00000039027	Nob1,Bysl,Tsr1
STRING clusters	CL:18844	Mixed, incl. Stathmin-2, and Neuromodulin	3	6	1.47	0.0255	10090.ENSMUSP00000029002,10090.ENSMUSP00000053751,10090.ENSMUSP00000099881	Stmn2,Sprr1a,Gap43
STRING clusters	CL:2018	Regulation of ribonucleoprotein complex localization, and Histone chaperone Rttp106-like	3	6	1.47	0.0255	10090.ENSMUSP00000025243,10090.ENSMUSP00000042283,10090.ENSMUSP00000076971	Iws1,Supt16,Ssrp1
STRING clusters	CL:24703	Cholesterol biosynthesis	3	6	1.47	0.0255	10090.ENSMUSP00000001507,10090.ENSMUSP00000027989,10090.ENSMUSP00000046856	Cyp51,Hsd17b7,Lss
STRING clusters	CL:7801	mRNA 3-end processing, and Nuclear transport factor 2	7	72	0.76	0.0255	10090.ENSMUSP00000008445,10090.ENSMUSP00000031513,10090.ENSMUSP00000033609,10090.ENSMUSP00000054548,10090.ENSMUSP00000105985,10090.ENSMUSP00000116259,10090.ENSMUSP00000117045	Phax,Srsf9,Cstf2,Poldip3,Srsf5,Srpk1,Srsf3
STRING clusters	CL:7851	mRNA cis splicing, via spliceosome	3	6	1.47	0.0255	10090.ENSMUSP00000031513,10090.ENSMUSP00000116259,10090.ENSMUSP00000117045	Srsf9,Srpk1,Srsf3
STRING clusters	CL:804	Mixed, incl. SWI/SNF complex, and ISWI-type complex	6	51	0.84	0.0255	10090.ENSMUSP00000002825,10090.ENSMUSP00000021807,10090.ENSMUSP00000044361,10090.ENSMUSP00000086094,10090.ENSMUSP00000109880,10090.ENSMUSP00000122354	Baz1b,Dek,Smarca5,Smarcc1,Brd2,Arid1a
STRING clusters	CL:864	WSTF, HB1, Itc1p, MBD9 motif 1, and SLIDE domain	3	6	1.47	0.0255	10090.ENSMUSP00000002825,10090.ENSMUSP00000021807,10090.ENSMUSP00000044361	Baz1b,Dek,Smarca5
STRING clusters	CL:8011	RNA recognition motif. (a.k.a. RRM, RBD, or RNP domain), and CRD-mediated mRNA stabilization	6	52	0.83	0.0265	10090.ENSMUSP00000021062,10090.ENSMUSP00000042658,10090.ENSMUSP00000101858,10090.ENSMUSP00000104731,10090.ENSMUSP00000126192,10090.ENSMUSP00000130023	Ddx5,Hnrnpa1,Fus,Hnrnpab,Ptbp1,Hnrnpf
STRING clusters	CL:1356	Mixed, incl. protein kinase CK2 complex, and Nucleoplasmin/nucleophosmin domain	4	18	1.12	0.0284	10090.ENSMUSP00000027438,10090.ENSMUSP00000075067,10090.ENSMUSP00000126850,10090.ENSMUSP00000128483	Ncl,Npm1,Nap1l1,Anp32e
STRING clusters	CL:1358	Nucleoplasmin/nucleophosmin domain, and ErbB-4 class receptor binding	3	7	1.4	0.0322	10090.ENSMUSP00000027438,10090.ENSMUSP00000075067,10090.ENSMUSP00000126850	Ncl,Npm1,Nap1l1
STRING clusters	CL:14273	Banded collagen fibril, and Peptidase M12B, ADAM-TS2	3	7	1.4	0.0322	10090.ENSMUSP00000031731,10090.ENSMUSP00000083620,10090.ENSMUSP00000085192	Pcolce,Col5a2,Col3a1
STRING clusters	CL:7803	mRNA 3-end processing, and mRNA cleavage and polyadenylation specificity factor complex	5	36	0.91	0.0358	10090.ENSMUSP00000031513,10090.ENSMUSP00000033609,10090.ENSMUSP00000105985,10090.ENSMUSP00000116259,10090.ENSMUSP00000117045	Srsf9,Cstf2,Srsf5,Srpk1,Srsf3
STRING clusters	CL:12727	Mixed, incl. regulation of actin filament length, and Zinc-binding domain present in Lin-11, Isl-1, Mec-3.	10	161	0.56	0.0385	10090.ENSMUSP00000014922,10090.ENSMUSP00000022599,10090.ENSMUSP00000026436,10090.ENSMUSP00000042123,10090.ENSMUSP00000047173,10090.ENSMUSP00000084573,10090.ENSMUSP00000111127,10090.ENSMUSP00000112259,10090.ENSMUSP00000124947,10090.ENSMUSP00000128278	Fhod1,Diap3,Baiap2,Lasp1,Pdlim7,Capn6,Tes,Cfl1,Fnbp1l,Iqgap1
STRING clusters	CL:413	Mixed, incl. Core histone H2A/H2B/H3/H4, and histone deacetylase complex	11	196	0.52	0.0454	10090.ENSMUSP00000001258,10090.ENSMUSP00000004202,10090.ENSMUSP00000033720,10090.ENSMUSP00000051432,10090.ENSMUSP00000062030,10090.ENSMUSP00000065940,10090.ENSMUSP00000072556,10090.ENSMUSP00000079356,10090.ENSMUSP00000089948,10090.ENSMUSP00000110229,10090.ENSMUSP00000113157	Uhrf1,Dnmt1,Rbbp7,H2afx,Hist1h1a,Hmgb2,Hmga2,Hist1h1b,Mbd3,Hmgb3,Cbx5
STRING clusters	CL:808	Mixed, incl. SWI/SNF complex, and ISWI-type complex	5	39	0.88	0.0474	10090.ENSMUSP00000002825,10090.ENSMUSP00000021807,10090.ENSMUSP00000044361,10090.ENSMUSP00000086094,10090.ENSMUSP00000122354	Baz1b,Dek,Smarca5,Smarcc1,Arid1a
STRING clusters	CL:6694	Small-subunit processome, and positive regulation of rRNA processing	4	22	1.03	0.0498	10090.ENSMUSP00000032735,10090.ENSMUSP00000038580,10090.ENSMUSP00000048337,10090.ENSMUSP00000125746	Mphosph10,Rrp9,Wdr43,Krr1
KEGG	mmu03030	DNA replication	19	35	1.5	3.97e-18	10090.ENSMUSP00000000505,10090.ENSMUSP00000000767,10090.ENSMUSP00000006856,10090.ENSMUSP00000022499,10090.ENSMUSP00000023353,10090.ENSMUSP00000023598,10090.ENSMUSP00000023867,10090.ENSMUSP00000025651,10090.ENSMUSP00000026461,10090.ENSMUSP00000027601,10090.ENSMUSP00000028817,10090.ENSMUSP00000031092,10090.ENSMUSP00000039621,10090.ENSMUSP00000059192,10090.ENSMUSP00000061923,10090.ENSMUSP00000083652…	Mcm7,Rpa1,Pola1,Rnaseh2b,Mcm4,Rfc4,Rfc2,Fen1,Prim1,Mcm6,Pcna,Rfc1,Rfc3,Mcm3,Mcm2,Rfc5,Rpa2,Mcm5,Lig1
KEGG	mmu03430	Mismatch repair	11	22	1.47	5.72e-10	10090.ENSMUSP00000000767,10090.ENSMUSP00000005503,10090.ENSMUSP00000023598,10090.ENSMUSP00000023867,10090.ENSMUSP00000024967,10090.ENSMUSP00000028817,10090.ENSMUSP00000031092,10090.ENSMUSP00000039621,10090.ENSMUSP00000083652,10090.ENSMUSP00000099621,10090.ENSMUSP00000136972	Rpa1,Msh6,Rfc4,Rfc2,Msh2,Pcna,Rfc1,Rfc3,Rfc5,Rpa2,Lig1
KEGG	mmu03420	Nucleotide excision repair	10	43	1.14	1.73e-06	10090.ENSMUSP00000000767,10090.ENSMUSP00000021523,10090.ENSMUSP00000023598,10090.ENSMUSP00000023867,10090.ENSMUSP00000028817,10090.ENSMUSP00000031092,10090.ENSMUSP00000039621,10090.ENSMUSP00000083652,10090.ENSMUSP00000099621,10090.ENSMUSP00000136972	Rpa1,Mnat1,Rfc4,Rfc2,Pcna,Rfc1,Rfc3,Rfc5,Rpa2,Lig1
KEGG	mmu04110	Cell cycle	14	122	0.83	5.86e-06	10090.ENSMUSP00000000505,10090.ENSMUSP00000006911,10090.ENSMUSP00000019109,10090.ENSMUSP00000020099,10090.ENSMUSP00000023353,10090.ENSMUSP00000026416,10090.ENSMUSP00000027601,10090.ENSMUSP00000028817,10090.ENSMUSP00000059192,10090.ENSMUSP00000061923,10090.ENSMUSP00000100067,10090.ENSMUSP00000116205,10090.ENSMUSP00000126024,10090.ENSMUSP00000126135	Mcm7,Cdk4,Ywhah,Cdk1,Mcm4,Cdk2,Mcm6,Pcna,Mcm3,Mcm2,Ywhaq,Stag1,Cdk6,Mcm5
KEGG	mmu05206	MicroRNAs in cancer	15	158	0.75	1.57e-05	10090.ENSMUSP00000004202,10090.ENSMUSP00000005218,10090.ENSMUSP00000025522,10090.ENSMUSP00000028062,10090.ENSMUSP00000030636,10090.ENSMUSP00000031565,10090.ENSMUSP00000034815,10090.ENSMUSP00000063734,10090.ENSMUSP00000063795,10090.ENSMUSP00000072556,10090.ENSMUSP00000078741,10090.ENSMUSP00000090245,10090.ENSMUSP00000091238,10090.ENSMUSP00000126024,10090.ENSMUSP00000134169	Dnmt1,Cd44,Pdgfrb,Vim,Stmn1,Fscn1,Kif23,Ezr,Irs1,Hmga2,Notch2,Marcks,Casp3,Cdk6,Ube2i
KEGG	mmu00900	Terpenoid backbone biosynthesis	7	23	1.25	2.8e-05	10090.ENSMUSP00000006692,10090.ENSMUSP00000007005,10090.ENSMUSP00000029564,10090.ENSMUSP00000036971,10090.ENSMUSP00000080531,10090.ENSMUSP00000132780,10090.ENSMUSP00000136944	Mvd,Acat2,Pmvk,Mvk,Fdps,Idi1,Hmgcs1
KEGG	mmu01100	Metabolic pathways	52	1536	0.3	0.00012	10090.ENSMUSP00000001507,10090.ENSMUSP00000003947,10090.ENSMUSP00000004202,10090.ENSMUSP00000004327,10090.ENSMUSP00000005003,10090.ENSMUSP00000006611,10090.ENSMUSP00000006692,10090.ENSMUSP00000006764,10090.ENSMUSP00000007005,10090.ENSMUSP00000013773,10090.ENSMUSP00000013970,10090.ENSMUSP00000015858,10090.ENSMUSP00000016105,10090.ENSMUSP00000019283,10090.ENSMUSP00000020980,10090.ENSMUSP00000022218…	Cyp51,Nqo1,Dnmt1,G6pdx,Lbr,Srm,Mvd,Aprt,Acat2,Cad,Pip4k2c,Cers2,Adss,Isyna1,Rrm2,Dhfr,Tkt,Umps,Cers5,Fads2,Cbr2,Tyms,Hsd17b7,Aldh9a1,Car13,Pmvk,Papss1,Gclm,Ugcg,Txndc12,Ctps,Ugdh,Aacs,Bcat1,Gsta4,Mvk,Acsl5,Lss,Fasn,Ptgs1,Mtap,Pla2g4a,Impdh2,Fdps,Acaca,Gale,Ass1,Acly,Sord,Uap1,Idi1,Hmgcs1
KEGG	mmu04115	p53 signaling pathway	9	71	0.87	0.00031	10090.ENSMUSP00000006911,10090.ENSMUSP00000020099,10090.ENSMUSP00000020980,10090.ENSMUSP00000026416,10090.ENSMUSP00000033093,10090.ENSMUSP00000039586,10090.ENSMUSP00000091238,10090.ENSMUSP00000108260,10090.ENSMUSP00000126024	Cdk4,Cdk1,Rrm2,Cdk2,Bax,Serpine1,Casp3,Steap3,Cdk6
KEGG	mmu00100	Steroid biosynthesis	5	20	1.17	0.0019	10090.ENSMUSP00000001507,10090.ENSMUSP00000005003,10090.ENSMUSP00000027989,10090.ENSMUSP00000046856,10090.ENSMUSP00000053270	Cyp51,Lbr,Hsd17b7,Lss,Lipa
KEGG	mmu03008	Ribosome biogenesis in eukaryotes	7	77	0.73	0.0172	10090.ENSMUSP00000003946,10090.ENSMUSP00000007993,10090.ENSMUSP00000021574,10090.ENSMUSP00000030684,10090.ENSMUSP00000032735,10090.ENSMUSP00000047119,10090.ENSMUSP00000048337	Nob1,Rbm28,Gtpbp4,Gnl2,Mphosph10,Gnl3,Wdr43
KEGG	mmu03040	Spliceosome	9	131	0.61	0.018	10090.ENSMUSP00000019803,10090.ENSMUSP00000021062,10090.ENSMUSP00000031513,10090.ENSMUSP00000042658,10090.ENSMUSP00000075709,10090.ENSMUSP00000078469,10090.ENSMUSP00000101858,10090.ENSMUSP00000105985,10090.ENSMUSP00000117045	Ccdc12,Ddx5,Srsf9,Hnrnpa1,Sf3b4,Cherp,Fus,Srsf5,Srsf3
KEGG	mmu00480	Glutathione metabolism	6	69	0.71	0.0444	10090.ENSMUSP00000004327,10090.ENSMUSP00000006611,10090.ENSMUSP00000020980,10090.ENSMUSP00000029769,10090.ENSMUSP00000030296,10090.ENSMUSP00000034903	G6pdx,Srm,Rrm2,Gclm,Txndc12,Gsta4
Reactome	MMU-1640170	Cell Cycle	51	574	0.72	9.11e-18	10090.ENSMUSP00000000505,10090.ENSMUSP00000000767,10090.ENSMUSP00000005003,10090.ENSMUSP00000006856,10090.ENSMUSP00000006911,10090.ENSMUSP00000019109,10090.ENSMUSP00000020099,10090.ENSMUSP00000021523,10090.ENSMUSP00000021539,10090.ENSMUSP00000023353,10090.ENSMUSP00000023598,10090.ENSMUSP00000023867,10090.ENSMUSP00000025651,10090.ENSMUSP00000026416,10090.ENSMUSP00000026461,10090.ENSMUSP00000026547…	Mcm7,Rpa1,Lbr,Pola1,Cdk4,Ywhah,Cdk1,Mnat1,Vrk1,Mcm4,Rfc4,Rfc2,Fen1,Cdk2,Prim1,Tubgcp2,Mcm6,Pcna,Rfc1,Pds5a,Kntc1,Rbbp7,Ppp2r1b,Kif23,Rfc3,Prkar2b,Ncapd2,Smarca5,Smc4,H2afx,Mcm3,Mcm2,Tubb3,Rcc2,Npm1,Rfc5,Ube2c,Hsp90aa1,Rpa2,Smc2,Ywhaq,Zwint,Ncaph,Stag1,Cdk6,Mcm5,Rangap1,Tpx2,Nup50,Ube2i,Lig1
Reactome	MMU-69278	Cell Cycle, Mitotic	46	490	0.74	5.98e-17	10090.ENSMUSP00000000505,10090.ENSMUSP00000000767,10090.ENSMUSP00000005003,10090.ENSMUSP00000006856,10090.ENSMUSP00000006911,10090.ENSMUSP00000020099,10090.ENSMUSP00000021523,10090.ENSMUSP00000021539,10090.ENSMUSP00000023353,10090.ENSMUSP00000023598,10090.ENSMUSP00000023867,10090.ENSMUSP00000025651,10090.ENSMUSP00000026416,10090.ENSMUSP00000026461,10090.ENSMUSP00000026547,10090.ENSMUSP00000027601…	Mcm7,Rpa1,Lbr,Pola1,Cdk4,Cdk1,Mnat1,Vrk1,Mcm4,Rfc4,Rfc2,Fen1,Cdk2,Prim1,Tubgcp2,Mcm6,Pcna,Rfc1,Pds5a,Kntc1,Ppp2r1b,Kif23,Rfc3,Prkar2b,Ncapd2,Smc4,H2afx,Mcm3,Mcm2,Tubb3,Rcc2,Rfc5,Ube2c,Hsp90aa1,Rpa2,Smc2,Zwint,Ncaph,Stag1,Cdk6,Mcm5,Rangap1,Tpx2,Nup50,Ube2i,Lig1
Reactome	MMU-69242	S Phase	24	147	0.98	7.35e-13	10090.ENSMUSP00000000505,10090.ENSMUSP00000000767,10090.ENSMUSP00000006856,10090.ENSMUSP00000006911,10090.ENSMUSP00000021523,10090.ENSMUSP00000023353,10090.ENSMUSP00000023598,10090.ENSMUSP00000023867,10090.ENSMUSP00000025651,10090.ENSMUSP00000026416,10090.ENSMUSP00000026461,10090.ENSMUSP00000027601,10090.ENSMUSP00000028817,10090.ENSMUSP00000031092,10090.ENSMUSP00000031104,10090.ENSMUSP00000039621…	Mcm7,Rpa1,Pola1,Cdk4,Mnat1,Mcm4,Rfc4,Rfc2,Fen1,Cdk2,Prim1,Mcm6,Pcna,Rfc1,Pds5a,Rfc3,Mcm3,Mcm2,Rfc5,Ube2c,Rpa2,Stag1,Mcm5,Lig1
Reactome	MMU-69186	Lagging Strand Synthesis	12	20	1.55	2.72e-11	10090.ENSMUSP00000000767,10090.ENSMUSP00000006856,10090.ENSMUSP00000023598,10090.ENSMUSP00000023867,10090.ENSMUSP00000025651,10090.ENSMUSP00000026461,10090.ENSMUSP00000028817,10090.ENSMUSP00000031092,10090.ENSMUSP00000039621,10090.ENSMUSP00000083652,10090.ENSMUSP00000099621,10090.ENSMUSP00000136972	Rpa1,Pola1,Rfc4,Rfc2,Fen1,Prim1,Pcna,Rfc1,Rfc3,Rfc5,Rpa2,Lig1
Reactome	MMU-69239	Synthesis of DNA	20	118	1	5.76e-11	10090.ENSMUSP00000000505,10090.ENSMUSP00000000767,10090.ENSMUSP00000006856,10090.ENSMUSP00000023353,10090.ENSMUSP00000023598,10090.ENSMUSP00000023867,10090.ENSMUSP00000025651,10090.ENSMUSP00000026416,10090.ENSMUSP00000026461,10090.ENSMUSP00000027601,10090.ENSMUSP00000028817,10090.ENSMUSP00000031092,10090.ENSMUSP00000039621,10090.ENSMUSP00000059192,10090.ENSMUSP00000061923,10090.ENSMUSP00000083652…	Mcm7,Rpa1,Pola1,Mcm4,Rfc4,Rfc2,Fen1,Cdk2,Prim1,Mcm6,Pcna,Rfc1,Rfc3,Mcm3,Mcm2,Rfc5,Ube2c,Rpa2,Mcm5,Lig1
Reactome	MMU-176187	Activation of ATR in response to replication stress	13	37	1.32	2.68e-10	10090.ENSMUSP00000000505,10090.ENSMUSP00000000767,10090.ENSMUSP00000023353,10090.ENSMUSP00000023598,10090.ENSMUSP00000023867,10090.ENSMUSP00000026416,10090.ENSMUSP00000027601,10090.ENSMUSP00000039621,10090.ENSMUSP00000059192,10090.ENSMUSP00000061923,10090.ENSMUSP00000083652,10090.ENSMUSP00000099621,10090.ENSMUSP00000126135	Mcm7,Rpa1,Mcm4,Rfc4,Rfc2,Cdk2,Mcm6,Rfc3,Mcm3,Mcm2,Rfc5,Rpa2,Mcm5
Reactome	MMU-74160	Gene expression (Transcription)	53	1055	0.47	9.35e-10	10090.ENSMUSP00000000767,10090.ENSMUSP00000002825,10090.ENSMUSP00000004202,10090.ENSMUSP00000004327,10090.ENSMUSP00000005003,10090.ENSMUSP00000006911,10090.ENSMUSP00000008445,10090.ENSMUSP00000013970,10090.ENSMUSP00000019109,10090.ENSMUSP00000020099,10090.ENSMUSP00000021523,10090.ENSMUSP00000021807,10090.ENSMUSP00000023598,10090.ENSMUSP00000023867,10090.ENSMUSP00000025243,10090.ENSMUSP00000026416…	Rpa1,Baz1b,Dnmt1,G6pdx,Lbr,Cdk4,Phax,Pip4k2c,Ywhah,Cdk1,Mnat1,Dek,Rfc4,Rfc2,Iws1,Cdk2,Pcna,Txn1,Srsf9,Cbx3,Bax,Cstf2,Rbbp7,Ppp2r1b,Rfc3,Stub1,Supt16,Ddx21,Atad2,Smarca5,Mybbp1a,H2afx,Poldip3,Npm1,Ssrp1,Zfp706,Rfc5,Smarcc1,Mbd3,Rpa2,Ywhaq,Srsf5,Steap3,Brd2,Srsf3,Arid1a,Cdk6,Tpx2,Tcea1,Nup50,Nedd4l,Ube2i,Noc2l
Reactome	MMU-174417	Telomere C-strand (Lagging Strand) Synthesis	12	33	1.33	1.14e-09	10090.ENSMUSP00000000767,10090.ENSMUSP00000006856,10090.ENSMUSP00000023598,10090.ENSMUSP00000023867,10090.ENSMUSP00000025651,10090.ENSMUSP00000026461,10090.ENSMUSP00000028817,10090.ENSMUSP00000031092,10090.ENSMUSP00000039621,10090.ENSMUSP00000083652,10090.ENSMUSP00000099621,10090.ENSMUSP00000136972	Rpa1,Pola1,Rfc4,Rfc2,Fen1,Prim1,Pcna,Rfc1,Rfc3,Rfc5,Rpa2,Lig1
Reactome	MMU-191273	Cholesterol biosynthesis	11	25	1.41	1.51e-09	10090.ENSMUSP00000001507,10090.ENSMUSP00000005003,10090.ENSMUSP00000006692,10090.ENSMUSP00000007005,10090.ENSMUSP00000027989,10090.ENSMUSP00000029564,10090.ENSMUSP00000036971,10090.ENSMUSP00000046856,10090.ENSMUSP00000080531,10090.ENSMUSP00000132780,10090.ENSMUSP00000136944	Cyp51,Lbr,Mvd,Acat2,Hsd17b7,Pmvk,Mvk,Lss,Fdps,Idi1,Hmgcs1
Reactome	MMU-180786	Extension of Telomeres	13	48	1.2	2.68e-09	10090.ENSMUSP00000000767,10090.ENSMUSP00000006856,10090.ENSMUSP00000023598,10090.ENSMUSP00000023867,10090.ENSMUSP00000025651,10090.ENSMUSP00000026416,10090.ENSMUSP00000026461,10090.ENSMUSP00000028817,10090.ENSMUSP00000031092,10090.ENSMUSP00000039621,10090.ENSMUSP00000083652,10090.ENSMUSP00000099621,10090.ENSMUSP00000136972	Rpa1,Pola1,Rfc4,Rfc2,Fen1,Cdk2,Prim1,Pcna,Rfc1,Rfc3,Rfc5,Rpa2,Lig1
Reactome	MMU-73886	Chromosome Maintenance	17	104	0.98	2.68e-09	10090.ENSMUSP00000000767,10090.ENSMUSP00000006856,10090.ENSMUSP00000023598,10090.ENSMUSP00000023867,10090.ENSMUSP00000025651,10090.ENSMUSP00000026416,10090.ENSMUSP00000026461,10090.ENSMUSP00000028817,10090.ENSMUSP00000031092,10090.ENSMUSP00000033720,10090.ENSMUSP00000039621,10090.ENSMUSP00000044361,10090.ENSMUSP00000051432,10090.ENSMUSP00000075067,10090.ENSMUSP00000083652,10090.ENSMUSP00000099621…	Rpa1,Pola1,Rfc4,Rfc2,Fen1,Cdk2,Prim1,Pcna,Rfc1,Rbbp7,Rfc3,Smarca5,H2afx,Npm1,Rfc5,Rpa2,Lig1
Reactome	MMU-3700989	Transcriptional Regulation by TP53	26	296	0.71	4.9e-09	10090.ENSMUSP00000000767,10090.ENSMUSP00000004327,10090.ENSMUSP00000013970,10090.ENSMUSP00000019109,10090.ENSMUSP00000020099,10090.ENSMUSP00000021523,10090.ENSMUSP00000023598,10090.ENSMUSP00000023867,10090.ENSMUSP00000026416,10090.ENSMUSP00000028817,10090.ENSMUSP00000030051,10090.ENSMUSP00000033093,10090.ENSMUSP00000033720,10090.ENSMUSP00000034560,10090.ENSMUSP00000039621,10090.ENSMUSP00000042283…	Rpa1,G6pdx,Pip4k2c,Ywhah,Cdk1,Mnat1,Rfc4,Rfc2,Cdk2,Pcna,Txn1,Bax,Rbbp7,Ppp2r1b,Rfc3,Supt16,Npm1,Ssrp1,Rfc5,Mbd3,Rpa2,Ywhaq,Steap3,Tpx2,Tcea1,Noc2l
Reactome	MMU-5651801	PCNA-Dependent Long Patch Base Excision Repair	10	21	1.45	5.32e-09	10090.ENSMUSP00000000767,10090.ENSMUSP00000023598,10090.ENSMUSP00000023867,10090.ENSMUSP00000025651,10090.ENSMUSP00000028817,10090.ENSMUSP00000031092,10090.ENSMUSP00000039621,10090.ENSMUSP00000083652,10090.ENSMUSP00000099621,10090.ENSMUSP00000136972	Rpa1,Rfc4,Rfc2,Fen1,Pcna,Rfc1,Rfc3,Rfc5,Rpa2,Lig1
Reactome	MMU-68962	Activation of the pre-replicative complex	11	32	1.31	8.92e-09	10090.ENSMUSP00000000505,10090.ENSMUSP00000000767,10090.ENSMUSP00000006856,10090.ENSMUSP00000023353,10090.ENSMUSP00000026416,10090.ENSMUSP00000026461,10090.ENSMUSP00000027601,10090.ENSMUSP00000059192,10090.ENSMUSP00000061923,10090.ENSMUSP00000099621,10090.ENSMUSP00000126135	Mcm7,Rpa1,Pola1,Mcm4,Cdk2,Prim1,Mcm6,Mcm3,Mcm2,Rpa2,Mcm5
Reactome	MMU-73857	RNA Polymerase II Transcription	47	952	0.46	1.58e-08	10090.ENSMUSP00000000767,10090.ENSMUSP00000004327,10090.ENSMUSP00000005003,10090.ENSMUSP00000006911,10090.ENSMUSP00000008445,10090.ENSMUSP00000013970,10090.ENSMUSP00000019109,10090.ENSMUSP00000020099,10090.ENSMUSP00000021523,10090.ENSMUSP00000021807,10090.ENSMUSP00000023598,10090.ENSMUSP00000023867,10090.ENSMUSP00000025243,10090.ENSMUSP00000026416,10090.ENSMUSP00000028817,10090.ENSMUSP00000030051…	Rpa1,G6pdx,Lbr,Cdk4,Phax,Pip4k2c,Ywhah,Cdk1,Mnat1,Dek,Rfc4,Rfc2,Iws1,Cdk2,Pcna,Txn1,Srsf9,Cbx3,Bax,Cstf2,Rbbp7,Ppp2r1b,Rfc3,Stub1,Supt16,Atad2,H2afx,Poldip3,Npm1,Ssrp1,Zfp706,Rfc5,Smarcc1,Mbd3,Rpa2,Ywhaq,Srsf5,Steap3,Brd2,Srsf3,Arid1a,Cdk6,Tpx2,Tcea1,Nedd4l,Ube2i,Noc2l
Reactome	MMU-157579	Telomere Maintenance	14	76	1.03	2.57e-08	10090.ENSMUSP00000000767,10090.ENSMUSP00000006856,10090.ENSMUSP00000023598,10090.ENSMUSP00000023867,10090.ENSMUSP00000025651,10090.ENSMUSP00000026416,10090.ENSMUSP00000026461,10090.ENSMUSP00000028817,10090.ENSMUSP00000031092,10090.ENSMUSP00000039621,10090.ENSMUSP00000051432,10090.ENSMUSP00000083652,10090.ENSMUSP00000099621,10090.ENSMUSP00000136972	Rpa1,Pola1,Rfc4,Rfc2,Fen1,Cdk2,Prim1,Pcna,Rfc1,Rfc3,H2afx,Rfc5,Rpa2,Lig1
Reactome	MMU-8953854	Metabolism of RNA	34	556	0.56	3.41e-08	10090.ENSMUSP00000003946,10090.ENSMUSP00000004470,10090.ENSMUSP00000007814,10090.ENSMUSP00000008036,10090.ENSMUSP00000021048,10090.ENSMUSP00000021062,10090.ENSMUSP00000021523,10090.ENSMUSP00000023217,10090.ENSMUSP00000024783,10090.ENSMUSP00000027438,10090.ENSMUSP00000030501,10090.ENSMUSP00000031513,10090.ENSMUSP00000032735,10090.ENSMUSP00000033609,10090.ENSMUSP00000038352,10090.ENSMUSP00000038580…	Nob1,Utp20,Khsrp,Rplp1,Ftsj3,Ddx5,Mnat1,Bop1,Bysl,Ncl,Ebna1bp2,Srsf9,Mphosph10,Cstf2,Rps29,Rrp9,Tsr1,Hnrnpa1,Ddx21,Gnl3,Wdr43,Poldip3,Sf3b4,Cherp,Rpl29,Fus,Pes1,Srsf5,Srsf3,Bud31,Krr1,Ptbp1,Hnrnpf,Nup50
Reactome	MMU-69620	Cell Cycle Checkpoints	23	265	0.71	5.52e-08	10090.ENSMUSP00000000505,10090.ENSMUSP00000000767,10090.ENSMUSP00000019109,10090.ENSMUSP00000020099,10090.ENSMUSP00000023353,10090.ENSMUSP00000023598,10090.ENSMUSP00000023867,10090.ENSMUSP00000026416,10090.ENSMUSP00000027601,10090.ENSMUSP00000031366,10090.ENSMUSP00000034560,10090.ENSMUSP00000039621,10090.ENSMUSP00000051432,10090.ENSMUSP00000059192,10090.ENSMUSP00000061923,10090.ENSMUSP00000071163…	Mcm7,Rpa1,Ywhah,Cdk1,Mcm4,Rfc4,Rfc2,Cdk2,Mcm6,Kntc1,Ppp2r1b,Rfc3,H2afx,Mcm3,Mcm2,Rcc2,Rfc5,Ube2c,Rpa2,Ywhaq,Zwint,Mcm5,Rangap1
Reactome	MMU-69091	Polymerase switching	8	14	1.53	1.09e-07	10090.ENSMUSP00000006856,10090.ENSMUSP00000023598,10090.ENSMUSP00000023867,10090.ENSMUSP00000026461,10090.ENSMUSP00000028817,10090.ENSMUSP00000031092,10090.ENSMUSP00000039621,10090.ENSMUSP00000083652	Pola1,Rfc4,Rfc2,Prim1,Pcna,Rfc1,Rfc3,Rfc5
Reactome	MMU-69481	G2/M Checkpoints	17	143	0.84	1.15e-07	10090.ENSMUSP00000000505,10090.ENSMUSP00000000767,10090.ENSMUSP00000019109,10090.ENSMUSP00000020099,10090.ENSMUSP00000023353,10090.ENSMUSP00000023598,10090.ENSMUSP00000023867,10090.ENSMUSP00000026416,10090.ENSMUSP00000027601,10090.ENSMUSP00000039621,10090.ENSMUSP00000051432,10090.ENSMUSP00000059192,10090.ENSMUSP00000061923,10090.ENSMUSP00000083652,10090.ENSMUSP00000099621,10090.ENSMUSP00000100067…	Mcm7,Rpa1,Ywhah,Cdk1,Mcm4,Rfc4,Rfc2,Cdk2,Mcm6,Rfc3,H2afx,Mcm3,Mcm2,Rfc5,Rpa2,Ywhaq,Mcm5
Reactome	MMU-110312	Translesion synthesis by REV1	8	16	1.47	2.14e-07	10090.ENSMUSP00000000767,10090.ENSMUSP00000023598,10090.ENSMUSP00000023867,10090.ENSMUSP00000028817,10090.ENSMUSP00000031092,10090.ENSMUSP00000039621,10090.ENSMUSP00000083652,10090.ENSMUSP00000099621	Rpa1,Rfc4,Rfc2,Pcna,Rfc1,Rfc3,Rfc5,Rpa2
Reactome	MMU-6791226	Major pathway of rRNA processing in the nucleolus and cytosol	18	171	0.79	2.14e-07	10090.ENSMUSP00000003946,10090.ENSMUSP00000004470,10090.ENSMUSP00000008036,10090.ENSMUSP00000021048,10090.ENSMUSP00000023217,10090.ENSMUSP00000024783,10090.ENSMUSP00000027438,10090.ENSMUSP00000030501,10090.ENSMUSP00000032735,10090.ENSMUSP00000038352,10090.ENSMUSP00000038580,10090.ENSMUSP00000039027,10090.ENSMUSP00000042691,10090.ENSMUSP00000047119,10090.ENSMUSP00000048337,10090.ENSMUSP00000080203…	Nob1,Utp20,Rplp1,Ftsj3,Bop1,Bysl,Ncl,Ebna1bp2,Mphosph10,Rps29,Rrp9,Tsr1,Ddx21,Gnl3,Wdr43,Rpl29,Pes1,Krr1
Reactome	MMU-5655862	Translesion synthesis by POLK	8	17	1.44	2.66e-07	10090.ENSMUSP00000000767,10090.ENSMUSP00000023598,10090.ENSMUSP00000023867,10090.ENSMUSP00000028817,10090.ENSMUSP00000031092,10090.ENSMUSP00000039621,10090.ENSMUSP00000083652,10090.ENSMUSP00000099621	Rpa1,Rfc4,Rfc2,Pcna,Rfc1,Rfc3,Rfc5,Rpa2
Reactome	MMU-5656121	Translesion synthesis by POLI	8	17	1.44	2.66e-07	10090.ENSMUSP00000000767,10090.ENSMUSP00000023598,10090.ENSMUSP00000023867,10090.ENSMUSP00000028817,10090.ENSMUSP00000031092,10090.ENSMUSP00000039621,10090.ENSMUSP00000083652,10090.ENSMUSP00000099621	Rpa1,Rfc4,Rfc2,Pcna,Rfc1,Rfc3,Rfc5,Rpa2
Reactome	MMU-6782210	Gap-filling DNA repair synthesis and ligation in TC-NER	12	64	1.04	2.66e-07	10090.ENSMUSP00000000767,10090.ENSMUSP00000021523,10090.ENSMUSP00000023598,10090.ENSMUSP00000023867,10090.ENSMUSP00000028817,10090.ENSMUSP00000031092,10090.ENSMUSP00000039621,10090.ENSMUSP00000061012,10090.ENSMUSP00000083652,10090.ENSMUSP00000099621,10090.ENSMUSP00000129157,10090.ENSMUSP00000136972	Rpa1,Mnat1,Rfc4,Rfc2,Pcna,Rfc1,Rfc3,Hmgn1,Rfc5,Rpa2,Tcea1,Lig1
Reactome	MMU-5357801	Programmed Cell Death	15	116	0.88	2.82e-07	10090.ENSMUSP00000019109,10090.ENSMUSP00000022830,10090.ENSMUSP00000028062,10090.ENSMUSP00000029912,10090.ENSMUSP00000033093,10090.ENSMUSP00000040431,10090.ENSMUSP00000055521,10090.ENSMUSP00000062030,10090.ENSMUSP00000065940,10090.ENSMUSP00000079356,10090.ENSMUSP00000091238,10090.ENSMUSP00000091921,10090.ENSMUSP00000097154,10090.ENSMUSP00000100067,10090.ENSMUSP00000109979	Ywhah,Ripk3,Vim,Sdcbp,Bax,Stub1,Mlkl,Hist1h1a,Hmgb2,Hist1h1b,Casp3,Hsp90aa1,Tjp2,Ywhaq,Add1
Reactome	MMU-212436	Generic Transcription Pathway	40	834	0.45	4.4e-07	10090.ENSMUSP00000000767,10090.ENSMUSP00000004327,10090.ENSMUSP00000005003,10090.ENSMUSP00000006911,10090.ENSMUSP00000013970,10090.ENSMUSP00000019109,10090.ENSMUSP00000020099,10090.ENSMUSP00000021523,10090.ENSMUSP00000021807,10090.ENSMUSP00000023598,10090.ENSMUSP00000023867,10090.ENSMUSP00000026416,10090.ENSMUSP00000028817,10090.ENSMUSP00000030051,10090.ENSMUSP00000031862,10090.ENSMUSP00000033093…	Rpa1,G6pdx,Lbr,Cdk4,Pip4k2c,Ywhah,Cdk1,Mnat1,Dek,Rfc4,Rfc2,Cdk2,Pcna,Txn1,Cbx3,Bax,Rbbp7,Ppp2r1b,Rfc3,Stub1,Supt16,Atad2,H2afx,Npm1,Ssrp1,Zfp706,Rfc5,Smarcc1,Mbd3,Rpa2,Ywhaq,Steap3,Brd2,Arid1a,Cdk6,Tpx2,Tcea1,Nedd4l,Ube2i,Noc2l
Reactome	MMU-110320	Translesion Synthesis by POLH	8	19	1.39	4.42e-07	10090.ENSMUSP00000000767,10090.ENSMUSP00000023598,10090.ENSMUSP00000023867,10090.ENSMUSP00000028817,10090.ENSMUSP00000031092,10090.ENSMUSP00000039621,10090.ENSMUSP00000083652,10090.ENSMUSP00000099621	Rpa1,Rfc4,Rfc2,Pcna,Rfc1,Rfc3,Rfc5,Rpa2
Reactome	MMU-69206	G1/S Transition	14	106	0.89	6.37e-07	10090.ENSMUSP00000000505,10090.ENSMUSP00000000767,10090.ENSMUSP00000006856,10090.ENSMUSP00000006911,10090.ENSMUSP00000021523,10090.ENSMUSP00000023353,10090.ENSMUSP00000026416,10090.ENSMUSP00000026461,10090.ENSMUSP00000027601,10090.ENSMUSP00000034560,10090.ENSMUSP00000059192,10090.ENSMUSP00000061923,10090.ENSMUSP00000099621,10090.ENSMUSP00000126135	Mcm7,Rpa1,Pola1,Cdk4,Mnat1,Mcm4,Cdk2,Prim1,Mcm6,Ppp2r1b,Mcm3,Mcm2,Rpa2,Mcm5
Reactome	MMU-453279	Mitotic G1 phase and G1/S transition	15	131	0.83	1.06e-06	10090.ENSMUSP00000000505,10090.ENSMUSP00000000767,10090.ENSMUSP00000006856,10090.ENSMUSP00000006911,10090.ENSMUSP00000021523,10090.ENSMUSP00000023353,10090.ENSMUSP00000026416,10090.ENSMUSP00000026461,10090.ENSMUSP00000027601,10090.ENSMUSP00000034560,10090.ENSMUSP00000059192,10090.ENSMUSP00000061923,10090.ENSMUSP00000099621,10090.ENSMUSP00000126024,10090.ENSMUSP00000126135	Mcm7,Rpa1,Pola1,Cdk4,Mnat1,Mcm4,Cdk2,Prim1,Mcm6,Ppp2r1b,Mcm3,Mcm2,Rpa2,Cdk6,Mcm5
Reactome	MMU-5633007	Regulation of TP53 Activity	16	152	0.79	1.06e-06	10090.ENSMUSP00000000767,10090.ENSMUSP00000013970,10090.ENSMUSP00000020099,10090.ENSMUSP00000023598,10090.ENSMUSP00000023867,10090.ENSMUSP00000026416,10090.ENSMUSP00000033720,10090.ENSMUSP00000034560,10090.ENSMUSP00000039621,10090.ENSMUSP00000042283,10090.ENSMUSP00000076971,10090.ENSMUSP00000083652,10090.ENSMUSP00000089948,10090.ENSMUSP00000099621,10090.ENSMUSP00000128888,10090.ENSMUSP00000137253	Rpa1,Pip4k2c,Cdk1,Rfc4,Rfc2,Cdk2,Rbbp7,Ppp2r1b,Rfc3,Supt16,Ssrp1,Rfc5,Mbd3,Rpa2,Tpx2,Noc2l
Reactome	MMU-5696397	Gap-filling DNA repair synthesis and ligation in GG-NER	8	22	1.33	1.06e-06	10090.ENSMUSP00000000767,10090.ENSMUSP00000023598,10090.ENSMUSP00000023867,10090.ENSMUSP00000028817,10090.ENSMUSP00000031092,10090.ENSMUSP00000039621,10090.ENSMUSP00000083652,10090.ENSMUSP00000099621	Rpa1,Rfc4,Rfc2,Pcna,Rfc1,Rfc3,Rfc5,Rpa2
Reactome	MMU-5693532	DNA Double-Strand Break Repair	15	135	0.82	1.41e-06	10090.ENSMUSP00000000767,10090.ENSMUSP00000002825,10090.ENSMUSP00000018506,10090.ENSMUSP00000023598,10090.ENSMUSP00000023867,10090.ENSMUSP00000025651,10090.ENSMUSP00000026416,10090.ENSMUSP00000028817,10090.ENSMUSP00000031092,10090.ENSMUSP00000039621,10090.ENSMUSP00000044361,10090.ENSMUSP00000051432,10090.ENSMUSP00000083652,10090.ENSMUSP00000099621,10090.ENSMUSP00000134169	Rpa1,Baz1b,Kpna2,Rfc4,Rfc2,Fen1,Cdk2,Pcna,Rfc1,Rfc3,Smarca5,H2afx,Rfc5,Rpa2,Ube2i
Reactome	MMU-1430728	Metabolism	63	1779	0.32	1.47e-06	10090.ENSMUSP00000001507,10090.ENSMUSP00000003947,10090.ENSMUSP00000004327,10090.ENSMUSP00000005003,10090.ENSMUSP00000005218,10090.ENSMUSP00000006611,10090.ENSMUSP00000006692,10090.ENSMUSP00000006764,10090.ENSMUSP00000007005,10090.ENSMUSP00000013773,10090.ENSMUSP00000013970,10090.ENSMUSP00000015858,10090.ENSMUSP00000016105,10090.ENSMUSP00000019283,10090.ENSMUSP00000020980,10090.ENSMUSP00000021822…	Cyp51,Nqo1,G6pdx,Lbr,Cd44,Srm,Mvd,Aprt,Acat2,Cad,Pip4k2c,Cers2,Adss,Isyna1,Rrm2,Ogn,Dhfr,Tkt,Sdc2,Umps,Cers5,Fads2,Tyms,Hsd17b7,Aldh9a1,Fabp5,Car13,Pmvk,Papss1,Gclm,Txn1,Ugcg,Ctps,Ugdh,Aacs,Bcat1,Mvk,Prkar2b,Dnph1,Acsl5,Lss,Ephx1,Fasn,Ptgs1,Mtap,Far1,Pla2g4a,Acot7,Nmral1,Impdh2,Fdps,Marcks,Hsp90aa1,Acaca,Gale,Ass1,Acly,Sord,Sumf2,Nup50,Idi1,Ube2i,Hmgcs1
Reactome	MMU-69183	Processive synthesis on the lagging strand	7	15	1.44	1.79e-06	10090.ENSMUSP00000000767,10090.ENSMUSP00000006856,10090.ENSMUSP00000025651,10090.ENSMUSP00000026461,10090.ENSMUSP00000028817,10090.ENSMUSP00000099621,10090.ENSMUSP00000136972	Rpa1,Pola1,Fen1,Prim1,Pcna,Rpa2,Lig1
Reactome	MMU-174411	Polymerase switching on the C-strand of the telomere	8	25	1.27	1.97e-06	10090.ENSMUSP00000006856,10090.ENSMUSP00000023598,10090.ENSMUSP00000023867,10090.ENSMUSP00000026461,10090.ENSMUSP00000028817,10090.ENSMUSP00000031092,10090.ENSMUSP00000039621,10090.ENSMUSP00000083652	Pola1,Rfc4,Rfc2,Prim1,Pcna,Rfc1,Rfc3,Rfc5
Reactome	MMU-6782135	Dual incision in TC-NER	11	65	1	1.97e-06	10090.ENSMUSP00000000767,10090.ENSMUSP00000021523,10090.ENSMUSP00000023598,10090.ENSMUSP00000023867,10090.ENSMUSP00000028817,10090.ENSMUSP00000031092,10090.ENSMUSP00000039621,10090.ENSMUSP00000061012,10090.ENSMUSP00000083652,10090.ENSMUSP00000099621,10090.ENSMUSP00000129157	Rpa1,Mnat1,Rfc4,Rfc2,Pcna,Rfc1,Rfc3,Hmgn1,Rfc5,Rpa2,Tcea1
Reactome	MMU-73894	DNA Repair	21	293	0.62	3.07e-06	10090.ENSMUSP00000000767,10090.ENSMUSP00000002825,10090.ENSMUSP00000005503,10090.ENSMUSP00000018506,10090.ENSMUSP00000021523,10090.ENSMUSP00000023598,10090.ENSMUSP00000023867,10090.ENSMUSP00000024967,10090.ENSMUSP00000025651,10090.ENSMUSP00000026416,10090.ENSMUSP00000028817,10090.ENSMUSP00000031092,10090.ENSMUSP00000039621,10090.ENSMUSP00000044361,10090.ENSMUSP00000051432,10090.ENSMUSP00000061012…	Rpa1,Baz1b,Msh6,Kpna2,Mnat1,Rfc4,Rfc2,Msh2,Fen1,Cdk2,Pcna,Rfc1,Rfc3,Smarca5,H2afx,Hmgn1,Rfc5,Rpa2,Tcea1,Ube2i,Lig1
Reactome	MMU-73884	Base Excision Repair	11	70	0.97	3.63e-06	10090.ENSMUSP00000000767,10090.ENSMUSP00000023598,10090.ENSMUSP00000023867,10090.ENSMUSP00000025651,10090.ENSMUSP00000028817,10090.ENSMUSP00000031092,10090.ENSMUSP00000039621,10090.ENSMUSP00000051432,10090.ENSMUSP00000083652,10090.ENSMUSP00000099621,10090.ENSMUSP00000136972	Rpa1,Rfc4,Rfc2,Fen1,Pcna,Rfc1,Rfc3,H2afx,Rfc5,Rpa2,Lig1
Reactome	MMU-5696398	Nucleotide Excision Repair	13	107	0.85	3.83e-06	10090.ENSMUSP00000000767,10090.ENSMUSP00000021523,10090.ENSMUSP00000023598,10090.ENSMUSP00000023867,10090.ENSMUSP00000028817,10090.ENSMUSP00000031092,10090.ENSMUSP00000039621,10090.ENSMUSP00000061012,10090.ENSMUSP00000083652,10090.ENSMUSP00000099621,10090.ENSMUSP00000129157,10090.ENSMUSP00000134169,10090.ENSMUSP00000136972	Rpa1,Mnat1,Rfc4,Rfc2,Pcna,Rfc1,Rfc3,Hmgn1,Rfc5,Rpa2,Tcea1,Ube2i,Lig1
Reactome	MMU-110314	Recognition of DNA damage by PCNA-containing replication complex	8	30	1.2	5.92e-06	10090.ENSMUSP00000000767,10090.ENSMUSP00000023598,10090.ENSMUSP00000023867,10090.ENSMUSP00000028817,10090.ENSMUSP00000031092,10090.ENSMUSP00000039621,10090.ENSMUSP00000083652,10090.ENSMUSP00000099621	Rpa1,Rfc4,Rfc2,Pcna,Rfc1,Rfc3,Rfc5,Rpa2
Reactome	MMU-68886	M Phase	23	364	0.57	5.92e-06	10090.ENSMUSP00000005003,10090.ENSMUSP00000020099,10090.ENSMUSP00000021539,10090.ENSMUSP00000026547,10090.ENSMUSP00000031104,10090.ENSMUSP00000031366,10090.ENSMUSP00000034560,10090.ENSMUSP00000034815,10090.ENSMUSP00000039797,10090.ENSMUSP00000042260,10090.ENSMUSP00000047872,10090.ENSMUSP00000051432,10090.ENSMUSP00000071134,10090.ENSMUSP00000071163,10090.ENSMUSP00000085581,10090.ENSMUSP00000091921…	Lbr,Cdk1,Vrk1,Tubgcp2,Pds5a,Kntc1,Ppp2r1b,Kif23,Prkar2b,Ncapd2,Smc4,H2afx,Tubb3,Rcc2,Ube2c,Hsp90aa1,Smc2,Zwint,Ncaph,Stag1,Rangap1,Nup50,Ube2i
Reactome	MMU-5656169	Termination of translesion DNA synthesis	8	32	1.17	8.69e-06	10090.ENSMUSP00000000767,10090.ENSMUSP00000023598,10090.ENSMUSP00000023867,10090.ENSMUSP00000028817,10090.ENSMUSP00000031092,10090.ENSMUSP00000039621,10090.ENSMUSP00000083652,10090.ENSMUSP00000099621	Rpa1,Rfc4,Rfc2,Pcna,Rfc1,Rfc3,Rfc5,Rpa2
Reactome	MMU-68877	Mitotic Prometaphase	16	193	0.69	1.57e-05	10090.ENSMUSP00000020099,10090.ENSMUSP00000026547,10090.ENSMUSP00000031104,10090.ENSMUSP00000031366,10090.ENSMUSP00000034560,10090.ENSMUSP00000039797,10090.ENSMUSP00000042260,10090.ENSMUSP00000047872,10090.ENSMUSP00000071134,10090.ENSMUSP00000071163,10090.ENSMUSP00000091921,10090.ENSMUSP00000099979,10090.ENSMUSP00000101071,10090.ENSMUSP00000106017,10090.ENSMUSP00000116205,10090.ENSMUSP00000126849	Cdk1,Tubgcp2,Pds5a,Kntc1,Ppp2r1b,Prkar2b,Ncapd2,Smc4,Tubb3,Rcc2,Hsp90aa1,Smc2,Zwint,Ncaph,Stag1,Rangap1
Reactome	MMU-5358565	Mismatch repair (MMR) directed by MSH2:MSH6 (MutSalpha)	6	14	1.4	2.01e-05	10090.ENSMUSP00000000767,10090.ENSMUSP00000005503,10090.ENSMUSP00000024967,10090.ENSMUSP00000028817,10090.ENSMUSP00000099621,10090.ENSMUSP00000136972	Rpa1,Msh6,Msh2,Pcna,Rpa2,Lig1
Reactome	MMU-69166	Removal of the Flap Intermediate	6	14	1.4	2.01e-05	10090.ENSMUSP00000000767,10090.ENSMUSP00000006856,10090.ENSMUSP00000025651,10090.ENSMUSP00000026461,10090.ENSMUSP00000028817,10090.ENSMUSP00000099621	Rpa1,Pola1,Fen1,Prim1,Pcna,Rpa2
Reactome	MMU-5693538	Homology Directed Repair	12	108	0.82	2.42e-05	10090.ENSMUSP00000000767,10090.ENSMUSP00000023598,10090.ENSMUSP00000023867,10090.ENSMUSP00000025651,10090.ENSMUSP00000026416,10090.ENSMUSP00000028817,10090.ENSMUSP00000031092,10090.ENSMUSP00000039621,10090.ENSMUSP00000051432,10090.ENSMUSP00000083652,10090.ENSMUSP00000099621,10090.ENSMUSP00000134169	Rpa1,Rfc4,Rfc2,Fen1,Cdk2,Pcna,Rfc1,Rfc3,H2afx,Rfc5,Rpa2,Ube2i
Reactome	MMU-6804756	Regulation of TP53 Activity through Phosphorylation	11	88	0.87	2.42e-05	10090.ENSMUSP00000000767,10090.ENSMUSP00000023598,10090.ENSMUSP00000023867,10090.ENSMUSP00000026416,10090.ENSMUSP00000039621,10090.ENSMUSP00000042283,10090.ENSMUSP00000076971,10090.ENSMUSP00000083652,10090.ENSMUSP00000099621,10090.ENSMUSP00000128888,10090.ENSMUSP00000137253	Rpa1,Rfc4,Rfc2,Cdk2,Rfc3,Supt16,Ssrp1,Rfc5,Rpa2,Tpx2,Noc2l
Reactome	MMU-69473	G2/M DNA damage checkpoint	10	71	0.92	2.73e-05	10090.ENSMUSP00000000767,10090.ENSMUSP00000019109,10090.ENSMUSP00000020099,10090.ENSMUSP00000023598,10090.ENSMUSP00000023867,10090.ENSMUSP00000039621,10090.ENSMUSP00000051432,10090.ENSMUSP00000083652,10090.ENSMUSP00000099621,10090.ENSMUSP00000100067	Rpa1,Ywhah,Cdk1,Rfc4,Rfc2,Rfc3,H2afx,Rfc5,Rpa2,Ywhaq
Reactome	MMU-5696400	Dual Incision in GG-NER	8	41	1.06	3.74e-05	10090.ENSMUSP00000000767,10090.ENSMUSP00000023598,10090.ENSMUSP00000023867,10090.ENSMUSP00000028817,10090.ENSMUSP00000031092,10090.ENSMUSP00000039621,10090.ENSMUSP00000083652,10090.ENSMUSP00000099621	Rpa1,Rfc4,Rfc2,Pcna,Rfc1,Rfc3,Rfc5,Rpa2
Reactome	MMU-8957322	Metabolism of steroids	12	117	0.78	4.74e-05	10090.ENSMUSP00000001507,10090.ENSMUSP00000005003,10090.ENSMUSP00000006692,10090.ENSMUSP00000007005,10090.ENSMUSP00000027989,10090.ENSMUSP00000029564,10090.ENSMUSP00000036971,10090.ENSMUSP00000046856,10090.ENSMUSP00000080531,10090.ENSMUSP00000132780,10090.ENSMUSP00000134169,10090.ENSMUSP00000136944	Cyp51,Lbr,Mvd,Acat2,Hsd17b7,Pmvk,Mvk,Lss,Fdps,Idi1,Ube2i,Hmgcs1
Reactome	MMU-5696399	Global Genome Nucleotide Excision Repair (GG-NER)	10	79	0.87	6.14e-05	10090.ENSMUSP00000000767,10090.ENSMUSP00000021523,10090.ENSMUSP00000023598,10090.ENSMUSP00000023867,10090.ENSMUSP00000028817,10090.ENSMUSP00000031092,10090.ENSMUSP00000039621,10090.ENSMUSP00000083652,10090.ENSMUSP00000099621,10090.ENSMUSP00000134169	Rpa1,Mnat1,Rfc4,Rfc2,Pcna,Rfc1,Rfc3,Rfc5,Rpa2,Ube2i
Reactome	MMU-5693567	HDR through Homologous Recombination (HRR) or Single Strand Annealing (SSA)	11	102	0.8	7.93e-05	10090.ENSMUSP00000000767,10090.ENSMUSP00000023598,10090.ENSMUSP00000023867,10090.ENSMUSP00000026416,10090.ENSMUSP00000028817,10090.ENSMUSP00000031092,10090.ENSMUSP00000039621,10090.ENSMUSP00000051432,10090.ENSMUSP00000083652,10090.ENSMUSP00000099621,10090.ENSMUSP00000134169	Rpa1,Rfc4,Rfc2,Cdk2,Pcna,Rfc1,Rfc3,H2afx,Rfc5,Rpa2,Ube2i
Reactome	MMU-556833	Metabolism of lipids	28	605	0.43	8.23e-05	10090.ENSMUSP00000001507,10090.ENSMUSP00000005003,10090.ENSMUSP00000006692,10090.ENSMUSP00000007005,10090.ENSMUSP00000013970,10090.ENSMUSP00000015858,10090.ENSMUSP00000023762,10090.ENSMUSP00000025567,10090.ENSMUSP00000027989,10090.ENSMUSP00000029046,10090.ENSMUSP00000029564,10090.ENSMUSP00000030074,10090.ENSMUSP00000031445,10090.ENSMUSP00000036971,10090.ENSMUSP00000046585,10090.ENSMUSP00000046856…	Cyp51,Lbr,Mvd,Acat2,Pip4k2c,Cers2,Cers5,Fads2,Hsd17b7,Fabp5,Pmvk,Ugcg,Aacs,Mvk,Acsl5,Lss,Fasn,Ptgs1,Far1,Pla2g4a,Acot7,Fdps,Acaca,Acly,Sumf2,Idi1,Ube2i,Hmgcs1
[truncated: 383 more rows]

## Sheet: ETOH_cluster2_enrichment
#category	term ID	term description	observed gene count	background gene count	strength	false discovery rate	matching proteins in your network (IDs)	matching proteins in your network (labels)
[truncated: 430 more rows]

## Sheet: ETOH_cluster3_enrichment
#category	term ID	term description	observed gene count	background gene count	strength	false discovery rate	matching proteins in your network (IDs)	matching proteins in your network (labels)
[truncated: 773 more rows]

[truncated: 9 more sheets: ETOH_cluster4_enrichment, ETOH_cluster5_enrichment, TMX_cluster1_enrichment, TMX_cluster2_enrichment, TMX_cluster3_enrichment, TMX_cluster4_enrichment, TMX_cluster5_enrichment, Untreated MR Only Enrichment, TMX MR Only Enrichment]
