# Supplementary material for: Effect of Tamoxifen on Proteome Expression during In Vitro Myogenesis in Murine Skeletal Muscle C2C12 Cells
Source: J Proteome Res. 2023 Aug 8;22(9):3040–53. doi: 10.1021/acs.jproteome.3c00340 (PMC10476267; doi:10.1021/acs.jproteome.3c00340)
Supplement: Supplementary file 9 — pr3c00340_si_009.xlsx [file pr3c00340_si_009.xlsx]

## Sheet: ST8 MR & DE Overlaps
Proteins added to Myogenesis Program by TMX	Myogenically Regulated (CTL) proteins DE by TMX	DE by TMX Only
P50285	Q8BWB1	Q62433
Q9QXG4	Q8CI43	O70209
Q9CS42	Q920E5	Q8CAY6
Q640L3	Q61147	P58044
P57787	P19788	Q8C7E9
E9Q9R9	Q924K8	O55091
Q8R079	O55003	A2CG49
O09000	Q8R3N1	Q9R008
Q9QXE2	P11157	Q8JZV7
Q8BIG4	P53798	Q60961
Q66JX5	Q8BHZ4	Q6IFZ9
P97783	P02798	Q810S1
O70139	Q9QUR8	Q99JF5
E9PV87	P12672	P28798
O35375	Q9CZQ6	Q9QZI8
	Q9QY73	O55028
	Q8BGE4	P28481
	Q71KT5	Q7TPS5
	Q8BH51	A6X935
	Q9DD24	O89051
	Q06831	Q2PFD7
		Q9EQT6
		Q99JV5
		P02802
		Q6GQT1
		P13011
		O35646
		Q8VDV3
		Q62028
		Q91VK4
		Q91ZP6
		P06728
		Q8VHQ9
		E9Q1U1
		Q3UC65
		Q99P91
		Q5EBP3
		Q69Z69
		E9Q8T7
		O70326
		P47931
		Q9DB30
		P14404
		P59383
		Q8R4D1
		Q5U405
		Q61838
		Q8K448
		P55288
		Q9D424
		Q3V188
		P22227
		E9Q414
		Q8BTH6
		Q8K207
		Q3UW68
		P63040
		Q3V2D2
		Q62240
		Q8BGW4
		Q3UNH4
		P97303
		O88693
		Q3URV1
		Q8VIM4
		Q8BJ42
		Q8BZ52
		Q3UEI1
		Q9JMH7
		Q8BHB0
		Q80TK0
		Q8CJI4
		Q02395
		P22005
		Q8R0W6
		Q9CPU2
		P54843
		P11152
		P97798
		Q80XJ2
		Q6PGF2
		Q8BHN0
		P27038
		Q9D241
		Q8R4F1
		Q9JKT3
		Q3UMZ3
		Q6PGE4
		P97347
		Q8CA71
		Q32NZ6
		Q8CB19
		Q8BWH0
		O55134
		Q3U1N2
		P36423
		Q7TQJ8
		Q1W617
		Q5SUE7
		P16015
		Q3KNY0
		Q8BL65
		Q8BND3
		Q5SU73
		Q7TQE6
		Q91YT8
		Q8BHN7
		P97366
		Q9BCZ4
		Q8BW94
		Q6AXC6
		P59041
		Q9WVS8
		P0C6F1
		Q8BRH4
		Q8CBQ5
		Q8CHP6
		Q7TPM9
		Q9JL19
		Q99LI9
		A2A891
		P32261
		Q8BZT9
		Q6PEB4
		P52430
		Q6PGF3
		Q3UV55
		Q9CRG1
		Q80Z37
		Q8VD24
		Q61543
		Q61503
		Q7TMR0
		Q9D8B4
		Q61112
		Q9Z2U2
		Q8BGG7
		Q6P5F6
		Q9D6H2
		Q8BGP6
		Q9CQN6
		P35456
		P25322
		Q9QY93
		P04184
		Q80YR6
		Q9CQT5
		Q7TNS2
		Q9Z2H7
		Q9D0P7
		Q9DCW2
		Q07802
		Q91ZI8
		P25085
		P62715
		P41731
		P56564
		P62892
		Q9DBZ9
		O35732
		Q8K5B2
		A2AKQ0

## Sheet: ST9 Most Regulated Proteins
gene	description	accession	eggNOG	Citations	log2(M)	neg_log10(pvalue_M)	log2(EM)	neg_log10(pvalue_EM)	log2(LM)	neg_log10(pvalue_LM)
K2C74	Keratin, type II cytoskeletal 74 OS=Mus musculus OX=10090 GN=Krt74 PE=3 SV=1	Q6IFZ9	S		-2.85493	2.04525	NA	NA	-3.38041	5.32442
BCKD	[3-methyl-2-oxobutanoate dehydrogenase [lipoamide]] kinase, mitochondrial OS=Mus musculus OX=10090 GN=Bckdk PE=1 SV=1	O55028	T	Hussein S, Khanna P, Yunus N, Gatza ML. Nuclear Receptor-Mediated Metabolic Reprogramming and the Impact on HR+ Breast Cancer. Cancers. 2021; 13(19):4808. https://doi.org/10.3390/cancers13194808	-1.85336	1.4004	-0.60746	0.68912	-1.21583	3.24888
ACO11	Acyl-coenzyme A thioesterase 11 OS=Mus musculus OX=10090 GN=Acot11 PE=1 SV=1	Q8VHQ9	I	Blomme, A., Peter, C., Mui, E., Blanco, G. R., Mason, L. M., Jamieson, L. E., McGregor, G. H., Lilla, S., Ntala, C., Patel, R., Thiry, M., Kung, S. H. Y., Ford, C. A., Rushworth, L. K., McGarry, D. J., Mason, S., Repiscak, P., Nixon, C., Salji, M. J., … Leung, H. Y. (2021). THEM6-mediated lipid remodelling sustains stress resistance in cancer. BioRxiv, 2021.04.04.438378. https://doi.org/10.1101/2…	-2.9572	2.1699	-1.51066	0.691037	-3.68787	2.97611
LRRN4	Leucine-rich repeat neuronal protein 4 OS=Mus musculus OX=10090 GN=Lrrn4 PE=1 SV=2	P59383	S	Simm, J., Suhorutshenko, M., Bart, A., Hirot, Y., Tamm-Rosenstein, K., Salumets, A., & Metsis, M. (n.d.). Changes in the Transcriptome of the Human Endometrial Ishikawa Cancer Cell Line Induced by Estrogen, Progesteron... Cite this paper MicroRNA-200a Locally At t enuat es Progest erone Signaling in t he Cervix, Prevent ing Embryo Implant a… Changes in the Transcriptome of the Human Endometrial I…	-2.00581	1.4401	NA	NA	-2.43901	4.33992
BROMI	Protein broad-minded OS=Mus musculus OX=10090 GN=Tbc1d32 PE=1 SV=2	Q3URV1	S		-2.19336	1.54114	NA	NA	-2.74069	2.99277
AVR2A	Activin receptor type-2A OS=Mus musculus OX=10090 GN=Acvr2a PE=1 SV=1	P27038	KLT	Mylonas, I., Makovitzky, J., Fernow, A. et al. Expression of the inhibin/activin subunits alpha (α), beta-A (βA) and beta-B (βB) in benign human endometrial polyps and tamoxifen-associated polyps. Arch Gynecol Obstet 272, 59–66 (2005). https://doi.org/10.1007/s00404-004-0666-2	-1.47594	1.50221	-0.357934	0.404447	-1.33816	1.33666
PHTF2	Putative homeodomain transcription factor 2 OS=Mus musculus OX=10090 GN=Phtf2 PE=1 SV=2	Q8CB19	S		-2.52366	1.67613	NA	NA	-2.9557	3.04303
SRBP2	Sterol regulatory element-binding protein 2 OS=Mus musculus OX=10090 GN=Srebf2 PE=1 SV=2	Q3U1N2	K		-2.23365	1.73834	-1.2896	0.573252	-3.3332	4.89646
TMPSD	Transmembrane protease serine 13 OS=Mus musculus OX=10090 GN=Tmprss13 PE=2 SV=2	Q5U405	BKL		-1.20556	2.1424	-1.12248	0.802353	1.58792	1.60625
RAE1E	Retinoic acid early-inducible protein 1-epsilon OS=Mus musculus OX=10090 GN=Raet1e PE=1 SV=1	Q9CZQ6	NA		1.35539	2.8579	1.4955	2.23808	-0.0382152	0.0797896
CTIP	DNA endonuclease RBBP8 OS=Mus musculus OX=10090 GN=Rbbp8 PE=1 SV=1	Q80YR6	L	Wu, M., Soler, D. R., Abba, M. C., Nunez, M. I., Baer, R., Hatzis, C., Llombart-Cussac, A., Llombart-Bosch, A., & Aldaz, C. M. (2007). CtIP Silencing as a Novel Mechanism of Tamoxifen Resistance in Breast Cancer. Molecular Cancer Research, 5(12), 1285–1295. https://doi.org/10.1158/1541-7786.MCR-07-0126	1.21986	1.64701	0.341751	0.408376	1.65246	1.80677
MIC10	MICOS complex subunit Mic10 OS=Mus musculus OX=10090 GN=Micos10 PE=1 SV=1	Q7TNS2	S		1.15497	2.16288	0.946473	0.696956	2.10448	2.08683
IL1RA	Interleukin-1 receptor antagonist protein OS=Mus musculus OX=10090 GN=Il1rn PE=2 SV=1	P25085	S	Chatterjee, S., Bhat, V., Berdnikov, A., Liu, J., Zhang, G., Buchel, E., Safneck, J., Marshall, A. J., Murphy, L. C., Postovit, L. M., &#38; Raouf, A. (2019). Paracrine Crosstalk between Fibroblasts and ER+ Breast Cancer Cells Creates an IL1β-Enriched Niche that Promotes Tumor Growth. IScience,19, 388–401. https://doi.org/10.1016/J.ISCI.2019.07.034	-0.127855	0.357032	1.69067	1.5878	2.31016	4.22606
MT1	Metallothionein-1 OS=Mus musculus OX=10090 GN=Mt1 PE=1 SV=1	P02802	S	Surowiak, P., Matkowski, R., Materna, V., Györffy, B., Wojnar, A., Dziegiel, P., Kornafel, J., &#38; Zabel, M. (2005). Elevated metallothionein (MT) expression in invasive ductal breast cancers predicts tamoxifen resistance.Histology and Histopathology. https://digitum.um.es/digitum/handle/10201/22559; https://www.sciencedirect.com/science/article/pii/S0960076097001428 ; Bay, B. H., Jin, R., Huan…	-1.35795	1.72308	1.18267	2.2297	1.00859	1.34835
