# Supplementary material for: Effect of Tamoxifen on Proteome Expression during In Vitro Myogenesis in Murine Skeletal Muscle C2C12 Cells
Source: J Proteome Res. 2023 Aug 8;22(9):3040–53. doi: 10.1021/acs.jproteome.3c00340 (PMC10476267; doi:10.1021/acs.jproteome.3c00340)
Supplement: Supplementary file 10 — pr3c00340_si_010.xlsx [file pr3c00340_si_010.xlsx]

## Sheet: Myoblast DE
gene	description	accession	log2(TMX_corr/Vehicle_corr)	q-value	neg_log10pvalue
SYP2L	Synaptopodin 2-like protein OS=Mus musculus OX=10090 GN=Synpo2l PE=1 SV=1	Q8BWB1	-1.12231	0.0259326	1.80358
NDRG1	Protein NDRG1 OS=Mus musculus OX=10090 GN=Ndrg1 PE=1 SV=1	Q62433	-1.34444	0.00064218	4.70087
PDLI3	PDZ and LIM domain protein 3 OS=Mus musculus OX=10090 GN=Pdlim3 PE=1 SV=1	O70209	-1.39507	0.0392547	1.47927
FPPS	Farnesyl pyrophosphate synthase OS=Mus musculus OX=10090 GN=Fdps PE=1 SV=1	Q920E5	-1.09112	0.00396241	3.28218
CERU	Ceruloplasmin OS=Mus musculus OX=10090 GN=Cp PE=1 SV=2	Q61147	-1.05168	0.0441787	1.41351
THIC	Acetyl-CoA acetyltransferase, cytosolic OS=Mus musculus OX=10090 GN=Acat2 PE=1 SV=2	Q8CAY6	-1.52143	0.00465971	3.1412
IDI1	Isopentenyl-diphosphate Delta-isomerase 1 OS=Mus musculus OX=10090 GN=Idi1 PE=1 SV=1	P58044	-1.00299	0.00114372	4.05227
MGP	Matrix Gla protein OS=Mus musculus OX=10090 GN=Mgp PE=3 SV=1	P19788	-1.22782	0.00971469	2.66076
CSTFT	Cleavage stimulation factor subunit 2 tau variant OS=Mus musculus OX=10090 GN=Cstf2t PE=1 SV=2	Q8C7E9	-1.04734	0.0392547	1.48303
FMO1	Dimethylaniline monooxygenase [N-oxide-forming] 1 OS=Mus musculus OX=10090 GN=Fmo1 PE=1 SV=1	P50285	-1.0813	0.00857354	2.74607
IMPCT	Protein IMPACT OS=Mus musculus OX=10090 GN=Impact PE=1 SV=2	O55091	-1.24923	0.000696475	4.51943
ACSA	Acetyl-coenzyme A synthetase, cytoplasmic OS=Mus musculus OX=10090 GN=Acss2 PE=1 SV=2	Q9QXG4	-1.68978	0.0200969	2.08815
KALRN	Kalirin OS=Mus musculus OX=10090 GN=Kalrn PE=1 SV=1	A2CG49	-2.53486	0.022416	1.97903
CCPG1	Cell cycle progression protein 1 OS=Mus musculus OX=10090 GN=Ccpg1 PE=1 SV=2	Q640L3	-1.198	0.0145456	2.45528
BNIP3	BCL2/adenovirus E1B 19 kDa protein-interacting protein 3 OS=Mus musculus OX=10090 GN=Bnip3 PE=1 SV=1	O55003	-1.78788	0.0259326	1.81786
KIME	Mevalonate kinase OS=Mus musculus OX=10090 GN=Mvk PE=1 SV=1	Q9R008	-1.74616	0.000696475	4.48953
NAGA	N-acetylglucosamine-6-phosphate deacetylase OS=Mus musculus OX=10090 GN=Amdhd2 PE=1 SV=1	Q8JZV7	-1.09952	0.00578284	2.96824
LAP4A	Lysosomal-associated transmembrane protein 4A OS=Mus musculus OX=10090 GN=Laptm4a PE=1 SV=1	Q60961	-1.39795	0.00064218	4.86685
K2C74	Keratin, type II cytoskeletal 74 OS=Mus musculus OX=10090 GN=Krt74 PE=3 SV=1	Q6IFZ9	-2.85493	0.0204687	2.04525
MCUB	Calcium uniporter regulatory subunit MCUb, mitochondrial OS=Mus musculus OX=10090 GN=Mcub PE=1 SV=1	Q810S1	-1.06897	0.0353504	1.55787
MVD1	Diphosphomevalonate decarboxylase OS=Mus musculus OX=10090 GN=Mvd PE=1 SV=2	Q99JF5	-1.30688	0.00399447	3.23038
GRN	Progranulin OS=Mus musculus OX=10090 GN=Grn PE=1 SV=2	P28798	-1.27287	0.00253127	3.54035
MOT4	Monocarboxylate transporter 4 OS=Mus musculus OX=10090 GN=Slc16a3 PE=1 SV=1	P57787	-1.28286	0.0145456	2.3689
SERC1	Serine incorporator 1 OS=Mus musculus OX=10090 GN=Serinc1 PE=1 SV=1	Q9QZI8	-1.20411	0.00064218	4.86557
BCKD	[3-methyl-2-oxobutanoate dehydrogenase [lipoamide]] kinase, mitochondrial OS=Mus musculus OX=10090 GN=Bckdk PE=1 SV=1	O55028	-1.85336	0.0447391	1.4004
CO2A1	Collagen alpha-1(II) chain OS=Mus musculus OX=10090 GN=Col2a1 PE=1 SV=2	P28481	-1.04586	0.0145456	2.39469
C2CD5	C2 domain-containing protein 5 OS=Mus musculus OX=10090 GN=C2cd5 PE=1 SV=2	Q7TPS5	-1.59007	0.00361503	3.34836
ITIH4	Inter alpha-trypsin inhibitor, heavy chain 4 OS=Mus musculus OX=10090 GN=Itih4 PE=1 SV=2	A6X935	-1.87202	0.0323901	1.60454
ITM2B	Integral membrane protein 2B OS=Mus musculus OX=10090 GN=Itm2b PE=1 SV=1	O89051	-1.16729	0.00106533	4.14
PSD3	PH and SEC7 domain-containing protein 3 OS=Mus musculus OX=10090 GN=Psd3 PE=1 SV=2	Q2PFD7	-1.14776	0.0147426	2.31876
SYT13	Synaptotagmin-13 OS=Mus musculus OX=10090 GN=Syt13 PE=1 SV=1	Q9EQT6	-1.02389	0.00223375	3.64761
STAR4	StAR-related lipid transfer protein 4 OS=Mus musculus OX=10090 GN=Stard4 PE=1 SV=1	Q99JV5	-1.02354	0.00578284	2.9833
MT1	Metallothionein-1 OS=Mus musculus OX=10090 GN=Mt1 PE=1 SV=1	P02802	-1.35795	0.0277351	1.72308
FDFT	Squalene synthase OS=Mus musculus OX=10090 GN=Fdft1 PE=1 SV=2	P53798	-1.26448	0.00209405	3.74821
A2MG	Alpha-2-macroglobulin-P OS=Mus musculus OX=10090 GN=A2m PE=2 SV=2	Q6GQT1	-2.47477	0.0259326	1.81124
BFAR	Bifunctional apoptosis regulator OS=Mus musculus OX=10090 GN=Bfar PE=1 SV=1	Q8R079	-1.29753	0.02598	1.77345
ACOD2	Acyl-CoA desaturase 2 OS=Mus musculus OX=10090 GN=Scd2 PE=1 SV=2	P13011	-1.00666	0.00223375	3.65531
CAN6	Calpain-6 OS=Mus musculus OX=10090 GN=Capn6 PE=1 SV=2	O35646	-1.1585	0.0202197	2.07242
R3GEF	Guanine nucleotide exchange factor for Rab-3A OS=Mus musculus OX=10090 GN=Rab3il1 PE=1 SV=1	Q8VDV3	-1.4111	0.0259326	1.83486
PLA2R	Secretory phospholipase A2 receptor OS=Mus musculus OX=10090 GN=Pla2r1 PE=1 SV=1	Q62028	-1.4728	0.0304863	1.64421
ITM2C	Integral membrane protein 2C OS=Mus musculus OX=10090 GN=Itm2c PE=1 SV=2	Q91VK4	-1.07729	0.00064218	4.81359
MT2	Metallothionein-2 OS=Mus musculus OX=10090 GN=Mt2 PE=1 SV=2	P02798	-1.67822	0.0145456	2.36643
NFIP2	NEDD4 family-interacting protein 2 (Fragment) OS=Mus musculus OX=10090 GN=Ndfip2 PE=1 SV=2	Q91ZP6	-1.76931	0.00791393	2.81426
NCOA3	Nuclear receptor coactivator 3 OS=Mus musculus OX=10090 GN=Ncoa3 PE=1 SV=2	O09000	-1.32375	0.033872	1.58075
RAPSN	43 kDa receptor-associated protein of the synapse OS=Mus musculus OX=10090 GN=Rapsn PE=2 SV=4	P12672	-1.14383	0.0136092	2.49964
APOA4	Apolipoprotein A-IV OS=Mus musculus OX=10090 GN=Apoa4 PE=1 SV=3	P06728	-2.68292	0.023023	1.91969
ACO11	Acyl-coenzyme A thioesterase 11 OS=Mus musculus OX=10090 GN=Acot11 PE=1 SV=1	Q8VHQ9	-2.9572	0.0185608	2.1699
CC171	Coiled-coil domain-containing protein 171 OS=Mus musculus OX=10090 GN=Ccdc171 PE=2 SV=1	E9Q1U1	-2.37848	0.0148989	2.30397
RSRP1	Arginine/serine-rich protein 1 OS=Mus musculus OX=10090 GN=Rsrp1 PE=1 SV=1	Q3UC65	-1.07254	0.02598	1.78591
GPNMB	Transmembrane glycoprotein NMB OS=Mus musculus OX=10090 GN=Gpnmb PE=1 SV=2	Q99P91	-1.05234	0.0158573	2.2476
ARMC5	Armadillo repeat-containing protein 5 OS=Mus musculus OX=10090 GN=Armc5 PE=2 SV=1	Q5EBP3	-1.17071	0.0200969	2.0899
ESCO1	N-acetyltransferase ESCO1 OS=Mus musculus OX=10090 GN=Esco1 PE=2 SV=2	Q69Z69	-1.52209	0.0447391	1.3992
DYH1	Dynein heavy chain 1, axonemal OS=Mus musculus OX=10090 GN=Dnah1 PE=1 SV=1	E9Q8T7	-1.10307	0.0275523	1.7319
DPOLL	DNA polymerase lambda OS=Mus musculus OX=10090 GN=Poll PE=2 SV=1	Q9QXE2	-1.66435	0.0259326	1.79762
GREM1	Gremlin-1 OS=Mus musculus OX=10090 GN=Grem1 PE=2 SV=1	O70326	-1.17272	0.0360149	1.54551
FST	Follistatin OS=Mus musculus OX=10090 GN=Fst PE=2 SV=1	P47931	-1.48516	0.0145456	2.3458
PHKG2	Phosphorylase b kinase gamma catalytic chain, liver/testis isoform OS=Mus musculus OX=10090 GN=Phkg2 PE=2 SV=2	Q9DB30	-1.78031	0.0208822	2.01996
MECOM	Histone-lysine N-methyltransferase MECOM OS=Mus musculus OX=10090 GN=Mecom PE=1 SV=2	P14404	-3.08201	0.022416	1.9747
LRRN4	Leucine-rich repeat neuronal protein 4 OS=Mus musculus OX=10090 GN=Lrrn4 PE=1 SV=2	P59383	-2.00581	0.0421862	1.4401
SL9A8	Sodium/hydrogen exchanger 8 OS=Mus musculus OX=10090 GN=Slc9a8 PE=1 SV=1	Q8R4D1	-1.04019	0.02598	1.77167
TMM59	Transmembrane protein 59 OS=Mus musculus OX=10090 GN=Tmem59 PE=1 SV=2	Q9QY73	-1.94864	0.00253127	3.53116
SUSD6	Sushi domain-containing protein 6 OS=Mus musculus OX=10090 GN=Susd6 PE=2 SV=1	Q8BGE4	-1.44921	0.000803292	4.36062
TMPSD	Transmembrane protease serine 13 OS=Mus musculus OX=10090 GN=Tmprss13 PE=2 SV=2	Q5U405	-1.20556	0.019362	2.1424
PZP	Pregnancy zone protein OS=Mus musculus OX=10090 GN=Pzp PE=1 SV=3	Q61838	-1.43082	0.0145456	2.41758
ABCA5	ATP-binding cassette sub-family A member 5 OS=Mus musculus OX=10090 GN=Abca5 PE=1 SV=2	Q8K448	-2.26286	0.0286291	1.69954
CAD11	Cadherin-11 OS=Mus musculus OX=10090 GN=Cdh11 PE=1 SV=1	P55288	-1.00302	0.0230223	1.94226
CABYR	Calcium-binding tyrosine phosphorylation-regulated protein OS=Mus musculus OX=10090 GN=Cabyr PE=1 SV=1	Q9D424	-2.897	0.023023	1.91045
ENDOU	Poly(U)-specific endoribonuclease OS=Mus musculus OX=10090 GN=Endou PE=2 SV=1	Q3V188	-2.34957	0.0259326	1.79365
ZFP42	Zinc finger protein 42 OS=Mus musculus OX=10090 GN=Zfp42 PE=1 SV=1	P22227	-2.47377	0.0245036	1.87626
APOB	Apolipoprotein B-100 OS=Mus musculus OX=10090 GN=Apob PE=1 SV=1	E9Q414	-1.15324	0.023023	1.91169
SCRT2	Transcriptional repressor scratch 2 OS=Mus musculus OX=10090 GN=Scrt2 PE=2 SV=2	Q8BTH6	-2.05034	0.0286778	1.69241
CA021	Uncharacterized protein C1orf21 homolog OS=Mus musculus OX=10090 PE=1 SV=1	Q8K207	-1.92442	0.0246819	1.86695
CAN13	Calpain-13 OS=Mus musculus OX=10090 GN=Capn13 PE=2 SV=1	Q3UW68	-3.03201	0.0145456	2.34834
CPLX1	Complexin-1 OS=Mus musculus OX=10090 GN=Cplx1 PE=1 SV=1	P63040	-2.54968	0.02085	2.02806
CE046	Uncharacterized protein C5orf46 homolog OS=Mus musculus OX=10090 GN=Gm94 PE=3 SV=1	Q3V2D2	-3.03087	0.0145456	2.39671
KDM5D	Lysine-specific demethylase 5D OS=Mus musculus OX=10090 GN=Kdm5d PE=2 SV=2	Q62240	-1.1376	0.0147426	2.32169
DC122	DDB1- and CUL4-associated factor 12-like protein 2 OS=Mus musculus OX=10090 GN=Dcaf12l2 PE=2 SV=1	Q8BGW4	-1.40815	0.0450728	1.39222
ERG24	Delta(14)-sterol reductase TM7SF2 OS=Mus musculus OX=10090 GN=Tm7sf2 PE=1 SV=2	Q71KT5	-1.04693	0.00106533	4.12886
GRIN1	G protein-regulated inducer of neurite outgrowth 1 OS=Mus musculus OX=10090 GN=Gprin1 PE=1 SV=2	Q3UNH4	-2.05441	0.036678	1.52915
BACH2	Transcription regulator protein BACH2 OS=Mus musculus OX=10090 GN=Bach2 PE=1 SV=3	P97303	-2.43155	0.00971469	2.67374
CEGT	Ceramide glucosyltransferase OS=Mus musculus OX=10090 GN=Ugcg PE=1 SV=1	O88693	-1.13487	0.005372	3.03803
BROMI	Protein broad-minded OS=Mus musculus OX=10090 GN=Tbc1d32 PE=1 SV=2	Q3URV1	-2.19336	0.0360255	1.54114
BSND	Barttin OS=Mus musculus OX=10090 GN=Bsnd PE=1 SV=3	Q8VIM4	-1.90828	0.0203347	2.06199
DLGP2	Disks large-associated protein 2 OS=Mus musculus OX=10090 GN=Dlgap2 PE=1 SV=2	Q8BJ42	-1.1001	0.0280959	1.71256
FSD2	Fibronectin type III and SPRY domain-containing protein 2 OS=Mus musculus OX=10090 GN=Fsd2 PE=1 SV=3	Q8BZ52	-1.05805	0.0259326	1.80403
PDE4C	cAMP-specific 3\',5\'-cyclic phosphodiesterase 4C OS=Mus musculus OX=10090 GN=Pde4c PE=1 SV=1	Q3UEI1	-1.38428	0.0384086	1.50085
NEUR3	Sialidase-3 OS=Mus musculus OX=10090 GN=Neu3 PE=1 SV=1	Q9JMH7	-2.52441	0.0145456	2.37177
NOD1	Nucleotide-binding oligomerization domain-containing protein 1 OS=Mus musculus OX=10090 GN=Nod1 PE=1 SV=1	Q8BHB0	-1.60329	0.040015	1.46697
K1107	AP2-interacting clathrin-endocytosis protein OS=Mus musculus OX=10090 GN=Kiaa1107 PE=1 SV=6	Q80TK0	-1.1173	0.0392368	1.48751
H1FNT	Testis-specific H1 histone OS=Mus musculus OX=10090 GN=H1fnt PE=2 SV=2	Q8CJI4	-1.50233	0.0259326	1.8108
MTF2	Metal-response element-binding transcription factor 2 OS=Mus musculus OX=10090 GN=Mtf2 PE=1 SV=2	Q02395	-1.50947	0.0286778	1.68926
PENK	Proenkephalin-A OS=Mus musculus OX=10090 GN=Penk PE=1 SV=2	P22005	-2.91023	0.0200969	2.10367
NFIP1	NEDD4 family-interacting protein 1 OS=Mus musculus OX=10090 GN=Ndfip1 PE=1 SV=1	Q8R0W6	-1.78324	0.0158573	2.24838
NDUB2	NADH dehydrogenase [ubiquinone] 1 beta subcomplex subunit 2, mitochondrial OS=Mus musculus OX=10090 GN=Ndufb2 PE=1 SV=1	Q9CPU2	-1.1626	0.0200969	2.09882
MAF	Transcription factor Maf OS=Mus musculus OX=10090 GN=Maf PE=1 SV=2	P54843	-1.48691	0.0259326	1.81449
LIPL	Lipoprotein lipase OS=Mus musculus OX=10090 GN=Lpl PE=1 SV=3	P11152	-1.00112	0.0317844	1.61715
NEO1	Neogenin OS=Mus musculus OX=10090 GN=Neo1 PE=1 SV=1	P97798	-1.3907	0.00399447	3.2445
RN168	E3 ubiquitin-protein ligase RNF168 OS=Mus musculus OX=10090 GN=Rnf168 PE=1 SV=3	Q80XJ2	-1.64113	0.023023	1.90958
MORN4	MORN repeat-containing protein 4 OS=Mus musculus OX=10090 GN=Morn4 PE=1 SV=1	Q6PGF2	-1.03891	0.0471414	1.369
PPM1L	Protein phosphatase 1L OS=Mus musculus OX=10090 GN=Ppm1l PE=1 SV=1	Q8BHN0	-1.32646	0.0304863	1.64866
AVR2A	Activin receptor type-2A OS=Mus musculus OX=10090 GN=Acvr2a PE=1 SV=1	P27038	-1.47594	0.0384086	1.50221
RN186	E3 ubiquitin-protein ligase RNF186 OS=Mus musculus OX=10090 GN=Rnf186 PE=2 SV=3	Q9D241	-2.53732	0.0228246	1.9598
NTNG2	Netrin-G2 OS=Mus musculus OX=10090 GN=Ntng2 PE=1 SV=2	Q8R4F1	-1.73546	0.0441787	1.4123
TA2R4	Taste receptor type 2 member 4 OS=Mus musculus OX=10090 GN=Tas2r4 PE=1 SV=1	Q9JKT3	-3.65294	0.0204687	2.04362
PLPP5	Phospholipid phosphatase 5 OS=Mus musculus OX=10090 GN=Plpp5 PE=1 SV=1	Q3UMZ3	-1.01091	0.00810413	2.78691
ZF316	Zinc finger protein 316 OS=Mus musculus OX=10090 GN=Znf316 PE=2 SV=1	Q6PGE4	-1.39128	0.023023	1.93118
RPTN	Repetin OS=Mus musculus OX=10090 GN=Rptn PE=2 SV=2	P97347	-2.99464	0.0145456	2.4165
SHSA4	Protein shisa-4 OS=Mus musculus OX=10090 GN=Shisa4 PE=1 SV=1	Q8CA71	-2.44031	0.0305489	1.63882
TMC5	Transmembrane channel-like protein 5 OS=Mus musculus OX=10090 GN=Tmc5 PE=2 SV=1	Q32NZ6	-2.17583	0.0275523	1.73091
TCAL9	Transcription elongation factor A protein-like 9 OS=Mus musculus OX=10090 GN=Tceal9 PE=3 SV=1	Q9DD24	-1.19486	0.0158573	2.24881
PHTF2	Putative homeodomain transcription factor 2 OS=Mus musculus OX=10090 GN=Phtf2 PE=1 SV=2	Q8CB19	-2.52366	0.0292397	1.67613
S38A7	Putative sodium-coupled neutral amino acid transporter 7 OS=Mus musculus OX=10090 GN=Slc38a7 PE=1 SV=1	Q8BWH0	-1.15445	0.00481256	3.10599
PCD12	Protocadherin-12 OS=Mus musculus OX=10090 GN=Pcdh12 PE=1 SV=2	O55134	-2.43135	0.0304804	1.65344
SRBP2	Sterol regulatory element-binding protein 2 OS=Mus musculus OX=10090 GN=Srebf2 PE=1 SV=2	Q3U1N2	-2.23365	0.0275523	1.73834
THAS	Thromboxane-A synthase OS=Mus musculus OX=10090 GN=Tbxas1 PE=1 SV=2	P36423	-1.36771	0.0230223	1.94351
WTIP	Wilms tumor protein 1-interacting protein OS=Mus musculus OX=10090 GN=Wtip PE=1 SV=1	Q7TQJ8	-1.9405	0.0478571	1.35876
SHRM4	Protein Shroom4 OS=Mus musculus OX=10090 GN=Shroom4 PE=1 SV=1	Q1W617	-2.35015	0.02598	1.77303
ADAD1	Adenosine deaminase domain-containing protein 1 OS=Mus musculus OX=10090 GN=Adad1 PE=1 SV=1	Q5SUE7	-2.93721	0.0200969	2.08319
GSLG1	Golgi apparatus protein 1 OS=Mus musculus OX=10090 GN=Glg1 PE=1 SV=1	Q61543	1.24131	0.00334447	3.98082
5NTD	5\'-nucleotidase OS=Mus musculus OX=10090 GN=Nt5e PE=1 SV=2	Q61503	1.28642	0.0153209	2.31987
PCP	Lysosomal Pro-X carboxypeptidase OS=Mus musculus OX=10090 GN=Prcp PE=1 SV=2	Q7TMR0	1.05401	0.0236147	1.90152
PRPS2	Ribose-phosphate pyrophosphokinase 2 OS=Mus musculus OX=10090 GN=Prps2 PE=1 SV=4	Q9CS42	1.003	0.0481878	1.39085
NDUAB	NADH dehydrogenase [ubiquinone] 1 alpha subcomplex subunit 11 OS=Mus musculus OX=10090 GN=Ndufa11 PE=1 SV=2	Q9D8B4	1.31465	0.0171967	2.15755
CAB45	45 kDa calcium-binding protein OS=Mus musculus OX=10090 GN=Sdf4 PE=1 SV=1	Q61112	1.00731	0.0310105	1.69142
RIR2	Ribonucleoside-diphosphate reductase subunit M2 OS=Mus musculus OX=10090 GN=Rrm2 PE=1 SV=1	P11157	1.02199	0.0152878	2.41772
ZN292	Zinc finger protein 292 OS=Mus musculus OX=10090 GN=Zfp292 PE=1 SV=2	Q9Z2U2	1.16805	0.024212	1.84237
SEM7A	Semaphorin-7A OS=Mus musculus OX=10090 GN=Sema7a PE=1 SV=1	Q9QUR8	1.2372	0.0113678	2.67132
UBS3B	Ubiquitin-associated and SH3 domain-containing protein B OS=Mus musculus OX=10090 GN=Ubash3b PE=1 SV=1	Q8BGG7	1.17531	0.00887725	3.01384
S39AA	Zinc transporter ZIP10 OS=Mus musculus OX=10090 GN=Slc39a10 PE=1 SV=1	Q6P5F6	1.33305	0.0171967	2.15576
IFT25	Intraflagellar transport protein 25 homolog OS=Mus musculus OX=10090 GN=Hspb11 PE=1 SV=2	Q9D6H2	1.18744	0.03727	1.51882
RAE1E	Retinoic acid early-inducible protein 1-epsilon OS=Mus musculus OX=10090 GN=Raet1e PE=1 SV=1	Q9CZQ6	1.35539	0.00887725	2.8579
S2540	Solute carrier family 25 member 40 OS=Mus musculus OX=10090 GN=Slc25a40 PE=1 SV=1	Q8BGP6	1.2904	0.0343248	1.5716
TM14C	Transmembrane protein 14C OS=Mus musculus OX=10090 GN=Tmem14c PE=1 SV=1	Q9CQN6	1.14331	0.032246	1.61646
UPAR	Urokinase plasminogen activator surface receptor OS=Mus musculus OX=10090 GN=Plaur PE=1 SV=1	P35456	1.1285	0.0135435	2.52832
CCND1	G1/S-specific cyclin-D1 OS=Mus musculus OX=10090 GN=Ccnd1 PE=1 SV=1	P25322	1.14086	0.0153209	2.34441
DCTP1	dCTP pyrophosphatase 1 OS=Mus musculus OX=10090 GN=Dctpp1 PE=1 SV=1	Q9QY93	1.37034	0.0274662	1.76532
KITH	Thymidine kinase, cytosolic OS=Mus musculus OX=10090 GN=Tk1 PE=1 SV=3	P04184	1.40691	0.00887725	3.11006
CTIP	DNA endonuclease RBBP8 OS=Mus musculus OX=10090 GN=Rbbp8 PE=1 SV=1	Q80YR6	1.21986	0.0313629	1.64701
POMP	Proteasome maturation protein OS=Mus musculus OX=10090 GN=Pomp PE=1 SV=1	Q9CQT5	1.57415	0.0187114	2.08692
MIC10	MICOS complex subunit Mic10 OS=Mus musculus OX=10090 GN=Micos10 PE=1 SV=1	Q7TNS2	1.15497	0.0171967	2.16288
GIPC2	PDZ domain-containing protein GIPC2 OS=Mus musculus OX=10090 GN=Gipc2 PE=1 SV=1	Q9Z2H7	1.2023	0.0225654	1.97562
PSRC1	Proline/serine-rich coiled-coil protein 1 OS=Mus musculus OX=10090 GN=Psrc1 PE=1 SV=2	Q9D0P7	1.64178	0.0313629	1.65103
PLS2	Phospholipid scramblase 2 OS=Mus musculus OX=10090 GN=Plscr2 PE=1 SV=3	Q9DCW2	1.26269	0.0233026	1.93363
COE1	Transcription factor COE1 OS=Mus musculus OX=10090 GN=Ebf1 PE=1 SV=1	Q07802	1.07927	0.00887725	2.90321
IOD3	Thyroxine 5-deiodinase OS=Mus musculus OX=10090 GN=Dio3 PE=1 SV=4	Q91ZI8	1.13146	0.0236633	1.8758

## Sheet: Early Myotube DE
gene	description	accession	log2(TMX_corr/Vehicle_corr)	q-value	neg_log10pvalue
MT1	Metallothionein-1 OS=Mus musculus OX=10090 GN=Mt1 PE=1 SV=1	P02802	1.18267	0.0126961	2.2297
RAE1E	Retinoic acid early-inducible protein 1-epsilon OS=Mus musculus OX=10090 GN=Raet1e PE=1 SV=1	Q9CZQ6	1.4955	0.0126961	2.23808
IL1RA	Interleukin-1 receptor antagonist protein OS=Mus musculus OX=10090 GN=Il1rn PE=2 SV=1	P25085	1.69067	0.0413348	1.5878
AF1Q	Protein AF1q OS=Mus musculus OX=10090 GN=Mllt11 PE=1 SV=1	P97783	1.13492	0.0126961	2.30945
IPKG	cAMP-dependent protein kinase inhibitor gamma OS=Mus musculus OX=10090 GN=Pkig PE=1 SV=1	O70139	1.12674	0.0126961	2.19736

## Sheet: Late Myotube DE
gene	description	accession	log2(TMX_corr/Vehicle_corr)	q-value	neg_log10pvalue
K2C74	Keratin, type II cytoskeletal 74 OS=Mus musculus OX=10090 GN=Krt74 PE=3 SV=1	Q6IFZ9	-3.38041	0.000144505	5.32442
BCKD	[3-methyl-2-oxobutanoate dehydrogenase [lipoamide]] kinase, mitochondrial OS=Mus musculus OX=10090 GN=Bckdk PE=1 SV=1	O55028	-1.21583	0.00191062	3.24888
MT1	Metallothionein-1 OS=Mus musculus OX=10090 GN=Mt1 PE=1 SV=1	P02802	1.00859	0.0560477	1.34835
ACO11	Acyl-coenzyme A thioesterase 11 OS=Mus musculus OX=10090 GN=Acot11 PE=1 SV=1	Q8VHQ9	-3.68787	0.00292954	2.97611
LRRN4	Leucine-rich repeat neuronal protein 4 OS=Mus musculus OX=10090 GN=Lrrn4 PE=1 SV=2	P59383	-2.43901	0.000348596	4.33992
TMPSD	Transmembrane protease serine 13 OS=Mus musculus OX=10090 GN=Tmprss13 PE=2 SV=2	Q5U405	1.58792	0.0337637	1.60625
BROMI	Protein broad-minded OS=Mus musculus OX=10090 GN=Tbc1d32 PE=1 SV=2	Q3URV1	-2.74069	0.00292954	2.99277
AVR2A	Activin receptor type-2A OS=Mus musculus OX=10090 GN=Acvr2a PE=1 SV=1	P27038	-1.33816	0.0573422	1.33666
PHTF2	Putative homeodomain transcription factor 2 OS=Mus musculus OX=10090 GN=Phtf2 PE=1 SV=2	Q8CB19	-2.9557	0.00290765	3.04303
SRBP2	Sterol regulatory element-binding protein 2 OS=Mus musculus OX=10090 GN=Srebf2 PE=1 SV=2	Q3U1N2	-3.3332	0.000205704	4.89646
MYL6B	Myosin light chain 6B OS=Mus musculus OX=10090 GN=Myl6b PE=1 SV=1	Q8CI43	-1.00311	0.00143116	3.45355
CAH3	Carbonic anhydrase 3 OS=Mus musculus OX=10090 GN=Ca3 PE=1 SV=3	P16015	-1.26089	0.0036254	2.86425
IGFN1	Immunoglobulin-like and fibronectin type III domain-containing protein 1 OS=Mus musculus OX=10090 GN=Igfn1 PE=1 SV=3	Q3KNY0	-1.0006	0.00984331	2.22399
ABLM2	Actin-binding LIM protein 2 OS=Mus musculus OX=10090 GN=Ablim2 PE=1 SV=1	Q8BL65	-1.22342	0.0213869	1.80197
MTA3	Metastasis-associated protein MTA3 OS=Mus musculus OX=10090 GN=Mta3 PE=1 SV=1	Q924K8	-1.10246	0.0220357	1.77011
WDR35	WD repeat-containing protein 35 OS=Mus musculus OX=10090 GN=Wdr35 PE=1 SV=3	Q8BND3	-1.25358	0.0207325	1.82522
NOP14	Nucleolar protein 14 OS=Mus musculus OX=10090 GN=Nop14 PE=1 SV=2	Q8R3N1	-1.10025	0.000348596	4.39589
COIL	Coilin OS=Mus musculus OX=10090 GN=Coil PE=1 SV=1	Q5SU73	-1.96406	0.000749893	3.91033
DLG5	Disks large homolog 5 OS=Mus musculus OX=10090 GN=Dlg5 PE=1 SV=1	E9Q9R9	-1.4517	0.00129433	3.55934
MACOI	Macoilin OS=Mus musculus OX=10090 GN=Maco1 PE=1 SV=1	Q7TQE6	-3.32936	0.000205704	4.77312
CSCL1	CSC1-like protein 1 OS=Mus musculus OX=10090 GN=Tmem63a PE=1 SV=1	Q91YT8	-1.34508	0.00632972	2.56897
ZN592	Zinc finger protein 592 OS=Mus musculus OX=10090 GN=Znf592 PE=1 SV=3	Q8BHZ4	-1.09976	0.0218607	1.78291
CL029	Uncharacterized protein C12orf29 homolog OS=Mus musculus OX=10090 PE=2 SV=1	Q8BHN7	-1.62361	0.00494892	2.69288
EVI5	Ecotropic viral integration site 5 protein OS=Mus musculus OX=10090 GN=Evi5 PE=1 SV=2	P97366	-1.59852	0.00744559	2.38195
SELS	Selenoprotein S OS=Mus musculus OX=10090 GN=Selenos PE=1 SV=3	Q9BCZ4	-3.18082	0.00128785	3.59628
DYH3	Dynein heavy chain 3, axonemal OS=Mus musculus OX=10090 GN=Dnah3 PE=1 SV=2	Q8BW94	-1.90087	0.00639553	2.53258
FBX28	F-box only protein 28 OS=Mus musculus OX=10090 GN=Fbxo28 PE=1 SV=1	Q8BIG4	-1.15425	0.00944993	2.26583
FR1OP	FGFR1 oncogene partner OS=Mus musculus OX=10090 GN=Fgfr1op PE=1 SV=1	Q66JX5	-1.78881	0.000205704	4.8602
DDX11	ATP-dependent DNA helicase DDX11 OS=Mus musculus OX=10090 GN=Ddx11 PE=1 SV=2	Q6AXC6	-1.63988	0.0148791	2.02169
DJC30	DnaJ homolog subfamily C member 30, mitochondrial OS=Mus musculus OX=10090 GN=Dnajc30 PE=1 SV=1	P59041	-1.63047	0.00639553	2.5295
MK07	Mitogen-activated protein kinase 7 OS=Mus musculus OX=10090 GN=Mapk7 PE=1 SV=1	Q9WVS8	-1.11225	0.0155654	1.97868
DYH2	Dynein heavy chain 2, axonemal OS=Mus musculus OX=10090 GN=Dnah2 PE=1 SV=1	P0C6F1	-1.74006	0.00639553	2.51706
KMT2C	Histone-lysine N-methyltransferase 2C OS=Mus musculus OX=10090 GN=Kmt2c PE=1 SV=2	Q8BRH4	-1.76593	0.00744559	2.38906
P4K2B	Phosphatidylinositol 4-kinase type 2-beta OS=Mus musculus OX=10090 GN=Pi4k2b PE=1 SV=1	Q8CBQ5	-1.57409	0.0155654	1.98672
PHC3	Polyhomeotic-like protein 3 OS=Mus musculus OX=10090 GN=Phc3 PE=1 SV=2	Q8CHP6	-2.54419	0.00744559	2.43362
MTMRA	Myotubularin-related protein 10 OS=Mus musculus OX=10090 GN=Mtmr10 PE=1 SV=2	Q7TPM9	-2.30561	0.00391627	2.81225
NCOA6	Nuclear receptor coactivator 6 OS=Mus musculus OX=10090 GN=Ncoa6 PE=1 SV=1	Q9JL19	-1.08104	0.0340044	1.57255
CLP1	Polyribonucleotide 5\'-hydroxyl-kinase Clp1 OS=Mus musculus OX=10090 GN=Clp1 PE=1 SV=1	Q99LI9	-2.05043	0.0103177	2.19196
CMTA1	Calmodulin-binding transcription activator 1 OS=Mus musculus OX=10090 GN=Camta1 PE=2 SV=1	A2A891	-2.27588	0.00744559	2.39755
ANT3	Antithrombin-III OS=Mus musculus OX=10090 GN=Serpinc1 PE=1 SV=1	P32261	-1.11752	0.0155654	1.9597
LACC1	Laccase domain-containing protein 1 OS=Mus musculus OX=10090 GN=Lacc1 PE=1 SV=1	Q8BZT9	-1.58616	0.00185373	3.28683
OSGP2	Probable tRNA N6-adenosine threonylcarbamoyltransferase, mitochondrial OS=Mus musculus OX=10090 GN=Osgepl1 PE=1 SV=2	Q6PEB4	-1.12658	0.00984331	2.22573
PON1	Serum paraoxonase/arylesterase 1 OS=Mus musculus OX=10090 GN=Pon1 PE=1 SV=2	P52430	-3.36984	0.00136449	3.50423
MED16	Mediator of RNA polymerase II transcription subunit 16 OS=Mus musculus OX=10090 GN=Med16 PE=2 SV=2	Q6PGF3	-1.11693	0.000348596	4.41124
NR1D1	Nuclear receptor subfamily 1 group D member 1 OS=Mus musculus OX=10090 GN=Nr1d1 PE=1 SV=1	Q3UV55	-2.66798	0.00744559	2.40879
TALD3	Protein TALPID3 OS=Mus musculus OX=10090 GN=Talpid3 PE=1 SV=1	E9PV87	-2.91787	0.00292954	2.99755
NRP2	Neuropilin-2 OS=Mus musculus OX=10090 GN=Nrp2 PE=1 SV=2	O35375	-1.10862	0.0155654	1.96777
TM7S3	Transmembrane 7 superfamily member 3 OS=Mus musculus OX=10090 GN=Tm7sf3 PE=2 SV=2	Q9CRG1	-1.60519	0.00105287	3.72156
TOPRS	E3 ubiquitin-protein ligase Topors OS=Mus musculus OX=10090 GN=Topors PE=1 SV=1	Q80Z37	-3.09478	0.00185373	3.31173
SOX4	Transcription factor SOX-4 OS=Mus musculus OX=10090 GN=Sox4 PE=1 SV=2	Q06831	-2.44301	0.000487326	4.14327
ZCC18	Zinc finger CCHC domain-containing protein 18 OS=Mus musculus OX=10090 GN=Zcchc18 PE=2 SV=1	Q8VD24	-2.62251	0.000113535	5.7302
CTIP	DNA endonuclease RBBP8 OS=Mus musculus OX=10090 GN=Rbbp8 PE=1 SV=1	Q80YR6	1.65246	0.0310628	1.80677
MIC10	MICOS complex subunit Mic10 OS=Mus musculus OX=10090 GN=Micos10 PE=1 SV=1	Q7TNS2	2.10448	0.0237819	2.08683
IL1RA	Interleukin-1 receptor antagonist protein OS=Mus musculus OX=10090 GN=Il1rn PE=2 SV=1	P25085	2.31016	0.000891305	4.22606
PP2AB	Serine/threonine-protein phosphatase 2A catalytic subunit beta isoform OS=Mus musculus OX=10090 GN=Ppp2cb PE=1 SV=1	P62715	1.05551	0.0310628	1.73874
CD63	CD63 antigen OS=Mus musculus OX=10090 GN=Cd63 PE=1 SV=2	P41731	1.01038	0.0813249	1.11974
EAA1	Excitatory amino acid transporter 1 OS=Mus musculus OX=10090 GN=Slc1a3 PE=1 SV=2	P56564	1.3163	0.0040507	3.26753
RL39	60S ribosomal protein L39 OS=Mus musculus OX=10090 GN=Rpl39 PE=1 SV=2	P62892	1.06711	0.0237819	2.02169
SYDE1	Rho GTPase-activating protein SYDE1 OS=Mus musculus OX=10090 GN=Syde1 PE=1 SV=1	Q9DBZ9	1.38327	0.0658155	1.24382
CFLAR	CASP8 and FADD-like apoptosis regulator OS=Mus musculus OX=10090 GN=Cflar PE=1 SV=3	O35732	1.38034	0.0310628	1.69097
COX14	Cytochrome c oxidase assembly protein COX14 OS=Mus musculus OX=10090 GN=Cox14 PE=3 SV=1	Q8BH51	1.232	0.0237819	2.09446
MCFD2	Multiple coagulation factor deficiency protein 2 homolog OS=Mus musculus OX=10090 GN=Mcfd2 PE=1 SV=1	Q8K5B2	1.17195	0.0167899	2.47392
S35D1	UDP-glucuronic acid/UDP-N-acetylgalactosamine transporter OS=Mus musculus OX=10090 GN=Slc35d1 PE=2 SV=2	A2AKQ0	1.20368	0.0310628	1.68385
